# Supplementary material for: Mechanochemical synthesis of N-salicylidene­aniline: thermosalient effect of polymorphic crystals
Source: IUCrJ. 2017 Mar 27;4(Pt 3):243–50. doi: 10.1107/S2052252517004043 (PMC5414398; doi:10.1107/S2052252517004043)
Supplement: Supplementary file 1 [file m-04-00243-sup1.cif]

 
data_AFORMI
_database_code_depnum_ccdc_archive 'CCDC 1488992'
#==============================================================================

# PROCESSING SUMMARY (IUCr Office Use Only)

_journal_date_recd_electronic      2016-10-24
_journal_date_to_coeditor         ?
_journal_date_from_coeditor       ?
_journal_date_accepted     ?
_journal_date_printers_first      ?
_journal_date_printers_final      ?
_journal_date_proofs_out          ?
_journal_date_proofs_in           ?
_journal_coeditor_name            ?
_journal_coeditor_code      LQ5003
_journal_coeditor_notes
; ?
;
_journal_paper_category      FA
_journal_techeditor_code      ?
_iucr_compatibility_tag          ACTA95
_journal_techeditor_notes  
;
;
_journal_coden_ASTM               ?
_journal_name_full                ?
_journal_year                     ?
_journal_volume                   ?
_journal_issue                    ?
_journal_page_first               ?
_journal_page_last                ?
_journal_suppl_publ_number        ?
_journal_suppl_publ_pages         ?

#==============================================================================

 
_audit_creation_method            'SHELXL-2014/7'
_shelx_SHELXL_version_number      '2014/7'
_chemical_name_systematic         '((E)-4-((3,5-Dichloro-2-Hydroxybenzylidene)amino)benzamide'
_chemical_name_common             '((E)-4-((3,5-Dichloro-2-Hydroxybenzylidene)amino)benzamide'
_chemical_melting_point           522.3K
_chemical_formula_moiety          'C14 H10 Cl2 N2 O2' 
_chemical_formula_sum
 'C14 H10 Cl2 N2 O2' 
_chemical_formula_weight          309.14

loop_
 _atom_type_symbol
 _atom_type_description
 _atom_type_scat_dispersion_real
 _atom_type_scat_dispersion_imag
 _atom_type_scat_source
 'C'  'C'   0.0180   0.0090
 'International Tables Vol C Tables 4.2.6.8 and 6.1.1.4'
 'H'  'H'   0.0000   0.0000
 'International Tables Vol C Tables 4.2.6.8 and 6.1.1.4'
 'Cl'  'Cl'   0.3640   0.7020
 'International Tables Vol C Tables 4.2.6.8 and 6.1.1.4'
 'N'  'N'   0.0310   0.0180
 'International Tables Vol C Tables 4.2.6.8 and 6.1.1.4'
 'O'  'O'   0.0490   0.0320
 'International Tables Vol C Tables 4.2.6.8 and 6.1.1.4'
 
_space_group_crystal_system       triclinic
_space_group_IT_number            2
_space_group_name_H-M_alt         'P -1'
_space_group_name_Hall            '-P 1'
 
_shelx_space_group_comment
;
The symmetry employed for this shelxl refinement is uniquely defined
by the following loop, which should always be used as a source of
symmetry information in preference to the above space-group names.
They are only intended as comments.
;
 
loop_
 _space_group_symop_operation_xyz
 'x, y, z'
 '-x, -y, -z'
 
_cell_length_a                    8.4492(7)
_cell_length_b                    9.1167(5)
_cell_length_c                    9.1545(8)
_cell_angle_alpha                 81.461(6)
_cell_angle_beta                  77.033(7)
_cell_angle_gamma                 80.551(6)
_cell_volume                      673.27(9)
_cell_formula_units_Z             2
_cell_measurement_temperature     298(2)
_cell_measurement_reflns_used     1385
_cell_measurement_theta_min       4.951
_cell_measurement_theta_max       66.601
 
_exptl_crystal_description        block
_exptl_crystal_colour             colorless
_exptl_crystal_density_meas       ?
_exptl_crystal_density_method     'not measured'
_exptl_crystal_density_diffrn     1.525          
_exptl_crystal_F_000              316
_exptl_transmission_factor_min    ?
_exptl_transmission_factor_max    ?
_exptl_crystal_size_max           0.33
_exptl_crystal_size_mid           0.31
_exptl_crystal_size_min           0.29
_exptl_absorpt_coefficient_mu     4.367
_shelx_estimated_absorpt_T_min    ?
_shelx_estimated_absorpt_T_max    ?
_exptl_absorpt_correction_type    'none'
_exptl_absorpt_correction_T_min   ?
_exptl_absorpt_correction_T_max   ?
_exptl_absorpt_process_details    ?
_exptl_absorpt_special_details    ?
_diffrn_ambient_temperature       298(2)
_diffrn_radiation_wavelength      1.54184
_diffrn_radiation_type            CuK\a
_diffrn_source                    ?
_diffrn_measurement_device_type   'Xcalibur, Eos, Gemini'
_diffrn_measurement_method        '\w scans'
_diffrn_detector_area_resol_mean  ?
_diffrn_reflns_number             5392
_diffrn_reflns_av_unetI/netI      0.0753
_diffrn_reflns_av_R_equivalents   0.0382
_diffrn_reflns_limit_h_min        -10
_diffrn_reflns_limit_h_max        10
_diffrn_reflns_limit_k_min        -10
_diffrn_reflns_limit_k_max        10
_diffrn_reflns_limit_l_min        -10
_diffrn_reflns_limit_l_max        10
_diffrn_reflns_theta_min          4.951
_diffrn_reflns_theta_max          66.601
_diffrn_reflns_theta_full         66.601
_diffrn_measured_fraction_theta_max   0.999
_diffrn_measured_fraction_theta_full  0.999
_diffrn_reflns_Laue_measured_fraction_max    0.999
_diffrn_reflns_Laue_measured_fraction_full   0.999
_diffrn_reflns_point_group_measured_fraction_max   0.999
_diffrn_reflns_point_group_measured_fraction_full  0.999
_reflns_number_total              2366
_reflns_number_gt                 1385
_reflns_threshold_expression      'I > 2\s(I)'
_reflns_Friedel_coverage          0.000
_reflns_Friedel_fraction_max      .
_reflns_Friedel_fraction_full     .
 
_reflns_special_details
;
 Reflections were merged by SHELXL according to the crystal
 class for the calculation of statistics and refinement.
 
 _reflns_Friedel_fraction is defined as the number of unique
 Friedel pairs measured divided by the number that would be
 possible theoretically, ignoring centric projections and
 systematic absences.
;
 
_computing_data_collection        ?
_computing_cell_refinement        ?
_computing_data_reduction         ?
_computing_structure_solution     ?
_computing_structure_refinement 'SHELXL-2014/7 (Sheldrick, 2014)'
_computing_molecular_graphics     ?
_computing_publication_material   ?
_refine_special_details           ?
_refine_ls_structure_factor_coef  Fsqd
_refine_ls_matrix_type            full
_refine_ls_weighting_scheme       calc
_refine_ls_weighting_details
'w=1/[\s^2^(Fo^2^)+(0.0344P)^2^] where P=(Fo^2^+2Fc^2^)/3'
_atom_sites_solution_primary      ?
_atom_sites_solution_secondary    ?
_atom_sites_solution_hydrogens    mixed
_refine_ls_hydrogen_treatment     mixed
_refine_ls_extinction_method      none
_refine_ls_extinction_coef        .
_refine_ls_number_reflns          2366
_refine_ls_number_parameters      193
_refine_ls_number_restraints      0
_refine_ls_R_factor_all           0.0888
_refine_ls_R_factor_gt            0.0491
_refine_ls_wR_factor_ref          0.1183
_refine_ls_wR_factor_gt           0.0922
_refine_ls_goodness_of_fit_ref    0.977
_refine_ls_restrained_S_all       0.977
_refine_ls_shift/su_max           0.000
_refine_ls_shift/su_mean          0.000
 
loop_
 _atom_site_label
 _atom_site_type_symbol
 _atom_site_fract_x
 _atom_site_fract_y
 _atom_site_fract_z
 _atom_site_U_iso_or_equiv
 _atom_site_adp_type
 _atom_site_occupancy
 _atom_site_site_symmetry_order  
 _atom_site_calc_flag
 _atom_site_refinement_flags_posn
 _atom_site_refinement_flags_adp
 _atom_site_refinement_flags_occupancy
 _atom_site_disorder_assembly
 _atom_site_disorder_group
Cl1 Cl 0.76030(13) 0.89932(10) -0.10617(10) 0.0749(4) Uani 1 1 d . . . . .
Cl2 Cl 1.21528(13) 0.68767(11) 0.22333(12) 0.0875(4) Uani 1 1 d . . . . .
O1 O 0.4823(3) -0.3222(2) 0.3874(3) 0.0597(7) Uani 1 1 d . . . . .
O2 O 1.0375(3) 0.4273(3) 0.3097(3) 0.0606(7) Uani 1 1 d . . . . .
N2 N 0.8151(3) 0.2744(3) 0.2941(3) 0.0490(8) Uani 1 1 d . . . . .
N1 N 0.6543(4) -0.3972(4) 0.5460(4) 0.0610(9) Uani 1 1 d . . . . .
C9 C 0.8290(4) 0.5199(4) 0.1657(4) 0.0451(9) Uani 1 1 d . . . . .
C1 C 0.5904(4) -0.2959(4) 0.4462(4) 0.0486(9) Uani 1 1 d . . . . .
C7 C 0.7542(4) 0.1349(4) 0.3301(4) 0.0433(8) Uani 1 1 d . . . . .
C2 C 0.6523(4) -0.1477(4) 0.4082(4) 0.0432(8) Uani 1 1 d . . . . .
C4 C 0.7496(4) -0.0985(4) 0.4885(4) 0.0529(9) Uani 1 1 d . . . . .
H4 H 0.7819 -0.1607 0.5699 0.064 Uiso 1 1 calc R U . . .
C8 C 0.7533(4) 0.3850(4) 0.2122(4) 0.0532(10) Uani 1 1 d . . . . .
H8 H 0.6570 0.3785 0.1818 0.064 Uiso 1 1 calc R U . . .
C3 C 0.6058(4) -0.0527(4) 0.2883(4) 0.0517(9) Uani 1 1 d . . . . .
H3 H 0.5388 -0.0828 0.2336 0.062 Uiso 1 1 calc R U . . .
C10 C 0.7641(4) 0.6338(4) 0.0671(4) 0.0515(9) Uani 1 1 d . . . . .
H10 H 0.6695 0.6248 0.0352 0.062 Uiso 1 1 calc R U . . .
C6 C 0.7997(4) 0.0410(4) 0.4503(4) 0.0531(9) Uani 1 1 d . . . . .
H6 H 0.8648 0.0720 0.5062 0.064 Uiso 1 1 calc R U . . .
C11 C 0.9709(4) 0.5342(4) 0.2168(4) 0.0495(9) Uani 1 1 d . . . . .
C14 C 0.9767(4) 0.7765(4) 0.0673(4) 0.0563(10) Uani 1 1 d . . . . .
H14 H 1.0260 0.8629 0.0345 0.068 Uiso 1 1 calc R U . . .
C12 C 0.8396(5) 0.7583(4) 0.0179(4) 0.0521(9) Uani 1 1 d . . . . .
C5 C 0.6576(4) 0.0862(4) 0.2488(4) 0.0528(9) Uani 1 1 d . . . . .
H5 H 0.6271 0.1479 0.1664 0.063 Uiso 1 1 calc R U . . .
C13 C 1.0396(4) 0.6660(4) 0.1654(4) 0.0526(9) Uani 1 1 d . . . . .
H2A H 0.977(5) 0.341(5) 0.320(4) 0.120(17) Uiso 1 1 d . . . . .
H1B H 0.622(4) -0.490(4) 0.564(3) 0.051(10) Uiso 1 1 d . . . . .
H1A H 0.750(4) -0.386(4) 0.572(4) 0.076(13) Uiso 1 1 d . . . . .
 
loop_
 _atom_site_aniso_label
 _atom_site_aniso_U_11
 _atom_site_aniso_U_22
 _atom_site_aniso_U_33
 _atom_site_aniso_U_23
 _atom_site_aniso_U_13
 _atom_site_aniso_U_12
Cl1 0.1027(9) 0.0520(6) 0.0739(7) 0.0137(5) -0.0434(6) -0.0055(6)
Cl2 0.0934(9) 0.0577(7) 0.1290(10) 0.0272(6) -0.0655(7) -0.0359(6)
O1 0.0640(17) 0.0458(15) 0.0798(18) 0.0092(13) -0.0367(14) -0.0224(13)
O2 0.0744(19) 0.0411(15) 0.0745(18) 0.0142(13) -0.0373(14) -0.0199(14)
N2 0.0542(19) 0.0406(18) 0.0520(18) 0.0061(14) -0.0120(15) -0.0145(15)
N1 0.070(3) 0.040(2) 0.082(2) 0.0132(17) -0.0340(19) -0.0242(18)
C9 0.053(2) 0.0340(19) 0.050(2) -0.0035(16) -0.0122(17) -0.0092(16)
C1 0.048(2) 0.034(2) 0.065(2) 0.0007(17) -0.0166(18) -0.0071(16)
C7 0.043(2) 0.0364(19) 0.052(2) 0.0037(16) -0.0115(16) -0.0149(16)
C2 0.049(2) 0.0338(19) 0.0476(19) -0.0002(16) -0.0122(16) -0.0096(16)
C4 0.068(3) 0.040(2) 0.056(2) 0.0115(17) -0.0271(19) -0.0183(18)
C8 0.052(2) 0.051(2) 0.058(2) -0.0013(19) -0.0168(18) -0.0103(19)
C3 0.054(2) 0.043(2) 0.065(2) -0.0007(18) -0.0258(18) -0.0102(18)
C10 0.055(2) 0.045(2) 0.055(2) -0.0009(18) -0.0183(18) -0.0042(18)
C6 0.063(2) 0.043(2) 0.061(2) 0.0043(18) -0.0280(19) -0.0164(18)
C11 0.062(2) 0.0337(19) 0.056(2) 0.0039(17) -0.0201(18) -0.0111(18)
C14 0.075(3) 0.035(2) 0.062(2) 0.0064(18) -0.024(2) -0.0144(19)
C12 0.066(3) 0.039(2) 0.051(2) 0.0074(17) -0.0234(19) -0.0026(18)
C5 0.060(2) 0.043(2) 0.059(2) 0.0075(18) -0.0253(19) -0.0128(18)
C13 0.060(2) 0.044(2) 0.061(2) 0.0040(18) -0.0261(19) -0.0163(18)
 
_geom_special_details
;
 All esds (except the esd in the dihedral angle between two l.s. planes)
 are estimated using the full covariance matrix.  The cell esds are taken
 into account individually in the estimation of esds in distances, angles
 and torsion angles; correlations between esds in cell parameters are only
 used when they are defined by crystal symmetry.  An approximate (isotropic)
 treatment of cell esds is used for estimating esds involving l.s. planes.
;
 
loop_
 _geom_bond_atom_site_label_1
 _geom_bond_atom_site_label_2
 _geom_bond_distance
 _geom_bond_site_symmetry_2
 _geom_bond_publ_flag
Cl1 C12 1.737(3) . ?
Cl2 C13 1.734(3) . ?
O1 C1 1.229(4) . ?
O2 C11 1.333(4) . ?
O2 H2A 0.99(4) . ?
N2 C8 1.277(4) . ?
N2 C7 1.416(4) . ?
N1 C1 1.337(4) . ?
N1 H1B 0.91(3) . ?
N1 H1A 0.92(4) . ?
C9 C10 1.397(4) . ?
C9 C11 1.412(4) . ?
C9 C8 1.443(4) . ?
C1 C2 1.494(4) . ?
C7 C6 1.377(4) . ?
C7 C5 1.380(4) . ?
C2 C3 1.381(4) . ?
C2 C4 1.382(4) . ?
C4 C6 1.377(4) . ?
C4 H4 0.9300 . ?
C8 H8 0.9300 . ?
C3 C5 1.379(4) . ?
C3 H3 0.9300 . ?
C10 C12 1.362(4) . ?
C10 H10 0.9300 . ?
C6 H6 0.9300 . ?
C11 C13 1.393(4) . ?
C14 C13 1.368(4) . ?
C14 C12 1.376(4) . ?
C14 H14 0.9300 . ?
C5 H5 0.9300 . ?
 
loop_
 _geom_angle_atom_site_label_1
 _geom_angle_atom_site_label_2
 _geom_angle_atom_site_label_3
 _geom_angle
 _geom_angle_site_symmetry_1
 _geom_angle_site_symmetry_3
 _geom_angle_publ_flag
C11 O2 H2A 106(2) . . ?
C8 N2 C7 123.5(3) . . ?
C1 N1 H1B 118.1(19) . . ?
C1 N1 H1A 120(2) . . ?
H1B N1 H1A 119(3) . . ?
C10 C9 C11 120.4(3) . . ?
C10 C9 C8 119.8(3) . . ?
C11 C9 C8 119.8(3) . . ?
O1 C1 N1 121.5(3) . . ?
O1 C1 C2 120.2(3) . . ?
N1 C1 C2 118.3(3) . . ?
C6 C7 C5 118.6(3) . . ?
C6 C7 N2 117.4(3) . . ?
C5 C7 N2 124.0(3) . . ?
C3 C2 C4 118.1(3) . . ?
C3 C2 C1 118.1(3) . . ?
C4 C2 C1 123.8(3) . . ?
C6 C4 C2 121.2(3) . . ?
C6 C4 H4 119.4 . . ?
C2 C4 H4 119.4 . . ?
N2 C8 C9 121.7(3) . . ?
N2 C8 H8 119.2 . . ?
C9 C8 H8 119.2 . . ?
C5 C3 C2 120.7(3) . . ?
C5 C3 H3 119.6 . . ?
C2 C3 H3 119.6 . . ?
C12 C10 C9 119.8(3) . . ?
C12 C10 H10 120.1 . . ?
C9 C10 H10 120.1 . . ?
C7 C6 C4 120.6(3) . . ?
C7 C6 H6 119.7 . . ?
C4 C6 H6 119.7 . . ?
O2 C11 C13 120.9(3) . . ?
O2 C11 C9 122.2(3) . . ?
C13 C11 C9 116.9(3) . . ?
C13 C14 C12 119.2(3) . . ?
C13 C14 H14 120.4 . . ?
C12 C14 H14 120.4 . . ?
C10 C12 C14 121.2(3) . . ?
C10 C12 Cl1 119.9(3) . . ?
C14 C12 Cl1 118.9(3) . . ?
C3 C5 C7 120.8(3) . . ?
C3 C5 H5 119.6 . . ?
C7 C5 H5 119.6 . . ?
C14 C13 C11 122.5(3) . . ?
C14 C13 Cl2 118.9(3) . . ?
C11 C13 Cl2 118.5(3) . . ?
 
_refine_diff_density_max    0.240
_refine_diff_density_min   -0.236
_refine_diff_density_rms    0.051

_shelx_res_file
;

    shelx.res created by SHELXL-2014/7

TITL COMPOUND A FORM I in P1 #1                      P-1
CELL  1.54184   8.4492   9.1167   9.1545   81.461   77.033   80.551
ZERR     2.00   0.0007   0.0005   0.0008    0.006    0.007    0.006
LATT   1
SFAC  C        2.31000 20.84390  1.02000 10.20750   1.58860   0.56870 =
         0.86500  51.65120   0.21560   0.018   0.009    89.900   0.680  12.010
SFAC  H        0.49300 10.51090  0.32290 26.12570   0.14020   3.14240 =
         0.04080  57.79980   0.00300   0.000   0.000     0.655   0.350   1.008
SFAC  CL      11.46040  0.01040  7.19640  1.16620   6.25560  18.51940 =
         1.64550  47.77850  -9.55740   0.364   0.702  6240.000   0.990  35.450
SFAC  N       12.21260  0.00570  3.13220  9.89330   2.01250  28.99750 =
         1.16630   0.58260 -11.52900   0.031   0.018   173.000   0.680  14.010
SFAC  O        3.04850 13.27710  2.28680  5.70110   1.54630   0.32390 =
         0.86700  32.90890   0.25080   0.049   0.032   304.000   0.680  16.000
UNIT  28 20 4 4 4
MERG   2
OMIT     0.00 180.00
SHEL 0.84 999
SHEL 0.84 999
FMAP   2
PLAN    5
ACTA
BOND   $H
L.S.   5
WGHT    0.034400
FVAR       5.31523
CL1   3    0.760297    0.899317   -0.106175    11.00000    0.10275    0.05195 =
         0.07389    0.01372   -0.04338   -0.00548
CL2   3    1.215283    0.687666    0.223331    11.00000    0.09343    0.05766 =
         0.12898    0.02723   -0.06546   -0.03586
O1    5    0.482291   -0.322197    0.387416    11.00000    0.06399    0.04582 =
         0.07983    0.00917   -0.03665   -0.02243
O2    5    1.037514    0.427329    0.309698    11.00000    0.07436    0.04107 =
         0.07449    0.01423   -0.03734   -0.01989
N2    4    0.815094    0.274382    0.294094    11.00000    0.05419    0.04057 =
         0.05200    0.00605   -0.01198   -0.01449
N1    4    0.654323   -0.397217    0.545975    11.00000    0.06991    0.03968 =
         0.08167    0.01323   -0.03397   -0.02422
C9    1    0.829009    0.519881    0.165666    11.00000    0.05258    0.03396 =
         0.05031   -0.00349   -0.01223   -0.00920
C1    1    0.590354   -0.295914    0.446169    11.00000    0.04843    0.03369 =
         0.06453    0.00065   -0.01659   -0.00710
C7    1    0.754196    0.134904    0.330058    11.00000    0.04316    0.03639 =
         0.05180    0.00367   -0.01147   -0.01486
C2    1    0.652261   -0.147713    0.408166    11.00000    0.04926    0.03377 =
         0.04763   -0.00018   -0.01217   -0.00965
C4    1    0.749609   -0.098501    0.488537    11.00000    0.06815    0.04045 =
         0.05555    0.01151   -0.02706   -0.01828
AFIX  43
H4    2    0.781864   -0.160668    0.569871    11.00000   -1.20000
AFIX   0
C8    1    0.753255    0.385016    0.212193    11.00000    0.05197    0.05127 =
         0.05844   -0.00126   -0.01677   -0.01030
AFIX  43
H8    2    0.656999    0.378531    0.181762    11.00000   -1.20000
AFIX   0
C3    1    0.605768   -0.052734    0.288287    11.00000    0.05375    0.04265 =
         0.06487   -0.00073   -0.02583   -0.01016
AFIX  43
H3    2    0.538787   -0.082800    0.233599    11.00000   -1.20000
AFIX   0
C10   1    0.764100    0.633837    0.067117    11.00000    0.05525    0.04536 =
         0.05475   -0.00092   -0.01831   -0.00424
AFIX  43
H10   2    0.669506    0.624753    0.035181    11.00000   -1.20000
AFIX   0
C6    1    0.799684    0.040965    0.450304    11.00000    0.06309    0.04256 =
         0.06095    0.00429   -0.02800   -0.01641
AFIX  43
H6    2    0.864805    0.071959    0.506212    11.00000   -1.20000
AFIX   0
C11   1    0.970868    0.534183    0.216796    11.00000    0.06152    0.03366 =
         0.05606    0.00392   -0.02011   -0.01106
C14   1    0.976722    0.776506    0.067345    11.00000    0.07480    0.03543 =
         0.06210    0.00643   -0.02386   -0.01445
AFIX  43
H14   2    1.026008    0.862874    0.034538    11.00000   -1.20000
AFIX   0
C12   1    0.839646    0.758283    0.017897    11.00000    0.06597    0.03880 =
         0.05140    0.00737   -0.02337   -0.00262
C5    1    0.657612    0.086208    0.248822    11.00000    0.06003    0.04343 =
         0.05892    0.00753   -0.02532   -0.01281
AFIX  43
H5    2    0.627114    0.147867    0.166441    11.00000   -1.20000
AFIX   0
C13   1    1.039567    0.665985    0.165359    11.00000    0.05959    0.04368 =
         0.06110    0.00402   -0.02615   -0.01633
H2A   2    0.976543    0.341398    0.320127    11.00000    0.12042
H1B   2    0.621867   -0.489502    0.563714    11.00000    0.05142
H1A   2    0.749544   -0.385798    0.572186    11.00000    0.07638
HKLF 4  1.0 -1.00  0.00  0.00  0.00  0.00 -0.50  0.00 -1.00  0.00

REM  COMPOUND A FORM I in P1 #1                      P-1
REM R1 =  0.0491 for    1385 Fo > 4sig(Fo)  and  0.0888 for all    2366 data
REM    193 parameters refined using      0 restraints

END

WGHT      0.0344      0.0000

REM Highest difference peak  0.240,  deepest hole -0.236,  1-sigma level  0.051
Q1    1   0.6359 -0.1062  0.3364  11.00000  0.05    0.24
Q2    1   0.6057 -0.2068  0.4311  11.00000  0.05    0.22
Q3    1   1.2894  0.7898  0.1692  11.00000  0.05    0.19
Q4    1   0.6328 -0.3486  0.4599  11.00000  0.05    0.19
Q5    1   0.7143  0.7979 -0.0866  11.00000  0.05    0.19
;
_shelx_res_checksum   26557

_shelx_hkl_file
;
 -10  -3  -7 246.627 121.876  29
 -10  -3  -6 223.678 122.024  29
 -10  -3  -5-109.616 88.3492  29
 -10  -3  -4-140.389 102.113  29
 -10  -3  -3 42.9881 68.2944  29
 -10  -2  -8 333.637 140.290  29
 -10  -2  -7 151.274 99.9498  29
 -10  -2  -6 146.748 102.445  29
 -10  -2  -5-46.7823 59.4079  29
 -10  -2  -4 707.936 237.057  29
 -10  -2  -3 101.261 89.3332  29
 -10  -2  -2 102.246 91.2797  29
 -10  -1  -8 10.3450 24.0556  29
 -10  -1  -7-63.6465 63.0151  29
 -10  -1  -6 190.652 123.231  29
 -10  -1  -5 31.5441 47.2621  29
 -10  -1  -4-203.551 121.737  29
 -10  -1  -3-52.8590 62.2718  29
 -10  -1  -2 348.794 174.858  29
 -10  -1  -1 126.863 94.2803  29
 -10   0  -6 324.399 136.435  29
 -10   0  -5 77.8664 66.9837  29
 -10   0  -4-217.958 113.585  29
 -10   0  -3-35.9667 46.1667  29
 -10   0  -2 175.656 100.777  29
  -9  -7  -2 458.389 191.618  16
  -9  -7  -1 35.0974 53.1876  16
  -9  -6  -1-94.2511 96.9750  16
  -9  -6   0 377.427 194.398  16
  -9  -6   1-315.351 175.557  16
  -9  -6   2 862.109 278.242  16
  -9  -6   3 14.6172 35.0571  16
  -9  -5   1 136.852 121.494  16
  -9  -5   2 1249.13 362.880  16
  -9  -5   3-224.615 149.878  16
  -9  -5   4 243.317 149.141  16
  -9  -4 -13-56.8610 65.7552  14
  -9  -4 -12 3183.29 558.731  14
  -9  -4 -11-89.2676 97.1523  14
  -9  -4 -10 60.6220 72.6405  14
  -9  -4  -9-41.7928 72.9993  14
  -9  -4  -8 649.411 286.260  14
  -9  -4  -7 77.7191 85.9061  29
  -9  -4  -7 70.2250 99.5778  14
  -9  -4  -6 2151.34 494.766  29
  -9  -4  -5-142.288 123.571  29
  -9  -4  -4 466.046 227.404  29
  -9  -4  -3-86.1856 98.7204  29
  -9  -4  -2 603.987 262.178  29
  -9  -4  -1 24.9904 53.1862  29
  -9  -4   4-8.77856 29.1249  16
  -9  -4   5-160.084 118.313  16
  -9  -3 -14 324.910 147.069  14
  -9  -3 -13 332.501 166.412  14
  -9  -3 -12 347.251 184.370  14
  -9  -3 -11 198.923 118.975  29
  -9  -3 -11-181.312 141.643  14
  -9  -3 -10 618.328 227.697  29
  -9  -3 -10 534.934 255.041  14
  -9  -3  -9 117.346 105.370  29
  -9  -3  -9 25.7478 57.9987  14
  -9  -3  -8-86.5797 109.194  14
  -9  -3  -8 60.1326 78.9300  29
  -9  -3  -7-87.8856 98.7247  29
  -9  -3  -7 39.2828 74.8454  14
  -9  -3  -6 63.4264 94.1409  14
  -9  -3  -6-111.101 113.794  29
  -9  -3  -5-8.96303 36.2376  14
  -9  -3  -5-126.482 123.489  29
  -9  -3  -4 1845.98 481.094  29
  -9  -3  -3 32.5669 63.6037  29
  -9  -3  -2 189.587 172.915  29
  -9  -3  -1-112.419 117.396  29
  -9  -3   0 1341.42 401.183  29
  -9  -3   6 1496.41 441.506  33
  -9  -3   7 61.2502 76.5976  33
  -9  -2 -14 418.276 165.701  14
  -9  -2 -13-13.5532 33.2201  14
  -9  -2 -13-66.2258 59.2412  29
  -9  -2 -12 1446.16 375.974  14
  -9  -2 -12 1459.12 315.224  29
  -9  -2 -11 146.887 125.434  14
  -9  -2 -11-87.1251 84.0420  29
  -9  -2 -10 1690.32 445.724  14
  -9  -2 -10 1596.07 399.230  29
  -9  -2  -9 12.8844 71.4372  29
  -9  -2  -9 131.498 128.557  14
  -9  -2  -8 592.606 280.379  14
  -9  -2  -8 806.298 297.936  29
  -9  -2  -7-59.8242 90.3139  14
  -9  -2  -7 32.2631 61.3459  29
  -9  -2  -6 360.248 216.798  29
  -9  -2  -6 505.495 264.598  14
  -9  -2  -5 81.9264 101.243  29
  -9  -2  -5 139.974 139.335  14
  -9  -2  -4 436.963 244.574  14
  -9  -2  -4 32.3647 64.1452  29
  -9  -2  -3 17.3443 47.0644  29
  -9  -2  -2 473.364 251.000  29
  -9  -2  -1 14.0836 41.9785  29
  -9  -2   0 143.402 132.311  29
  -9  -2   1 115.140 168.192  29
  -9  -2   4 832.142 335.548  33
  -9  -2   5 24.6930 55.9844  33
  -9  -2   6 823.234 319.795  33
  -9  -2   7 85.9106 92.7570  33
  -9  -1 -13-30.3548 46.3878  14
  -9  -1 -13 56.8917 47.5291  29
  -9  -1 -12 36.7848 55.5887  14
  -9  -1 -11 45.9887 66.2025  14
  -9  -1 -10 131.591 96.1802  14
  -9  -1  -9 48.5410 73.9043  14
  -9  -1  -8 305.474 215.013  14
  -9  -1  -8 323.261 186.933  29
  -9  -1  -7-169.693 139.284  29
  -9  -1  -7-60.1619 85.5977  14
  -9  -1  -6 12.5510 39.3322  14
  -9  -1  -6 123.500 136.224  29
  -9  -1  -5-185.527 150.680  14
  -9  -1  -5 92.1699 106.192  29
  -9  -1  -4 575.348 262.074  14
  -9  -1  -4 292.298 190.494  29
  -9  -1  -3-92.7283 107.472  29
  -9  -1  -2 216.202 163.463  29
  -9  -1  -1 20.3389 74.6708  29
  -9  -1   0-92.1705 104.287  29
  -9  -1   1-65.4803 86.2118  29
  -9  -1   2 29.1980 56.1504  29
  -9  -1   2 127.740 128.468  33
  -9  -1   3-5.81568 27.4095  33
  -9  -1   4-43.8965 74.3100  33
  -9  -1   5 34.0184 63.6480  33
  -9  -1   6-34.1271 60.9853  33
  -9  -1   7 164.653 125.321  33
  -9   0 -12 133.258 92.1366  14
  -9   0 -11-5.46164 20.1758  14
  -9   0 -10 801.563 258.503  14
  -9   0  -9 46.9603 65.0901  14
  -9   0  -8 165.221 125.269  14
  -9   0  -8 333.458 192.939  30
  -9   0  -7-141.627 117.442  14
  -9   0  -7-36.3869 61.6958  29
  -9   0  -6 56.6329 134.319  29
  -9   0  -5-115.915 114.158  29
  -9   0  -4 106.507 135.036  29
  -9   0  -3-22.9076 101.087  29
  -9   0  -2-188.325 146.051  29
  -9   0  -1 123.964 80.9009  29
  -9   0   0-129.563 117.772  29
  -9   0   1-27.5798 53.0666  29
  -9   0   2 108.568 104.978  28
  -9   0   2 196.474 151.119  29
  -9   0   3 161.841 132.971  33
  -9   0   3-170.966 130.447  28
  -9   0   4 105.308 106.445  33
  -9   0   5-168.688 131.390  33
  -9   0   6 89.0384 91.2792  33
  -9   0   7-82.4632 81.8317  33
  -9   1 -11 104.048 76.3203  29
  -9   1 -10 184.984 115.936  30
  -9   1  -9-103.479 94.6881  30
  -9   1  -9 223.573 128.912  29
  -9   1  -8-0.29009 5.34120  30
  -9   1  -8 127.148 112.381  29
  -9   1  -7 29.4071 56.3651  30
  -9   1  -7 59.4928 72.0730  29
  -9   1  -6 2182.62 515.903  30
  -9   1  -6 2053.72 452.111  29
  -9   1  -5 106.832 134.851  29
  -9   1  -4 16.1371 39.4066  29
  -9   1  -3 29.2374 53.0380  29
  -9   1  -2-84.4906 89.4825  29
  -9   1  -1 219.054 141.844  29
  -9   1   0 65.0003 78.9022  28
  -9   1   0-19.9432 41.7792  29
  -9   1   1 152.966 111.855  29
  -9   1   1-182.761 133.133  28
  -9   1   2 26.4234 111.951  28
  -9   1   3-55.3752 71.6235  28
  -9   1   4 145.145 114.437  28
  -9   2  -9 329.881 146.613  30
  -9   2  -8 167.769 96.5867  29
  -9   2  -8 457.575 186.932  30
  -9   2  -7-10.3859 29.7927  30
  -9   2  -7-94.4836 75.9895  29
  -9   2  -6 893.485 241.206  29
  -9   2  -6 987.594 313.051  30
  -9   2  -5 11.5587 58.7049  29
  -9   2  -4-36.9435 50.2996  29
  -9   2  -3 131.702 94.4715  29
  -9   2  -2 99.2474 80.5838  29
  -9   2  -1-93.7223 86.9035  28
  -9   2   0 50.7140 64.8569  28
  -9   2   1 86.3981 84.7332  28
  -9   2   2 188.881 84.2638  28
  -9   2   3 108.620 91.4239  28
  -9   2   4 46.8040 57.5175  28
  -8  -8  -8 160.708 107.490  21
  -8  -8  -7-66.7716 82.0145  21
  -8  -8  -6 177.082 139.904  21
  -8  -8  -5 61.7505 85.3455  21
  -8  -8  -4 1248.96 397.249  21
  -8  -8  -3-118.227 121.803  21
  -8  -8  -2 908.852 319.494  21
  -8  -8  -1 320.757 240.449  21
  -8  -8   2 513.787 226.635  16
  -8  -7  -7 480.403 242.427  21
  -8  -7  -6 379.851 225.002  21
  -8  -7  -5-47.4323 81.9931  21
  -8  -7  -4 236.402 187.297  21
  -8  -7  -3-13.5057 45.3965  21
  -8  -7  -2 815.973 354.519  21
  -8  -7  -1-145.589 150.134  21
  -8  -7   0 1485.81 485.670  21
  -8  -7   3-28.1452 60.3518  16
  -8  -7   4-111.851 114.396  16
  -8  -7   4-86.6119 86.7925  20
  -8  -7   5-84.3182 91.2072  16
  -8  -6  -5-154.230 151.983  21
  -8  -6  -4 578.396 320.632  21
  -8  -6  -3 72.6073 109.264  21
  -8  -6  -2 193.397 180.582  21
  -8  -6  -1-216.104 192.183  21
  -8  -6   0 4.52892 73.7335  21
  -8  -6   1-194.819 181.718  21
  -8  -6   3 69.5458 109.488  16
  -8  -6   4 148.668 148.122  16
  -8  -6   5 209.576 168.469  16
  -8  -6   6 156.956 137.385  16
  -8  -6   7-10.9723 33.4243  16
  -8  -5 -14 745.377 247.543  14
  -8  -5 -13-25.7583 51.4998  14
  -8  -5 -12 1810.75 480.603  14
  -8  -5 -11 60.4532 90.7166  14
  -8  -5 -10 786.904 345.822  14
  -8  -5  -9-4.17093 25.7733  14
  -8  -5  -8 157.149 109.912  14
  -8  -5  -7-35.0276 77.7985  14
  -8  -5  -6 3583.61 806.249  14
  -8  -5  -3 242.038 197.719  21
  -8  -5  -2 5230.50 943.972  21
  -8  -5  -1-232.186 200.548  21
  -8  -5   0 180.996 178.636  21
  -8  -5   3 82.8902 119.226  16
  -8  -5   4 4249.64 855.448  16
  -8  -5   5 176.463 166.180  16
  -8  -5   6-61.2830 94.0710  16
  -8  -5   7-72.9138 97.0059  16
  -8  -5   8 959.911 335.706  16
  -8  -5   9-177.329 124.897  16
  -8  -4 -15-194.365 127.027  14
  -8  -4 -14 2617.76 522.789  14
  -8  -4 -13-9.64413 34.2289  14
  -8  -4 -12 55.9385 87.5272  14
  -8  -4 -11 125.504 137.241  14
  -8  -4 -10 1188.17 453.059  14
  -8  -4  -9-138.033 152.853  14
  -8  -4  -8 642.281 335.489  14
  -8  -4  -7 111.395 141.292  14
  -8  -4  -6 1841.47 513.934  29
  -8  -4  -6 1416.36 529.873  14
  -8  -4  -5 87.0258 108.581  29
  -8  -4  -5-133.832 155.745  14
  -8  -4  -4 320.942 270.340  14
  -8  -4  -4 681.395 305.654  29
  -8  -4  -3-14.5635 90.1365  29
  -8  -4  -2 20.3732 53.4178  29
  -8  -4  -1 14.0429 132.270  29
  -8  -4   0 1350.34 432.912  29
  -8  -4   1-40.1560 103.079  29
  -8  -4   2 3288.07 782.341  16
  -8  -4   3-235.570 202.941  16
  -8  -4   4 2355.02 637.091  16
  -8  -4   5-6.35483 32.5053  16
  -8  -4   6 191.951 173.711  16
  -8  -4   7 189.199 165.461  16
  -8  -4   8 572.940 271.630  16
  -8  -4   9 72.0015 86.2989  33
  -8  -4   9-267.215 170.841  16
  -8  -4  10 466.655 200.138  16
  -8  -3 -16 68.9362 71.4169  14
  -8  -3 -15-14.3968 36.9945  14
  -8  -3 -14 499.517 237.988  14
  -8  -3 -13 114.788 121.922  14
  -8  -3 -12 387.359 235.630  14
  -8  -3 -11 146.736 150.782  14
  -8  -3 -10 125.573 110.879  14
  -8  -3  -9 18.8000 56.7555  14
  -8  -3  -8 134.082 156.077  14
  -8  -3  -7-32.6985 76.5358  14
  -8  -3  -6 1214.85 417.048  29
  -8  -3  -6 598.180 309.691  14
  -8  -3  -5-366.201 230.801  29
  -8  -3  -5-67.4013 109.968  14
  -8  -3  -4 555.381 285.403  29
  -8  -3  -4 510.840 298.875  14
  -8  -3  -3 74.9492 114.200  14
  -8  -3  -3-60.4581 78.0506  29
  -8  -3  -2 111.566 152.883  29
  -8  -3  -2 305.725 227.917  14
  -8  -3  -1-4.66950 134.423  29
  -8  -3   0-61.5151 101.085  29
  -8  -3   1-99.4055 118.553  29
  -8  -3   2 4.01476 61.9530  29
  -8  -3   3-376.980 252.275  16
  -8  -3   4 701.535 347.978  16
  -8  -3   5-35.6513 76.9293  16
  -8  -3   6 1.42186 15.0676  16
  -8  -3   7-3.10661 21.5754  16
  -8  -3   8 2.42399 18.1725  16
  -8  -3   9-67.0674 89.3209  16
  -8  -3   9 159.566 140.481  33
  -8  -3  10 205.801 140.890  33
  -8  -3  10 225.403 158.050  16
  -8  -2 -16 131.937 101.466  14
  -8  -2 -15 26.9223 51.2073  14
  -8  -2 -14 416.428 225.555  14
  -8  -2 -13-178.602 152.030  14
  -8  -2 -12 526.171 273.565  14
  -8  -2 -11 124.377 191.730  14
  -8  -2 -10 1384.52 481.910  14
  -8  -2  -9-20.8664 59.1636  14
  -8  -2  -8-145.091 147.754  30
  -8  -2  -8 189.730 180.692  14
  -8  -2  -7 39.2034 79.3838  30
  -8  -2  -7 113.209 140.484  14
  -8  -2  -6 52.6607 95.9501  14
  -8  -2  -5-118.813 143.595  14
  -8  -2  -4 229.672 198.127  14
  -8  -2  -4 428.518 253.540  29
  -8  -2  -3-89.9046 116.024  29
  -8  -2  -3 8.42587 42.6594  14
  -8  -2  -2-47.6170 84.1467  29
  -8  -2  -2 211.343 184.960  14
  -8  -2  -1-44.6313 83.4961  14
  -8  -2  -1-33.7771 70.4846  29
  -8  -2   0 645.926 312.136  29
  -8  -2   1-55.6349 88.9526  29
  -8  -2   2-35.0015 69.7642  29
  -8  -2   3 204.067 200.088  29
  -8  -2   5-26.2731 64.0826  16
  -8  -2   6 2023.50 555.049  16
  -8  -2   7-52.6872 87.2541  16
  -8  -2   8-101.987 116.433  16
  -8  -2   8 145.889 157.223  33
  -8  -2   9-0.39252 183.403  33
  -8  -2   9 27.3249 56.6735  16
  -8  -2  10-111.376 104.671  16
  -8  -2  10 74.8400 90.6763  33
  -8  -1 -16-20.1487 38.3578  14
  -8  -1 -15 227.760 144.451  14
  -8  -1 -14 294.667 181.574  14
  -8  -1 -13 0.35384 93.8872  14
  -8  -1 -12 159.754 162.428  14
  -8  -1 -11-9.20811 36.5005  14
  -8  -1 -10-18.2626 49.4274  30
  -8  -1 -10-130.309 141.159  14
  -8  -1  -9-26.8309 65.3292  14
  -8  -1  -9 32.2448 67.4930  30
  -8  -1  -8 4331.96 842.861  30
  -8  -1  -8 4006.51 824.283  14
  -8  -1  -7-22.2350 60.9734  30
  -8  -1  -7 123.644 171.632  14
  -8  -1  -6 289.791 248.160  30
  -8  -1  -6 594.414 319.532  14
  -8  -1  -5 157.970 123.012  30
  -8  -1  -5 151.393 157.341  14
  -8  -1  -4 494.157 281.539  30
  -8  -1  -4 468.165 273.837  14
  -8  -1  -3 5.64401 29.6086  14
  -8  -1  -3-1.73214 123.188  29
  -8  -1  -3 8.59063 115.981  30
  -8  -1  -2 213.175 178.358  14
  -8  -1  -2 37.7850 74.7429  29
  -8  -1  -1 57.6117 92.3470  29
  -8  -1   0 572.391 308.041  29
  -8  -1   1-49.6301 83.4042  29
  -8  -1   2-80.0191 104.516  29
  -8  -1   2 83.1168 112.306  28
  -8  -1   3 42.8648 81.0336  28
  -8  -1   3 126.661 129.428  29
  -8  -1   4-7.76476 31.4429  29
  -8  -1   4 67.6544 11.7606  28
  -8  -1   5 123.599 118.138  28
  -8  -1   6 644.220 340.607  33
  -8  -1   7-15.1717 132.818  33
  -8  -1   8 95.9023 121.765  33
  -8  -1   9-50.3933 72.4122  16
  -8  -1   9-296.001 200.780  33
  -8  -1  10 210.904 134.906  16
  -8  -1  10 359.469 202.413  33
  -8  -1  11 163.355 119.292  33
  -8   0 -15-130.153 100.647  14
  -8   0 -14 2837.90 529.105  14
  -8   0 -13-7.24630 90.0766  14
  -8   0 -12 472.038 219.502  30
  -8   0 -12 553.996 267.613  14
  -8   0 -11-178.290 152.231  14
  -8   0 -11-163.075 140.048  30
  -8   0 -10 1204.52 410.477  30
  -8   0 -10 1224.55 411.319  14
  -8   0  -9-95.9456 119.203  30
  -8   0  -9 124.611 134.052  14
  -8   0  -8 5317.64 933.805  30
  -8   0  -8 5862.85 950.742  14
  -8   0  -7 225.487 184.016  14
  -8   0  -7-21.4220 59.7953  30
  -8   0  -6 112.630 129.918  14
  -8   0  -6 167.994 135.543  30
  -8   0  -5 3.58677 23.0052  14
  -8   0  -5-30.5142 73.7213  30
  -8   0  -4 590.356 342.045  30
  -8   0  -3-24.8419 65.8624  30
  -8   0  -2 34.8156 57.9804  30
  -8   0  -2 166.701 157.211  29
  -8   0  -1 168.038 153.943  29
  -8   0   0 434.944 245.048  29
  -8   0   0 371.723 237.831  28
  -8   0   1-226.087 174.299  29
  -8   0   1 157.580 156.467  28
  -8   0   1-28.9254 70.5061  33
  -8   0   2 1592.24 516.091  28
  -8   0   2 1437.87 508.389  33
  -8   0   2 1265.29 430.631  29
  -8   0   3 129.799 107.736  28
  -8   0   3 78.4095 98.9898  29
  -8   0   4-105.119 126.982  28
  -8   0   4 82.3000 99.0075  29
  -8   0   4-2.13637 19.6919  33
  -8   0   5-203.093 190.247  33
  -8   0   5 227.874 183.988  28
  -8   0   6 220.250 156.946  28
  -8   0   6 282.382 238.891  33
  -8   0   7 25.2920 63.8677  33
  -8   0   8 470.555 288.003  33
  -8   0   9 43.7644 47.2063  33
  -8   0  10 503.580 251.663  33
  -8   0  11-105.013 93.9148  33
  -8   1 -14-118.534 91.9182  14
  -8   1 -13-14.0302 34.5787  14
  -8   1 -13-192.444 120.218  30
  -8   1 -12 989.233 316.731  14
  -8   1 -12 1257.50 347.061  30
  -8   1 -11 67.6999 85.2189  14
  -8   1 -11 11.0664 35.3699  30
  -8   1 -10 583.319 259.396  14
  -8   1 -10-5.24700 25.8866  30
  -8   1  -9 43.2972 77.8995  30
  -8   1  -9-82.2780 99.8941  14
  -8   1  -8-220.627 182.263  30
  -8   1  -8-43.1524 73.4683  14
  -8   1  -7 109.074 117.437  14
  -8   1  -7-17.9521 53.4392  30
  -8   1  -6 120.676 141.425  30
  -8   1  -5-29.0604 70.4067  30
  -8   1  -4 33.0870 75.7885  30
  -8   1  -3-264.218 188.519  29
  -8   1  -3-44.4468 195.510  30
  -8   1  -2 218.555 178.749  28
  -8   1  -2 221.082 206.837  29
  -8   1  -2 137.548 138.615  30
  -8   1  -1-17.7037 51.7285  28
  -8   1  -1 355.608 292.421  29
  -8   1  -1 116.487 154.995  30
  -8   1   0 228.498 208.737  28
  -8   1   0 232.574 171.798  29
  -8   1   1-35.9387 74.8232  28
  -8   1   1-5.44113 125.391  29
  -8   1   2-68.6573 89.6681  29
  -8   1   2 19.6420 55.2420  28
  -8   1   3 38.1412 65.0145  29
  -8   1   3-51.9355 123.606  28
  -8   1   3-171.512 167.415  33
  -8   1   4-58.7412 98.2478  33
  -8   1   4 42.4763 66.3358  29
  -8   1   4 0.86699 88.3223  28
  -8   1   5-156.091 149.081  28
  -8   1   5 101.144 127.832  33
  -8   1   6 17.9115 48.9945  28
  -8   1   6 335.528 228.224  33
  -8   1   7 1.27806 13.6323  33
  -8   1   7 64.4120 118.787  28
  -8   1   8 560.668 263.701  33
  -8   1   9 44.3440 94.7945  33
  -8   1  10 731.739 277.884  33
  -8   2 -12 199.491 112.740  14
  -8   2 -12 277.424 143.219  30
  -8   2 -11-153.973 121.832  30
  -8   2 -11 202.777 122.209  14
  -8   2 -10 14.6067 40.2375  30
  -8   2  -9 79.9033 99.2383  30
  -8   2  -8 44.5334 51.9052  30
  -8   2  -7-45.2669 80.3206  30
  -8   2  -6 3562.76 745.539  30
  -8   2  -5-106.088 128.021  30
  -8   2  -4 585.530 274.183  28
  -8   2  -4 637.896 333.201  30
  -8   2  -3-130.799 133.325  28
  -8   2  -3-62.7029 85.2555  29
  -8   2  -3 29.4086 87.5178  30
  -8   2  -2-155.387 133.117  29
  -8   2  -2 26.1117 60.8058  28
  -8   2  -2-55.9090 93.9459  30
  -8   2  -1-18.0545 71.9250  30
  -8   2  -1-157.308 132.047  29
  -8   2  -1 125.587 135.208  28
  -8   2   0-213.620 150.746  29
  -8   2   0-84.5951 111.758  28
  -8   2   1 365.640 191.905  29
  -8   2   1 236.105 201.004  28
  -8   2   2 460.822 277.235  28
  -8   2   3 226.140 179.492  28
  -8   2   4-15.7126 46.1751  33
  -8   2   4 32.5754 66.7647  28
  -8   2   5 10.8831 75.0141  28
  -8   2   5-137.779 135.944  33
  -8   2   6 153.264 161.207  28
  -8   2   6 147.077 137.582  33
  -8   2   7-265.272 169.535  28
  -8   2   7 218.155 161.556  33
  -8   2   8-364.187 197.533  33
  -8   2   9-68.0773 78.8031  33
  -8   3 -11-112.283 89.0882  30
  -8   3 -10-37.1057 56.1962  30
  -8   3  -9-143.202 118.094  30
  -8   3  -8-42.4618 79.6332  30
  -8   3  -7-97.8876 106.774  30
  -8   3  -6-72.7299 94.7043  30
  -8   3  -6 281.927 162.820  28
  -8   3  -5-73.9029 79.5971  29
  -8   3  -5 23.4941 52.2164  30
  -8   3  -4 373.697 206.206  28
  -8   3  -4 368.161 237.448  30
  -8   3  -3 27.9508 58.1099  28
  -8   3  -3-149.383 140.420  30
  -8   3  -2-338.120 206.353  28
  -8   3  -2-92.4668 109.858  30
  -8   3  -1 53.4448 99.9711  28
  -8   3  -1 164.322 144.308  30
  -8   3   0 69.8206 95.4857  28
  -8   3   1-27.6499 59.9483  28
  -8   3   2 57.4553 144.959  28
  -8   3   3-8.21761 48.6775  28
  -8   3   4 66.3914 127.545  28
  -8   3   5 102.731 105.732  28
  -8   3   6-15.1883 113.104  28
  -8   3   6-139.232 111.133  33
  -8   3   7 188.188 123.543  33
  -8   3   7 56.6779 16.7380  28
  -8   4  -8-24.8312 42.3708  30
  -8   4  -7 249.446 141.755  30
  -8   4  -6-23.5779 45.2453  30
  -8   4  -6-73.5203 71.2273  28
  -8   4  -5-65.5474 77.2623  30
  -8   4  -5-68.6595 73.9638  28
  -8   4  -4 114.490 103.271  30
  -8   4  -4 309.563 188.805  28
  -8   4  -3-24.9483 48.1358  30
  -8   4  -3 27.6535 87.1428  28
  -8   4  -2 1599.74 415.617  28
  -8   4  -1-85.2404 99.1019  28
  -8   4   0-83.2830 92.6289  28
  -8   4   1 60.1320 97.9690  28
  -8   4   2 40.3323 63.0892  28
  -8   4   3 53.2352 70.5609  28
  -8   4   4-33.8177 54.0431  28
  -8   4   5 5.54814 20.6917  28
  -8   4   6 172.697 106.590  28
  -8   5  -1 319.497 144.356  28
  -8   5   0 28.4871 43.2014  28
  -7  -9 -10 493.269 190.026  21
  -7  -9  -9 17.6990 66.2835  21
  -7  -9  -8 92.1453 102.223  21
  -7  -9  -7-16.3480 44.8351  21
  -7  -9  -6 66.6320 78.9590  21
  -7  -9  -5-307.823 203.959  21
  -7  -9  -4 1148.37 402.392  21
  -7  -9  -3-57.3876 88.6884  21
  -7  -9  -2 303.238 211.183  21
  -7  -9  -1-349.634 212.716  21
  -7  -9   0 633.480 277.703  21
  -7  -9   3-205.020 130.371  20
  -7  -8 -12 370.900 177.085  21
  -7  -8 -11 13.7247 37.8745  21
  -7  -8 -10 1097.33 365.167  21
  -7  -8  -9-275.848 193.749  21
  -7  -8  -8 62.9160 63.4050  21
  -7  -8  -7-187.937 172.617  21
  -7  -8  -6 166.345 181.239  21
  -7  -8  -5 112.085 138.951  21
  -7  -8  -4 87.6507 124.146  21
  -7  -8  -3-82.6457 121.084  21
  -7  -8  -2 5.10232 30.0071  21
  -7  -8  -1 442.543 288.347  21
  -7  -8   0 345.260 246.408  21
  -7  -8   1-28.4030 67.5345  21
  -7  -8   2 1218.58 428.732  21
  -7  -8   4-50.2869 78.7585  16
  -7  -8   5 47.1499 70.7805  16
  -7  -8   5 9.25921 30.4211  20
  -7  -8   6 116.128 98.6849  20
  -7  -7  -7-195.964 185.531  21
  -7  -7  -6 100.419 150.426  21
  -7  -7  -5 281.374 231.282  21
  -7  -7  -4 3699.93 872.098  21
  -7  -7  -3-103.450 143.028  21
  -7  -7  -2 32.9082 97.6884  21
  -7  -7  -1-28.1334 74.7231  21
  -7  -7   0 353.726 263.273  21
  -7  -7   1 99.4731 138.028  21
  -7  -7   2 3896.36 857.978  21
  -7  -7   3-215.497 194.997  21
  -7  -7   5 139.382 144.979  16
  -7  -7   6 2669.36 565.039  20
  -7  -7   6 2978.69 643.113  16
  -7  -7   7-166.352 138.844  16
  -7  -7   7 109.553 105.124  20
  -7  -7   8 639.738 244.290  16
  -7  -7   8 680.750 234.578  20
  -7  -6 -10 42.2073 80.5607  14
  -7  -6  -9 235.995 197.554  14
  -7  -6  -8 1987.95 588.258  14
  -7  -6  -6 816.549 351.131  21
  -7  -6  -5 52.7227 100.157  21
  -7  -6  -4 346.962 260.604  21
  -7  -6  -3-28.9250 205.353  21
  -7  -6  -2 5114.55 1047.21  21
  -7  -6  -1-175.406 189.814  21
  -7  -6   0 1673.45 613.841  21
  -7  -6   1 169.072 186.197  21
  -7  -6   2 1920.20 624.303  21
  -7  -6   3-4.58321 199.995  21
  -7  -6   6 569.405 309.552  16
  -7  -6   7 99.1547 123.273  16
  -7  -6   7 35.4546 65.9960  20
  -7  -6   8 1433.57 451.096  16
  -7  -6   8 1585.66 420.198  20
  -7  -6   9-62.4121 84.0466  16
  -7  -6   9 80.5354 82.3127  20
  -7  -6  10 25.5397 84.7692  16
  -7  -5 -13-456.113 246.323  14
  -7  -5 -12-52.4048 88.5393  14
  -7  -5 -11-40.2098 80.9332  14
  -7  -5 -10 350.194 246.260  14
  -7  -5  -9-196.600 188.366  14
  -7  -5  -8 432.161 266.876  14
  -7  -5  -7-153.389 169.914  14
  -7  -5  -6 1993.49 633.276  14
  -7  -5  -5-13.2833 50.0436  14
  -7  -5  -5 201.429 188.622  21
  -7  -5  -4 86.1183 184.563  14
  -7  -5  -4 226.158 203.534  21
  -7  -5  -3-548.178 321.846  21
  -7  -5  -2 255.545 222.826  21
  -7  -5  -1-7.69914 39.1045  21
  -7  -5   0 27.5389 74.6042  21
  -7  -5   1 293.334 222.027  21
  -7  -5   2 2393.15 703.072  21
  -7  -5   3-279.496 239.903  21
  -7  -5   6 643.144 313.363  16
  -7  -5   7-65.2150 107.729  16
  -7  -5   7 17.4050 47.9800  20
  -7  -5   8 966.346 397.495  16
  -7  -5   9 22.8218 57.6020  16
  -7  -5  10 1.81537 22.2179  16
  -7  -5  11 74.1818 85.1935  16
  -7  -4 -15 113.473 114.398  14
  -7  -4 -14 53.7429 85.0751  14
  -7  -4 -13-200.733 173.873  14
  -7  -4 -12 2530.36 689.669  14
  -7  -4 -11 41.7031 84.9877  14
  -7  -4 -10 94.1578 130.284  14
  -7  -4  -9-10.8461 44.7656  14
  -7  -4  -8 72.5894 116.571  14
  -7  -4  -7 54.1281 100.825  14
  -7  -4  -6 960.460 423.593  14
  -7  -4  -5-159.086 171.469  14
  -7  -4  -4 249.534 213.031  14
  -7  -4  -4 349.372 219.069  29
  -7  -4  -3 590.554 285.684  29
  -7  -4  -3-100.658 134.038  14
  -7  -4  -2 1331.27 509.400  21
  -7  -4  -2 627.187 295.040  29
  -7  -4  -2 531.344 333.734  14
  -7  -4  -1-201.036 167.350  29
  -7  -4  -1-201.762 192.203  21
  -7  -4   0 176.356 182.649  21
  -7  -4   0-18.9355 197.045  29
  -7  -4   1 111.435 147.436  21
  -7  -4   1-298.813 204.715  29
  -7  -4   2-180.249 189.710  21
  -7  -4   2 319.606 211.992  29
  -7  -4   3-226.120 214.234  21
  -7  -4   5 83.5805 129.893  16
  -7  -4   6 714.346 420.487  16
  -7  -4   7 119.825 151.597  16
  -7  -4   8 27.7423 70.9054  16
  -7  -4   9 40.4562 82.0929  16
  -7  -4  10-210.078 176.298  16
  -7  -4  11 179.227 149.847  16
  -7  -4  11 10.3264 31.2835  33
  -7  -4  12 116.201 107.105  16
  -7  -3 -17-49.6913 65.1626  14
  -7  -3 -16 26.8862 57.5172  15
  -7  -3 -16-46.4425 71.0667  14
  -7  -3 -15 10.4670 38.0987  15
  -7  -3 -15-14.7548 43.5153  14
  -7  -3 -14 375.684 238.818  15
  -7  -3 -14 454.480 270.396  14
  -7  -3 -13-195.030 175.565  14
  -7  -3 -13-104.733 130.417  15
  -7  -3 -12 494.039 284.934  14
  -7  -3 -12 635.160 343.159  15
  -7  -3 -11-122.102 146.668  15
  -7  -3 -11-96.9340 130.573  14
  -7  -3 -10 1428.66 496.170  14
  -7  -3  -9-127.978 153.291  14
  -7  -3  -8 230.882 261.906  14
  -7  -3  -7 7.03491 120.025  14
  -7  -3  -6 1312.00 505.652  14
  -7  -3  -5-46.0833 90.6939  14
  -7  -3  -4 877.739 431.968  14
  -7  -3  -3 88.2357 122.779  14
  -7  -3  -3-257.284 190.277  29
  -7  -3  -2 2620.29 660.936  14
  -7  -3  -2 2456.51 603.632  29
  -7  -3  -1 52.2241 92.1945  14
  -7  -3  -1 209.670 171.152  29
  -7  -3   0 1108.29 413.012  29
  -7  -3   1 65.3178 131.385  29
  -7  -3   1 148.784 163.934  21
  -7  -3   2 732.645 324.756  29
  -7  -3   3-267.048 192.668  29
  -7  -3   4 1790.78 584.145  16
  -7  -3   5-59.6885 109.269  16
  -7  -3   6 143.168 30.6512  16
  -7  -3   7-61.9477 110.426  16
  -7  -3   8 681.840 369.043  16
  -7  -3   9 62.4292 105.458  16
  -7  -3  10 4.23513 26.2210  16
  -7  -3  11 89.8786 47.9305  16
  -7  -3  11 110.571 116.487  33
  -7  -3  12 487.674 235.298  16
  -7  -3  12 725.443 253.394  33
  -7  -3  13 65.5478 76.7948  16
  -7  -3  13 189.408 137.619  42
  -7  -2 -18 2016.94 381.068  14
  -7  -2 -17 7.27505 26.1114  14
  -7  -2 -17-115.563 110.738  15
  -7  -2 -16 4137.60 732.026  15
  -7  -2 -16 4511.37 732.395  14
  -7  -2 -15-38.1491 71.0578  14
  -7  -2 -15-33.7475 68.5338  15
  -7  -2 -14 215.764 196.480  15
  -7  -2 -14 203.619 173.143  14
  -7  -2 -13 46.0489 14.8216  14
  -7  -2 -13-6.09530 31.4579  15
  -7  -2 -12 1251.68 460.589  14
  -7  -2 -12 1004.16 440.913  15
  -7  -2 -11-33.4219 119.584  14
  -7  -2 -11-80.2577 107.292  15
  -7  -2 -10 8978.65 1289.70  14
  -7  -2 -10 8264.20 1248.87  15
  -7  -2  -9-22.6569 107.998  14
  -7  -2  -8 284.473 231.519  14
  -7  -2  -7-66.9916 105.103  30
  -7  -2  -7-17.4347 55.8001  14
  -7  -2  -6 3037.82 718.955  30
  -7  -2  -6 3658.99 826.687  14
  -7  -2  -5 85.1831 121.344  30
  -7  -2  -5 36.5416 79.2794  14
  -7  -2  -4 584.517 313.122  14
  -7  -2  -4 235.042 202.880  30
  -7  -2  -3 15.7865 50.7330  14
  -7  -2  -3-285.382 224.466  30
  -7  -2  -2 227.478 178.767  29
  -7  -2  -2 78.4757 111.452  14
  -7  -2  -1-6.57433 31.7803  14
  -7  -2  -1-290.845 201.335  29
  -7  -2   0 5378.45 880.613  29
  -7  -2   0 6911.75 1040.15  14
  -7  -2   1-81.6660 110.474  29
  -7  -2   2-33.6253 67.9275  29
  -7  -2   3-187.532 184.382  16
  -7  -2   3 28.5543 115.628  29
  -7  -2   4 1360.54 444.113  29
  -7  -2   4 1040.94 418.016  28
  -7  -2   4 1229.97 481.560  16
  -7  -2   5-223.773 208.215  16
  -7  -2   6 1653.70 583.668  16
  -7  -2   7 24.7677 69.5628  16
  -7  -2   8 395.014 268.261  16
  -7  -2   9-75.1243 116.751  16
  -7  -2  10 784.052 358.938  33
  -7  -2  10 849.005 391.813  16
  -7  -2  11 42.3040 79.5317  16
  -7  -2  11-4.95217 26.3125  33
  -7  -2  12 27.6616 59.3309  16
  -7  -2  12-19.5990 46.4171  33
  -7  -2  13 41.9321 65.1108  16
  -7  -2  13-14.7861 35.3212  42
  -7  -1 -18 274.453 138.154  14
  -7  -1 -17 23.0391 46.2270  14
  -7  -1 -16 495.951 252.113  15
  -7  -1 -16 436.980 221.825  14
  -7  -1 -15-49.0434 80.5610  15
  -7  -1 -15 57.7257 86.4564  14
  -7  -1 -14 4456.37 821.782  14
  -7  -1 -14 4424.41 816.518  15
  -7  -1 -13 10.4176 40.4029  15
  -7  -1 -13-19.2441 77.2604  14
  -7  -1 -12 84.1842 110.304  15
  -7  -1 -12 354.960 230.546  14
  -7  -1 -11 38.8262 81.5749  15
  -7  -1 -11 169.426 162.811  14
  -7  -1 -10 148.190 160.359  14
  -7  -1  -9 15.3882 51.8900  14
  -7  -1  -9 263.581 206.975  30
  -7  -1  -8 196.939 182.316  30
  -7  -1  -8 135.694 154.027  14
  -7  -1  -7-24.1905 64.7164  14
  -7  -1  -7 72.4097 147.742  30
  -7  -1  -6 387.491 256.606  14
  -7  -1  -6 337.218 276.495  30
  -7  -1  -5-189.326 177.152  14
  -7  -1  -5 19.8868 61.1784  30
  -7  -1  -4 2266.39 621.156  14
  -7  -1  -4 2912.75 724.347  30
  -7  -1  -3 394.794 247.704  14
  -7  -1  -3-36.6346 22.0110  30
  -7  -1  -2 545.146 324.951  30
  -7  -1  -2 233.306 186.917  14
  -7  -1  -1-288.399 200.466  29
  -7  -1  -1-293.910 228.956  30
  -7  -1   0 139.434 224.483  29
  -7  -1   1 109.096 86.8234  29
  -7  -1   2 853.957 347.700  29
  -7  -1   2 959.469 405.247  28
  -7  -1   3-214.889 189.795  28
  -7  -1   3-244.711 181.488  29
  -7  -1   4 639.526 290.730  29
  -7  -1   4 882.234 388.025  28
  -7  -1   5-48.1201 94.0171  16
  -7  -1   5 165.325 147.846  29
  -7  -1   6 6347.46 1061.11  28
  -7  -1   6 5908.45 1075.94  16
  -7  -1   7-184.474 176.270  28
  -7  -1   7-11.8492 47.2292  16
  -7  -1   8 1937.55 613.105  16
  -7  -1   9 4.69520 28.8155  16
  -7  -1   9 5.43174 31.9560  33
  -7  -1  10 79.5959 116.494  33
  -7  -1  10 155.132 159.692  16
  -7  -1  11 110.609 186.215  16
  -7  -1  11-305.973 212.949  33
  -7  -1  12 53.9708 80.8151  33
  -7  -1  12 269.262 184.544  16
  -7  -1  13-8.22751 28.9206  16
  -7  -1  13 125.088 98.9841  42
  -7   0 -17 220.487 135.828  14
  -7   0 -16 343.209 187.338  14
  -7   0 -15 83.0206 128.936  14
  -7   0 -14 45.6945 78.2885  14
  -7   0 -13 61.8499 73.0409  14
  -7   0 -12 459.372 251.253  30
  -7   0 -12 450.481 264.309  14
  -7   0 -11-125.388 142.372  14
  -7   0 -11-269.941 201.674  30
  -7   0 -10 786.602 381.631  14
  -7   0 -10 833.805 356.943  30
  -7   0  -9-192.393 179.624  14
  -7   0  -9 5.02706 29.1171  30
  -7   0  -8 19118.4 1859.49  30
  -7   0  -8 20049.8 1869.52  14
  -7   0  -7 74.2665 115.170  30
  -7   0  -7-114.852 138.117  14
  -7   0  -6 1539.32 499.961  14
  -7   0  -6 1948.35 615.795  30
  -7   0  -5 199.724 177.890  14
  -7   0  -5-151.597 166.617  30
  -7   0  -4 1030.69 396.959  14
  -7   0  -4 894.994 447.879  30
  -7   0  -3 394.667 240.414  14
  -7   0  -3-67.4537 218.380  30
  -7   0  -2 202.660 192.188  30
  -7   0  -1 31.5419 75.4244  30
  -7   0   0 4328.05 898.006  30
  -7   0   0 3768.66 803.489  28
  -7   0   0 4242.70 788.570  29
  -7   0   1 53.3322 143.349  30
  -7   0   1 77.2496 163.301  28
  -7   0   1-203.912 166.084  29
  -7   0   2 739.737 307.712  29
  -7   0   2 230.181 166.683  28
  -7   0   3-93.5969 126.933  28
  -7   0   3-115.406 123.205  29
  -7   0   4 237.874 187.015  28
  -7   0   4 113.549 121.281  29
  -7   0   5-66.4404 135.929  28
  -7   0   5 120.463 123.774  29
  -7   0   6 557.263 315.851  28
  -7   0   7 107.434 155.656  28
  -7   0   7-15.6211 56.9372  33
  -7   0   8 868.455 384.995  16
  -7   0   8 575.040 329.748  28
  -7   0   8 430.135 292.746  33
  -7   0   9 234.183 195.577  16
  -7   0   9-11.3149 45.9746  33
  -7   0  10 453.408 262.032  16
  -7   0  10 341.185 240.859  33
  -7   0  11-112.655 129.496  33
  -7   0  11-364.411 222.017  16
  -7   0  12-161.990 136.542  16
  -7   0  12 26.1829 56.8004  33
  -7   0  13 143.296 114.233  16
  -7   0  13 81.6267 87.0087  33
  -7   1 -17 25.3813 40.9556  14
  -7   1 -16 94.1016 108.430  14
  -7   1 -15 112.209 107.481  14
  -7   1 -14 730.969 295.766  14
  -7   1 -13-251.044 173.417  30
  -7   1 -13 9.82782 35.7608  14
  -7   1 -12 60.4070 90.7694  30
  -7   1 -12 37.9148 72.8773  14
  -7   1 -11-3.53265 107.864  30
  -7   1 -11 100.549 121.848  14
  -7   1 -10 150.202 155.189  30
  -7   1 -10 126.795 139.238  14
  -7   1  -9 104.246 127.367  14
  -7   1  -9-45.9564 73.0380  30
  -7   1  -8 495.536 269.093  14
  -7   1  -8 307.429 231.991  30
  -7   1  -7-512.216 282.075  14
  -7   1  -7 32.1117 75.9969  30
  -7   1  -6 572.835 323.887  30
  -7   1  -6 478.536 269.804  14
  -7   1  -5 164.439 203.677  30
  -7   1  -4 318.211 243.212  30
  -7   1  -3-85.0925 125.631  30
  -7   1  -3 112.160 133.386  28
  -7   1  -2 55.8209 101.343  30
  -7   1  -2 23.5273 139.904  28
  -7   1  -1 40.7307 82.6778  28
  -7   1  -1 77.6523 118.717  30
  -7   1   0 541.472 256.778  29
  -7   1   0 210.549 168.802  30
  -7   1   0 419.890 254.277  28
  -7   1   1-20.0767 199.085  30
  -7   1   1 51.8030 82.5686  29
  -7   1   1 91.8191 136.253  28
  -7   1   2-37.9039 138.854  28
  -7   1   2 33.3151 65.4766  29
  -7   1   3 78.5307 138.954  28
  -7   1   3-111.622 118.345  29
  -7   1   3-172.675 187.456  33
  -7   1   4-23.9976 161.550  28
  -7   1   4-218.343 212.949  33
  -7   1   4-89.2012 104.312  29
  -7   1   5-70.5802 74.7950  28
  -7   1   5 195.092 151.681  29
  -7   1   5 197.733 203.257  33
  -7   1   6 70.0117 120.387  33
  -7   1   6-17.9842 94.2533  28
  -7   1   7 19.5932 96.6394  28
  -7   1   7 106.386 146.471  33
  -7   1   8 166.862 179.254  33
  -7   1   8 272.390 212.770  28
  -7   1   9-85.4674 110.335  28
  -7   1   9 59.5958 103.457  33
  -7   1  10 2713.90 686.895  33
  -7   1  11-50.9237 75.0424  16
  -7   1  11 19.3903 52.4300  33
  -7   1  12 106.272 111.498  33
  -7   1  12-189.474 131.288  16
  -7   1  13-14.6441 35.8619  33
  -7   2 -15-146.040 106.375  14
  -7   2 -14 50.6618 68.5514  14
  -7   2 -14 176.852 124.870  30
  -7   2 -13 104.009 106.262  30
  -7   2 -13 25.0139 51.4384  14
  -7   2 -12-95.5035 105.529  14
  -7   2 -12 40.1771 71.0036  30
  -7   2 -11-21.1774 104.997  14
  -7   2 -11-67.5863 97.1503  30
  -7   2 -10 340.609 227.070  30
  -7   2 -10 88.3705 107.799  14
  -7   2  -9-180.007 170.214  30
  -7   2  -9-217.215 171.530  14
  -7   2  -8 83.0013 162.808  30
  -7   2  -8 5.85246 28.3198  14
  -7   2  -7-59.6660 102.039  30
  -7   2  -6 3373.19 795.665  30
  -7   2  -5 81.8676 121.949  30
  -7   2  -5 263.991 201.408  28
  -7   2  -4 5454.99 955.815  28
  -7   2  -4 4639.95 952.379  30
  -7   2  -3-14.4353 51.3794  30
  -7   2  -3 18.3516 55.1126  28
  -7   2  -2 18.2300 55.6576  28
  -7   2  -2 56.9017 129.894  30
  -7   2  -1-113.486 140.210  28
  -7   2  -1 285.081 225.474  30
  -7   2   0 308.546 234.848  28
  -7   2   0 366.773 215.080  29
  -7   2   0 279.333 171.351  30
  -7   2   1 138.934 130.240  29
  -7   2   1 107.863 83.4382  28
  -7   2   1 121.042 142.764  30
  -7   2   2 74.2931 109.535  30
  -7   2   2-154.730 165.246  28
  -7   2   3-141.315 164.939  33
  -7   2   3 36.6837 24.9855  28
  -7   2   4-5.98780 102.338  28
  -7   2   4-89.4651 132.754  33
  -7   2   5-60.0347 131.082  28
  -7   2   5 55.5005 104.780  33
  -7   2   6 4.56692 29.8419  33
  -7   2   6 113.845 98.2353  28
  -7   2   7 38.3017 98.0332  28
  -7   2   7-96.5243 134.888  33
  -7   2   8 218.148 248.518  33
  -7   2   8 156.457 147.826  28
  -7   2   9 17.6292 53.8502  33
  -7   2   9 50.7283 81.1518  28
  -7   2  10 45.7162 115.703  33
  -7   2  11 59.1293 86.4062  33
  -7   2  12-61.5382 79.1994  33
  -7   3 -14-18.6529 35.2116  30
  -7   3 -13-95.6896 82.1282  14
  -7   3 -13-47.0076 64.1060  30
  -7   3 -12 180.026 145.117  30
  -7   3 -12 218.458 133.873  14
  -7   3 -11 90.5113 90.9159  14
  -7   3 -11 180.660 147.156  30
  -7   3 -10-27.2595 60.1374  30
  -7   3  -9-51.3575 85.8492  30
  -7   3  -8-178.101 164.801  30
  -7   3  -8 150.574 134.888  28
  -7   3  -7 130.177 131.288  28
  -7   3  -7 22.1206 98.9392  30
  -7   3  -6 337.234 231.000  30
  -7   3  -6 576.456 316.918  28
  -7   3  -5-158.210 163.520  30
  -7   3  -5-50.8527 87.4765  28
  -7   3  -4 703.606 360.741  28
  -7   3  -4 425.364 262.070  30
  -7   3  -3-60.7654 126.093  28
  -7   3  -3-8.50312 38.1610  30
  -7   3  -2 1128.21 466.509  30
  -7   3  -2 1258.93 460.731  28
  -7   3  -1-46.5948 87.9758  30
  -7   3  -1 13.8924 40.0427  28
  -7   3   0-85.0538 116.908  30
  -7   3   0-9.98475 58.5469  28
  -7   3   1 276.471 205.933  30
  -7   3   1 81.1738 116.224  28
  -7   3   2-99.5113 83.9253  28
  -7   3   3-72.9106 170.686  28
  -7   3   4 31.8390 82.6940  28
  -7   3   4 161.897 167.424  33
  -7   3   5 302.742 229.680  33
  -7   3   5-92.4603 119.957  28
  -7   3   6-44.5841 80.9952  28
  -7   3   6-133.585 151.215  33
  -7   3   7 86.2960 119.018  33
  -7   3   7-156.221 146.171  28
  -7   3   8 374.846 230.519  28
  -7   3   8-85.7815 114.720  33
  -7   3   9-308.196 207.142  33
  -7   3   9-64.5021 86.8167  28
  -7   3  10 220.355 190.068  33
  -7   3  11-12.3485 35.3424  33
  -7   4 -12 40.6124 55.1110  30
  -7   4 -11-200.076 134.522  30
  -7   4 -10 21.5499 47.3160  30
  -7   4  -9-201.339 152.458  30
  -7   4  -9 5.69207 22.4440  28
  -7   4  -8-141.435 120.633  28
  -7   4  -8 189.592 135.553  30
  -7   4  -7-6.84743 28.0849  28
  -7   4  -7 9.27462 35.1534  30
  -7   4  -6 262.345 181.606  28
  -7   4  -6 300.599 219.262  30
  -7   4  -5 30.7630 64.3538  28
  -7   4  -5-222.545 178.898  30
  -7   4  -4 1057.35 393.925  30
  -7   4  -4 744.547 333.447  28
  -7   4  -3 461.334 236.805  30
  -7   4  -3 55.4204 90.5121  28
  -7   4  -2-15.8780 49.1541  28
  -7   4  -2-138.583 141.343  30
  -7   4  -1 9.85261 78.1141  28
  -7   4  -1 367.287 226.486  30
  -7   4   0-3.60121 16.7524  28
  -7   4   0-43.8336 76.2544  30
  -7   4   1 28.6361 66.6382  28
  -7   4   2 66.4232 100.651  28
  -7   4   3 6.40968 128.524  28
  -7   4   3-239.744 164.859  27
  -7   4   4 158.040 168.286  28
  -7   4   4 74.3792 64.1096  27
  -7   4   5 155.065 143.869  33
  -7   4   5-87.7550 95.0352  27
  -7   4   5 47.5380 118.455  28
  -7   4   6 567.831 273.255  33
  -7   4   6 406.976 240.591  28
  -7   4   7-94.1571 108.597  33
  -7   4   7-192.514 146.373  28
  -7   4   8-26.6089 55.3573  33
  -7   4   8 156.345 123.359  28
  -7   4   9 51.0938 72.0467  33
  -7   4   9-95.2476 88.0156  28
  -7   4  10-7.21734 24.7063  33
  -7   5 -10 263.851 156.429  30
  -7   5  -9 180.194 143.349  30
  -7   5  -8-8.72057 25.2687  28
  -7   5  -8 30.8620 99.6602  30
  -7   5  -7 256.936 155.544  30
  -7   5  -7 74.3263 79.9994  28
  -7   5  -6 377.557 216.816  30
  -7   5  -6 238.709 154.891  28
  -7   5  -5-16.4801 41.4053  30
  -7   5  -5 14.9677 39.8617  28
  -7   5  -4-232.298 156.637  30
  -7   5  -4 68.3906 76.7233  28
  -7   5  -3-2.08725 37.0462  28
  -7   5  -3-114.831 109.649  30
  -7   5  -2 336.022 223.493  28
  -7   5  -2 627.719 251.786  30
  -7   5  -1-12.4248 39.5766  28
  -7   5   0 165.742 144.820  28
  -7   5   1-68.5759 92.6331  28
  -7   5   2-97.9703 109.219  28
  -7   5   2 26.4125 48.9151  27
  -7   5   3 26.4399 18.8386  28
  -7   5   3 135.280 150.100  27
  -7   5   4-182.000 124.007  27
  -7   5   4-8.61022 13.1773  28
  -7   5   5 33.4582 28.0763  28
  -7   5   5-253.566 140.890  27
  -7   5   6-192.294 115.622  27
  -7   5   6 157.091 111.223  28
  -7   5   7 120.700 94.7407  28
  -7   6  -5 102.911 82.5836  28
  -7   6  -4-127.004 96.7926  28
  -7   6  -3-16.3398 36.0089  28
  -7   6  -2-4.44719 33.2965  28
  -7   6  -1 69.0893 76.5910  28
  -7   6   0 73.1118 78.7380  28
  -7   6   1-119.059 99.1772  28
  -7   6   2 15.5280 50.7985  28
  -7   6   3-9.59941 26.2697  28
  -6 -10  -9-134.601 112.563  21
  -6 -10  -8 121.957 112.922  21
  -6 -10  -7 28.7687 56.8622  21
  -6 -10  -6 156.027 135.410  21
  -6 -10  -5-70.6208 92.0780  21
  -6 -10  -4-2.13823 15.9961  21
  -6 -10  -3-92.4164 103.783  21
  -6 -10  -2 233.206 160.861  21
  -6 -10  -1-67.4062 83.0308  21
  -6  -9  -6 925.625 397.721  21
  -6  -9  -5 98.2695 130.855  21
  -6  -9  -4 231.509 174.167  21
  -6  -9  -3 17.6022 55.2809  21
  -6  -9  -2 288.244 221.383  21
  -6  -9  -1-187.156 175.176  21
  -6  -9   0 1162.92 425.562  21
  -6  -9   1-35.9404 184.098  21
  -6  -9   2 124.999 128.801  21
  -6  -9   4 1814.03 430.588  16
  -6  -9   4 2018.15 481.721  20
  -6  -9   5-97.8165 97.4408  20
  -6  -8  -3 153.406 208.842  21
  -6  -8  -2 406.297 287.918  21
  -6  -8  -1 244.752 210.185  21
  -6  -8   0 284.463 209.564  21
  -6  -8   1 76.0707 119.498  21
  -6  -8   2 120.333 146.657  21
  -6  -8   3-12.7127 46.1919  21
  -6  -8   4-121.982 137.388  21
  -6  -8   6 2314.83 535.727  16
  -6  -8   6 1991.85 511.604  20
  -6  -8   7 6.90021 27.7343  20
  -6  -8   7 45.8858 67.1273  16
  -6  -8   8 192.351 134.452  20
  -6  -7  -2 459.915 277.857  21
  -6  -7  -1 79.4449 141.525  21
  -6  -7   0 1504.77 593.529  21
  -6  -7   1 34.9722 69.0541  21
  -6  -7   2 2611.68 749.878  21
  -6  -7   3-71.2573 118.455  21
  -6  -7   4-28.9692 73.9278  21
  -6  -7   5-56.3648 100.194  21
  -6  -7   7-21.4047 55.0589  20
  -6  -7   7-49.4713 85.5110  16
  -6  -7   8 403.330 227.753  20
  -6  -7   8 483.481 249.390  16
  -6  -7   9-71.1641 89.2182  20
  -6  -7   9 214.002 150.221  16
  -6  -7  10 989.768 295.122  20
  -6  -6  -8-150.116 162.529  14
  -6  -6  -7 54.3549 92.1853  14
  -6  -6  -6 1426.94 509.666  14
  -6  -6  -2-34.9500 85.1003  21
  -6  -6  -1-159.199 182.154  21
  -6  -6   0-60.9372 112.972  21
  -6  -6   1 119.231 241.982  21
  -6  -6   2 5010.40 1043.15  21
  -6  -6   3 35.0514 143.472  21
  -6  -6   4 1480.82 547.399  21
  -6  -6   5-384.970 277.127  21
  -6  -6   7 134.295 155.284  16
  -6  -6   8 59.3439 99.2193  16
  -6  -6   8 193.813 170.209  20
  -6  -6   9 41.7048 78.6647  16
  -6  -6   9 116.786 126.402  20
  -6  -6  10-45.6316 73.9423  20
  -6  -6  10-115.342 120.917  16
  -6  -6  11 207.965 142.564  20
  -6  -6  11-100.992 100.800  16
  -6  -5 -11-93.2798 125.269  14
  -6  -5 -10-310.495 232.958  14
  -6  -5  -9 15.2201 205.436  14
  -6  -5  -8 1458.23 512.437  14
  -6  -5  -7-325.208 241.918  14
  -6  -5  -6 2755.31 715.805  14
  -6  -5  -5 163.975 170.054  14
  -6  -5  -4 1706.59 560.516  14
  -6  -5  -3-473.582 284.819  14
  -6  -5  -2 4856.99 969.628  21
  -6  -5  -1 297.339 238.823  21
  -6  -5   0 5590.77 1044.95  21
  -6  -5   1 221.914 210.093  21
  -6  -5   2 4864.06 1028.68  21
  -6  -5   3 53.0239 104.136  21
  -6  -5   4 2892.65 780.198  21
  -6  -5   5-602.298 352.402  21
  -6  -5   8 439.130 319.614  16
  -6  -5   8 454.680 268.492  20
  -6  -5   9-25.0193 61.2741  20
  -6  -5   9 3.58596 40.3943  16
  -6  -5  10 1074.30 428.111  16
  -6  -5  10 1274.40 417.048  20
  -6  -5  11 32.1122 61.4044  20
  -6  -5  11 74.3151 101.756  16
  -6  -5  12 1434.32 403.589  16
  -6  -5  12 1224.80 335.786  20
  -6  -5  13 172.652 119.463  16
  -6  -5  13 189.769 119.353  42
  -6  -4 -19-219.067 132.072  15
  -6  -4 -18 1804.37 433.249  15
  -6  -4 -17 35.5919 65.7415  15
  -6  -4 -16 185.516 159.755  15
  -6  -4 -15-50.1812 86.8792  15
  -6  -4 -14 665.731 314.557  14
  -6  -4 -14 505.839 283.859  15
  -6  -4 -13-6.43176 32.6857  15
  -6  -4 -13-243.437 197.824  14
  -6  -4 -12 4420.50 888.072  15
  -6  -4 -12 3564.43 789.207  14
  -6  -4 -11-108.267 137.364  14
  -6  -4 -11 161.529 165.710  15
  -6  -4 -10 1543.06 535.481  14
  -6  -4 -10 1611.99 526.147  15
  -6  -4  -9 228.828 201.327  14
  -6  -4  -9-238.451 198.587  15
  -6  -4  -8 3483.95 797.162  14
  -6  -4  -8 3569.32 759.688  15
  -6  -4  -7 134.213 152.436  14
  -6  -4  -6-206.283 187.104  14
  -6  -4  -5-358.037 243.773  14
  -6  -4  -4 246.807 158.957  40
  -6  -4  -4 157.403 161.479  14
  -6  -4  -3 61.9189 108.986  14
  -6  -4  -3 41.9988 65.2833  40
  -6  -4  -2 10190.7 1286.08  14
  -6  -4  -2 10044.9 1020.60  40
  -6  -4  -1 121.614 136.412  14
  -6  -4   0 620.552 275.059  29
  -6  -4   0 1263.25 442.321  21
  -6  -4   1-455.248 237.978  29
  -6  -4   1-315.594 239.537  21
  -6  -4   2 1326.18 403.025  29
  -6  -4   2 1532.16 558.596  21
  -6  -4   3 25.5427 141.396  21
  -6  -4   4 4377.00 942.435  21
  -6  -4   5 41.3246 91.6164  21
  -6  -4   7 107.995 148.388  16
  -6  -4   8 4020.36 806.156  20
  -6  -4   8 3095.96 808.878  16
  -6  -4   9-137.367 163.267  16
  -6  -4   9 70.0673 103.139  20
  -6  -4  10 222.236 201.315  16
  -6  -4  11-58.5001 98.4398  16
  -6  -4  12 8.81851 35.6462  16
  -6  -4  13-120.691 119.177  16
  -6  -4  14-28.4207 49.5741  16
  -6  -4  14 26.0308 76.7209  42
  -6  -3 -20-38.4036 51.5899  15
  -6  -3 -19 105.551 105.969  15
  -6  -3 -18 1119.23 363.319  15
  -6  -3 -17 37.0710 70.1780  15
  -6  -3 -16 5351.86 851.313  14
  -6  -3 -16 4716.62 851.644  15
  -6  -3 -15 79.7881 107.960  14
  -6  -3 -15-35.5656 144.358  15
  -6  -3 -14 250.123 239.855  14
  -6  -3 -14 177.156 171.872  15
  -6  -3 -13 46.2998 95.1822  15
  -6  -3 -13-53.0612 94.0951  14
  -6  -3 -12 234.230 190.873  15
  -6  -3 -12 113.640 139.789  14
  -6  -3 -11-114.485 140.734  15
  -6  -3 -11-91.5978 126.341  14
  -6  -3 -10 560.641 318.549  15
  -6  -3 -10 588.809 341.860  14
  -6  -3  -9 6.60736 33.2492  15
  -6  -3  -9 23.4238 63.5929  14
  -6  -3  -8 296.312 260.991  15
  -6  -3  -8-48.8049 90.9419  14
  -6  -3  -7-142.964 150.315  15
  -6  -3  -7-135.732 149.884  14
  -6  -3  -6 7146.45 885.699  40
  -6  -3  -5 49.8821 71.9518  40
  -6  -3  -4 104.894 103.231  40
  -6  -3  -3-38.9710 62.2726  40
  -6  -3  -2 51.7472 71.0419  40
  -6  -3  -1 280.707 191.893  40
  -6  -3   0 6562.19 815.633  40
  -6  -3   2 616.259 278.619  29
  -6  -3   3-217.630 164.307  29
  -6  -3   3-188.238 184.192  21
  -6  -3   4 29193.5 2423.27  21
  -6  -3   4 27165.0 1891.50  29
  -6  -3   7-51.5223 102.542  16
  -6  -3   8 0.59816 11.0811  16
  -6  -3   9 145.544 171.691  16
  -6  -3  10 645.908 375.819  16
  -6  -3  11-130.443 154.234  16
  -6  -3  12 1095.36 431.476  16
  -6  -3  13-118.947 129.480  16
  -6  -3  14 1069.35 351.418  16
  -6  -3  14 996.396 318.758  42
  -6  -3  15 56.2487 67.3173  16
  -6  -3  15-83.3797 79.7601  42
  -6  -2 -20 2236.37 410.763  15
  -6  -2 -19-25.5055 49.5962  15
  -6  -2 -18-113.347 104.287  14
  -6  -2 -18 9.52912 33.4196  15
  -6  -2 -17 75.1594 100.665  15
  -6  -2 -17 80.0338 97.5808  14
  -6  -2 -16 56.3875 88.0967  14
  -6  -2 -16 219.783 181.019  15
  -6  -2 -15-31.8716 71.3795  15
  -6  -2 -15-144.851 148.315  14
  -6  -2 -14 1290.29 480.929  15
  -6  -2 -14 1386.94 484.812  14
  -6  -2 -13-147.420 158.949  15
  -6  -2 -13-16.8708 103.964  14
  -6  -2 -12 422.198 250.656  14
  -6  -2 -12 126.888 206.297  15
  -6  -2 -11-26.5029 67.5658  15
  -6  -2 -11-73.8943 113.076  14
  -6  -2 -10 46879.0 2873.79  15
  -6  -2 -10 45473.7 2837.60  14
  -6  -2  -9 172.495 165.236  14
  -6  -2  -9-45.1568 86.7268  15
  -6  -2  -8 2373.64 620.864  15
  -6  -2  -8 2937.22 698.276  14
  -6  -2  -6 1593.51 423.872  40
  -6  -2  -5-94.3442 99.2179  40
  -6  -2  -4 4680.81 704.940  40
  -6  -2  -3-119.804 108.458  40
  -6  -2  -2 10472.4 1022.83  40
  -6  -2  -1 16.4723 39.4460  40
  -6  -2   0 2237.23 466.388  40
  -6  -2   1-113.096 102.634  40
  -6  -2   2 12.7342 166.552  36
  -6  -2   3-69.6729 131.684  29
  -6  -2   4 1030.90 357.943  29
  -6  -2   4 1991.21 559.446  28
  -6  -2   5 211.395 223.406  29
  -6  -2   5 166.154 231.308  28
  -6  -2   5-23.8540 66.6611  16
  -6  -2   6 4564.64 901.473  28
  -6  -2   6 4957.57 993.272  16
  -6  -2   7-10.7627 46.5616  16
  -6  -2   8 1048.86 491.476  16
  -6  -2   9-2.99236 24.7884  16
  -6  -2  10-43.6497 93.6393  16
  -6  -2  11-90.9787 131.817  16
  -6  -2  12 309.259 232.603  33
  -6  -2  12-34.4361 77.7461  16
  -6  -2  13 72.9835 165.624  16
  -6  -2  14 78.8309 112.182  42
  -6  -2  14-20.3579 51.2694  16
  -6  -2  15-7.09295 26.5384  16
  -6  -2  15-114.936 45.1754  42
  -6  -1 -19-51.7544 67.9267  15
  -6  -1 -19 154.064 106.605  14
  -6  -1 -18 54.5668 77.7194  15
  -6  -1 -18 17.8398 42.2194  14
  -6  -1 -17-1.86720 15.5169  15
  -6  -1 -17-241.690 171.428  14
  -6  -1 -16 991.561 378.781  15
  -6  -1 -16 525.308 269.092  14
  -6  -1 -15-18.8486 54.0932  15
  -6  -1 -15-30.1444 67.8343  14
  -6  -1 -14 595.412 310.779  14
  -6  -1 -14 190.183 176.159  15
  -6  -1 -13 18.1440 55.2449  14
  -6  -1 -13-200.557 183.512  15
  -6  -1 -12 2765.56 696.640  15
  -6  -1 -12 2852.70 714.817  14
  -6  -1 -11 73.8384 112.525  14
  -6  -1 -11-77.2034 114.494  15
  -6  -1 -10 1013.67 412.685  15
  -6  -1 -10 1177.90 470.350  14
  -6  -1  -9 417.431 263.742  14
  -6  -1  -9 182.908 173.779  15
  -6  -1  -8 1910.30 594.277  14
  -6  -1  -8 2209.66 597.277  15
  -6  -1  -8 1558.79 507.501  30
  -6  -1  -6 2039.35 471.321  40
  -6  -1  -5-132.214 117.337  40
  -6  -1  -4 190.241 193.283  40
  -6  -1  -4 127.092 103.836  26
  -6  -1  -3 555.720 238.415  40
  -6  -1  -2 4344.41 657.847  40
  -6  -1  -1-166.885 124.625  40
  -6  -1  -1-4.76780 52.7979  24
  -6  -1   0 1187.65 315.217  24
  -6  -1   0 1460.78 373.567  40
  -6  -1   1 22.9733 107.748  36
  -6  -1   1 70.2228 79.7592  40
  -6  -1   1-83.9232 85.4339  24
  -6  -1   2 129.367 125.655  36
  -6  -1   2 182.627 128.554  40
  -6  -1   3 25.7346 96.7461  36
  -6  -1   4-4.68287 23.5576  29
  -6  -1   4 385.672 245.604  28
  -6  -1   5-184.119 149.299  29
  -6  -1   5-92.7184 129.351  16
  -6  -1   5-0.98534 12.6338  28
  -6  -1   6 3299.38 792.954  16
  -6  -1   6 2658.57 588.521  29
  -6  -1   6 2451.27 652.134  28
  -6  -1   7 101.191 95.6441  28
  -6  -1   7 150.191 80.5955  16
  -6  -1   8 7067.52 1214.79  16
  -6  -1   8 5310.65 982.673  28
  -6  -1   9 135.946 166.838  16
  -6  -1  10 702.028 405.257  16
  -6  -1  11-234.977 207.159  33
  -6  -1  11 7.27851 53.0218  16
  -6  -1  12 368.909 257.090  16
  -6  -1  12 264.670 207.292  33
  -6  -1  13-158.238 146.463  33
  -6  -1  13 69.4243 105.351  16
  -6  -1  14 113.471 112.868  42
  -6  -1  14 25.3106 85.1416  16
  -6  -1  15-91.8445 99.3873  16
  -6  -1  15-24.6764 46.5271  42
  -6   0 -19-202.736 120.009  15
  -6   0 -19-19.3435 36.7411  14
  -6   0 -18 449.473 206.924  14
  -6   0 -18 660.843 250.412  15
  -6   0 -17-32.0791 60.7378  15
  -6   0 -17-170.824 140.994  14
  -6   0 -16 99.2566 115.331  14
  -6   0 -16 184.096 155.690  15
  -6   0 -15-104.698 123.154  15
  -6   0 -15-8.96306 57.2792  14
  -6   0 -14 806.560 358.888  15
  -6   0 -14 732.988 335.191  14
  -6   0 -13 80.2413 82.2449  14
  -6   0 -13-118.828 138.334  15
  -6   0 -12-100.764 128.790  15
  -6   0 -12 152.088 189.043  14
  -6   0 -11-170.390 162.540  30
  -6   0 -11-15.7145 51.0456  15
  -6   0 -11-28.3193 69.2090  14
  -6   0 -10 219.359 185.504  30
  -6   0 -10 237.538 198.092  15
  -6   0 -10 195.038 180.961  14
  -6   0  -9-210.360 184.079  30
  -6   0  -9-257.304 206.017  14
  -6   0  -9-249.841 201.956  15
  -6   0  -8 19739.0 1817.76  15
  -6   0  -8 17933.1 1725.01  14
  -6   0  -8 19500.0 1815.65  30
  -6   0  -7 27.1599 64.9417  14
  -6   0  -7 160.554 161.167  30
  -6   0  -7 105.753 128.992  15
  -6   0  -6 5846.43 778.355  26
  -6   0  -5-185.240 138.735  40
  -6   0  -5-62.8287 78.1130  26
  -6   0  -4 234.551 147.701  26
  -6   0  -4 642.447 276.359  40
  -6   0  -3 127.253 106.398  26
  -6   0  -3 172.816 140.892  40
  -6   0  -2 1384.15 376.855  24
  -6   0  -2 1612.41 398.410  40
  -6   0  -2 1080.16 303.702  26
  -6   0  -1-85.5503 91.6492  24
  -6   0  -1 16.2859 32.9140  40
  -6   0   0-53.5382 69.3628  40
  -6   0   0 71.0942 92.5011  24
  -6   0   1-44.5173 64.9086  24
  -6   0   1-91.0050 89.5520  40
  -6   0   2 1996.62 439.326  24
  -6   0   2 1909.02 428.894  23
  -6   0   2 2061.76 425.095  40
  -6   0   3 19.1682 46.9615  29
  -6   0   3-48.1830 103.403  28
  -6   0   3-147.284 136.311  36
  -6   0   4-11.4213 133.117  29
  -6   0   4-458.299 269.867  28
  -6   0   5 1.46879 97.3703  28
  -6   0   5 160.198 137.430  29
  -6   0   6 618.444 271.988  29
  -6   0   6 250.129 215.835  16
  -6   0   6 412.354 273.340  28
  -6   0   7-10.8651 51.4518  28
  -6   0   7 97.4119 137.620  16
  -6   0   8 737.542 383.684  16
  -6   0   8 243.167 225.527  28
  -6   0   9 125.258 158.642  16
  -6   0   9 125.623 169.618  28
  -6   0   9 103.183 127.741  33
  -6   0  10 635.544 346.179  16
  -6   0  10 1077.44 452.426  33
  -6   0  11-128.727 156.054  16
  -6   0  11-1.08696 14.2475  33
  -6   0  12-32.6777 75.7227  16
  -6   0  12 46.1287 87.9630  33
  -6   0  13 61.2995 93.5655  33
  -6   0  13-29.1779 67.6083  16
  -6   0  13-32.2293 62.5929  42
  -6   0  14-46.3679 68.2633  42
  -6   0  14-16.9375 43.5011  33
  -6   0  14-30.8112 64.0921  16
  -6   0  15-4.08660 132.784  16
  -6   0  15-124.793 96.0555  42
  -6   1 -18-19.9850 39.2354  14
  -6   1 -17-213.457 148.704  14
  -6   1 -17-70.6309 79.8056  15
  -6   1 -16-26.4124 53.9260  15
  -6   1 -16 65.8924 89.5680  14
  -6   1 -15 55.3081 83.6188  15
  -6   1 -15-51.6642 84.0352  14
  -6   1 -14 1196.79 433.078  14
  -6   1 -14 866.223 357.148  15
  -6   1 -13-146.950 145.585  30
  -6   1 -13-197.357 171.265  15
  -6   1 -13 147.356 151.896  14
  -6   1 -12 20.3107 137.918  15
  -6   1 -12 140.988 147.722  30
  -6   1 -12 186.486 173.681  14
  -6   1 -11 66.4366 42.6333  14
  -6   1 -11 227.795 188.433  15
  -6   1 -11 172.784 167.272  30
  -6   1 -10 643.337 337.852  14
  -6   1 -10 461.440 271.661  15
  -6   1 -10 478.044 282.105  30
  -6   1  -9-21.8050 15.2419  15
  -6   1  -9-10.6777 41.6126  14
  -6   1  -9-88.0225 121.993  30
  -6   1  -8 3193.80 717.437  15
  -6   1  -8 3149.15 743.543  30
  -6   1  -8 3330.04 752.779  14
  -6   1  -7-259.430 210.262  30
  -6   1  -7-364.531 236.524  14
  -6   1  -6-61.2845 95.0005  14
  -6   1  -6 269.735 176.582  30
  -6   1  -5 121.606 125.565  30
  -6   1  -4 5692.26 998.342  30
  -6   1  -3 171.009 168.401  40
  -6   1  -3 58.3053 98.0089  30
  -6   1  -3-104.677 101.536  26
  -6   1  -2 427.226 199.916  40
  -6   1  -2 136.357 113.778  26
  -6   1  -1 124.351 105.820  40
  -6   1  -1 1.72770 12.5644  26
  -6   1   0 195.402 132.688  23
  -6   1   0 244.749 146.254  40
  -6   1   1 217.969 242.298  30
  -6   1   1 197.989 133.160  28
  -6   1   1 67.2843 32.2395  23
  -6   1   2 438.941 257.277  30
  -6   1   2 276.503 177.665  29
  -6   1   2 336.317 212.673  28
  -6   1   3-10.6528 164.263  29
  -6   1   3 125.507 155.947  30
  -6   1   3 29.8597 98.2650  28
  -6   1   4-497.347 237.793  29
  -6   1   4 28.5788 196.075  28
  -6   1   5-61.2013 83.4537  29
  -6   1   5-22.7343 61.4652  28
  -6   1   6 582.315 312.719  28
  -6   1   6 1030.41 454.736  33
  -6   1   6 735.184 338.016  29
  -6   1   7-237.951 199.373  28
  -6   1   7-205.286 210.536  33
  -6   1   8 12.5184 156.011  28
  -6   1   8 60.2362 223.104  16
  -6   1   8 116.233 75.0195  33
  -6   1   9-236.083 212.710  16
  -6   1   9-55.2072 76.6988  28
  -6   1   9-90.4575 137.598  33
  -6   1  10 263.720 222.204  16
  -6   1  10 177.431 165.707  28
  -6   1  10 142.914 169.043  33
  -6   1  11 181.298 179.556  16
  -6   1  11-34.9706 80.6132  33
  -6   1  12-68.7877 106.032  16
  -6   1  12-69.2783 107.436  33
  -6   1  13-36.5434 72.6255  16
  -6   1  13-43.8726 79.0002  33
  -6   1  14-165.476 141.597  16
  -6   1  14 102.968 107.675  33
  -6   1  15-436.289 182.596  33
  -6   2 -17-65.3062 73.2549  14
  -6   2 -16 50.0919 105.156  14
  -6   2 -15 20.8546 46.5526  30
  -6   2 -15 99.7830 108.329  14
  -6   2 -14 658.757 286.206  30
  -6   2 -14 394.760 237.212  14
  -6   2 -13-78.7372 105.128  30
  -6   2 -13 38.2140 73.4914  14
  -6   2 -12 2211.57 589.073  14
  -6   2 -12 2329.67 609.505  30
  -6   2 -11 228.785 187.335  14
  -6   2 -11-282.720 213.760  30
  -6   2 -10-270.789 213.312  30
  -6   2 -10 66.9129 101.973  14
  -6   2  -9 328.915 225.843  14
  -6   2  -9-152.216 161.961  30
  -6   2  -8 3541.10 735.223  14
  -6   2  -8 3812.15 841.954  30
  -6   2  -7-472.538 264.754  14
  -6   2  -7-68.7405 153.339  30
  -6   2  -6 2847.19 720.478  30
  -6   2  -6 3166.91 704.445  28
  -6   2  -5-375.450 238.886  28
  -6   2  -5-160.498 168.125  30
  -6   2  -4-213.307 193.051  30
  -6   2  -4-48.2580 86.5127  28
  -6   2  -3-224.875 188.441  28
  -6   2  -3 182.726 177.614  30
  -6   2  -2 163.674 166.719  30
  -6   2  -2 527.359 290.948  28
  -6   2  -1 283.479 217.223  30
  -6   2  -1 14.3716 48.3891  28
  -6   2   0 807.397 385.129  28
  -6   2   0 529.087 262.229  30
  -6   2   1-225.495 188.899  30
  -6   2   1 29.6684 70.4110  28
  -6   2   2 4202.89 874.716  28
  -6   2   2 5159.00 995.961  33
  -6   2   2 4311.26 836.530  30
  -6   2   3-204.133 186.218  28
  -6   2   3 98.4709 141.165  33
  -6   2   4 885.798 394.080  28
  -6   2   4 1076.13 475.366  33
  -6   2   5-113.029 155.943  33
  -6   2   5-19.5355 15.9968  28
  -6   2   6 136.018 147.690  28
  -6   2   6 142.600 176.173  33
  -6   2   7-224.410 193.154  28
  -6   2   7-89.5806 139.495  33
  -6   2   8 127.764 212.185  33
  -6   2   8-26.3335 65.2717  28
  -6   2   9 25.2137 44.2277  28
  -6   2   9-0.59576 64.6018  33
  -6   2  10 337.414 225.583  28
  -6   2  10 33.8340 198.490  16
  -6   2  10 25.8092 70.8446  33
  -6   2  11-210.209 167.986  28
  -6   2  11 54.3914 91.9458  16
  -6   2  11-33.5143 77.3639  33
  -6   2  12-44.0785 83.5369  33
  -6   2  12-177.044 157.559  16
  -6   2  13 77.5769 101.845  33
  -6   2  14 149.023 124.859  33
  -6   3 -16 935.764 266.953  14
  -6   3 -15-63.8849 75.4606  14
  -6   3 -15 94.4479 90.5676  30
  -6   3 -14 749.136 279.137  14
  -6   3 -14 852.908 303.982  30
  -6   3 -13-86.5596 104.409  30
  -6   3 -13-42.2241 54.7247  14
  -6   3 -12 828.589 335.704  14
  -6   3 -12 710.759 323.972  30
  -6   3 -11-22.1784 54.3012  14
  -6   3 -11-69.0491 119.540  30
  -6   3 -10 139.674 167.796  30
  -6   3 -10 166.731 151.270  14
  -6   3  -9 67.0396 99.2682  30
  -6   3  -9-192.043 163.329  14
  -6   3  -8 1065.66 436.726  30
  -6   3  -7-27.1794 13.4335  30
  -6   3  -6 112.451 175.863  30
  -6   3  -6-148.608 152.998  28
  -6   3  -5 196.386 187.240  30
  -6   3  -5-108.445 132.536  28
  -6   3  -4 1117.33 465.043  30
  -6   3  -4 1152.95 436.366  28
  -6   3  -3 35.1650 78.7604  30
  -6   3  -3-60.8403 182.202  28
  -6   3  -2 402.809 264.413  30
  -6   3  -2 570.121 307.577  28
  -6   3  -1 184.719 177.048  30
  -6   3  -1-63.7856 105.199  28
  -6   3   0 48.0555 88.9832  30
  -6   3   0 112.295 140.179  28
  -6   3   1 110.462 83.2523  28
  -6   3   1 351.708 236.328  30
  -6   3   2 1431.46 466.264  30
  -6   3   2 1599.93 553.403  28
  -6   3   3 75.6323 115.210  28
  -6   3   3-46.3151 96.3827  33
  -6   3   4 509.506 312.624  28
  -6   3   4 1387.90 538.022  33
  -6   3   5 193.763 182.167  28
  -6   3   5 129.501 138.568  33
  -6   3   6 19.8228 52.4074  27
  -6   3   6 387.647 254.543  28
  -6   3   6 162.623 186.517  33
  -6   3   7 65.3650 94.2009  27
  -6   3   7-181.068 170.948  28
  -6   3   7 30.2329 79.9177  33
  -6   3   8 215.829 170.878  28
  -6   3   8 350.182 274.591  33
  -6   3   9-35.4504 83.0807  33
  -6   3   9-34.3616 70.3306  28
  -6   3  10 53.1558 83.6976  28
  -6   3  10 241.943 262.977  33
  -6   3  11 51.7923 21.4518  33
  -6   3  11-2.75977 111.732  28
  -6   3  12 581.950 286.895  33
  -6   3  13-140.612 127.952  33
  -6   3  14 8.46320 27.2022  33
  -6   4 -14 422.505 164.933  14
  -6   4 -14 355.725 170.636  30
  -6   4 -13-46.2657 68.3427  30
  -6   4 -13-32.7087 50.6378  14
  -6   4 -12 1242.46 385.983  30
  -6   4 -12 1033.61 308.182  14
  -6   4 -11 55.2046 84.9664  30
  -6   4 -11 249.749 143.509  28
  -6   4 -10 133.411 124.735  28
  -6   4 -10-15.9993 47.7000  30
  -6   4  -9 8.74370 70.4954  30
  -6   4  -8 220.927 249.716  30
  -6   4  -7 69.6284 37.5869  30
  -6   4  -7-196.957 170.911  28
  -6   4  -6 941.652 415.037  30
  -6   4  -6 904.295 357.510  28
  -6   4  -5 106.868 135.077  30
  -6   4  -5-67.6329 65.4418  28
  -6   4  -4 12.6592 45.9353  28
  -6   4  -4 1.51245 16.0963  30
  -6   4  -3 167.052 168.653  30
  -6   4  -3 17.4296 54.5386  28
  -6   4  -2 792.999 396.437  30
  -6   4  -2 518.979 276.270  28
  -6   4  -1 787.589 358.247  30
  -6   4  -1-147.404 160.934  28
  -6   4   0-109.449 130.950  30
  -6   4   0 116.754 157.526  28
  -6   4   1 79.1117 163.067  28
  -6   4   2 13.7683 130.744  28
  -6   4   3 23.6176 63.9315  28
  -6   4   4 802.048 366.244  28
  -6   4   4 737.289 376.390  33
  -6   4   5-16.8679 110.406  27
  -6   4   5-202.659 199.487  33
  -6   4   5 135.563 164.212  28
  -6   4   6 246.491 275.064  33
  -6   4   6 455.415 269.820  28
  -6   4   6-45.2934 88.4847  27
  -6   4   7-297.769 209.766  28
  -6   4   7 141.565 145.467  27
  -6   4   7-246.739 217.524  33
  -6   4   8 166.268 145.051  27
  -6   4   8-123.405 150.424  33
  -6   4   8-62.3991 92.4036  28
  -6   4   9 23.8636 63.9132  33
  -6   4   9-6.55503 101.597  28
  -6   4   9 171.572 141.507  27
  -6   4  10-170.222 162.677  33
  -6   4  10 72.2336 136.386  28
  -6   4  11-228.120 176.485  33
  -6   4  11-264.045 154.597  28
  -6   4  12 57.3270 81.0237  33
  -6   4  13-76.7051 82.7293  33
  -6   5 -13 67.1922 66.1695  30
  -6   5 -12-128.897 103.423  30
  -6   5 -11-30.7876 92.6301  30
  -6   5 -11 315.962 155.260  28
  -6   5 -10 282.873 169.354  30
  -6   5 -10 247.459 161.445  28
  -6   5  -9-41.8668 71.4850  30
  -6   5  -9-26.6430 53.4862  28
  -6   5  -8-166.535 141.199  28
  -6   5  -8 75.1287 128.102  30
  -6   5  -7-60.3599 88.7050  28
  -6   5  -7-139.551 138.999  30
  -6   5  -6-178.735 160.319  30
  -6   5  -6-137.964 138.705  28
  -6   5  -5-363.143 231.114  28
  -6   5  -5 2.59781 119.759  30
  -6   5  -4-110.856 128.305  30
  -6   5  -4-100.152 153.997  28
  -6   5  -3-8.22411 98.7905  28
  -6   5  -3 112.963 129.130  30
  -6   5  -2 1137.69 405.242  30
  -6   5  -2 1197.95 457.748  28
  -6   5  -1 44.4537 85.3409  28
  -6   5   0 139.133 154.837  28
  -6   5   1 81.7344 152.996  28
  -6   5   2 158.344 196.898  28
  -6   5   3 54.9577 92.8252  28
  -6   5   4 97.6173 129.979  28
  -6   5   5 106.575 178.234  28
  -6   5   5 39.7157 72.0166  27
  -6   5   6 1280.79 407.382  28
  -6   5   6 1076.23 412.891  33
  -6   5   7 11.2004 24.1291  27
  -6   5   7 96.0785 121.555  33
  -6   5   8 286.124 215.449  27
  -6   5   8 657.347 299.621  33
  -6   5   8 402.943 223.683  28
  -6   5   9-11.4988 33.6426  27
  -6   5   9 25.4469 81.4744  33
  -6   5  10-116.478 91.7449  28
  -6   5  10 122.459 119.522  33
  -6   5  11 60.5767 76.9238  33
  -6   6 -10 405.061 152.420  30
  -6   6  -9 50.2034 92.1943  30
  -6   6  -9-88.2686 80.2854  28
  -6   6  -8 460.748 201.481  30
  -6   6  -8 86.2494 86.4748  28
  -6   6  -7-64.1208 78.3447  30
  -6   6  -7-0.28915 53.8795  28
  -6   6  -6 447.893 212.872  30
  -6   6  -6 292.742 182.294  28
  -6   6  -5 170.553 133.370  30
  -6   6  -5-12.9077 38.8506  28
  -6   6  -4-246.965 160.947  30
  -6   6  -4 261.901 196.939  28
  -6   6  -3 38.4816 70.4909  28
  -6   6  -2-150.917 141.547  28
  -6   6  -1 70.5448 97.4669  28
  -6   6   0 48.4506 121.226  28
  -6   6   1 44.0466 76.5364  28
  -6   6   2 55.7680 132.785  28
  -6   6   3-58.7216 80.1047  27
  -6   6   3 1.80874 14.9465  28
  -6   6   4 22.1754 156.068  28
  -6   6   4 23.5199 94.5381  27
  -6   6   5 124.331 132.343  28
  -6   6   5 18.8220 48.5113  27
  -6   6   6-4.61873 21.2503  27
  -6   6   6-38.9885 98.6955  28
  -6   6   7-81.6480 87.8612  33
  -6   6   7 133.353 122.273  27
  -6   6   8 118.133 129.255  33
  -6   6   8 280.060 149.875  27
  -6   7  -5 22.2555 54.5242  28
  -6   7  -4 72.8933 76.1063  28
  -6   7  -3 8.05870 26.1116  28
  -6   7  -2-2.08886 63.3475  28
  -6   7  -1 111.419 99.6464  28
  -6   7   0 164.680 103.898  28
  -6   7   1-15.9290 36.8994  28
  -6   7   2 69.3441 90.2684  27
  -6   7   2 136.367 129.794  28
  -6   7   3 353.263 160.483  28
  -6   7   3-34.5617 47.8040  27
  -5 -10  -6 1536.95 482.146  21
  -5 -10  -5-111.539 199.487  21
  -5 -10  -4-12.0083 41.7031  21
  -5 -10  -3 318.333 211.442  21
  -5 -10  -2-109.700 120.937  21
  -5 -10  -1-285.352 187.812  21
  -5 -10   0 129.047 119.762  21
  -5 -10   2 3.25973 17.6217  20
  -5  -9  -3 102.560 140.645  21
  -5  -9  -2 304.810 239.217  21
  -5  -9  -1 224.963 201.718  21
  -5  -9   0 595.869 326.183  21
  -5  -9   1-227.760 191.850  21
  -5  -9   2 43.2302 80.3032  21
  -5  -9   3 152.234 143.099  21
  -5  -9   5 127.668 125.910  20
  -5  -9   6 847.856 307.954  20
  -5  -9   7-100.067 97.5534  20
  -5  -8  -1 25.9792 73.3908  21
  -5  -8   0 3666.56 911.362  21
  -5  -8   1-38.3217 138.299  21
  -5  -8   2 3616.35 833.399  21
  -5  -8   3 111.428 141.047  21
  -5  -8   4 306.115 226.147  21
  -5  -8   5-252.187 196.852  21
  -5  -8   7-101.881 119.350  20
  -5  -8   8 22.4825 101.841  20
  -5  -8   9 83.8775 95.7319  20
  -5  -8  10 1791.09 405.982  20
  -5  -7   0 2909.94 807.728  21
  -5  -7   1 113.626 165.812  21
  -5  -7   2 3074.39 808.619  21
  -5  -7   3-203.260 199.904  21
  -5  -7   4 13.5006 74.1140  21
  -5  -7   5 0.54184 130.633  21
  -5  -7   6 644.166 335.963  21
  -5  -7   8 1289.22 448.253  20
  -5  -7   8 1294.13 434.304  16
  -5  -7   9-123.266 124.537  16
  -5  -7   9 27.9424 63.4462  20
  -5  -7  10 957.579 359.212  20
  -5  -7  11 200.788 147.754  20
  -5  -7  12 1261.50 326.447  20
  -5  -6   1-19.6563 61.6795  21
  -5  -6   2 3333.54 833.498  21
  -5  -6   3-139.475 164.987  21
  -5  -6   4 687.520 378.274  21
  -5  -6   5-148.992 170.216  21
  -5  -6   6 2660.97 739.607  21
  -5  -6   8 1777.91 593.692  16
  -5  -6   9 664.942 330.712  16
  -5  -6   9-92.2556 123.064  20
  -5  -6  10-258.996 195.507  16
  -5  -6  10 216.055 182.318  20
  -5  -6  11 118.655 121.918  16
  -5  -6  11-28.7401 63.1632  20
  -5  -6  12 182.964 164.941  20
  -5  -6  13 54.7101 71.6205  20
  -5  -5   2 55790.6 3210.51  21
  -5  -5   3 163.389 231.279  21
  -5  -5   4 598.735 365.929  21
  -5  -5   5-220.512 205.174  21
  -5  -5   6 83.1665 146.854  21
  -5  -5   9 37.6454 83.7181  16
  -5  -5   9 72.4125 111.438  20
  -5  -5  10 311.114 236.862  16
  -5  -5  10 405.054 305.683  20
  -5  -5  11-14.7382 48.7762  16
  -5  -5  11 72.1485 106.347  20
  -5  -5  12 3201.68 687.819  20
  -5  -5  12 2480.54 605.103  16
  -5  -5  13 143.157 127.611  16
  -5  -5  13-120.516 119.866  20
  -5  -5  13 94.8946 101.472  42
  -5  -5  14 263.384 155.236  20
  -5  -5  14 189.037 125.721  42
  -5  -4 -20-96.6664 86.9054  15
  -5  -4 -19 63.1588 80.4271  15
  -5  -4 -18 486.970 244.595  15
  -5  -4 -17-95.1859 115.183  15
  -5  -4 -16 743.854 332.327  15
  -5  -4 -15-242.235 196.798  15
  -5  -4 -14 664.105 322.190  15
  -5  -4 -13 104.228 130.936  15
  -5  -4 -12 42799.4 2678.43  15
  -5  -4 -11-42.6870 81.9683  15
  -5  -4 -10 1653.87 511.095  14
  -5  -4 -10 2050.78 603.592  15
  -5  -4  -6 11068.8 1007.10  40
  -5  -4  -5 37.2684 56.9221  40
  -5  -4  -4 2863.22 502.097  40
  -5  -4  -3-101.360 92.1215  40
  -5  -4  -2 1844.90 406.714  40
  -5  -4  -1-42.7191 59.8803  40
  -5  -4   3 177.161 117.480  23
  -5  -4   5-451.675 285.738  21
  -5  -4   6 1573.39 547.032  21
  -5  -4   9-128.512 158.615  16
  -5  -4   9 106.689 134.109  20
  -5  -4  10 999.524 400.520  20
  -5  -4  10 779.407 408.632  16
  -5  -4  11-85.8249 118.457  20
  -5  -4  11-28.9483 72.9459  16
  -5  -4  12 358.176 246.228  16
  -5  -4  12 211.503 179.186  20
  -5  -4  13 83.5128 105.468  20
  -5  -4  13 92.5467 117.162  16
  -5  -4  14 820.844 285.086  20
  -5  -4  14 1105.08 380.421  16
  -5  -4  14 861.436 329.562  42
  -5  -4  15-28.6340 51.5999  42
  -5  -4  15-87.9157 88.0257  16
  -5  -3 -21 6.20801 20.5010  15
  -5  -3 -20 167.800 111.374  15
  -5  -3 -19 173.128 63.9076  15
  -5  -3 -18 255.732 186.444  15
  -5  -3 -17 159.839 159.388  15
  -5  -3 -16-59.1379 97.5844  15
  -5  -3 -15-171.633 169.446  15
  -5  -3 -14 6269.50 1061.19  15
  -5  -3 -14 6922.94 1061.59  14
  -5  -3 -13 355.452 238.549  14
  -5  -3 -13-194.213 180.681  15
  -5  -3 -12 3269.36 738.808  15
  -5  -3 -12 3409.31 762.742  14
  -5  -3 -11-7.87246 35.3080  14
  -5  -3 -11 3.40026 23.2117  15
  -5  -3 -10 7276.78 868.508  40
  -5  -3  -9 215.562 143.910  40
  -5  -3  -8 925.161 288.811  40
  -5  -3  -7-96.1309 94.0897  40
  -5  -3  -6-20.0900 42.3419  40
  -5  -3  -5-22.1275 43.6838  40
  -5  -3  -4 13695.2 1090.42  40
  -5  -3  -3 60.3330 99.2683  40
  -5  -3  -2 4277.54 596.833  40
  -5  -3  -1-168.114 114.740  40
  -5  -3   0 1865.41 397.343  40
  -5  -3   4 14666.1 1111.98  23
  -5  -3   5-46.2194 62.7858  23
  -5  -3   6 2776.34 494.820  23
  -5  -3   6 2570.05 662.526  21
  -5  -3   8 4068.53 911.273  16
  -5  -3   9-122.451 155.767  16
  -5  -3   9-122.847 139.328  20
  -5  -3  10 2525.83 723.725  16
  -5  -3  10 2820.39 671.826  20
  -5  -3  11-206.069 201.106  16
  -5  -3  12 241.472 212.468  16
  -5  -3  13 144.634 157.264  16
  -5  -3  14 1997.00 555.578  16
  -5  -3  15 82.0936 99.3679  16
  -5  -3  15-146.905 130.700  42
  -5  -3  16-144.352 114.406  42
  -5  -3  16-25.3692 46.7782  16
  -5  -2 -21 32.1049 48.2248  15
  -5  -2 -20 730.606 268.460  15
  -5  -2 -19 29.8214 60.0573  15
  -5  -2 -18 82.4912 107.226  15
  -5  -2 -17-29.2389 45.9112  15
  -5  -2 -17 100.253 114.941  14
  -5  -2 -16 1305.29 469.890  15
  -5  -2 -16 1421.68 457.194  14
  -5  -2 -15 223.591 194.060  15
  -5  -2 -15 3.75336 24.2516  14
  -5  -2 -14-91.5784 124.638  15
  -5  -2 -14 50.9461 90.7546  14
  -5  -2 -13 0.49681 9.12688  15
  -5  -2 -13-141.505 151.808  14
  -5  -2 -12 610.827 295.468  14
  -5  -2 -12 282.106 214.674  15
  -5  -2 -11-5.26362 28.7890  15
  -5  -2 -11 150.193 153.740  14
  -5  -2 -10 27468.8 1697.20  40
  -5  -2  -9 45.4888 66.3087  40
  -5  -2  -8 662.276 253.770  40
  -5  -2  -7 75.0304 58.0963  40
  -5  -2  -6 2584.26 484.906  40
  -5  -2  -5-27.2135 47.8026  40
  -5  -2  -4 4525.44 620.950  40
  -5  -2  -3 16.5232 44.6754  40
  -5  -2  -2 1875.21 392.809  40
  -5  -2  -1 14.5510 74.1319  40
  -5  -2   0 12406.6 980.291  40
  -5  -2   1-104.403 80.3006  24
  -5  -2   1 34.9782 58.6302  40
  -5  -2   2 1294.93 338.541  40
  -5  -2   4 1842.93 397.812  23
  -5  -2   5 57.1015 79.5838  23
  -5  -2   5 186.585 129.497  36
  -5  -2   6 132.071 109.155  23
  -5  -2   6-193.892 155.154  36
  -5  -2   6 70.7644 81.0865  44
  -5  -2   7-213.622 195.904  16
  -5  -2   8 3167.46 775.043  16
  -5  -2   9 22.8133 67.1360  16
  -5  -2  10 2033.58 641.260  16
  -5  -2  11 234.901 217.980  16
  -5  -2  12-35.3295 153.066  16
  -5  -2  13-49.1024 95.2060  16
  -5  -2  14 236.227 197.871  16
  -5  -2  15 67.7578 97.6440  16
  -5  -2  15 1.12475 12.0578  42
  -5  -2  16 33.7275 60.9992  16
  -5  -2  16-32.1859 58.2626  42
  -5  -2  17 66.6118 71.6508  42
  -5  -2  17 159.919 109.109  16
  -5  -1 -21-56.3149 60.6977  15
  -5  -1 -20 44.0802 105.937  15
  -5  -1 -19 159.973 136.082  15
  -5  -1 -19-39.6114 61.0655  14
  -5  -1 -18 297.817 234.911  15
  -5  -1 -18 495.389 242.861  14
  -5  -1 -17-138.419 138.347  14
  -5  -1 -17-9.06826 62.7616  15
  -5  -1 -16 668.005 322.204  14
  -5  -1 -16 1063.67 424.012  15
  -5  -1 -15-62.4714 100.200  14
  -5  -1 -15-18.7775 55.7559  15
  -5  -1 -14 1471.19 497.393  14
  -5  -1 -14 1875.99 565.691  15
  -5  -1 -13 32.7901 73.6776  15
  -5  -1 -13-38.8142 117.436  14
  -5  -1 -12 253.009 202.159  15
  -5  -1 -12 235.290 244.979  14
  -5  -1 -11 875.657 350.580  15
  -5  -1 -11-6.23764 86.6680  14
  -5  -1 -10 9411.33 991.880  40
  -5  -1  -9-77.6709 87.0452  40
  -5  -1  -8 1066.28 313.886  40
  -5  -1  -7 51.2120 98.0019  40
  -5  -1  -6 9234.73 916.419  40
  -5  -1  -5-7.11922 31.3838  40
  -5  -1  -4 6681.73 745.254  40
  -5  -1  -3-4.83479 47.7766  40
  -5  -1  -2 1997.97 408.463  40
  -5  -1  -2 2171.22 368.972  26
  -5  -1  -1 18.0687 77.1956  40
  -5  -1   0 4588.73 587.850  40
  -5  -1   1-1.85649 56.4768  24
  -5  -1   1 28.1956 19.2971  40
  -5  -1   2 649.363 264.936  36
  -5  -1   2 685.105 218.212  24
  -5  -1   2 789.154 247.199  40
  -5  -1   3 91.2164 147.508  36
  -5  -1   3 93.5110 78.9185  24
  -5  -1   4 1457.76 416.082  36
  -5  -1   4 1251.17 331.506  23
  -5  -1   5 45.4928 102.198  36
  -5  -1   5-60.4125 72.7981  23
  -5  -1   6 596.012 239.039  23
  -5  -1   6 598.232 241.798  44
  -5  -1   6 307.466 177.364  36
  -5  -1   7 84.9306 113.231  28
  -5  -1   7 98.1123 95.7468  44
  -5  -1   8 558.973 313.038  28
  -5  -1   8 877.378 405.935  16
  -5  -1   9 56.9635 123.579  16
  -5  -1  10 185.995 194.345  16
  -5  -1  11 156.080 178.862  16
  -5  -1  12-41.9952 91.9355  16
  -5  -1  12-114.922 142.664  33
  -5  -1  13 107.655 130.884  33
  -5  -1  13 14.9052 53.3879  16
  -5  -1  14 2507.68 667.225  16
  -5  -1  15 30.3466 67.8752  16
  -5  -1  15-76.4049 100.823  42
  -5  -1  16 919.759 360.442  16
  -5  -1  16 564.441 262.838  42
  -5  -1  17-49.0053 63.4292  42
  -5  -1  17-18.7981 41.3036  16
  -5   0 -20 807.763 228.545  14
  -5   0 -20 1213.07 306.019  15
  -5   0 -19 97.0511 119.662  15
  -5   0 -19 91.2077 92.9015  14
  -5   0 -18 571.117 261.691  15
  -5   0 -18 637.743 275.149  14
  -5   0 -17-130.601 134.656  15
  -5   0 -17-107.289 121.620  14
  -5   0 -16 87.0973 115.089  14
  -5   0 -16 267.380 200.914  15
  -5   0 -15-6.57747 113.870  14
  -5   0 -15-118.624 137.133  15
  -5   0 -14 3732.29 804.756  14
  -5   0 -14 3897.24 802.551  15
  -5   0 -13-29.7358 69.3576  15
  -5   0 -13 69.2900 125.188  14
  -5   0 -12 312.790 222.985  15
  -5   0 -12 255.020 205.018  14
  -5   0 -11 89.6421 150.793  14
  -5   0 -11 32.7356 71.0707  15
  -5   0 -10 19002.0 1702.80  15
  -5   0 -10 18733.8 1728.19  14
  -5   0  -9-24.6348 107.491  40
  -5   0  -8 1842.88 430.676  40
  -5   0  -7-12.6174 74.8836  40
  -5   0  -6 490.111 227.626  40
  -5   0  -5 60.9447 72.9660  40
  -5   0  -4 10037.2 933.976  40
  -5   0  -3-116.400 92.7669  26
  -5   0  -3-40.1706 94.1689  40
  -5   0  -2 508.436 210.965  40
  -5   0  -2 202.083 110.436  26
  -5   0  -1 40.7674 40.9027  40
  -5   0  -1 57.9214 78.7324  26
  -5   0   0 32272.0 1445.15  26
  -5   0   0 31977.5 1690.83  36
  -5   0   0 30973.9 1568.07  24
  -5   0   0 31947.7 1545.04  40
  -5   0   1-29.5090 74.0833  40
  -5   0   1 59.8137 67.6492  24
  -5   0   1 67.6952 115.278  36
  -5   0   2 743.348 234.023  40
  -5   0   2 593.328 222.745  36
  -5   0   2 685.665 235.393  24
  -5   0   3-35.6267 91.8772  40
  -5   0   3-96.2212 101.745  36
  -5   0   3-173.685 117.708  23
  -5   0   3 118.812 98.4342  24
  -5   0   4 2171.89 496.317  36
  -5   0   4 2722.94 490.445  23
  -5   0   5 90.3992 84.7958  36
  -5   0   5-35.7791 74.8752  23
  -5   0   6 5516.97 727.853  23
  -5   0   6 5055.42 811.049  36
  -5   0   7 72.3871 80.2433  28
  -5   0   8 1474.78 527.271  16
  -5   0   8 1437.35 472.733  28
  -5   0   9-210.198 203.925  16
  -5   0   9 73.4837 100.507  28
  -5   0  10 0.60351 11.0929  16
  -5   0  10 13.2009 45.9780  28
  -5   0  11-6.02151 199.069  16
  -5   0  11-200.574 197.215  33
  -5   0  12 238.975 200.516  33
  -5   0  12 195.457 218.092  16
  -5   0  13 131.799 159.257  16
  -5   0  13 82.6309 118.122  33
  -5   0  14 462.998 259.235  42
  -5   0  14 496.375 307.146  16
  -5   0  14 861.469 353.660  33
  -5   0  15 33.5353 57.0050  16
  -5   0  15 69.7092 120.471  42
  -5   0  16 1402.95 435.821  16
  -5   0  16 821.547 291.846  42
  -5   0  17 28.9210 67.6925  32
  -5   0  17-43.0375 64.4286  16
  -5   0  17 71.9692 73.2378  42
  -5   1 -19-291.408 147.422  15
  -5   1 -19 134.936 107.518  14
  -5   1 -18 3270.40 578.621  15
  -5   1 -18 3495.45 629.380  14
  -5   1 -17-35.9332 65.5203  15
  -5   1 -17 140.682 135.328  14
  -5   1 -16 586.441 281.412  15
  -5   1 -16 293.775 211.757  14
  -5   1 -15 0.43300 36.4401  15
  -5   1 -15-8.62645 103.085  14
  -5   1 -14 1292.49 452.921  15
  -5   1 -14 1273.50 451.995  14
  -5   1 -13-36.4686 38.1791  14
  -5   1 -13 24.6669 161.799  15
  -5   1 -12 160.001 150.495  30
  -5   1 -12 377.729 250.350  14
  -5   1 -12 63.6707 99.3263  15
  -5   1 -11 137.121 149.383  14
  -5   1 -11-111.051 129.988  15
  -5   1 -11-77.7765 207.990  30
  -5   1 -10 1013.26 395.000  14
  -5   1 -10 1034.71 391.016  15
  -5   1 -10 938.666 310.325  30
  -5   1  -9 612.960 304.547  14
  -5   1  -9-143.830 147.425  30
  -5   1  -8 2218.31 472.481  40
  -5   1  -7-48.5569 67.4936  40
  -5   1  -6 487.290 210.516  40
  -5   1  -6 717.587 266.686  26
  -5   1  -5-31.5485 77.2049  26
  -5   1  -5-37.6296 57.0587  40
  -5   1  -4 1091.34 306.796  26
  -5   1  -4 1084.86 309.512  40
  -5   1  -3 43.8411 55.1378  41
  -5   1  -3-24.8343 45.5299  26
  -5   1  -3 26.9972 50.7292  40
  -5   1  -2 2802.08 478.607  26
  -5   1  -2 2769.71 470.322  40
  -5   1  -2 2712.77 495.803  24
  -5   1  -2 2935.07 452.091  41
  -5   1  -1 53.3920 76.7703  26
  -5   1  -1 14.9128 70.2750  24
  -5   1  -1 154.017 119.579  40
  -5   1   0 9205.39 843.404  26
  -5   1   0 9319.99 905.431  24
  -5   1   0 9373.50 833.326  40
  -5   1   1 0.99616 63.2355  24
  -5   1   1 10.7089 46.6994  36
  -5   1   1-110.236 87.7129  40
  -5   1   1 25.9291 43.1517  26
  -5   1   2 1326.80 299.768  26
  -5   1   2 1078.11 345.195  36
  -5   1   2 1460.10 325.262  40
  -5   1   2 1425.62 349.580  24
  -5   1   2 1264.06 306.355  23
  -5   1   3 82.7812 83.2298  24
  -5   1   3 199.644 144.667  36
  -5   1   3-36.5673 54.9387  23
  -5   1   3-140.676 98.7132  40
  -5   1   4-128.427 105.253  23
  -5   1   4 355.488 384.076  36
  -5   1   5-13.9119 41.9074  36
  -5   1   5-75.0720 82.4817  23
  -5   1   6 1431.79 352.549  25
  -5   1   6 1064.74 372.950  36
  -5   1   6 1508.88 381.709  23
  -5   1   7 45.5068 90.5592  16
  -5   1   7-234.501 186.829  28
  -5   1   8 284.325 266.367  16
  -5   1   8 374.298 254.630  28
  -5   1   8-139.714 167.423  33
  -5   1   9 21.2047 147.806  28
  -5   1   9-270.725 234.705  33
  -5   1   9 46.3582 96.0829  16
  -5   1  10 2809.41 778.488  33
  -5   1  10 2734.38 756.321  16
  -5   1  10 3277.09 735.488  28
  -5   1  11 81.0935 120.379  28
  -5   1  11 261.274 300.634  33
  -5   1  11 115.267 130.489  16
  -5   1  12-88.1829 132.440  16
  -5   1  12-242.310 213.962  33
  -5   1  13-0.54541 99.2271  16
  -5   1  13 37.2090 80.2228  33
  -5   1  14 108.695 127.768  33
  -5   1  14-193.285 157.674  42
  -5   1  14 90.7682 132.008  16
  -5   1  15 166.694 134.035  32
  -5   1  15 200.051 147.429  42
  -5   1  15 99.6205 178.210  16
  -5   1  15-62.1832 86.4165  33
  -5   1  16 142.191 111.018  32
  -5   1  16 98.8088 110.170  16
  -5   1  17-111.943 83.2187  32
  -5   2 -19 134.133 94.9980  14
  -5   2 -18 180.138 141.747  14
  -5   2 -17-19.1975 46.7796  14
  -5   2 -16 2530.90 593.294  14
  -5   2 -15 141.788 143.579  14
  -5   2 -15 78.9765 101.172  30
  -5   2 -14 3827.48 784.852  14
  -5   2 -14 4688.08 838.866  30
  -5   2 -13-29.0189 67.0425  30
  -5   2 -13-79.6978 106.315  15
  -5   2 -13 21.5086 58.8075  14
  -5   2 -12 309.910 218.208  14
  -5   2 -12 379.863 234.990  15
  -5   2 -12 387.764 273.153  30
  -5   2 -11-53.1215 93.2381  30
  -5   2 -11-18.7154 55.0747  14
  -5   2 -10 499.604 281.689  14
  -5   2  -9-47.7495 85.6785  14
  -5   2  -9-410.952 258.748  30
  -5   2  -8 5362.35 903.443  14
  -5   2  -8 5010.44 907.135  30
  -5   2  -7-164.659 124.844  40
  -5   2  -7 52.0176 86.3316  30
  -5   2  -6 157.986 129.320  26
  -5   2  -6 435.344 192.427  41
  -5   2  -6 169.515 151.708  40
  -5   2  -5-57.1342 69.2178  41
  -5   2  -5 40.4776 55.2099  24
  -5   2  -5 25.8362 51.2990  26
  -5   2  -5 17.9401 39.6943  40
  -5   2  -4 3034.75 561.150  24
  -5   2  -4 2883.49 539.761  26
  -5   2  -4 2835.93 496.219  41
  -5   2  -4 2795.24 492.521  40
  -5   2  -3-191.328 134.616  26
  -5   2  -3 145.366 109.342  41
  -5   2  -3-61.8068 100.389  24
  -5   2  -3-40.9241 57.4621  40
  -5   2  -2 255.319 141.006  40
  -5   2  -2 131.843 109.836  26
  -5   2  -2 141.555 155.163  24
  -5   2  -2 223.065 179.443  41
  -5   2  -1 58.5783 51.3361  41
  -5   2  -1-15.2158 36.7465  26
  -5   2   0 79.2803 53.7147  24
  -5   2   0 125.841 104.297  26
  -5   2   1-27.1802 49.9272  24
  -5   2   1 0.76933 8.05676  26
  -5   2   2 9798.45 913.539  26
  -5   2   2 10109.5 982.130  24
  -5   2   2 9195.83 870.832  23
  -5   2   3-157.658 113.384  26
  -5   2   3 86.6420 106.988  23
  -5   2   4 377.959 181.826  23
  -5   2   4 433.928 232.284  36
  -5   2   5 132.572 131.773  36
  -5   2   5-47.2758 83.5670  28
  -5   2   5 110.745 100.875  23
  -5   2   6 474.008 301.168  28
  -5   2   6 380.454 252.020  33
  -5   2   7 67.0156 101.292  28
  -5   2   7 136.065 193.574  33
  -5   2   8 149.838 169.087  16
  -5   2   8-6.90644 128.248  28
  -5   2   8 46.6213 98.9469  33
  -5   2   9 153.577 174.098  16
  -5   2   9-146.190 150.430  28
  -5   2   9 77.2830 127.564  33
  -5   2  10 1859.84 548.070  28
  -5   2  10 1596.41 570.835  16
  -5   2  10 1626.14 609.389  33
  -5   2  11-8.73039 35.9868  28
  -5   2  11 32.1740 79.6761  16
  -5   2  11 5.25666 32.4807  33
  -5   2  12 329.948 297.078  33
  -5   2  12 31.1908 76.8922  16
  -5   2  13-119.251 121.197  32
  -5   2  13 55.1574 114.429  16
  -5   2  13-102.953 132.732  33
  -5   2  14-208.532 181.583  16
  -5   2  14 3.00758 101.792  32
  -5   2  14 247.829 191.333  33
  -5   2  15 164.701 123.460  32
  -5   2  15 15.2918 42.5171  33
  -5   2  16-114.454 96.6021  33
  -5   2  16 44.4695 56.3153  32
  -5   3 -18 26.6235 15.3128  14
  -5   3 -17-118.037 102.190  14
  -5   3 -16 250.856 155.169  30
  -5   3 -16 106.067 120.836  14
  -5   3 -15-16.2181 44.8616  14
  -5   3 -15-100.092 108.986  30
  -5   3 -14 494.508 263.778  14
  -5   3 -14 409.377 236.288  30
  -5   3 -13-28.1149 64.0963  14
  -5   3 -13 22.7460 42.0508  30
  -5   3 -12 2051.30 561.368  14
  -5   3 -12 2777.53 673.099  30
  -5   3 -11 82.7577 113.034  14
  -5   3 -11-32.8132 73.6407  30
  -5   3 -10 86.7990 189.320  14
  -5   3  -9-173.583 171.810  30
  -5   3  -9 73.1642 105.184  14
  -5   3  -8 1249.11 478.044  30
  -5   3  -8 1231.50 431.034  34
  -5   3  -8 1190.19 417.311  14
  -5   3  -7 12.5586 116.055  30
  -5   3  -7-385.743 264.004  34
  -5   3  -6 399.498 189.229  30
  -5   3  -6 120.974 145.853  34
  -5   3  -5-288.133 217.248  30
  -5   3  -4 8230.02 1169.61  30
  -5   3  -3 186.812 132.913  41
  -5   3  -3 120.652 111.385  24
  -5   3  -3 158.065 161.968  31
  -5   3  -2 2017.05 443.146  41
  -5   3  -2 1875.02 445.808  24
  -5   3  -1-118.936 106.544  41
  -5   3  -1-46.0433 67.9490  26
  -5   3  -1-52.3595 72.4396  24
  -5   3   0-247.873 155.860  26
  -5   3   0 125.467 91.8116  24
  -5   3   1 139.306 115.800  26
  -5   3   2 549.724 290.766  28
  -5   3   3 51.1938 89.0954  28
  -5   3   3 665.565 356.115  33
  -5   3   4 4151.89 927.296  33
  -5   3   4 4302.59 833.942  28
  -5   3   5-412.511 254.735  28
  -5   3   5 236.167 221.788  33
  -5   3   6 4004.23 741.625  27
  -5   3   6 3909.64 810.644  28
  -5   3   6 3274.96 843.225  33
  -5   3   7-179.875 168.310  28
  -5   3   7 25.0405 73.6832  33
  -5   3   7 99.0646 117.886  27
  -5   3   8 574.321 446.012  27
  -5   3   8 1314.19 534.200  33
  -5   3   8 1559.01 482.387  28
  -5   3   9-39.2526 77.3720  28
  -5   3   9 127.472 135.140  27
  -5   3   9-71.1587 123.489  33
  -5   3  10 68.0544 118.913  33
  -5   3  10-38.9219 84.9101  16
  -5   3  10-95.1245 118.202  28
  -5   3  10 70.5364 139.664  27
  -5   3  11-86.9728 109.727  28
  -5   3  11 159.597 169.476  16
  -5   3  11 141.895 152.474  33
  -5   3  12-92.9185 108.514  28
  -5   3  12 9.46830 41.4921  33
  -5   3  13-230.901 193.307  33
  -5   3  14 129.601 133.282  33
  -5   3  15 136.009 120.875  33
  -5   4 -16 403.251 172.091  14
  -5   4 -16 184.804 114.973  30
  -5   4 -15 56.6149 73.7922  30
  -5   4 -15 213.147 139.782  14
  -5   4 -14 38.4284 66.8368  30
  -5   4 -14-10.4400 33.4054  14
  -5   4 -13-194.373 160.578  30
  -5   4 -13-82.9064 99.4124  14
  -5   4 -12 3172.27 688.657  30
  -5   4 -12 3423.24 681.225  14
  -5   4 -11 85.5048 115.417  30
  -5   4 -11-18.1352 49.3929  14
  -5   4 -10-60.4506 91.1939  14
  -5   4 -10-100.971 191.991  30
  -5   4  -9 56.5741 135.491  30
  -5   4  -8 592.901 318.422  30
  -5   4  -8 289.799 169.975  34
  -5   4  -7 164.302 146.702  30
  -5   4  -7-96.4605 104.905  34
  -5   4  -6 2.03595 18.7300  30
  -5   4  -6 98.9192 133.545  34
  -5   4  -5 57.8931 100.980  34
  -5   4  -5-399.452 261.433  30
  -5   4  -4 1677.30 523.903  30
  -5   4  -4 991.110 468.170  31
  -5   4  -3 129.584 153.374  30
  -5   4  -3 232.405 203.996  31
  -5   4  -2 306.594 222.286  30
  -5   4  -2 122.791 165.351  31
  -5   4  -1-31.9331 70.5320  30
  -5   4  -1-38.0999 215.171  31
  -5   4  -1-76.1999 208.890  28
  -5   4   0 556.504 288.385  30
  -5   4   0 528.067 299.625  28
  -5   4   0 168.754 132.744  31
  -5   4   1 26.3310 98.0450  28
  -5   4   1-55.4057 101.773  31
  -5   4   2 1142.16 464.450  31
  -5   4   2 739.836 344.686  28
  -5   4   3 56.8392 97.2176  28
  -5   4   3 146.286 166.611  31
  -5   4   4 938.020 393.842  28
  -5   4   4 840.588 417.646  33
  -5   4   5 92.6882 95.1634  28
  -5   4   5-109.951 153.669  33
  -5   4   6 1508.45 603.331  33
  -5   4   6 1468.95 506.346  28
  -5   4   6 690.685 292.121  27
  -5   4   7 268.795 200.419  27
  -5   4   7 23.7208 61.0484  28
  -5   4   7-180.309 198.734  33
  -5   4   8 321.301 225.319  27
  -5   4   8 157.474 159.838  28
  -5   4   8 242.376 168.554  33
  -5   4   9-126.660 182.911  27
  -5   4   9-169.695 188.383  33
  -5   4   9-45.2261 91.3139  28
  -5   4  10 35.5304 120.192  33
  -5   4  10-29.3220 134.138  27
  -5   4  10 20.7031 60.5475  28
  -5   4  11-19.9139 60.4878  28
  -5   4  11-45.0864 91.0653  33
  -5   4  12-42.2127 66.2021  28
  -5   4  12-68.3742 106.365  33
  -5   4  13 114.157 127.874  33
  -5   4  14 428.485 224.159  33
  -5   4  15 24.5757 46.2590  33
  -5   5 -14-105.651 94.6653  30
  -5   5 -14-17.8467 33.2257  14
  -5   5 -13-0.30279 5.59910  30
  -5   5 -13-154.340 108.790  14
  -5   5 -12 173.411 151.420  30
  -5   5 -11-44.4440 106.446  30
  -5   5 -10 14.4956 45.6018  30
  -5   5  -9 10.5491 40.0452  30
  -5   5  -8 57.9176 114.494  30
  -5   5  -7-41.3158 82.0317  30
  -5   5  -6 128.670 145.910  30
  -5   5  -5-109.703 135.080  30
  -5   5  -4 49.3852 90.3856  30
  -5   5  -4 230.047 203.480  31
  -5   5  -3 93.3425 130.760  31
  -5   5  -3-57.5044 96.7696  30
  -5   5  -2 1154.55 477.897  31
  -5   5  -2 1462.99 496.872  30
  -5   5  -2 1010.17 440.417  28
  -5   5  -1 31.7938 81.9081  28
  -5   5  -1 22.5296 65.0852  31
  -5   5   0 746.270 370.073  28
  -5   5   0 914.042 454.986  31
  -5   5   1-200.419 185.806  28
  -5   5   1-277.697 230.746  31
  -5   5   2 118.488 125.841  31
  -5   5   2-19.0425 57.0275  28
  -5   5   3-128.082 146.830  28
  -5   5   3 84.1454 127.144  31
  -5   5   4 133.036 162.290  33
  -5   5   4 20.3661 57.9349  28
  -5   5   5 36.3101 86.8515  28
  -5   5   5-474.820 311.803  33
  -5   5   6 1011.92 425.935  28
  -5   5   6 129.503 253.341  27
  -5   5   6 856.024 447.548  33
  -5   5   7-134.246 139.740  28
  -5   5   7-110.336 127.876  27
  -5   5   7 88.5380 134.776  33
  -5   5   8 14.6613 39.6073  27
  -5   5   8 200.657 199.825  33
  -5   5   9-145.554 133.604  28
  -5   5   9-18.6240 71.1992  33
  -5   5   9 55.3624 94.3430  27
  -5   5  10-55.7896 77.4004  28
  -5   5  10 44.0629 87.8159  33
  -5   5  11 168.148 190.221  33
  -5   5  12-45.1681 78.7523  33
  -5   5  13-5.36049 24.6970  33
  -5   5  14 205.226 162.111  33
  -5   6 -12 188.643 104.358  30
  -5   6 -12 135.316 93.9949  28
  -5   6 -11-97.0784 96.2418  30
  -5   6 -10 87.0731 97.1529  30
  -5   6  -9-81.6890 98.7155  30
  -5   6  -8-239.482 175.151  30
  -5   6  -7-210.165 168.325  30
  -5   6  -6-13.2040 42.9090  30
  -5   6  -5 79.1130 105.912  30
  -5   6  -4-191.636 164.863  30
  -5   6  -4-268.590 203.796  28
  -5   6  -3-268.360 193.359  30
  -5   6  -3-170.426 164.410  28
  -5   6  -3-49.4492 91.8157  31
  -5   6  -2 26.2689 205.150  31
  -5   6  -2 78.3676 36.7947  28
  -5   6  -1 89.5132 112.401  28
  -5   6  -1 94.4613 174.812  31
  -5   6   0 168.829 248.226  31
  -5   6   0 258.626 221.671  28
  -5   6   1-97.9781 81.0106  28
  -5   6   1 208.760 233.522  31
  -5   6   2-36.9144 76.3413  28
  -5   6   2-16.2338 96.6306  31
  -5   6   3 207.799 197.382  28
  -5   6   4 49.3985 70.4880  28
  -5   6   5-235.521 180.834  28
  -5   6   5 13.7663 99.1234  27
  -5   6   5 263.510 211.226  33
  -5   6   6-259.351 182.707  28
  -5   6   6 4.34836 126.332  27
  -5   6   6 219.605 193.905  33
  -5   6   7 67.8984 88.8867  28
  -5   6   7 21.7641 30.1225  27
  -5   6   7 171.197 169.713  33
  -5   6   8-192.339 155.319  27
  -5   6   8 150.244 111.805  33
  -5   6   9-138.619 127.209  27
  -5   6   9 12.7298 43.6141  33
  -5   6  10 131.665 133.087  33
  -5   6  10 48.5823 129.102  27
  -5   6  11-359.129 204.562  33
  -5   6  12-100.140 97.8340  33
  -5   7  -9 20.6725 38.9000  28
  -5   7  -9 187.887 112.802  30
  -5   7  -8 469.811 187.002  30
  -5   7  -8 114.014 99.3574  28
  -5   7  -7 237.155 141.883  30
  -5   7  -7-170.159 129.142  28
  -5   7  -6 325.022 179.986  30
  -5   7  -6-63.4630 82.6728  28
  -5   7  -5 2.01970 39.9625  28
  -5   7  -4 3.90223 21.8255  28
  -5   7  -3-34.6368 66.2585  28
  -5   7  -2 77.7886 85.7097  28
  -5   7  -1 23.3009 49.9919  28
  -5   7   0-373.329 220.432  28
  -5   7   1-158.056 141.966  28
  -5   7   2 138.032 169.395  28
  -5   7   3-85.0603 99.4177  28
  -5   7   3-248.550 167.691  27
  -5   7   4 231.426 157.561  28
  -5   7   4-152.534 130.779  27
  -5   7   5-120.520 107.566  28
  -5   7   5-196.495 146.755  27
  -5   7   6-70.1703 86.0402  27
  -5   7   7 157.613 129.064  33
  -5   7   7-101.839 100.727  27
  -5   7   8 1023.01 327.783  33
  -5   7   8 29.4942 72.0498  27
  -5   7   9 64.4958 103.725  27
  -5   7   9-265.878 154.000  33
  -5   8  -4-115.075 89.8390  28
  -5   8  -3-33.0105 49.6716  28
  -5   8  -2 77.4726 46.7203  28
  -5   8  -1-2.61108 14.2278  28
  -5   8   0-10.4944 28.1568  28
  -5   8   1 316.053 149.918  28
  -4 -10  -4 667.045 321.681  21
  -4 -10  -3 40.3875 77.5279  21
  -4 -10  -2 1523.94 461.979  21
  -4  -9  -1 23.4332 65.5423  21
  -4  -9   0 1188.15 454.755  21
  -4  -9   1-205.956 183.282  21
  -4  -9   5-28.0811 62.4306  20
  -4  -9   6 480.961 248.100  20
  -4  -9   7 451.245 226.746  20
  -4  -9   8 64.5633 78.8983  20
  -4  -8   0 736.044 378.862  21
  -4  -8   1 121.789 98.4512  21
  -4  -8   2 576.853 324.253  21
  -4  -8   3 214.968 227.612  21
  -4  -8   4 472.738 279.045  21
  -4  -8   7-153.855 155.385  20
  -4  -8   8 779.071 343.935  20
  -4  -8   9 56.7992 86.5738  20
  -4  -8  10 172.154 140.064  20
  -4  -8  11-162.233 122.130  20
  -4  -7   1 109.116 142.772  21
  -4  -7   2 552.525 319.516  21
  -4  -7   3 192.134 187.391  21
  -4  -7   4 416.882 273.988  21
  -4  -7   5 78.5626 117.524  21
  -4  -7   6 1820.24 556.331  21
  -4  -7   8 50.9695 68.8916  20
  -4  -7   9-7.09468 34.0950  20
  -4  -7  10 1849.25 537.146  20
  -4  -7  11-74.2128 100.442  20
  -4  -7  12 188.115 147.453  20
  -4  -7  13 78.8854 84.5620  20
  -4  -6   2 12568.8 1512.60  21
  -4  -6   3-39.5880 82.6788  21
  -4  -6   4 171.287 172.990  21
  -4  -6   5-168.841 172.718  21
  -4  -6   6 317.317 237.527  21
  -4  -6   7-304.399 232.011  21
  -4  -6   9 53.3719 93.7016  16
  -4  -6   9 147.549 161.880  20
  -4  -6  10 72.9810 124.119  20
  -4  -6  11-58.4847 97.7689  20
  -4  -6  12 1558.66 483.538  20
  -4  -6  13-20.5800 51.4072  20
  -4  -6  14 138.317 119.491  20
  -4  -6  15 194.024 141.040  20
  -4  -5   5 31.6563 72.4250  21
  -4  -5   6 2212.96 611.608  21
  -4  -5   7-337.835 244.354  21
  -4  -5   9 2.15008 19.6037  16
  -4  -5  10 527.650 287.585  16
  -4  -5  10 996.603 439.002  20
  -4  -5  11 520.040 294.477  16
  -4  -5  11-178.865 177.904  20
  -4  -5  12 5020.72 886.201  16
  -4  -5  12 4766.94 917.630  20
  -4  -5  13 149.759 151.542  20
  -4  -5  13-45.0997 76.6017  42
  -4  -5  14 854.409 347.489  20
  -4  -5  14 733.038 282.429  42
  -4  -5  15 258.174 144.994  42
  -4  -5  15 55.0558 76.1211  20
  -4  -5  16 1125.22 296.564  20
  -4  -4 -21 233.468 124.538  15
  -4  -4 -20 210.059 141.541  15
  -4  -4 -19-20.9693 49.6014  15
  -4  -4 -18 73.9036 100.330  15
  -4  -4 -17 95.4041 119.703  15
  -4  -4 -16 180.162 180.169  15
  -4  -4 -15 167.441 164.982  15
  -4  -4 -14 2431.20 648.000  15
  -4  -4 -13 260.490 202.684  15
  -4  -4 -12 11825.2 1369.39  15
  -4  -4  -5-23.9424 9.82563  40
  -4  -4  -4 6840.75 688.249  40
  -4  -4  -3-1.36778 9.44060  40
  -4  -4  -2 12945.1 940.635  40
  -4  -4  -1 12.2027 66.7142  40
  -4  -4   7-275.542 215.592  21
  -4  -4   9 229.952 195.840  16
  -4  -4  10 1104.78 459.376  16
  -4  -4  10 1597.94 541.910  20
  -4  -4  11 14.2122 51.0633  16
  -4  -4  11-14.7607 51.3504  20
  -4  -4  12 91.8777 106.712  16
  -4  -4  12 178.034 177.098  20
  -4  -4  13 17.5969 54.1453  20
  -4  -4  13-64.4293 102.191  16
  -4  -4  14-3.38377 21.7642  16
  -4  -4  14 99.5270 118.822  42
  -4  -4  15-85.2825 101.672  42
  -4  -4  15-195.497 156.998  20
  -4  -4  16 385.604 191.729  42
  -4  -4  16 385.847 205.286  20
  -4  -3 -21-30.8768 51.5356  15
  -4  -3 -20 240.396 163.872  15
  -4  -3 -19 24.0936 56.6878  15
  -4  -3 -18 355.072 228.001  15
  -4  -3 -17-160.935 161.338  15
  -4  -3 -16 2960.97 717.422  15
  -4  -3 -15 92.6852 207.177  15
  -4  -3 -14 870.474 380.187  15
  -4  -3 -13 499.279 307.877  15
  -4  -3 -12 12609.3 1419.16  15
  -4  -3 -10 4807.67 645.656  40
  -4  -3  -9 54.2988 65.6597  40
  -4  -3  -8 2717.44 463.259  40
  -4  -3  -7-5.82586 75.2560  40
  -4  -3  -6 16689.1 1093.31  40
  -4  -3  -5 16.3398 67.0606  40
  -4  -3  -4 9738.15 805.323  40
  -4  -3  -3 19.9644 46.6733  40
  -4  -3  -2 6898.08 657.643  40
  -4  -3  -1 13.1115 33.5929  40
  -4  -3   0 6538.86 646.346  40
  -4  -3   1 0.74063 53.2093  40
  -4  -3   4 6738.41 671.345  23
  -4  -3   5-22.7565 39.8030  23
  -4  -3   6 1768.47 363.930  23
  -4  -3   7 58.3788 93.1603  44
  -4  -3   7-151.740 109.285  23
  -4  -3   8 1360.07 398.271  36
  -4  -3   9 95.2611 130.099  16
  -4  -3   9 21.4796 57.4856  20
  -4  -3  10 2185.45 629.901  16
  -4  -3  10 1991.25 603.944  20
  -4  -3  11 134.512 248.639  16
  -4  -3  11 250.748 207.594  20
  -4  -3  12 6266.32 1112.53  16
  -4  -3  12 8174.27 1212.80  20
  -4  -3  13-65.4911 109.188  16
  -4  -3  13-162.306 165.627  20
  -4  -3  14 236.673 192.319  20
  -4  -3  14 153.396 215.073  16
  -4  -3  15-92.7057 115.807  42
  -4  -3  15-248.170 188.869  16
  -4  -3  15 36.1970 69.8925  20
  -4  -3  16 27.1970 55.4633  16
  -4  -3  16 153.879 128.137  20
  -4  -3  16 109.341 115.891  42
  -4  -3  17-89.0384 92.4216  42
  -4  -2 -21 7.63615 26.5563  15
  -4  -2 -20 1077.25 356.256  15
  -4  -2 -19-83.1094 107.466  15
  -4  -2 -18 64.4146 99.9011  15
  -4  -2 -17 170.622 168.033  15
  -4  -2 -16 1819.13 566.013  15
  -4  -2 -15 140.212 193.896  15
  -4  -2 -14 1173.84 420.796  14
  -4  -2 -13 77.1138 79.9649  14
  -4  -2 -12 25694.3 1572.62  40
  -4  -2 -11-40.5219 113.185  40
  -4  -2 -10 102.559 23.5634  40
  -4  -2  -9 0.72772 14.0387  40
  -4  -2  -8 82.6774 88.2699  40
  -4  -2  -7-80.7597 76.4021  40
  -4  -2  -6 18852.0 1158.34  40
  -4  -2  -5-17.7923 49.0584  40
  -4  -2  -4 2471.42 398.462  40
  -4  -2  -3 34.9124 40.9178  40
  -4  -2  -2 74480.2 2154.36  40
  -4  -2  -1-6.08396 63.6639  40
  -4  -2   0 13.5689 39.8632  40
  -4  -2   1-13.9211 46.2236  40
  -4  -2   2 2454.30 399.305  40
  -4  -2   2 2664.14 339.360  24
  -4  -2   4 21856.4 1218.32  23
  -4  -2   5-24.0902 60.3356  23
  -4  -2   6 8681.94 970.619  36
  -4  -2   6 8778.36 829.040  23
  -4  -2   7 100.428 89.9158  23
  -4  -2   7-11.7413 94.1294  36
  -4  -2   7 20.3206 33.9498  44
  -4  -2   8 741.963 261.986  44
  -4  -2   8 870.367 315.032  36
  -4  -2   8 575.971 223.086  23
  -4  -2   9 1.05906 123.894  16
  -4  -2   9 17.4842 39.9777  23
  -4  -2  10 244.956 212.501  16
  -4  -2  11-8.56907 40.5876  16
  -4  -2  12 739.219 368.009  16
  -4  -2  13-104.041 141.704  16
  -4  -2  14 4015.26 856.990  16
  -4  -2  15 69.5223 104.661  42
  -4  -2  15-18.3663 55.0317  16
  -4  -2  16 1210.17 425.606  42
  -4  -2  16 1282.11 422.630  16
  -4  -2  17 48.4091 74.4342  42
  -4  -2  17 136.559 120.772  16
  -4  -2  18-27.6480 48.5252  42
  -4  -1 -21 16.9004 38.4881  15
  -4  -1 -20 2360.31 521.465  15
  -4  -1 -19-131.882 133.610  15
  -4  -1 -18-25.4406 56.8879  14
  -4  -1 -18 223.399 184.306  15
  -4  -1 -17-22.6328 79.8578  15
  -4  -1 -17 66.1718 97.5785  14
  -4  -1 -16 906.678 409.106  15
  -4  -1 -16 1340.71 454.321  14
  -4  -1 -15 107.800 134.763  15
  -4  -1 -15 330.473 228.559  14
  -4  -1 -14 1173.85 441.305  14
  -4  -1 -13-207.514 178.431  14
  -4  -1 -12 388.592 194.000  40
  -4  -1 -11 3.93434 72.4040  40
  -4  -1 -10 5804.21 682.523   6
  -4  -1 -10 5153.88 688.041  40
  -4  -1  -9 32.5457 67.4051  40
  -4  -1  -8 279.704 142.913  40
  -4  -1  -7 34.3189 49.7425  40
  -4  -1  -6 185.328 128.510  40
  -4  -1  -5 74.1762 108.341  40
  -4  -1  -4 29268.7 1359.83  40
  -4  -1  -3-48.4648 41.9919  40
  -4  -1  -2 16458.7 996.010  40
  -4  -1  -1-24.5153 50.4037  40
  -4  -1   0 6924.77 628.477  40
  -4  -1   0 6545.81 503.993  26
  -4  -1   1-39.1555 72.7509  40
  -4  -1   1-15.6036 38.2155  26
  -4  -1   2 1158.69 246.652  24
  -4  -1   2 1442.22 288.284  40
  -4  -1   3 47.6100 54.0275  24
  -4  -1   3-30.8341 50.1986  40
  -4  -1   4 3955.51 451.238  24
  -4  -1   4 3478.89 574.473  36
  -4  -1   4 3598.18 495.733  23
  -4  -1   5 1.24217 50.7572  23
  -4  -1   5-39.7933 81.8427  36
  -4  -1   6 1213.79 350.151  36
  -4  -1   6 1177.81 307.676  44
  -4  -1   6 1604.71 355.032  23
  -4  -1   7 54.5792 87.1209  36
  -4  -1   7-3.16715 76.4465  23
  -4  -1   7-31.9037 53.4546  44
  -4  -1   8 9687.44 1074.20  36
  -4  -1   8 9518.17 934.258  23
  -4  -1   8 9799.49 947.239  44
  -4  -1   9 57.7640 83.6398  36
  -4  -1   9-209.298 142.127  44
  -4  -1   9-68.0831 80.0607  23
  -4  -1  10 933.125 392.288  16
  -4  -1  11 163.277 177.644  16
  -4  -1  12-214.049 206.261  16
  -4  -1  13-27.8408 132.340  16
  -4  -1  14 1321.14 500.280  16
  -4  -1  15 80.6486 67.5395  42
  -4  -1  15 63.7251 106.186  16
  -4  -1  16 174.927 159.418  42
  -4  -1  16-133.101 143.488  16
  -4  -1  17 59.2480 85.1980  42
  -4  -1  17-122.862 124.284  16
  -4  -1  18 31.9840 53.8906  16
  -4  -1  18 125.156 108.662  42
  -4   0 -21 86.6904 78.8005  15
  -4   0 -20-77.6051 87.9720  15
  -4   0 -20 47.4733 61.4740  14
  -4   0 -19-20.1639 49.8502  15
  -4   0 -19 81.3157 94.2147  14
  -4   0 -18 6804.40 997.701  15
  -4   0 -18 7262.06 993.299  14
  -4   0 -17 4.05362 86.7661  15
  -4   0 -17 78.9689 176.020  14
  -4   0 -16 3325.92 756.376  15
  -4   0 -16 3322.07 733.358  14
  -4   0 -15 114.508 137.069  15
  -4   0 -15-77.5768 112.791  14
  -4   0 -14 1668.24 539.878  15
  -4   0 -14 1760.85 531.691  14
  -4   0 -13-25.8557 63.4938  15
  -4   0 -13-118.170 137.330  14
  -4   0 -12 1786.94 531.097  14
  -4   0 -12 1494.29 465.832  15
  -4   0 -12 2352.88 461.008   6
  -4   0 -11 195.459 130.373   6
  -4   0 -11 128.418 111.002  40
  -4   0 -10 7777.42 824.109   6
  -4   0 -10 7849.84 864.443  40
  -4   0  -9 28.6895 70.0241  40
  -4   0  -9-36.6681 54.5309   6
  -4   0  -8 9438.22 883.637   6
  -4   0  -8 9696.17 906.543  40
  -4   0  -7 6.56621 78.2041   6
  -4   0  -7 27.2442 55.1327  40
  -4   0  -6 4372.25 571.418  40
  -4   0  -6 4658.85 588.641   6
  -4   0  -6 4711.73 487.602  41
  -4   0  -5 56.2353 65.3149  41
  -4   0  -5 27.0761 75.0507  40
  -4   0  -4 3392.17 464.493  40
  -4   0  -4 3650.66 401.739  41
  -4   0  -3-30.5187 74.1283  40
  -4   0  -3 25.4505 54.3189  41
  -4   0  -2 11235.9 783.847  36
  -4   0  -2 10793.1 672.847  41
  -4   0  -2 10447.0 780.066  40
  -4   0  -1-57.3833 65.7027  40
  -4   0  -1-81.3304 69.5229  36
  -4   0  -1 34.9174 49.8810  41
  -4   0  -1 2.05700 31.8439  26
  -4   0   0 42982.4 1453.79  26
  -4   0   0 42862.6 1722.72  36
  -4   0   0 43601.2 1568.66  40
  -4   0   1 12.1279 28.0619  40
  -4   0   1-10.6880 22.9674  26
  -4   0   1-10.8099 11.9384  24
  -4   0   2 2107.76 353.863  24
  -4   0   2 2053.94 303.368  26
  -4   0   2 1988.93 334.075  40
  -4   0   2 2214.17 424.889  36
  -4   0   3 96.6500 74.8897  40
  -4   0   3 56.6675 92.7159  36
  -4   0   3 19.4689 32.8821  26
  -4   0   3-23.4788 49.1129  24
  -4   0   4 7402.81 672.323  24
  -4   0   4 6913.79 692.457  23
  -4   0   4 6978.68 816.453  36
  -4   0   5-25.2139 65.5791  23
  -4   0   5-111.079 92.4449  36
  -4   0   5-33.5536 57.2798  44
  -4   0   6 399.607 177.051  23
  -4   0   6 415.134 170.014  44
  -4   0   6 298.183 133.779  25
  -4   0   6 629.283 257.459  36
  -4   0   7 34.9884 19.3311  23
  -4   0   7 45.2640 79.1704  25
  -4   0   7 60.4646 74.4330  44
  -4   0   7-56.4714 93.2449  36
  -4   0   8 8728.19 1039.05  36
  -4   0   8 9661.54 954.077  23
  -4   0   8 8962.87 893.445  44
  -4   0   9-8.21000 28.1261  23
  -4   0   9-63.0452 159.846  36
  -4   0   9 38.9636 104.748  44
  -4   0  10 1982.65 606.687  16
  -4   0  10 1591.60 484.334  28
  -4   0  11-142.980 167.084  16
  -4   0  11 153.602 164.767  33
  -4   0  12 191.850 184.018  33
  -4   0  12-70.3396 118.907  16
  -4   0  13-58.7120 108.761  16
  -4   0  14 30.0042 76.5713  16
  -4   0  15-115.769 145.186  16
  -4   0  15-155.714 157.398  42
  -4   0  16 1016.83 400.576  42
  -4   0  16 851.386 370.868  16
  -4   0  17 104.896 118.812  16
  -4   0  17-76.1631 95.7356  42
  -4   0  18 773.166 270.745  32
  -4   0  18 792.977 267.471  42
  -4   0  19 195.065 97.0294  32
  -4   1 -20 340.799 158.314  15
  -4   1 -20 167.390 112.626  14
  -4   1 -19 122.194 110.883  15
  -4   1 -19 284.700 172.967  14
  -4   1 -18 10.1776 36.2253  14
  -4   1 -18 185.702 150.775  15
  -4   1 -17-21.7990 43.4522  15
  -4   1 -17 44.1045 32.7412  14
  -4   1 -16 4391.47 828.487  15
  -4   1 -16 3317.36 741.818  14
  -4   1 -15 180.606 198.159  15
  -4   1 -15-64.5426 103.619  14
  -4   1 -14 4028.33 819.304  15
  -4   1 -14 4838.43 935.717  14
  -4   1 -13 53.4285 100.650  14
  -4   1 -13-168.550 160.496  15
  -4   1 -12 605.644 298.159  15
  -4   1 -12 819.443 376.937  14
  -4   1 -11 100.192 112.403  14
  -4   1 -10 5270.06 708.996   6
  -4   1 -10 4683.34 678.916  40
  -4   1  -9 71.7999 89.1533   6
  -4   1  -9 89.6990 121.417  41
  -4   1  -9-104.181 96.8886  40
  -4   1  -8 3462.90 556.678  40
  -4   1  -8 3611.58 515.844  41
  -4   1  -8 3552.36 560.176   6
  -4   1  -7 9.97623 89.6254  41
  -4   1  -7 30.2220 65.2376  40
  -4   1  -7-29.8249 47.1734   6
  -4   1  -6 17179.1 1061.48  41
  -4   1  -6 16912.2 1146.48  40
  -4   1  -6 16686.8 1162.99   6
  -4   1  -5-14.2519 42.8679  41
  -4   1  -5 52.6706 56.8755   6
  -4   1  -5-45.5811 56.6379  40
  -4   1  -4 13539.5 960.264  40
  -4   1  -4 13219.8 1002.86   6
  -4   1  -4 14746.1 934.436  41
  -4   1  -3 84.8179 109.070  26
  -4   1  -3-3.06684 28.2717  41
  -4   1  -3-44.0522 67.6675  40
  -4   1  -2 77.6593 73.0931  26
  -4   1  -2 25.5396 31.4308  40
  -4   1  -2 78.0674 54.5521  41
  -4   1  -1 24.1233 23.2410  41
  -4   1  -1-21.9273 43.7904  26
  -4   1  -1-70.9222 65.1445  36
  -4   1  -1-31.8224 43.9144  40
  -4   1   0 7152.33 713.785  36
  -4   1   0 6632.98 609.267  40
  -4   1   0 6710.19 634.787  26
  -4   1   0 6988.82 689.136  24
  -4   1   0 7189.38 646.049  41
  -4   1   1-27.6039 107.615  36
  -4   1   1-21.0887 34.4783  26
  -4   1   1-3.39201 67.4365  24
  -4   1   1-5.60087 12.1268  40
  -4   1   2 4364.18 616.002  36
  -4   1   2 4206.87 492.962  26
  -4   1   2 4373.94 546.113  24
  -4   1   2 4300.67 486.875  40
  -4   1   3-33.1963 42.0552  40
  -4   1   3 29.1577 41.6376  24
  -4   1   3 94.0887 71.9508  26
  -4   1   3 12.5583 32.6307  23
  -4   1   3 36.5748 129.293  36
  -4   1   4 3275.89 430.558  26
  -4   1   4 2896.53 454.964  23
  -4   1   4 3004.89 554.441  36
  -4   1   5 4.99960 8.00385  23
  -4   1   5-2.48297 33.7963  36
  -4   1   6 10229.5 887.437  25
  -4   1   6 9901.24 908.028  23
  -4   1   6 10788.8 1128.93  36
  -4   1   7-9.51529 71.9722  23
  -4   1   7-157.392 109.729  25
  -4   1   7-31.7077 124.223  36
  -4   1   8 276.397 148.479  25
  -4   1   8 223.929 166.623  36
  -4   1   8 170.768 81.2782  23
  -4   1  10-144.432 162.019  33
  -4   1  10 98.5776 173.449  16
  -4   1  10 140.419 185.940  28
  -4   1  11 79.9219 75.9455  16
  -4   1  11 187.829 186.359  28
  -4   1  12 365.033 272.374  16
  -4   1  12 599.891 332.890  33
  -4   1  13 116.648 153.629  16
  -4   1  13 129.035 151.803  33
  -4   1  14 489.185 323.696  16
  -4   1  14 745.830 350.954  33
  -4   1  14 828.880 385.301  42
  -4   1  15-1.32238 13.9789  42
  -4   1  15 66.4552 109.800  16
  -4   1  16-38.9889 71.2931  42
  -4   1  16-70.6375 106.624  16
  -4   1  17-9.43292 70.8543  32
  -4   1  17 74.6538 89.1185  42
  -4   1  17-145.756 140.155  16
  -4   1  18 965.476 272.550  42
  -4   1  18 787.587 262.146  32
  -4   2 -19 30.5681 52.8155  14
  -4   2 -18 856.704 315.736  14
  -4   2 -17-63.7301 93.3994  14
  -4   2 -16 96.2193 111.028  15
  -4   2 -16 2.19826 79.7574  14
  -4   2 -15-188.251 161.677  15
  -4   2 -15 33.3625 109.118  14
  -4   2 -14 7179.49 1036.04  15
  -4   2 -14 5878.24 1007.71  14
  -4   2 -13-229.266 182.388  15
  -4   2 -13 131.398 148.507  14
  -4   2 -12 3025.71 705.859  14
  -4   2 -12 2486.45 595.316  15
  -4   2 -12 3320.89 777.108  34
  -4   2 -11-83.1759 121.177  34
  -4   2 -11 83.0418 114.838  14
  -4   2 -10 370.110 236.539  14
  -4   2 -10 2.59857 80.9577  34
  -4   2  -9-61.6198 76.6215   6
  -4   2  -9-160.356 118.584  41
  -4   2  -9 11.6830 32.9884  40
  -4   2  -8 1243.10 323.733  41
  -4   2  -8 1228.76 346.835   6
  -4   2  -8 1244.10 331.270  40
  -4   2  -7-156.644 117.964   6
  -4   2  -7 40.5775 76.7474  40
  -4   2  -7-16.3000 43.3239  41
  -4   2  -6 6579.78 763.384   6
  -4   2  -6 5831.39 694.577  40
  -4   2  -6 6628.11 725.123  41
  -4   2  -6 6301.40 771.265  26
  -4   2  -5-43.1987 54.5248  26
  -4   2  -5-6.30574 24.8867   6
  -4   2  -5 40.2483 26.4047  41
  -4   2  -5-31.8201 84.6735  40
  -4   2  -4 340.051 164.235   6
  -4   2  -4 192.235 136.911  26
  -4   2  -4 128.898 87.1141  40
  -4   2  -4 260.724 148.023  41
  -4   2  -3 57.7535 15.2876  40
  -4   2  -3-4.29527 41.1719  26
  -4   2  -3-31.2068 78.9546  24
  -4   2  -3 8.89064 34.6501  41
  -4   2  -2 13444.4 923.284  40
  -4   2  -2 13485.5 1021.10  26
  -4   2  -2 13353.8 1023.75  24
  -4   2  -2 13193.8 960.672  41
  -4   2  -1 37.4581 17.8978  40
  -4   2  -1 1.29349 53.9305  24
  -4   2  -1-132.405 93.4828  41
  -4   2  -1 59.9762 106.189  26
  -4   2   0 5177.21 611.537  26
  -4   2   0 5224.20 637.120  24
  -4   2   0 5350.63 547.797  40
  -4   2   0 5393.16 611.667  41
  -4   2   1 133.101 95.6745  26
  -4   2   1 63.3783 95.0819  24
  -4   2   1-31.2320 102.760  40
  -4   2   1 30.3400 95.0308  36
  -4   2   1 14.1840 28.7073  23
  -4   2   2 1377.64 357.616  36
  -4   2   2 1612.75 336.530  26
  -4   2   2 1671.09 359.241  24
  -4   2   2 1560.65 317.928  23
  -4   2   3 55.7229 92.8409  36
  -4   2   3-15.6029 8.30573  26
  -4   2   3 35.3381 43.0289  23
  -4   2   4 4606.70 719.020  36
  -4   2   4 4785.19 586.111  26
  -4   2   4 4117.03 549.877  23
  -4   2   5 35.9394 88.6870  36
  -4   2   5 9.08470 46.8360  25
  -4   2   5 20.3032 39.4439  23
  -4   2   6 76.6285 69.7986  36
  -4   2   6-94.1859 92.6648   4
  -4   2   6 39.2172 57.3366  25
  -4   2   6 52.7873 66.0669  23
  -4   2   7 60.5754 87.6068  36
  -4   2   7 19.1859 106.883  23
  -4   2   7-62.7563 79.6558   4
  -4   2   7 143.190 111.281  25
  -4   2   8 1646.46 386.246  25
  -4   2   8 1268.25 407.866  36
  -4   2   9-25.7099 204.991  28
  -4   2   9-23.5418 126.847  27
  -4   2   9 163.173 129.148  33
  -4   2  10 510.675 316.816  16
  -4   2  10 704.581 368.718  33
  -4   2  10 965.998 369.217  28
  -4   2  11-255.130 227.279  16
  -4   2  11-91.0336 114.236  28
  -4   2  11-268.944 228.667  33
  -4   2  12 2506.37 735.812  16
  -4   2  12 2336.47 586.059  28
  -4   2  12 2307.63 668.138  33
  -4   2  13-35.3761 80.6099  33
  -4   2  13-86.9278 131.931  16
  -4   2  14-40.0730 78.2931  32
  -4   2  14 139.525 104.011  16
  -4   2  14 185.125 176.869  33
  -4   2  15 68.9431 98.2422  32
  -4   2  15-134.607 153.298  16
  -4   2  15 16.3542 48.9752  33
  -4   2  16 248.658 168.909  32
  -4   2  17 25.6208 50.8261  32
  -4   2  18 514.540 197.972  32
  -4   3 -19 139.195 96.8648  14
  -4   3 -18 592.781 235.986  14
  -4   3 -17-23.9430 47.6478  30
  -4   3 -17 5.07022 24.2995  14
  -4   3 -16 403.605 233.346  14
  -4   3 -15-106.225 125.792  14
  -4   3 -14 571.116 311.184  14
  -4   3 -13-272.479 223.375  34
  -4   3 -13 32.8255 73.1903  14
  -4   3 -12-125.071 153.085  34
  -4   3 -12 5.30657 29.4981  14
  -4   3 -11-342.131 252.985  34
  -4   3 -11 30.7517 70.4440  14
  -4   3 -10 286.160 229.140  34
  -4   3 -10 100.567 125.329  14
  -4   3  -9 72.1115 103.704  14
  -4   3  -9-304.037 232.495  34
  -4   3  -8 2101.03 431.407  40
  -4   3  -8 2097.07 610.446  34
  -4   3  -7-117.536 106.247   6
  -4   3  -7-124.303 107.421  41
  -4   3  -7 66.0743 80.4647  26
  -4   3  -7 121.983 122.849  40
  -4   3  -6 742.719 265.590  26
  -4   3  -6 709.896 263.524   6
  -4   3  -6 842.075 267.148  40
  -4   3  -6 821.516 281.411  41
  -4   3  -5 114.040 118.298   6
  -4   3  -5-9.36650 103.409  26
  -4   3  -5-113.404 99.8875  24
  -4   3  -5 150.600 126.062  40
  -4   3  -5-15.0312 77.8997  41
  -4   3  -4 7779.00 868.295  26
  -4   3  -4 7811.77 842.190   6
  -4   3  -4 7927.06 833.430  41
  -4   3  -4 8135.66 853.208  24
  -4   3  -3-90.6724 90.3081  26
  -4   3  -3-113.550 96.9477  41
  -4   3  -3-12.7872 75.9537  24
  -4   3  -3-22.6155 70.1210   6
  -4   3  -2 3057.30 524.055  26
  -4   3  -2 2969.60 504.428  41
  -4   3  -2 3188.69 519.160  24
  -4   3  -1 101.138 116.859  41
  -4   3  -1-17.9980 74.4272  26
  -4   3  -1-27.9442 73.0973  24
  -4   3   0-75.3247 79.0465  26
  -4   3   0 0.97107 57.2109  24
  -4   3   0 7.11600 33.1726  41
  -4   3   1-30.2724 49.5137  41
  -4   3   1-177.810 120.614  26
  -4   3   1 11.9238 71.8924  24
  -4   3   2 1835.68 391.219  26
  -4   3   3-16.8653 37.0974  26
  -4   3   3-50.7476 5.86239  36
  -4   3   4 5675.44 834.394  36
  -4   3   4 5889.75 709.446  26
  -4   3   4 6111.61 747.835  25
  -4   3   5 6.77522 28.8234  36
  -4   3   5 0.81563 85.4128  25
  -4   3   6-172.711 126.550  25
  -4   3   6 40.5858 72.3935  36
  -4   3   7-374.589 218.255  27
  -4   3   7 142.102 165.822  33
  -4   3   8-169.929 150.955  27
  -4   3   8 107.739 146.447  33
  -4   3   9-185.697 161.469  28
  -4   3   9 111.896 174.208  27
  -4   3   9 66.2983 113.076  16
  -4   3   9-273.832 235.626  33
  -4   3  10 216.243 174.655  28
  -4   3  10 46.6168 96.4399  16
  -4   3  10 107.709 237.591  33
  -4   3  10 59.6724 219.143  27
  -4   3  10 141.884 146.079  32
  -4   3  11-50.6637 101.154  16
  -4   3  11 147.154 143.263  28
  -4   3  11-90.6402 118.488  32
  -4   3  11-116.626 153.410  33
  -4   3  12 1866.02 638.422  16
  -4   3  12 1829.72 532.403  32
  -4   3  12 1507.82 471.208  28
  -4   3  12 1609.88 585.660  33
  -4   3  13 168.320 158.895  32
  -4   3  13 10.6565 45.2073  16
  -4   3  13 2.68866 105.670  33
  -4   3  14-6.84326 33.7284  33
  -4   3  14 182.738 159.976  32
  -4   3  15-61.8613 88.0752  32
  -4   3  15 47.4334 82.1721  33
  -4   3  16 183.271 139.847  32
  -4   3  16-4.42357 22.2156  33
  -4   3  17 83.9806 84.3258  32
  -4   4 -17-92.1721 82.1259  30
  -4   4 -17 51.7142 66.4936  14
  -4   4 -16 370.232 193.237  30
  -4   4 -16 170.455 138.494  14
  -4   4 -15-48.9419 77.7866  14
  -4   4 -14 703.523 296.277  14
  -4   4 -13-118.048 142.935  34
  -4   4 -13 33.4855 70.1380  14
  -4   4 -12 42.2185 80.2668  14
  -4   4 -12 123.831 131.271  34
  -4   4 -11-123.782 152.673  34
  -4   4 -11-78.6069 110.238  14
  -4   4 -10 13.2857 50.1596  34
  -4   4 -10 152.972 153.155  14
  -4   4  -9 361.773 232.442  14
  -4   4  -9-93.8461 132.646  34
  -4   4  -8 231.726 248.214  34
  -4   4  -8 364.095 228.260  14
  -4   4  -7-7.49678 36.5349  34
  -4   4  -6 526.436 300.793  34
  -4   4  -6 512.706 281.517  31
  -4   4  -5 186.112 169.584  31
  -4   4  -5 39.4840 80.7622  34
  -4   4  -4 767.795 266.710   6
  -4   4  -4 1185.49 357.001  26
  -4   4  -3-171.320 132.329  26
  -4   4  -3 99.5340 88.3282  24
  -4   4  -3 58.4827 74.9110  41
  -4   4  -2 1240.23 354.218  26
  -4   4  -2 812.371 279.733  24
  -4   4  -2 1495.38 386.768  41
  -4   4  -1-14.4527 36.7807  41
  -4   4  -1-180.658 132.584  26
  -4   4   0 414.322 199.169  26
  -4   4   0 257.854 155.156  41
  -4   4   1-8.58740 28.4998  26
  -4   4   1-58.2850 74.1663  41
  -4   4   2 1665.13 401.960  26
  -4   4   2 943.441 298.517  25
  -4   4   3-50.0518 152.943  25
  -4   4   3 141.178 115.613  26
  -4   4   5 110.520 125.363  28
  -4   4   5 41.0616 90.3444  33
  -4   4   6 1341.09 438.121  28
  -4   4   6 1498.97 563.293  33
  -4   4   7-57.6535 90.9621  28
  -4   4   7-296.257 205.968  27
  -4   4   8-24.9463 59.7293  28
  -4   4   8-35.5465 165.399  27
  -4   4   8-27.8029 77.0495  33
  -4   4   9-44.4542 97.4068  33
  -4   4   9-6.46759 113.798  28
  -4   4   9-6.68659 116.192  27
  -4   4  10 160.949 148.441  28
  -4   4  10 29.9904 82.1123  27
  -4   4  10 256.641 185.044  33
  -4   4  11-34.8741 72.4904  27
  -4   4  11-364.601 230.011  32
  -4   4  11-132.662 164.169  33
  -4   4  12 277.431 230.717  33
  -4   4  12-144.368 142.959  32
  -4   4  13 20.7868 52.6547  32
  -4   4  13 99.5415 158.265  33
  -4   4  14 276.556 226.446  33
  -4   4  14 663.253 282.995  32
  -4   4  15 0.62484 8.06663  32
  -4   4  15 274.990 188.356  33
  -4   4  16-151.955 113.056  32
  -4   4  16 322.853 177.458  33
  -4   5 -16-47.0826 57.1860  30
  -4   5 -16-95.2986 78.8727  14
  -4   5 -15-185.049 132.025  30
  -4   5 -15 2.56506 14.7914  14
  -4   5 -14-12.0257 37.1274  30
  -4   5 -14-148.984 123.260  14
  -4   5 -13-128.888 121.974  14
  -4   5 -12 801.868 357.021  34
  -4   5 -12 882.739 344.136  14
  -4   5 -11-101.159 115.634  14
  -4   5 -11 102.402 154.124  34
  -4   5 -10 2737.37 614.425  14
  -4   5 -10 2979.74 751.632  34
  -4   5  -9-23.0665 94.3888  34
  -4   5  -8 369.870 270.069  34
  -4   5  -7-36.9105 82.3400  34
  -4   5  -6 647.099 382.964  31
  -4   5  -6 789.394 354.550  34
  -4   5  -5-251.953 206.775  31
  -4   5  -5 454.215 282.686  34
  -4   5  -4 1057.76 447.769  31
  -4   5  -4 1235.21 458.563  34
  -4   5  -3 1224.09 488.982  31
  -4   5  -3-145.018 150.547  30
  -4   5  -2 1366.02 452.657  30
  -4   5  -2 1395.18 490.250  31
  -4   5  -1-141.565 89.9434  31
  -4   5   0 1053.47 444.976  31
  -4   5   1 2.65298 82.2155  31
  -4   5   1-5.68796 62.2409  28
  -4   5   2 164.393 265.344  31
  -4   5   2 395.508 248.517  28
  -4   5   3-16.9779 55.4727  31
  -4   5   3 52.7508 100.159  33
  -4   5   4 184.714 183.544  31
  -4   5   4 276.167 205.951  28
  -4   5   4-146.748 172.374  33
  -4   5   5 206.733 193.723  31
  -4   5   5 407.354 248.631  28
  -4   5   6 8097.87 1337.86  33
  -4   5   6 7742.31 1092.10  28
  -4   5   6 7701.97 1213.12  31
  -4   5   7-105.907 124.061  28
  -4   5   7 40.0640 81.4942  27
  -4   5   8 366.671 240.771  28
  -4   5   8 204.651 206.939  27
  -4   5   8-230.535 224.283  33
  -4   5   9 123.934 175.604  27
  -4   5   9-236.438 224.690  33
  -4   5  10-59.3574 110.370  33
  -4   5  10-20.5891 63.5255  27
  -4   5  11-13.8812 122.571  27
  -4   5  11-211.075 201.851  33
  -4   5  12 110.342 114.494  32
  -4   5  12 83.7701 121.764  33
  -4   5  13 207.347 149.200  32
  -4   5  13 83.2577 114.341  33
  -4   5  14 35.9165 57.5506  32
  -4   5  14 193.407 160.585  33
  -4   5  15-77.3112 75.4509  32
  -4   5  15 158.756 129.531  33
  -4   6 -14-204.360 125.048  30
  -4   6 -13-12.7286 34.9931  30
  -4   6 -12 82.8337 96.6896  30
  -4   6 -11 126.366 133.609  34
  -4   6 -11 74.3050 140.472  30
  -4   6 -10 34.6451 56.0123  34
  -4   6  -9-6.59409 148.967  34
  -4   6  -8 3419.59 779.361  34
  -4   6  -7 36.2328 100.046  34
  -4   6  -6 2501.25 680.029  34
  -4   6  -6 2140.76 597.007  30
  -4   6  -6 2262.52 625.948  31
  -4   6  -5 298.568 283.895  30
  -4   6  -5 152.386 199.952  31
  -4   6  -5 157.929 164.209  34
  -4   6  -4-3.09875 133.178  31
  -4   6  -4 24.2893 61.7525  30
  -4   6  -4-29.0898 69.7231  34
  -4   6  -3 39.7691 84.2157  31
  -4   6  -3-192.399 171.379  30
  -4   6  -2 167.583 102.496  31
  -4   6  -1 6.93830 90.4800  31
  -4   6   0 1263.49 522.353  31
  -4   6   0 1018.27 399.480  28
  -4   6   1 74.6132 117.824  31
  -4   6   1-564.896 304.280  28
  -4   6   2 1134.54 418.672  28
  -4   6   2 1350.15 507.955  31
  -4   6   3 166.434 162.191  28
  -4   6   3 291.344 233.958  31
  -4   6   4 320.133 221.805  28
  -4   6   4 457.987 324.929  31
  -4   6   4-108.500 146.183  33
  -4   6   5 652.574 345.826  31
  -4   6   5 33.5783 70.5204  28
  -4   6   5 436.743 299.426  33
  -4   6   6-43.3535 78.1886  28
  -4   6   6-246.089 194.274  27
  -4   6   6-35.7100 79.1857  31
  -4   6   6 111.189 232.767  33
  -4   6   7-66.2188 117.531  33
  -4   6   7 14.4873 66.8280  27
  -4   6   8 83.4966 38.4144  27
  -4   6   8 245.091 219.759  33
  -4   6   9 35.8566 90.8601  27
  -4   6   9 138.749 164.588  33
  -4   6  10 274.774 257.545  33
  -4   6  10 4.37025 82.6895  27
  -4   6  11-226.025 194.099  33
  -4   6  12 68.0000 171.416  33
  -4   6  13-181.277 150.654  33
  -4   6  14-13.0850 43.2759  33
  -4   7 -11-209.380 130.718  30
  -4   7 -10 18.8017 42.3701  30
  -4   7  -9 100.114 103.424  30
  -4   7  -8 159.399 100.750  30
  -4   7  -8 188.005 193.932  34
  -4   7  -7 131.870 127.032  30
  -4   7  -7 47.0420 79.8584  34
  -4   7  -6-210.596 163.160  30
  -4   7  -6 185.934 160.939  34
  -4   7  -5-12.0916 39.3000  30
  -4   7  -5-126.626 133.209  34
  -4   7  -5 162.983 155.593  31
  -4   7  -4 97.0412 69.3885  31
  -4   7  -3 154.026 159.188  31
  -4   7  -2-193.730 172.374  28
  -4   7  -2 182.829 175.933  31
  -4   7  -1-55.3792 97.7963  31
  -4   7  -1 39.1399 90.6727  28
  -4   7   0 100.555 98.6280  31
  -4   7   0-185.629 168.143  28
  -4   7   1-119.228 183.280  31
  -4   7   1-164.725 156.959  28
  -4   7   2-9.09171 36.3401  28
  -4   7   2 269.865 217.941  31
  -4   7   3-30.0263 72.4400  31
  -4   7   3 93.3090 113.997  28
  -4   7   4 310.719 225.535  31
  -4   7   4 225.028 199.824  28
  -4   7   5-171.601 154.085  27
  -4   7   5-355.125 244.982  33
  -4   7   5 141.183 152.009  31
  -4   7   6 62.6469 97.5230  31
  -4   7   6 32.1911 66.1294  27
  -4   7   6 161.973 166.952  33
  -4   7   7 60.2851 34.7707  27
  -4   7   7 31.8223 96.8200  33
  -4   7   8-32.2215 63.8664  27
  -4   7   8-99.9493 127.987  33
  -4   7   9-63.9490 99.0539  33
  -4   7   9-120.279 119.756  27
  -4   7  10 385.920 230.438  27
  -4   7  10 163.190 92.1620  33
  -4   7  11 71.9968 75.6154  33
  -4   7  12-133.771 116.875  33
  -4   7  13-171.948 116.560  33
  -4   8  -8-196.309 119.641  28
  -4   8  -7-202.919 131.152  28
  -4   8  -6-165.059 124.895  28
  -4   8  -5-103.121 102.699  28
  -4   8  -4-7.35092 109.349  28
  -4   8  -3-10.0185 35.5961  31
  -4   8  -3 63.0400 100.928  28
  -4   8  -2-47.1796 63.4099  31
  -4   8  -2 58.9595 81.9902  28
  -4   8  -1 60.2847 82.8915  28
  -4   8  -1 69.3020 113.244  31
  -4   8   0-31.9936 59.8213  28
  -4   8   0-116.699 128.720  31
  -4   8   1 165.235 182.097  31
  -4   8   1 91.9173 99.4313  28
  -4   8   2 17.4326 41.9601  28
  -4   8   2 18.5491 51.2984  31
  -4   8   3 63.4568 105.459  31
  -4   8   3 9.95465 31.8855  27
  -4   8   4 43.5029 75.6579  31
  -4   8   4 76.0132 88.1773  27
  -4   8   5 56.2029 130.530  27
  -4   8   6-172.627 129.946  27
  -4   8   7 255.460 166.444  27
  -4   8   7-48.6808 70.4947  33
  -4   8   8-64.5313 79.1002  33
  -4   8   8 84.9803 88.1762  27
  -4   8   9 0.27111 73.7152  33
  -3  -9   5 191.096 163.974  20
  -3  -9   6 199.917 162.194  20
  -3  -9   7 116.073 117.585  20
  -3  -9   8 133.845 117.220  20
  -3  -8   6 1425.32 491.360  20
  -3  -8   7-152.398 158.375  20
  -3  -8   8 369.358 240.303  20
  -3  -8   9 40.8586 76.7707  20
  -3  -8  10 1553.61 455.104  20
  -3  -8  11-43.8979 68.6957  20
  -3  -8  12 280.577 152.099  20
  -3  -7   2 3306.75 736.225  21
  -3  -7   8 714.545 357.099  20
  -3  -7   9-34.5337 77.6693  20
  -3  -7  10 3028.84 709.488  20
  -3  -7  11-0.44422 179.642  20
  -3  -7  12 2066.01 541.845  20
  -3  -7  13-110.104 111.095  20
  -3  -7  14 336.943 169.115  20
  -3  -6   9-116.859 146.216  20
  -3  -6  10-19.6508 59.9909  20
  -3  -6  11 150.179 163.509  20
  -3  -6  12 316.559 235.472  20
  -3  -6  13 61.0000 95.8868  20
  -3  -6  14 75.1513 98.2612  20
  -3  -6  15-84.8414 92.7987  20
  -3  -5   6 1420.23 343.780  44
  -3  -5   7 107.731 128.186  21
  -3  -5  10 6334.91 1092.72  20
  -3  -5  11 84.0048 125.108  20
  -3  -5  12 247.640 213.249  20
  -3  -5  13 183.056 178.579  20
  -3  -5  14 697.722 355.346  20
  -3  -5  15 19.2520 54.0576  20
  -3  -5  16 1832.75 450.362  20
  -3  -5  17-120.586 95.0815  20
  -3  -4 -21-51.9625 62.6870  15
  -3  -4 -20 90.0486 96.5116  15
  -3  -4 -19-148.865 137.190  15
  -3  -4 -18-47.6171 82.8633  15
  -3  -4  -4 26830.2 1139.39  40
  -3  -4  -3-15.0443 23.6680  40
  -3  -4  -2 21.1510 37.3175  40
  -3  -4   6 1706.06 378.496  44
  -3  -4   7 75.2900 80.6813  44
  -3  -4   8-304.850 168.437  44
  -3  -4  10-11.3770 43.4609  16
  -3  -4  10 21.2419 60.6969  20
  -3  -4  11 93.1484 125.889  16
  -3  -4  11 243.381 210.629  20
  -3  -4  12 3819.99 862.674  20
  -3  -4  13-108.293 141.215  20
  -3  -4  14 1893.64 548.068  42
  -3  -4  14 2051.03 620.956  20
  -3  -4  15-29.1690 67.6317  20
  -3  -4  15 184.296 160.299  42
  -3  -4  16 340.611 199.048  42
  -3  -4  16-56.0615 86.0692  20
  -3  -4  17-27.3584 52.8806  20
  -3  -4  17 20.3116 42.0786  42
  -3  -3 -21 58.0825 75.1784  15
  -3  -3 -20 951.066 344.773  15
  -3  -3 -19 127.049 135.418  15
  -3  -3  -9 30.2335 43.9675  40
  -3  -3  -8 12.5110 60.5815  40
  -3  -3  -7 33.5796 13.0422  40
  -3  -3  -6 44915.4 1543.05  40
  -3  -3  -5 218.547 94.5305  40
  -3  -3  -4 5146.40 502.550  40
  -3  -3  -3 25.6406 48.0621  40
  -3  -3  -2 10151.9 688.583  40
  -3  -3  -1-6.49844 54.8806  40
  -3  -3   0 17.8710 27.6031  40
  -3  -3   4 12672.0 817.711  23
  -3  -3   5-74.0040 63.2592  23
  -3  -3   6 4276.82 518.117  23
  -3  -3   7 2.37403 97.3506  44
  -3  -3   8 5165.91 742.128  36
  -3  -3   8 5009.81 680.653  44
  -3  -3   9 66.5852 79.6547  44
  -3  -3   9-61.8531 79.5170  36
  -3  -3  10 190.136 173.673  20
  -3  -3  10-37.6688 20.3810  16
  -3  -3  11-259.909 210.930  20
  -3  -3  11 62.7146 104.049  16
  -3  -3  12 3740.93 821.585  16
  -3  -3  12 3521.94 808.897  20
  -3  -3  13 16.7002 54.4445  16
  -3  -3  13-93.3164 130.802  20
  -3  -3  14 998.987 423.214  20
  -3  -3  14 896.269 373.907  16
  -3  -3  15-122.927 143.190  20
  -3  -3  15 123.939 141.859  42
  -3  -3  16 0.42280 7.82954  42
  -3  -3  16 20.2022 54.2931  20
  -3  -3  17-50.1296 77.8972  42
  -3  -3  17-4.58210 23.2838  20
  -3  -3  18 861.023 270.807  20
  -3  -3  18 705.937 254.345  42
  -3  -2 -22 14.8346 33.5498  15
  -3  -2 -21-104.102 104.930  15
  -3  -2 -20 4841.22 813.365  15
  -3  -2 -12 889.604 271.777  40
  -3  -2 -11 119.155 152.142  40
  -3  -2 -10 17141.2 1150.72  40
  -3  -2  -9 0.40297 29.8038  40
  -3  -2  -8 196.342 103.800  40
  -3  -2  -7-15.0112 37.2073  40
  -3  -2  -6 10199.7 744.371  40
  -3  -2  -5-22.7936 22.2961  40
  -3  -2  -4 45215.3 1439.33  40
  -3  -2  -3-15.7088 29.6423  40
  -3  -2  -2 38067.4 1309.87  40
  -3  -2  -1 12.2858 19.2697  40
  -3  -2   0 22159.8 979.277  40
  -3  -2   1-3.48547 17.6428  40
  -3  -2   2 17895.1 719.433  24
  -3  -2   2 18016.3 933.313  40
  -3  -2   3-0.07951 42.9528  24
  -3  -2   4 911.472 215.534  23
  -3  -2   5 35.6230 74.6864  23
  -3  -2   6 21258.0 1154.69  23
  -3  -2   7-41.9142 77.1265  36
  -3  -2   7 14.1272 62.3450  44
  -3  -2   7-85.5856 75.4339  23
  -3  -2   8 6472.60 702.296  23
  -3  -2   8 6512.46 746.513  44
  -3  -2   8 5783.43 753.517  36
  -3  -2   9-25.5831 75.3424  36
  -3  -2   9 27.3650 49.8174  44
  -3  -2  10 4245.32 680.536  36
  -3  -2  10 4104.46 649.807  44
  -3  -2  11-62.7267 103.691  16
  -3  -2  11-278.969 209.137  20
  -3  -2  12-57.6044 102.055  16
  -3  -2  12-13.9580 48.4603  20
  -3  -2  13-487.458 300.756  16
  -3  -2  13-140.651 156.898  20
  -3  -2  14 976.406 423.153  16
  -3  -2  14 2188.71 642.276  20
  -3  -2  15-174.313 174.155  42
  -3  -2  15-37.1685 80.1365  16
  -3  -2  15-55.0838 95.5650  20
  -3  -2  16 1058.51 402.404  16
  -3  -2  16 1046.42 419.242  42
  -3  -2  16 1258.83 427.065  20
  -3  -2  17 68.9752 92.4710  16
  -3  -2  17-181.776 160.166  42
  -3  -2  17-320.442 198.497  20
  -3  -2  18 1916.78 434.512  20
  -3  -2  18 2086.72 498.042  42
  -3  -2  19 31.2519 51.1677  42
  -3  -1 -22 115.538 91.4134  15
  -3  -1 -21 90.2961 96.4287  15
  -3  -1 -20-94.1582 110.198  15
  -3  -1 -15-248.608 192.575  14
  -3  -1 -14 5081.69 877.175  14
  -3  -1 -13-176.975 128.860  40
  -3  -1 -12 1990.24 430.972  40
  -3  -1 -10 13993.3 956.078   6
  -3  -1 -10 13340.5 1039.10  40
  -3  -1  -9 1.60121 56.8817   6
  -3  -1  -9-36.5268 52.8704  40
  -3  -1  -8 4992.53 584.169  40
  -3  -1  -8 5115.36 544.375   6
  -3  -1  -7 43.7894 94.6099   6
  -3  -1  -7 53.3050 74.9600  40
  -3  -1  -6 15945.7 901.612   6
  -3  -1  -6 15304.6 932.425  40
  -3  -1  -6 16547.3 737.409  41
  -3  -1  -5 9.89083 47.6239  40
  -3  -1  -5-3.36794 30.2444   6
  -3  -1  -5 15.2192 15.7276  41
  -3  -1  -4 6954.86 384.633  41
  -3  -1  -4 6224.18 543.977  40
  -3  -1  -3-8.45886 22.8688  41
  -3  -1  -3 17.5563 49.6986  40
  -3  -1  -2 36751.7 812.416  41
  -3  -1  -2 36149.6 1223.11  40
  -3  -1  -1 76.1114 59.4801  40
  -3  -1   0 1184.42 221.066  40
  -3  -1   1-17.7707 17.3272  26
  -3  -1   1 17.4919 46.6799  40
  -3  -1   2 9898.14 448.120  26
  -3  -1   2 9518.14 586.101  24
  -3  -1   2 9912.14 666.384  40
  -3  -1   2 8677.00 393.673   8
  -3  -1   3-8.17523 35.0650  24
  -3  -1   3 2.24929 19.5223   8
  -3  -1   4 21224.8 1048.90  23
  -3  -1   5-17.1427 50.1731  25
  -3  -1   5-0.95944 40.9194  23
  -3  -1   6 685.988 210.404  23
  -3  -1   6 624.649 203.145  44
  -3  -1   6 693.922 231.895  36
  -3  -1   7-133.058 98.7773   8
  -3  -1   7 105.114 119.901  36
  -3  -1   7 41.4190 81.4221  23
  -3  -1   7-47.5885 62.6692  44
  -3  -1   8 1246.73 322.293  44
  -3  -1   8 1151.96 292.616  23
  -3  -1   8 881.672 303.679  36
  -3  -1   9 148.436 120.168  23
  -3  -1   9 101.391 101.363  36
  -3  -1   9-153.663 115.248  44
  -3  -1  10 9338.43 1022.40  36
  -3  -1  10 8606.38 932.358  44
  -3  -1  11 241.060 164.759  36
  -3  -1  12 320.796 249.605  16
  -3  -1  13 63.3425 109.525  16
  -3  -1  14-0.56531 10.3875  16
  -3  -1  15 300.654 231.974  16
  -3  -1  15 19.0493 58.1669  42
  -3  -1  16 2367.62 654.734  16
  -3  -1  16 2211.24 609.220  42
  -3  -1  17-55.9670 90.3681  16
  -3  -1  17-146.545 148.589  42
  -3  -1  18-122.804 124.543  42
  -3  -1  18-22.1115 50.2004  16
  -3  -1  19 166.343 140.016  42
  -3   0 -21 6.65103 24.3527  15
  -3   0 -20 745.900 295.147  15
  -3   0 -19-153.508 146.244  15
  -3   0 -18-7.41123 31.8429  14
  -3   0 -17-40.4225 175.437  14
  -3   0 -16 4786.96 886.301  14
  -3   0 -15 202.969 180.195  14
  -3   0 -14 6764.17 1051.74  14
  -3   0 -13 89.3240 80.6129  14
  -3   0 -12 1580.66 351.756   6
  -3   0 -11-66.7690 71.1107   6
  -3   0 -10 4681.92 588.460   6
  -3   0  -9 63.7259 70.8438   6
  -3   0  -8 6620.79 659.265   6
  -3   0  -7 29.8418 40.0173   6
  -3   0  -7 19.0056 24.6601  41
  -3   0  -7 24.1009 60.9641  40
  -3   0  -6 1804.84 324.802   6
  -3   0  -6 1830.61 287.550  41
  -3   0  -6 1981.55 348.415  40
  -3   0  -5-8.72075 10.6577  40
  -3   0  -5 6.44055 26.7037   6
  -3   0  -5-16.3095 51.1974  41
  -3   0  -4 64833.1 1840.19   6
  -3   0  -4 69126.3 1858.53  40
  -3   0  -4 66502.6 1547.14  41
  -3   0  -3 36.2851 40.9509   6
  -3   0  -3-2.38605 38.7620  40
  -3   0  -3-11.8268 24.4199  41
  -3   0  -2 8859.93 513.197  41
  -3   0  -2 9708.46 644.541  40
  -3   0  -1 18.3020 12.8868  40
  -3   0  -1-23.2051 26.9819  41
  -3   0   0 298.454 101.373  26
  -3   0   0 352.420 122.732  40
  -3   0   0 402.879 118.759  41
  -3   0   1-28.3965 37.5946  26
  -3   0   1-23.1453 40.7451  40
  -3   0   2 4195.13 234.627   8
  -3   0   2 4460.63 526.449  36
  -3   0   2 4053.54 424.680  24
  -3   0   2 4444.72 422.799  40
  -3   0   2 4287.09 371.745  26
  -3   0   3-54.5188 33.6636   8
  -3   0   3-3.30706 8.57430  26
  -3   0   3 4.52447 45.2904  24
  -3   0   3 47.5695 78.2413  36
  -3   0   3 0.95894 18.5891  40
  -3   0   4 713.815 191.768  23
  -3   0   4 701.907 150.675  26
  -3   0   4 717.153 184.950  24
  -3   0   4 866.578 249.297  36
  -3   0   5-3.14379 31.4323  44
  -3   0   5 7.62267 23.7455  23
  -3   0   5-27.3380 48.0543   8
  -3   0   5-23.1480 73.6246  25
  -3   0   5 40.1410 28.5268  36
  -3   0   6 23736.3 1203.87  44
  -3   0   6 24778.3 1141.77  25
  -3   0   6 24817.6 1273.32  23
  -3   0   6 24164.9 1128.91   8
  -3   0   6 23414.4 1422.40  36
  -3   0   7 65.8049 105.734  23
  -3   0   7 10.6561 67.1922  44
  -3   0   7 31.9353 83.6600  36
  -3   0   7-14.6521 29.8281   8
  -3   0   7 54.5563 72.4478  25
  -3   0   8 10320.2 791.321  25
  -3   0   8 9583.56 871.232  23
  -3   0   8 9605.61 863.905  44
  -3   0   8 9385.09 985.949  36
  -3   0   9-161.551 129.620  36
  -3   0   9 87.0674 104.947  23
  -3   0   9-28.7622 42.6736  44
  -3   0  10 12838.0 1214.46  36
  -3   0  11-144.105 129.221  36
  -3   0  12 588.077 345.571  16
  -3   0  13 80.5604 124.485  16
  -3   0  14 2770.38 744.664  16
  -3   0  15 319.592 246.904  16
  -3   0  15-11.7595 45.3828  42
  -3   0  16 3512.50 775.110  42
  -3   0  16 3316.58 779.557  16
  -3   0  17 247.513 197.375  16
  -3   0  17 136.141 143.304  42
  -3   0  18 87.0602 105.936  16
  -3   0  18 273.467 186.796  42
  -3   0  19 84.4334 91.4894  42
  -3   0  20-49.5021 56.7128  32
  -3   0  20 156.936 102.079  42
  -3   1 -20 302.348 168.158  15
  -3   1 -20 359.661 175.382  14
  -3   1 -19-79.5992 97.4091  15
  -3   1 -19-107.719 111.651  14
  -3   1 -18 1701.97 490.333  15
  -3   1 -18 2466.78 595.407  14
  -3   1 -17-273.389 204.248  15
  -3   1 -17-70.5033 104.837  14
  -3   1 -16 350.216 253.986  14
  -3   1 -15-72.6677 110.572  14
  -3   1 -14 62.8178 102.007  14
  -3   1 -13-83.2240 115.043  14
  -3   1 -12 319.528 168.281   6
  -3   1 -12 160.657 140.466  41
  -3   1 -11 11.8523 31.7012   6
  -3   1 -11 43.8983 93.7409  41
  -3   1 -10 3051.34 504.042   6
  -3   1 -10 2969.70 493.769  41
  -3   1  -9 119.629 100.750  41
  -3   1  -9 3.35174 59.7230   6
  -3   1  -8 4513.47 585.424   6
  -3   1  -8 4529.01 557.695  41
  -3   1  -7-4.26673 45.6213   6
  -3   1  -7 24.9748 35.5320  41
  -3   1  -6 22193.8 1224.38   6
  -3   1  -6 23780.0 1170.52  41
  -3   1  -6 23706.5 1244.91  40
  -3   1  -5 8.48217 32.3373   6
  -3   1  -5-29.1974 59.8226  40
  -3   1  -5 47.5623 54.5428  41
  -3   1  -4 4718.93 477.454  41
  -3   1  -4 5133.34 525.451  40
  -3   1  -4 5593.94 572.127   6
  -3   1  -3-6.88003 38.5345  40
  -3   1  -3 10.3857 20.2958   6
  -3   1  -3-47.9421 10.5872  41
  -3   1  -2 3612.77 427.810   6
  -3   1  -2 4135.50 425.231  40
  -3   1  -2 3155.46 362.778  41
  -3   1  -1 10.5553 32.1994  26
  -3   1  -1 39.0651 47.7491  40
  -3   1  -1-42.6476 40.9120  41
  -3   1   0 6811.82 549.976  26
  -3   1   0 6675.85 575.758  24
  -3   1   0 7945.70 552.732  40
  -3   1   0 6707.74 533.159  41
  -3   1   0 7512.24 619.737  36
  -3   1   0 7542.31 410.171   4
  -3   1   1-22.7138 52.4786  36
  -3   1   1 2.27775 53.0936  41
  -3   1   1-24.6535 37.0451  26
  -3   1   1 11.5342 30.3168  24
  -3   1   1 6.95684 23.2200  40
  -3   1   2 19910.9 936.768  26
  -3   1   2 19774.4 1004.81  24
  -3   1   2 19358.3 1143.53  36
  -3   1   2 21358.1 906.481  40
  -3   1   3-7.97175 30.8461  26
  -3   1   3 40.7768 60.2088  24
  -3   1   3-26.0966 51.5578  44
  -3   1   3-41.2500 71.5258  36
  -3   1   3-1.13144 21.5215  40
  -3   1   3 3.03220 48.7949  23
  -3   1   4 474.624 188.045  36
  -3   1   4 453.983 135.745  44
  -3   1   4 460.428 125.548   8
  -3   1   4 371.236 123.741  26
  -3   1   4 369.250 137.408  23
  -3   1   5 10.1156 21.2134  23
  -3   1   5-19.9890 80.5519  25
  -3   1   5-22.8628 48.3283  36
  -3   1   5 11.7289 18.9403  44
  -3   1   5 3.71276 17.6316   8
  -3   1   6 3250.60 451.013  25
  -3   1   6 3080.66 456.328  23
  -3   1   6 3417.87 443.827  44
  -3   1   6 2926.05 385.150   8
  -3   1   6 3152.40 542.562  36
  -3   1   7 60.7505 101.087  44
  -3   1   7 26.0343 38.4265   8
  -3   1   7 2.07246 69.7202  25
  -3   1   7-21.9452 62.4304  23
  -3   1   7 73.5923 136.495  36
  -3   1   8 2115.31 384.087  25
  -3   1   8 2250.73 432.252  23
  -3   1   8 1789.27 442.154  36
  -3   1   9-58.4443 65.4875  25
  -3   1   9-52.8928 76.1802  36
  -3   1  10 5579.24 827.164  36
  -3   1  11-396.846 265.819  16
  -3   1  12 2035.68 625.299  16
  -3   1  12 2386.76 624.167  33
  -3   1  13 92.6028 134.678  16
  -3   1  14-4.04991 28.3021  16
  -3   1  14 153.838 161.138  42
  -3   1  15-283.922 234.140  16
  -3   1  15 96.0168 126.694  42
  -3   1  16 188.572 184.628  16
  -3   1  16 131.622 144.416  42
  -3   1  17-2.08619 17.1913  42
  -3   1  17 231.566 192.986  16
  -3   1  18 221.180 162.287  32
  -3   1  18 281.989 170.290  42
  -3   1  19 10.7049 31.6498  32
  -3   1  19-223.572 141.524  42
  -3   1  20 160.041 121.943  32
  -3   2 -20 139.643 102.881  14
  -3   2 -19-25.5298 52.1734  14
  -3   2 -18 1432.33 400.976  15
  -3   2 -18 1539.89 460.596  14
  -3   2 -17-92.9181 109.711  15
  -3   2 -17-93.2536 118.888  14
  -3   2 -16 602.990 292.534  15
  -3   2 -16 174.509 169.531  14
  -3   2 -15-49.7492 85.7937  15
  -3   2 -15-196.712 183.548  14
  -3   2 -14 760.785 385.218  34
  -3   2 -14 994.462 383.803  15
  -3   2 -14 1023.15 419.413  14
  -3   2 -13-9.96931 129.046  14
  -3   2 -13-182.304 176.293  34
  -3   2 -12 359.307 237.290  14
  -3   2 -12 751.355 353.634  34
  -3   2 -11 106.178 99.5380   6
  -3   2 -11-84.4268 89.2978  41
  -3   2 -10 1342.36 345.888   6
  -3   2 -10 1452.38 363.995  41
  -3   2  -9-198.702 129.737   6
  -3   2  -9 11.6342 78.3719  41
  -3   2  -8 6239.57 718.265   6
  -3   2  -8 5332.45 659.653  41
  -3   2  -7-46.6395 63.8401   6
  -3   2  -7-123.332 95.0511  41
  -3   2  -6 16812.5 1108.47  41
  -3   2  -6 17005.9 1120.59   6
  -3   2  -6 17531.4 1109.12  40
  -3   2  -5-115.106 85.4637  41
  -3   2  -5 8.59729 61.5270   6
  -3   2  -5-29.3800 28.1943  40
  -3   2  -4 3524.44 469.486  41
  -3   2  -4 3443.53 446.164  40
  -3   2  -4 3229.17 458.970   6
  -3   2  -4 3493.71 487.842  26
  -3   2  -3-154.468 95.5631   6
  -3   2  -3-14.1615 72.0277  26
  -3   2  -3 6.62682 51.7513  41
  -3   2  -3-24.0785 46.6585  40
  -3   2  -2 1684.49 317.416  26
  -3   2  -2 1699.51 307.722  41
  -3   2  -2 1612.16 306.486   6
  -3   2  -2 1571.52 272.607  40
  -3   2  -1 60.9251 82.5638   6
  -3   2  -1-32.9093 63.4904  40
  -3   2  -1-5.57938 41.5159  26
  -3   2  -1-17.5146 17.0825  24
  -3   2  -1-42.2990 42.7216  36
  -3   2  -1-87.0517 66.8390  41
  -3   2   0 8871.63 709.304  26
  -3   2   0 9176.90 724.421  24
  -3   2   0 8731.89 681.470  41
  -3   2   0 10029.9 746.572  36
  -3   2   0 9446.36 608.631  40
  -3   2   1-17.0108 29.7223  36
  -3   2   1-41.3702 56.4856  23
  -3   2   1-21.1950 41.5516  26
  -3   2   1 12.7417 40.5000  24
  -3   2   1 11.7698 54.2434  41
  -3   2   1 48.1542 39.5201  40
  -3   2   1 4.29541 36.1206   4
  -3   2   2 30798.3 1324.80  41
  -3   2   2 31364.8 1327.40  26
  -3   2   2 30863.9 1358.42  24
  -3   2   2 30061.8 1196.93  23
  -3   2   2 35116.3 1257.80   4
  -3   2   2 33677.7 1111.77  40
  -3   2   2 30262.1 1504.46  36
  -3   2   3-50.8016 97.8282  36
  -3   2   3 31.4488 123.529  26
  -3   2   3 40.2300 64.0274  23
  -3   2   3-40.9414 47.0105   4
  -3   2   3 52.7588 42.9204  40
  -3   2   4 17044.7 1246.45  36
  -3   2   4 18826.5 1048.48  26
  -3   2   4 17899.0 1019.16  23
  -3   2   5-18.2716 61.7226   8
  -3   2   5-33.4478 54.3092  25
  -3   2   5-28.2264 100.901  36
  -3   2   5 39.9248 65.1868  23
  -3   2   6 17.7906 28.0008  36
  -3   2   6-14.0421 60.6072  25
  -3   2   6 17.3939 54.9580  23
  -3   2   6-18.1354 31.1229   8
  -3   2   7-81.9372 77.6220  25
  -3   2   7-7.97499 35.7109  23
  -3   2   7 9.05783 74.1851  36
  -3   2   8 63.0459 36.0014  25
  -3   2   8 43.1988 156.079  36
  -3   2   9 72.7428 78.0853  25
  -3   2   9 105.383 115.916  36
  -3   2  10 1504.40 435.520  36
  -3   2  11 2.26289 20.5541  16
  -3   2  11-131.520 129.060  28
  -3   2  12 4104.75 762.070  28
  -3   2  12 4977.81 998.771  16
  -3   2  12 4868.30 935.005  33
  -3   2  13-57.5723 107.244  16
  -3   2  13 89.2938 117.378  42
  -3   2  14 250.366 223.205  16
  -3   2  14 448.926 265.098  42
  -3   2  14-51.2096 93.1185  33
  -3   2  15-93.8473 134.192  16
  -3   2  15-177.224 164.263  42
  -3   2  16 161.218 169.354  16
  -3   2  16 220.144 175.759  42
  -3   2  17-56.6762 87.2248  32
  -3   2  17-54.5971 81.3995  42
  -3   2  18 2140.70 498.822  32
  -3   2  18 1812.33 420.591  42
  -3   2  19 187.082 91.7631  32
  -3   3 -19-72.3516 79.2962  14
  -3   3 -18-29.5770 58.0631  14
  -3   3 -17 3.94739 23.2153  14
  -3   3 -16 543.266 305.755  14
  -3   3 -15-129.050 146.075  14
  -3   3 -14 395.117 317.882  14
  -3   3 -14 551.797 284.997  34
  -3   3 -13-17.5869 54.9069  14
  -3   3 -13-83.1294 123.229  34
  -3   3 -12 7947.56 1230.52  34
  -3   3 -12 8658.79 1235.17  14
  -3   3 -11 337.164 244.411  34
  -3   3 -11-16.4183 51.3256  14
  -3   3 -10-181.320 137.806  26
  -3   3 -10-3.71469 23.7189  14
  -3   3 -10-105.574 133.709  34
  -3   3  -9-72.3953 82.2098   6
  -3   3  -9-44.2284 65.2248  41
  -3   3  -9 166.630 129.768  26
  -3   3  -8 481.962 209.712  41
  -3   3  -8 365.360 188.976   6
  -3   3  -8 404.070 197.122  26
  -3   3  -7 58.1910 55.0336  41
  -3   3  -7 106.764 100.934   6
  -3   3  -7-124.757 106.410  26
  -3   3  -7 138.989 104.506  40
  -3   3  -6 1802.84 371.700  40
  -3   3  -6 1752.53 390.409  26
  -3   3  -6 1877.95 399.810   6
  -3   3  -6 2301.17 443.971  41
  -3   3  -5-31.6221 35.0688   6
  -3   3  -5-34.5712 51.7238  41
  -3   3  -5 14.2244 73.8003  26
  -3   3  -5-75.7886 71.5172  24
  -3   3  -5 64.1486 67.2992  40
  -3   3  -4 7522.21 769.589  26
  -3   3  -4 8158.39 746.809  24
  -3   3  -4 7863.11 700.282  40
  -3   3  -4 8027.54 785.633  41
  -3   3  -4 7668.83 758.305   6
  -3   3  -3 67.9402 67.8978   6
  -3   3  -3-23.4718 54.2135  26
  -3   3  -3-15.7266 80.9676  24
  -3   3  -3 8.14846 61.2661  41
  -3   3  -3 44.9542 60.5596  40
  -3   3  -2 5320.28 619.608  26
  -3   3  -2 4939.79 574.439   6
  -3   3  -2 5278.64 592.042  24
  -3   3  -2 5114.36 595.347  41
  -3   3  -2 4935.63 490.375  40
  -3   3  -1 16.8688 66.8341   6
  -3   3  -1 25.7513 74.1708  26
  -3   3  -1 58.9000 94.2041  24
  -3   3  -1-30.6487 73.0672  41
  -3   3   0 455.620 164.657  26
  -3   3   0 501.045 188.438  24
  -3   3   0 415.121 184.430  41
  -3   3   1 12.1039 42.2999  26
  -3   3   1 9.34466 47.8987  24
  -3   3   1 67.7193 62.8788  36
  -3   3   1-0.55736 48.2264  41
  -3   3   2 836.265 239.615  26
  -3   3   2 675.826 215.388  41
  -3   3   2 795.801 242.917  36
  -3   3   2 828.205 209.727   4
  -3   3   3 22.0106 56.7223   4
  -3   3   3-26.6758 76.9678  23
  -3   3   3-22.6876 48.2666  26
  -3   3   3 14.7505 97.5408  36
  -3   3   4 52564.0 2304.57  36
  -3   3   4 50342.5 1913.19   4
  -3   3   4 50862.0 1924.07  26
  -3   3   4 51871.8 1962.31  25
  -3   3   4 51632.7 1767.56  23
  -3   3   5 24.3818 44.0516  25
  -3   3   5 22.7195 73.0467  23
  -3   3   5 44.6391 86.9890   4
  -3   3   5-15.7790 70.7409  36
  -3   3   6 5741.04 821.905  36
  -3   3   6 5778.17 688.751  25
  -3   3   6 5695.36 728.313   4
  -3   3   7 44.7208 72.8240  25
  -3   3   7-0.30176 148.645   4
  -3   3   7-58.9306 83.2052  36
  -3   3   8 1099.90 320.463  25
  -3   3   8 939.037 319.323   4
  -3   3   8 617.046 285.926  36
  -3   3   9-118.834 117.564   4
  -3   3   9 134.422 112.118  25
  -3   3   9 124.494 126.083  36
  -3   3  10 5.07919 26.5776  27
  -3   3  10 222.925 201.176  33
  -3   3  11-23.6238 68.0588  16
  -3   3  11-100.145 136.407  33
  -3   3  12 159.806 179.245  16
  -3   3  12 395.305 269.194  32
  -3   3  12 189.138 188.061  33
  -3   3  13 39.6413 82.0835  32
  -3   3  13-101.029 142.711  16
  -3   3  14 725.275 358.280  32
  -3   3  14 905.685 435.403  16
  -3   3  14 977.570 426.086  33
  -3   3  15-43.2103 82.2343  32
  -3   3  15 181.567 169.702  33
  -3   3  16 327.172 223.242  32
  -3   3  17 113.922 118.358  32
  -3   3  18 387.588 203.466  32
  -3   3  19-1.12020 30.6663  32
  -3   4 -18 1338.32 337.834  14
  -3   4 -17 104.467 102.823  14
  -3   4 -16 101.026 114.943  14
  -3   4 -15 215.083 177.882  14
  -3   4 -15-189.250 169.208  34
  -3   4 -14 670.724 324.338  14
  -3   4 -14 555.064 334.513  34
  -3   4 -13 107.069 132.810  14
  -3   4 -13 15.0999 52.6711  34
  -3   4 -12 1040.09 440.928  14
  -3   4 -12 1086.25 447.051  34
  -3   4 -11-89.2972 120.981  14
  -3   4 -11-169.785 179.295  34
  -3   4 -10 808.259 357.751  14
  -3   4 -10 686.353 360.785  34
  -3   4  -9 87.2909 269.128  34
  -3   4  -9 214.455 131.903  14
  -3   4  -8 7489.74 1170.21  34
  -3   4  -7 147.891 61.7300   6
  -3   4  -7-75.6463 87.1306  26
  -3   4  -7 232.362 151.518  41
  -3   4  -6-234.004 149.194  41
  -3   4  -6-141.107 112.756   6
  -3   4  -6 18.9865 42.8118  26
  -3   4  -5-121.289 102.100   6
  -3   4  -5 73.2827 82.3672  26
  -3   4  -5 53.1539 70.8359  41
  -3   4  -4 3015.09 529.727  26
  -3   4  -4 2786.67 478.755   6
  -3   4  -4 2725.83 502.606  41
  -3   4  -3-39.3494 80.3150   6
  -3   4  -3-2.80938 15.5144  26
  -3   4  -3-18.4552 39.4230  41
  -3   4  -2 19192.3 1203.65   6
  -3   4  -2 19665.3 1301.50  26
  -3   4  -2 19920.6 1211.12  24
  -3   4  -2 19960.6 1296.73  41
  -3   4  -1-40.6167 46.5789  26
  -3   4  -1 115.061 108.500   6
  -3   4  -1 100.692 106.600  41
  -3   4   0 676.887 231.253  26
  -3   4   0 721.830 247.472  41
  -3   4   1 2.58891 65.4442  26
  -3   4   1-72.2621 75.1032  41
  -3   4   2 202.406 152.435  26
  -3   4   2 184.611 100.415  25
  -3   4   2 396.867 197.966  41
  -3   4   2 376.999 186.265  36
  -3   4   3-119.726 108.158  36
  -3   4   3-17.6374 37.9373  26
  -3   4   3 35.2168 87.4543  25
  -3   4   4 37.4271 90.5999  25
  -3   4   4 66.9567 43.1011  36
  -3   4   5 62.4658 67.3079  25
  -3   4   5 88.9299 100.634   4
  -3   4   5-94.9962 104.833  36
  -3   4   6 68.7284 91.7608  36
  -3   4   6 119.566 113.737  25
  -3   4   6 118.193 95.0663   4
  -3   4   7-15.9547 44.7510  25
  -3   4   7-24.9261 56.7071  36
  -3   4   8 620.305 289.433  27
  -3   4   8 875.027 412.671  33
  -3   4   9 14.0724 45.9992  32
  -3   4   9-15.8010 54.4063  16
  -3   4   9-202.857 199.094  33
  -3   4  10 65.8192 99.2285  27
  -3   4  10-136.099 164.250  33
  -3   4  11-148.803 151.630  27
  -3   4  11 66.6375 104.918  32
  -3   4  11-144.024 169.019  33
  -3   4  12 210.410 187.435  32
  -3   4  12-144.334 167.715  33
  -3   4  13-164.690 164.393  32
  -3   4  13-234.170 209.168  33
  -3   4  14-4.11123 91.7771  32
  -3   4  14-143.854 157.908  33
  -3   4  15 48.9300 78.2545  32
  -3   4  15 196.878 173.889  33
  -3   4  16 137.150 131.714  32
  -3   4  16 295.019 193.560  33
  -3   4  17 100.558 146.574  32
  -3   4  18 175.503 120.194  32
  -3   5 -17-84.3337 74.3300  30
  -3   5 -17-8.69207 25.0166  14
  -3   5 -16 5111.20 707.317  14
  -3   5 -15 5.72313 25.6506  14
  -3   5 -14 34.4593 67.1957  14
  -3   5 -14 113.228 129.830  34
  -3   5 -13 117.300 129.521  14
  -3   5 -13 172.336 170.181  34
  -3   5 -12 37.7785 38.9828  34
  -3   5 -12 135.513 142.923  14
  -3   5 -11-41.5088 88.3856  34
  -3   5 -11-105.617 127.655  14
  -3   5 -10-8.88239 145.094  34
  -3   5 -10 178.410 165.782  14
  -3   5  -9-96.1142 120.303  14
  -3   5  -9 117.562 149.132  34
  -3   5  -8 1277.27 513.921  34
  -3   5  -7 1353.93 492.736  34
  -3   5  -6 2959.70 714.493  34
  -3   5  -5-95.5028 125.584  34
  -3   5  -5 464.805 264.045  31
  -3   5  -4 133.334 102.231   6
  -3   5  -4 217.945 147.446  26
  -3   5  -3-184.342 134.181  26
  -3   5  -3 28.3797 45.5597  41
  -3   5  -2 35.8943 76.2070  26
  -3   5  -2 128.405 110.662  41
  -3   5  -1 37.0847 31.2285  26
  -3   5  -1 74.9988 127.160  41
  -3   5   0 975.391 298.953  26
  -3   5   0 1140.30 331.692  41
  -3   5   1 0.56537 14.5173  26
  -3   5   1 48.1853 46.9161  41
  -3   5   2 2127.75 453.863  26
  -3   5   2 2093.30 433.905  25
  -3   5   2 1758.06 414.237  41
  -3   5   3 61.8323 38.3997  25
  -3   5   4 1932.74 421.922  25
  -3   5   5 154.487 137.705  36
  -3   5   5-813.226 396.515  33
  -3   5   6-467.103 306.455  33
  -3   5   7 96.1238 62.5942  27
  -3   5   7 47.1705 98.7291  33
  -3   5   8 398.439 241.590  32
  -3   5   8 304.166 253.675  27
  -3   5   8 307.436 210.375  33
  -3   5   9-215.698 182.527  32
  -3   5   9-409.923 250.799  27
  -3   5   9-109.813 152.149  33
  -3   5  10 148.637 153.985  32
  -3   5  10 72.6179 88.6122  27
  -3   5  10 172.103 230.526  33
  -3   5  11 115.162 205.639  27
  -3   5  11 110.655 116.395  32
  -3   5  11 88.1482 133.896  33
  -3   5  12 335.238 230.166  32
  -3   5  12 696.549 389.010  33
  -3   5  13 54.0880 90.2461  32
  -3   5  13-1.04732 166.344  33
  -3   5  14-236.436 181.060  32
  -3   5  14 125.619 142.609  33
  -3   5  15-201.764 157.326  32
  -3   5  15 162.002 149.747  33
  -3   5  16 89.4733 96.1592  32
  -3   5  16 101.074 105.270  33
  -3   5  17 122.723 99.8056  32
  -3   5  17 14.9920 33.3056  33
  -3   6 -15 27.0555 46.7688  30
  -3   6 -15-149.615 100.725  14
  -3   6 -14 488.981 220.229  14
  -3   6 -13-139.900 137.022  34
  -3   6 -13-92.6219 97.7044  14
  -3   6 -12 286.215 181.836  14
  -3   6 -12 108.142 128.753  34
  -3   6 -11-23.0400 53.5341  14
  -3   6 -11-196.217 181.330  34
  -3   6 -10 88.4946 31.5785  34
  -3   6  -9-30.1751 74.2678  34
  -3   6  -8 372.237 278.949  34
  -3   6  -7 182.417 189.290  34
  -3   6  -6 370.830 269.580  31
  -3   6  -6 387.592 265.427  34
  -3   6  -5-140.311 157.862  34
  -3   6  -5 69.2008 107.068  31
  -3   6  -4 198.327 182.242  31
  -3   6  -4 180.830 176.489  34
  -3   6  -3-9.06411 39.0574  31
  -3   6  -3 484.101 283.315  34
  -3   6  -2 604.083 277.477  31
  -3   6  -1-44.9633 87.3153  31
  -3   6   0-81.3273 117.799  31
  -3   6   1-72.3691 111.610  31
  -3   6   2-316.240 215.184  28
  -3   6   2 197.027 239.077  31
  -3   6   3-83.7427 109.673  28
  -3   6   3-3.69209 25.4834  31
  -3   6   3 18.2141 58.3560  33
  -3   6   4 19.7522 52.6972  28
  -3   6   4-96.4291 138.701  33
  -3   6   5 29.1493 71.9836  31
  -3   6   5 264.369 280.837  33
  -3   6   6 5797.04 1058.12  31
  -3   6   6 5036.32 1064.13  33
  -3   6   7 30.1495 68.0475  27
  -3   6   7 57.2242 111.604  33
  -3   6   8 4901.01 1058.47  33
  -3   6   8 4930.37 876.027  32
  -3   6   8 4940.47 918.426  27
  -3   6   9 209.496 176.471  32
  -3   6   9-152.132 153.554  27
  -3   6   9 35.9256 87.4813  33
  -3   6  10 181.186 202.899  27
  -3   6  10 144.157 146.341  32
  -3   6  10 338.131 288.075  33
  -3   6  11-5.14223 19.5376  27
  -3   6  11-10.6403 114.194  33
  -3   6  12-271.825 192.918  32
  -3   6  12 27.8960 13.6001  33
  -3   6  13-96.3599 109.836  32
  -3   6  13 114.149 135.265  33
  -3   6  14 33.0758 60.2959  32
  -3   6  14 250.334 195.559  33
  -3   6  15 225.362 143.629  32
  -3   6  15 67.6576 86.9807  33
  -3   6  16 295.239 154.838  33
  -3   7 -13-95.8481 85.9781  30
  -3   7 -12 169.425 132.910  34
  -3   7 -11-237.630 173.539  34
  -3   7 -10 580.325 293.138  34
  -3   7  -9 36.0290 50.2501  34
  -3   7  -8 10225.3 1317.36  34
  -3   7  -7-48.7561 90.1753  34
  -3   7  -6 17.8946 52.1304  31
  -3   7  -6 56.3552 97.6538  34
  -3   7  -5 239.490 201.304  34
  -3   7  -5 120.115 139.478  31
  -3   7  -4 221.331 193.164  31
  -3   7  -4-163.468 165.179  34
  -3   7  -3 190.184 184.733  31
  -3   7  -2 418.403 301.398  31
  -3   7  -1 7.27161 66.6687  31
  -3   7   0 733.373 356.589  31
  -3   7   1-128.493 152.735  31
  -3   7   1-156.719 154.159  28
  -3   7   2 1084.50 461.996  31
  -3   7   2 583.583 302.573  28
  -3   7   3-90.0376 128.377  31
  -3   7   4 344.959 307.344  31
  -3   7   4 803.363 433.857  33
  -3   7   5-197.536 188.309  31
  -3   7   5 264.656 230.743  33
  -3   7   6 73.4305 112.917  31
  -3   7   6-91.6974 116.654  27
  -3   7   6 79.1764 53.6324  33
  -3   7   7 285.463 215.769  31
  -3   7   7-58.6425 92.9179  27
  -3   7   7-151.266 203.832  33
  -3   7   8-5.04280 81.0821  27
  -3   7   8-211.951 206.309  33
  -3   7   9 93.7898 134.354  33
  -3   7   9 49.7524 89.6565  27
  -3   7  10 33.5021 67.1425  27
  -3   7  10 91.3134 128.343  33
  -3   7  11-272.329 211.915  33
  -3   7  12 62.8353 97.1747  33
  -3   7  13 84.0151 102.432  33
  -3   7  14 133.038 115.670  33
  -3   8  -9 288.117 151.876  30
  -3   8  -9 183.391 136.528  34
  -3   8  -8 149.049 115.656  30
  -3   8  -8 52.9192 77.4490  34
  -3   8  -7 167.993 143.178  34
  -3   8  -6 522.332 243.368  31
  -3   8  -6 607.720 278.580  34
  -3   8  -5-47.7845 79.0715  31
  -3   8  -5 142.980 136.501  34
  -3   8  -4 177.901 159.688  31
  -3   8  -3 108.935 135.975  31
  -3   8  -2 64.0001 100.792  31
  -3   8  -2 14.4984 31.3307  28
  -3   8  -1 168.379 165.779  31
  -3   8  -1-321.342 207.670  28
  -3   8   0 4.31426 157.147  31
  -3   8   0 49.2140 80.3614  28
  -3   8   1 100.189 69.2196  31
  -3   8   2 0.48548 9.03098  31
  -3   8   3 133.345 154.334  31
  -3   8   4 126.539 143.616  31
  -3   8   4 2.20949 47.9518  27
  -3   8   5 134.408 146.023  33
  -3   8   5 4.02369 16.5168  27
  -3   8   6 199.032 181.707  27
  -3   8   6 235.277 240.936  33
  -3   8   6 32.3196 68.7385  31
  -3   8   7-88.8408 107.653  31
  -3   8   7 144.913 152.654  33
  -3   8   7-15.7561 43.3432  27
  -3   8   8 75.5571 108.216  33
  -3   8   8 68.1879 112.065  27
  -3   8   9 31.0215 44.0468  27
  -3   8   9 0.85475 96.4550  33
  -3   8  10 1274.11 409.638  33
  -3   8  11 177.267 180.722  33
  -3   8  12 54.4799 71.0637  33
  -3   9  -5 39.1003 52.3755  28
  -3   9  -4 1356.63 355.598  31
  -3   9  -4 133.510 100.489  28
  -3   9  -3 108.017 106.350  31
  -3   9  -3 158.355 111.543  28
  -3   9  -2-64.3113 85.8955  31
  -3   9  -1 131.365 132.255  31
  -3   9   0-5.50546 83.8054  31
  -3   9   1 105.329 141.667  31
  -3   9   2 104.390 111.729  31
  -3   9   3-8.74504 91.0020  31
  -3   9   3-50.4206 59.5306  27
  -3   9   4 36.3613 29.4420  31
  -3   9   4 90.7646 81.1547  27
  -3   9   5 265.056 188.665  31
  -3   9   5-138.580 100.413  27
  -3   9   6 82.8790 124.329  31
  -3   9   6 97.8285 83.2850  27
  -3   9   7 68.9959 67.9485  27
  -2  -8   6 4738.41 900.638  20
  -2  -8   7-133.694 147.024  20
  -2  -8   8 248.833 196.551  20
  -2  -8   9-9.15697 36.3787  20
  -2  -8  10 407.181 229.531  20
  -2  -8  11-140.981 124.186  20
  -2  -8  12 688.708 241.277  20
  -2  -7   7-268.852 217.670  20
  -2  -7   8 2054.60 603.847  20
  -2  -7   9-50.3170 94.5051  20
  -2  -7  10 244.176 204.685  20
  -2  -7  11 93.6649 122.544  20
  -2  -7  12 539.215 278.420  20
  -2  -7  13-190.288 152.405  20
  -2  -7  14 1582.24 389.183  20
  -2  -6   8 325.638 239.576  20
  -2  -6   9 69.4041 112.797  20
  -2  -6  10 390.793 270.079  20
  -2  -6  11 11.8589 85.9076  20
  -2  -6  12 2354.06 659.972  20
  -2  -6  13-81.4246 115.309  20
  -2  -6  14-57.0081 90.3235  20
  -2  -6  15 75.9127 94.4848  20
  -2  -6  16 49.8910 66.3201  20
  -2  -5   9-132.590 151.289  20
  -2  -5  10 2120.33 620.594  20
  -2  -5  11 32.2576 78.2371  20
  -2  -5  12 3237.55 800.698  20
  -2  -5  13-12.8946 48.9451  20
  -2  -5  14 562.611 324.813  20
  -2  -5  15 27.9636 65.5490  20
  -2  -5  16 1001.47 358.782  20
  -2  -5  17-114.804 105.990  20
  -2  -4 -21 276.284 146.211  15
  -2  -4 -20-275.256 171.043  15
  -2  -4   6 3137.63 473.229  44
  -2  -4   7-254.661 139.243  44
  -2  -4   8 11597.1 998.513  44
  -2  -4   9-56.2767 71.7796  44
  -2  -4  10 393.259 257.890  20
  -2  -4  11-37.7856 82.7999  20
  -2  -4  12 789.985 400.926  20
  -2  -4  13-279.499 214.095  42
  -2  -4  13 228.327 197.488  20
  -2  -4  14 77.8503 120.988  20
  -2  -4  14 207.036 181.665  42
  -2  -4  15 165.284 155.890  42
  -2  -4  15-24.2949 65.2625  20
  -2  -4  16 1857.57 541.012  20
  -2  -4  16 1649.35 456.969  42
  -2  -4  17 263.995 162.077  42
  -2  -4  17-67.4061 92.8639  20
  -2  -4  18 1366.05 368.530  20
  -2  -3 -22-64.3502 67.3146  15
  -2  -3 -21 72.7093 86.1375  15
  -2  -3  -7 32.8071 40.4508  40
  -2  -3  -6 14598.0 726.936  40
  -2  -3  -5 31.8758 33.4715  40
  -2  -3  -4 49383.6 1232.91  40
  -2  -3  -3 38.6596 52.1591  40
  -2  -3  -2 7084.15 460.518  40
  -2  -3  -1-10.4307 30.7389  40
  -2  -3   3 11.3982 33.1167  23
  -2  -3   4 200.694 86.5767  23
  -2  -3   5 51.5826 56.3758  23
  -2  -3   6 4190.18 526.109  44
  -2  -3   7 15.8223 39.7000  44
  -2  -3   8 20770.6 1295.45  44
  -2  -3   9-43.0566 61.1310  44
  -2  -3  10-31.2503 54.6603  44
  -2  -3  11-32.5173 150.770  20
  -2  -3  12 167.416 173.513  20
  -2  -3  13 31.1236 76.5093  20
  -2  -3  14 1913.19 620.394  20
  -2  -3  14 2146.33 622.596  42
  -2  -3  15 147.779 192.505  42
  -2  -3  15 1.07093 14.0388  20
  -2  -3  16 72.0546 106.444  42
  -2  -3  16 116.339 214.239  20
  -2  -3  17-16.0566 46.7794  42
  -2  -3  17 137.323 141.836  20
  -2  -3  18 2636.38 561.258  20
  -2  -3  18 3042.54 583.977  42
  -2  -3  19 359.806 166.175  42
  -2  -2 -22 22.2766 42.6904  15
  -2  -2  -7 19.2071 44.6727  40
  -2  -2  -7 41.9248 37.4483   6
  -2  -2  -6 63621.5 1620.07  40
  -2  -2  -5 9.62094 23.6718  40
  -2  -2  -4 624.487 143.079  40
  -2  -2  -3-6.45702 12.3153  40
  -2  -2  -2 9510.93 515.703  40
  -2  -2  -1 21.2312 29.0342  40
  -2  -2   0 50.7820 43.4251  40
  -2  -2   1-19.9243 36.6773  40
  -2  -2   2 67.8826 25.6909  24
  -2  -2   4 78998.1 1712.10  23
  -2  -2   5 45.3588 59.3750  23
  -2  -2   6 56362.5 1656.87  23
  -2  -2   6 55091.0 1804.96  44
  -2  -2   7-112.423 77.5410  23
  -2  -2   7-11.8644 53.0361  44
  -2  -2   8 27930.1 1480.04  36
  -2  -2   8 28122.4 1450.78  44
  -2  -2   9 32.6996 18.2509  44
  -2  -2   9-45.0789 104.431  36
  -2  -2  10 4212.73 633.923  44
  -2  -2  12 5329.41 921.707  16
  -2  -2  12 4728.85 901.060  20
  -2  -2  13-371.656 256.853  20
  -2  -2  14 8291.13 1248.02  42
  -2  -2  14 9191.41 1329.12  20
  -2  -2  15 33.9377 78.7042  20
  -2  -2  15 17.3788 55.9666  42
  -2  -2  16 655.271 336.097  20
  -2  -2  16 441.550 276.510  42
  -2  -2  17 0.91451 12.0104  42
  -2  -2  17-47.4532 85.4336  20
  -2  -2  18 250.797 194.106  42
  -2  -2  18-30.6200 62.5407  20
  -2  -2  19 135.855 119.773  42
  -2  -2  20 99.6560 85.0279  42
  -2  -1 -22 128.803 100.281  15
  -2  -1  -8 29567.9 1152.51   6
  -2  -1  -7-14.1454 21.5486   6
  -2  -1  -6 4465.25 401.382   6
  -2  -1  -5-21.1595 8.89485   6
  -2  -1  -4 20743.4 785.338   6
  -2  -1  -4 19783.4 825.853  40
  -2  -1  -3 17.1943 20.0620  41
  -2  -1  -3-14.6492 25.1295  40
  -2  -1  -2 5083.32 367.968  40
  -2  -1  -2 5009.09 202.292  41
  -2  -1   1 10.4093 7.90121  26
  -2  -1   2 533.395 72.2076  26
  -2  -1   2 604.845 111.963  24
  -2  -1   3 24.1735 24.2630  24
  -2  -1   4 10048.4 491.693  25
  -2  -1   4 8982.20 602.414  23
  -2  -1   5 6.21343 29.2950  25
  -2  -1   5 39.4761 57.1399  23
  -2  -1   6 30104.9 1391.89  36
  -2  -1   6 30604.0 957.870  25
  -2  -1   6 30541.9 1248.34  23
  -2  -1   6 31803.1 1308.63  44
  -2  -1   7-22.6593 26.9356  23
  -2  -1   7-2.72699 21.6246  36
  -2  -1   7 20.5082 42.1410  44
  -2  -1   8 6501.73 711.487  36
  -2  -1   8 7061.23 687.095  23
  -2  -1   8 7204.06 714.119  44
  -2  -1   9 78.8666 31.2536  44
  -2  -1   9-100.007 90.2343  36
  -2  -1  10 13815.8 1119.63  44
  -2  -1  10 13943.8 1131.72  36
  -2  -1  11 135.775 132.220  36
  -2  -1  11 236.589 205.707   8
  -2  -1  12 578.357 271.600   8
  -2  -1  13 465.569 282.331  16
  -2  -1  13-41.3084 82.4112  20
  -2  -1  14 937.188 416.716  16
  -2  -1  14 1499.88 515.278  42
  -2  -1  14 1267.92 467.575  20
  -2  -1  15-164.380 171.209  16
  -2  -1  15-84.7743 124.412  42
  -2  -1  15-26.6754 68.0355  20
  -2  -1  16 6107.73 1022.35  20
  -2  -1  16 5131.62 945.418  16
  -2  -1  16 5503.30 1007.24  42
  -2  -1  17-250.496 205.090  42
  -2  -1  17 35.6842 73.4086  20
  -2  -1  18 901.850 372.603  42
  -2  -1  18 972.251 351.479  20
  -2  -1  19-89.3356 104.183  42
  -2  -1  20 320.278 187.133  42
  -2   0 -22-261.818 132.235  15
  -2   0 -21-176.000 132.585  15
  -2   0 -16 629.205 311.047  14
  -2   0 -15-70.6703 103.938  14
  -2   0 -14 1334.19 460.470  14
  -2   0 -11 145.247 101.277  39
  -2   0 -10 6629.35 673.949  39
  -2   0  -9-127.763 87.2799  39
  -2   0  -8 77726.2 2106.61  39
  -2   0  -7 1.44207 67.4370  39
  -2   0  -6 1934.96 305.068  39
  -2   0  -4 3589.80 364.161   6
  -2   0  -3 15.9832 28.1120   6
  -2   0  -3-8.85621 15.6521  41
  -2   0  -2 5514.27 337.142  41
  -2   0  -1 25.2444 20.5459  41
  -2   0   0 109614. 1469.58  41
  -2   0   1-31.4647 25.8917  26
  -2   0   1 15.6978 10.5258   8
  -2   0   2 93835.4 1397.41  26
  -2   0   2 92363.8 1607.66  24
  -2   0   2 94130.2 1289.35   8
  -2   0   3-2.82503 17.8089   8
  -2   0   3 0.37669 25.6913  26
  -2   0   3-17.3737 24.9692  24
  -2   0   3 16.6768 12.7357  23
  -2   0   3-40.5248 39.4522  40
  -2   0   3 67.4767 86.9508  36
  -2   0   4 2309.70 305.303  23
  -2   0   4 2324.90 357.809  36
  -2   0   5 45.8370 51.9408  36
  -2   0   5 7.30977 36.9504  25
  -2   0   5-7.23964 26.4539  44
  -2   0   5-5.47176 38.1167  23
  -2   0   5 29.6110 66.3056   8
  -2   0   6 2.38650 11.6466  25
  -2   0   6 39.5525 45.2499  23
  -2   0   6 9.18864 33.1200  44
  -2   0   6 46.6167 75.8033  36
  -2   0   6 77.8485 42.9272   8
  -2   0   7 59.9738 65.8603  44
  -2   0   7 13.6204 43.8346  25
  -2   0   7-5.86436 40.5892  36
  -2   0   7-2.45433 19.4699  23
  -2   0   7-16.3774 82.7448   8
  -2   0   8 1876.60 351.090  23
  -2   0   8 2022.98 417.388   8
  -2   0   8 1836.92 351.221  44
  -2   0   8 1763.95 380.125  36
  -2   0   9 44.4441 78.0570   8
  -2   0   9-17.1292 88.3541  36
  -2   0   9 43.4611 31.2521  44
  -2   0  10 17333.6 1340.93   8
  -2   0  10 19204.1 1352.23  36
  -2   0  11 172.918 130.191  36
  -2   0  11-175.565 129.515   8
  -2   0  12 1641.35 436.668   8
  -2   0  12 2056.24 461.353  36
  -2   0  13 351.410 247.479  16
  -2   0  14 386.523 158.408  16
  -2   0  14 252.569 209.727  42
  -2   0  15-252.563 216.353  16
  -2   0  15 68.6091 111.093  42
  -2   0  16 10049.0 1371.80  16
  -2   0  16 10907.5 1425.96  42
  -2   0  17-215.767 188.968  16
  -2   0  17-226.531 195.744  42
  -2   0  18 353.461 236.821  16
  -2   0  18 151.594 151.369  42
  -2   0  19 48.1005 77.9712  42
  -2   0  20 872.856 277.550  32
  -2   0  20 828.330 284.643  42
  -2   1 -21 7.19093 23.2948  15
  -2   1 -20 6.99482 27.3019  15
  -2   1 -19 110.340 113.811  14
  -2   1 -18 2180.80 570.638  14
  -2   1 -17 29.6214 68.3604  14
  -2   1 -16 868.192 379.155  14
  -2   1 -15 60.9892 100.653  14
  -2   1 -14 7539.74 1150.63  14
  -2   1 -13-26.1307 49.0118  39
  -2   1 -12 265.260 152.304  39
  -2   1 -11-62.4867 71.7581  39
  -2   1 -10 90.9322 91.5688  39
  -2   1  -9 7.20631 22.4851  39
  -2   1  -8 3497.70 489.061  39
  -2   1  -7 22.1889 113.249  39
  -2   1  -6 13410.9 873.796  39
  -2   1  -5-0.14097 20.9940  39
  -2   1  -4 20625.8 911.682  41
  -2   1  -4 20598.1 978.867  39
  -2   1  -3-0.96349 4.74039  36
  -2   1  -3-16.4420 31.8304  41
  -2   1  -2 3438.82 330.146  41
  -2   1  -2 3845.46 259.991  36
  -2   1  -2 3669.15 344.527  40
  -2   1  -2 3637.59 359.965   6
  -2   1  -1-16.6019 24.9872  41
  -2   1  -1 28.0837 27.1109   6
  -2   1  -1 2.81754 51.7551  36
  -2   1   0 966.570 180.524  36
  -2   1   0 826.575 160.830  26
  -2   1   0 940.806 163.226  41
  -2   1   0 884.163 126.057   4
  -2   1   1 3.77604 15.4397  26
  -2   1   1 25.5751 13.1315  41
  -2   1   2 163062. 2287.35  26
  -2   1   2 164582. 2417.41  24
  -2   1   2 169098. 2274.58  23
  -2   1   2 162589. 2766.48  36
  -2   1   2 165474. 1903.58   8
  -2   1   3-19.1182 11.6004  26
  -2   1   3 46.1123 48.2253  24
  -2   1   3-12.8867 16.5680  23
  -2   1   3-26.8051 60.9220  36
  -2   1   4 22537.6 1180.42  36
  -2   1   4 21888.2 892.364  26
  -2   1   4 23295.7 979.192  23
  -2   1   4 22731.8 878.194  44
  -2   1   4 23359.1 914.320   8
  -2   1   5 32.2120 39.0660  25
  -2   1   5 4.95310 38.1128  23
  -2   1   5-16.5924 9.15271  44
  -2   1   5 23.9535 57.0433  36
  -2   1   5-1.88994 32.4020   8
  -2   1   6 5692.46 649.488  36
  -2   1   6 5339.89 521.413  25
  -2   1   6 5606.29 556.923  23
  -2   1   6 5530.42 522.237  44
  -2   1   6 6324.30 592.643   8
  -2   1   7-5.94596 37.9357  36
  -2   1   7-8.90448 31.9700  25
  -2   1   7-85.0902 70.7859  23
  -2   1   7-1.14938 38.2346  44
  -2   1   7-42.5815 15.8239   8
  -2   1   8 107.814 113.422   8
  -2   1   8 29.4893 45.2139  36
  -2   1   8 102.975 84.5690  25
  -2   1   9-47.4245 70.6746   8
  -2   1   9 36.8265 44.2403  36
  -2   1  10 2885.64 523.919   8
  -2   1  10 3454.16 596.315  36
  -2   1  11 64.2332 81.5034  36
  -2   1  11-81.1086 87.5678   9
  -2   1  12 83.8741 93.2775   9
  -2   1  12-68.4549 85.9147   8
  -2   1  13-297.102 230.719  16
  -2   1  13 343.712 232.823  42
  -2   1  14 1655.20 554.234  16
  -2   1  14 1875.05 561.653  42
  -2   1  15 93.6465 133.324  16
  -2   1  15 145.671 159.061  42
  -2   1  16 1469.07 519.948  42
  -2   1  16 1534.83 547.089  16
  -2   1  17-51.9827 94.5672  16
  -2   1  17-74.5075 110.051  42
  -2   1  18 281.397 179.153  42
  -2   1  19-39.0297 81.1472  32
  -2   1  19 88.9918 103.684  42
  -2   1  20 609.526 231.720  32
  -2   1  20 711.853 274.050  42
  -2   2 -20 488.232 198.560  14
  -2   2 -19 7.12718 26.7986  15
  -2   2 -19-71.5756 90.0869  14
  -2   2 -18 481.634 245.265  15
  -2   2 -18 291.160 201.716  14
  -2   2 -17-295.928 216.938  14
  -2   2 -16 796.310 368.625  14
  -2   2 -15 186.269 180.385  14
  -2   2 -14 4282.89 896.024  14
  -2   2 -13 367.919 246.424  14
  -2   2 -12 2526.68 499.360  39
  -2   2 -11 2.81411 16.1890  39
  -2   2 -10 8394.10 870.371  39
  -2   2  -9 54.9111 10.7359  39
  -2   2  -8 81.3449 69.2017   2
  -2   2  -8-16.3525 33.2839  39
  -2   2  -7 1.58656 79.4018   2
  -2   2  -7 24.2211 43.1732  39
  -2   2  -6 26820.8 1351.82   2
  -2   2  -6 25907.1 1281.00  41
  -2   2  -6 26548.4 1328.23  39
  -2   2  -5 35.5889 92.8419   2
  -2   2  -5 19.2329 26.3198  41
  -2   2  -5 1.01675 60.6533  39
  -2   2  -4 81290.9 2134.73  39
  -2   2  -4 83742.8 2229.73   2
  -2   2  -4 78188.2 2039.77  41
  -2   2  -3 6.20225 18.2139  41
  -2   2  -3-36.2356 47.9645  26
  -2   2  -3 26.1530 38.8106   2
  -2   2  -2 2850.44 367.267   6
  -2   2  -2 3245.02 262.466  36
  -2   2  -2 2973.17 418.794   2
  -2   2  -2 2906.05 360.130  41
  -2   2  -2 3274.15 343.012  40
  -2   2  -2 3123.33 375.417  26
  -2   2  -1-22.9684 42.4294   6
  -2   2  -1 24.5362 47.5326  26
  -2   2  -1 17.3819 37.4377  24
  -2   2  -1-2.27347 35.7842  41
  -2   2   0 545.222 140.647   6
  -2   2   0 485.859 145.211  26
  -2   2   0 582.365 150.090  24
  -2   2   0 513.606 146.017  41
  -2   2   1-0.73467 26.4319   4
  -2   2   1-35.6731 46.1448  26
  -2   2   1 14.1017 28.7681  24
  -2   2   1 6.82769 45.8470  41
  -2   2   1 50.2823 41.4771  36
  -2   2   2 302.902 121.931  36
  -2   2   2 153.771 82.8198  26
  -2   2   2 227.599 111.890  24
  -2   2   2 189.609 71.0702  23
  -2   2   2 158.767 85.6326  41
  -2   2   2 199.943 81.0322   4
  -2   2   3-11.0461 49.5783  36
  -2   2   3-1.97744 33.5397  26
  -2   2   3-33.6150 62.6017   4
  -2   2   3 3.08213 46.8879   8
  -2   2   3 43.0521 59.0458  23
  -2   2   4 4169.08 446.927  26
  -2   2   4 4115.27 456.896  25
  -2   2   4 4030.76 422.213  23
  -2   2   4 3629.79 509.455  36
  -2   2   4 4066.61 411.110   8
  -2   2   5-54.9988 76.4993  25
  -2   2   5 9.01094 54.1918  23
  -2   2   5 70.3249 50.0251   8
  -2   2   5 15.6795 25.5366  36
  -2   2   6 9968.55 766.098  25
  -2   2   6 9189.14 733.209  23
  -2   2   6 9424.05 888.740  36
  -2   2   6 9418.92 726.934   8
  -2   2   7 58.0399 77.5164  25
  -2   2   7-27.5894 42.1057   8
  -2   2   7 65.3782 100.657  36
  -2   2   8 40.0039 54.9056   8
  -2   2   8 63.2619 45.2963  36
  -2   2   8 218.011 138.538  25
  -2   2   8 81.0683 67.8786   9
  -2   2   9 58.9913 40.4790   9
  -2   2   9-24.0752 37.4317   8
  -2   2  10-128.762 105.682   9
  -2   2  10 27.5437 49.7910   8
  -2   2  10 75.5285 67.6959  36
  -2   2  11-101.626 98.5488   9
  -2   2  11 18.7097 28.2692   8
  -2   2  11 47.4236 72.5129  36
  -2   2  12 218.124 253.532  16
  -2   2  12 575.714 243.246   9
  -2   2  13-76.3832 119.289  16
  -2   2  13 140.805 146.197  42
  -2   2  14 825.800 363.898  42
  -2   2  14 1003.80 470.315  16
  -2   2  15-5.63854 61.6637  16
  -2   2  15 170.274 166.880  42
  -2   2  16 1720.93 582.196  16
  -2   2  16 1795.14 535.130  42
  -2   2  17-31.7032 68.4937  42
  -2   2  18 555.392 267.805  42
  -2   2  18 46.1790 78.4501  32
  -2   2  19 136.505 119.240  42
  -2   2  19-61.1357 82.2711  32
  -2   2  20 778.323 240.057  42
  -2   2  20 773.260 254.838  32
  -2   2  20 404.171 175.964  12
  -2   3 -20 2193.34 375.127  14
  -2   3 -19-143.308 118.347  14
  -2   3 -18 6321.27 912.432  14
  -2   3 -17-82.9653 111.229  14
  -2   3 -16 694.687 339.186  14
  -2   3 -15 95.5582 204.471  14
  -2   3 -14-20.7943 60.8009  14
  -2   3 -13-236.616 202.701  34
  -2   3 -13-54.1474 97.2256  14
  -2   3 -12 565.215 283.662  14
  -2   3 -12 751.731 357.613  34
  -2   3 -11 69.6647 104.452  14
  -2   3 -10 81.3108 54.7109  41
  -2   3 -10 340.848 194.845  39
  -2   3  -9-4.74924 21.0937  41
  -2   3  -9-79.0867 85.2298  39
  -2   3  -8 16288.2 1212.22   2
  -2   3  -8 13969.2 1067.79  26
  -2   3  -8 14765.1 1159.46  41
  -2   3  -8 15471.1 1181.54  39
  -2   3  -7 37.1978 72.4004  26
  -2   3  -7 53.9241 89.9647   2
  -2   3  -7-29.3873 31.0089  39
  -2   3  -7 56.1663 79.7856  41
  -2   3  -6 378.964 166.828  26
  -2   3  -6 435.025 195.090   2
  -2   3  -6 412.949 183.854  39
  -2   3  -6 339.736 160.323  41
  -2   3  -5 24.5749 39.5625  26
  -2   3  -5 13.9597 30.7056  24
  -2   3  -5 12.2707 70.6453   2
  -2   3  -5 0.19921 28.8716  41
  -2   3  -5 34.7990 47.4106  39
  -2   3  -4 2876.61 440.211  39
  -2   3  -4 2625.92 450.098   2
  -2   3  -4 2403.51 385.769  26
  -2   3  -4 2959.06 379.023  24
  -2   3  -4 2698.88 420.158  41
  -2   3  -3-31.2258 53.0876  41
  -2   3  -3 2.11599 34.7812  26
  -2   3  -3-16.3084 30.3195  24
  -2   3  -3-5.67578 17.8260   2
  -2   3  -2 22478.4 1237.74   2
  -2   3  -2 22887.7 1133.61  26
  -2   3  -2 24011.3 1052.48  24
  -2   3  -2 22390.4 1132.33  41
  -2   3  -2 23362.1 955.365  40
  -2   3  -1-40.7954 65.9178   6
  -2   3  -1 30.7938 61.0783  26
  -2   3  -1 4.90626 62.0148   2
  -2   3  -1-39.2327 61.0684  24
  -2   3  -1-47.8911 76.4557  41
  -2   3  -1-19.6701 53.5732  40
  -2   3   0 2057.15 301.078   6
  -2   3   0 2327.76 329.661  36
  -2   3   0 2046.60 370.035   2
  -2   3   0 2220.99 344.636  26
  -2   3   0 2174.09 325.361  24
  -2   3   0 1847.33 320.140  41
  -2   3   1-43.1177 16.7139  36
  -2   3   1-7.84228 32.1179   6
  -2   3   1 54.8815 83.7033  26
  -2   3   1 29.1973 74.7869  41
  -2   3   2 15824.1 934.269  26
  -2   3   2 17041.4 769.180  23
  -2   3   2 16001.7 919.194  41
  -2   3   2 16880.0 903.304   4
  -2   3   2 16413.4 1042.70  36
  -2   3   3 80.5343 79.3022   4
  -2   3   3 47.9221 44.1631  26
  -2   3   3-13.0342 33.2337  25
  -2   3   3 35.6763 29.5507  23
  -2   3   3 1.98571 55.2067  41
  -2   3   3-8.15872 31.9041  36
  -2   3   4 78.9084 90.8534  26
  -2   3   4 39.7112 37.4159  25
  -2   3   4 5.01479 35.3476   3
  -2   3   4-40.7641 43.9143  36
  -2   3   4 24.0856 44.6555   4
  -2   3   5-107.297 142.751  36
  -2   3   5-2.13730 67.0187  25
  -2   3   5 2.94841 44.1833   4
  -2   3   5-112.380 77.9243   3
  -2   3   6 1742.05 352.572  25
  -2   3   6 1606.40 369.184   4
  -2   3   6 1868.89 352.874   8
  -2   3   6 1778.21 317.318   3
  -2   3   6 1657.33 404.166  36
  -2   3   7 8.42605 34.1710  25
  -2   3   7-26.5892 73.0069   8
  -2   3   7-207.214 137.484   4
  -2   3   7-76.0631 148.807  36
  -2   3   8 1379.72 332.580  25
  -2   3   8 1290.98 326.951   8
  -2   3   8 1042.86 329.992   4
  -2   3   8 1526.23 412.415  36
  -2   3   9 55.1995 52.5382  36
  -2   3   9-70.2922 35.8868   8
  -2   3   9-3.25678 43.8341   4
  -2   3  10 849.831 339.740   4
  -2   3  10 934.816 284.468   8
  -2   3  10 1197.61 383.698  36
  -2   3  11 520.051 216.445   8
  -2   3  12 405.773 231.486  16
  -2   3  12-418.120 264.118  33
  -2   3  13-71.3511 117.719  16
  -2   3  13 86.1287 120.808  33
  -2   3  14 341.783 267.296  32
  -2   3  14 296.296 241.248  16
  -2   3  14 68.9635 107.372  33
  -2   3  15 75.1815 102.045  32
  -2   3  16 16.9846 51.9397  32
  -2   3  17-252.597 190.920  32
  -2   3  18 1149.05 396.925  32
  -2   3  19-34.4394 59.2126  32
  -2   3  20 2822.55 475.033  32
  -2   4 -19 67.0095 68.9835  14
  -2   4 -18 112.062 106.374  14
  -2   4 -17 189.593 155.024  14
  -2   4 -16 3504.49 728.005  14
  -2   4 -15 33.8937 74.3578  14
  -2   4 -15-151.237 153.236  34
  -2   4 -14-55.9535 98.2239  14
  -2   4 -14-335.445 241.548  34
  -2   4 -13-85.0586 122.203  14
  -2   4 -13-287.547 229.693  34
  -2   4 -12 87.9662 123.512  14
  -2   4 -12 76.5234 119.138  34
  -2   4 -11-92.4860 124.358  14
  -2   4 -11 275.895 293.965  34
  -2   4 -10 1651.25 508.042  14
  -2   4 -10 1896.59 579.281  34
  -2   4  -9-81.2293 92.6144   2
  -2   4  -8 734.189 291.144   2
  -2   4  -8 1163.42 344.601  41
  -2   4  -8 945.257 300.137  39
  -2   4  -7 70.1343 108.913   2
  -2   4  -7 40.8231 53.0559  41
  -2   4  -7 15.8398 19.9510  39
  -2   4  -6 4548.40 670.727   2
  -2   4  -6 4389.03 592.625  26
  -2   4  -6 4803.65 661.488  41
  -2   4  -6 4421.54 633.304  39
  -2   4  -5 22.9647 71.2910  39
  -2   4  -5-95.0669 84.1687  26
  -2   4  -5-61.2696 74.1443   2
  -2   4  -5 110.585 85.5789  41
  -2   4  -4 1169.91 335.916   2
  -2   4  -4 1205.24 301.323  26
  -2   4  -4 1273.73 320.147  41
  -2   4  -3-55.4901 82.9647  26
  -2   4  -3 0.97092 88.8536   2
  -2   4  -3 17.2571 80.0816  41
  -2   4  -2 525.609 187.178   6
  -2   4  -2 406.015 154.076  41
  -2   4  -2 591.648 199.834  26
  -2   4  -2 479.773 192.318   2
  -2   4  -1-33.7149 56.3201   6
  -2   4  -1 33.6325 14.9763  26
  -2   4  -1-18.1856 47.2942   2
  -2   4  -1 36.2199 51.9549  41
  -2   4   0 1799.03 299.557   6
  -2   4   0 1499.78 343.189   2
  -2   4   0 1465.06 311.364  26
  -2   4   0 1562.56 324.689  41
  -2   4   1 16.1087 44.9408  26
  -2   4   1-60.7420 59.2959  25
  -2   4   1 59.8193 71.4360  41
  -2   4   2 1343.32 308.509  26
  -2   4   2 1196.13 268.922  25
  -2   4   2 1299.11 288.649  41
  -2   4   2 1440.83 328.098  36
  -2   4   3 101.784 122.112  26
  -2   4   3-155.075 99.8125  25
  -2   4   3 65.0522 97.8604  41
  -2   4   3-26.5854 56.5793  36
  -2   4   4 96940.0 3049.87  36
  -2   4   4 95288.0 2603.29  25
  -2   4   4 99718.9 2750.06   4
  -2   4   5-32.8206 18.8318  36
  -2   4   5 107.915 120.776  25
  -2   4   5 82.3762 104.740   4
  -2   4   6 18893.3 1457.65  36
  -2   4   6 21616.3 1263.16   3
  -2   4   6 20951.3 1290.83  25
  -2   4   6 20853.3 1402.01   4
  -2   4   7-24.8641 48.9777   4
  -2   4   7-42.0101 78.3510  25
  -2   4   7-46.0737 159.697  36
  -2   4   8 398.827 225.657  36
  -2   4   8 490.044 250.941   4
  -2   4   9 321.286 192.802   4
  -2   4   9-13.0553 40.0945  36
  -2   4  10 137.382 139.128  27
  -2   4  10 26.9448 64.9139  32
  -2   4  10 245.508 157.894   8
  -2   4  11-193.204 178.666  32
  -2   4  11 26.4634 25.9678  27
  -2   4  11-370.868 258.641  33
  -2   4  12 2457.51 650.374  32
  -2   4  12 3262.14 783.681  33
  -2   4  13-37.6504 80.6993  32
  -2   4  13 189.057 185.130  33
  -2   4  14 960.774 429.022  32
  -2   4  14 1860.56 568.690  33
  -2   4  15-38.1712 78.8108  32
  -2   4  15-287.011 215.521  33
  -2   4  16 34.6406 72.0853  32
  -2   4  17 14.1760 43.3676  32
  -2   4  18 91.0000 100.738  32
  -2   4  19-22.1237 43.9591  32
  -2   4  20-117.823 84.2218  32
  -2   5 -18 9.25175 24.4632  14
  -2   5 -17-6.27463 82.3702  14
  -2   5 -16 1.35674 12.5711  14
  -2   5 -15 0.39559 109.990  14
  -2   5 -15-232.867 176.830  34
  -2   5 -14 102.166 86.5690  14
  -2   5 -14-252.415 200.882  34
  -2   5 -13-53.3744 93.0787  14
  -2   5 -13 435.206 277.832  34
  -2   5 -12 1640.66 525.653  14
  -2   5 -12 1725.45 577.785  34
  -2   5 -11-17.3466 188.294  34
  -2   5 -11 126.125 190.923  14
  -2   5 -10 39627.2 2607.74  14
  -2   5 -10 38529.3 2745.36  34
  -2   5  -9-16.9106 55.7572  34
  -2   5  -9-17.7758 52.8383  14
  -2   5  -8-174.200 175.193  34
  -2   5  -8-443.688 256.272  14
  -2   5  -7 92.2570 124.182  34
  -2   5  -6 169.201 135.530   2
  -2   5  -6 199.699 141.916  41
  -2   5  -5-191.820 142.126   2
  -2   5  -5 61.5477 66.4240  41
  -2   5  -4 9.58273 27.6043   6
  -2   5  -4 115.663 56.3529  26
  -2   5  -4 180.029 135.603   2
  -2   5  -4 68.0864 117.670  41
  -2   5  -3 62.8120 15.1280  41
  -2   5  -3-12.9230 31.3242   6
  -2   5  -3 84.3824 117.102  26
  -2   5  -3-16.9288 27.6770   2
  -2   5  -2 8417.17 923.951   2
  -2   5  -2 7727.48 797.795  26
  -2   5  -2 7341.92 807.738  41
  -2   5  -1-19.1766 16.7233  26
  -2   5  -1 23.6953 68.6890   2
  -2   5  -1-15.6811 35.6393  41
  -2   5   0 3137.38 549.537   2
  -2   5   0 3108.90 507.484  26
  -2   5   0 3249.41 522.598  41
  -2   5   1-136.331 103.866  26
  -2   5   1-83.1004 75.2456  25
  -2   5   1-108.654 91.9220  41
  -2   5   2 2355.00 449.578  26
  -2   5   2 1980.07 380.740  25
  -2   5   2 2144.73 424.406  41
  -2   5   3-45.0206 60.9577  25
  -2   5   3-19.1708 55.7280  41
  -2   5   4 89.8560 13.8025  25
  -2   5   5 70.4506 98.9262  25
  -2   5   6 802.211 263.678  25
  -2   5   6 497.361 248.628  36
  -2   5   7-64.4261 90.0108  36
  -2   5   8 543.469 435.485  27
  -2   5   8 1052.44 445.809  33
  -2   5   9 48.4922 87.6584  32
  -2   5   9 183.988 177.747  27
  -2   5   9 346.434 272.320  33
  -2   5  10-116.645 133.017  27
  -2   5  10 184.352 175.281  32
  -2   5  11-107.937 136.222  32
  -2   5  11-78.9990 111.437  27
  -2   5  11 51.5670 189.183  33
  -2   5  12 363.593 251.131  32
  -2   5  12 264.188 247.649  33
  -2   5  13 16.9385 53.7610  32
  -2   5  13-272.621 225.159  33
  -2   5  14-1.89357 17.5738  32
  -2   5  14 50.1689 71.8505  33
  -2   5  15 77.2487 25.6584  32
  -2   5  15 63.8123 99.7429  33
  -2   5  16-13.6064 42.7566  32
  -2   5  16 90.3112 108.954  33
  -2   5  17-182.063 144.252  32
  -2   5  17-143.306 122.863  13
  -2   5  18 161.348 95.7605  32
  -2   5  19-57.2092 61.4466  32
  -2   6 -16 158.385 74.8899  14
  -2   6 -15 52.3353 70.5433  14
  -2   6 -15-50.7870 70.1318  34
  -2   6 -14 42.9501 70.1666  14
  -2   6 -14-132.376 129.852  34
  -2   6 -13-19.9827 21.2404  14
  -2   6 -13 159.517 155.506  34
  -2   6 -12 51.0948 93.0772  34
  -2   6 -12-51.2699 85.3785  14
  -2   6 -11-101.079 122.946  14
  -2   6 -11 81.3930 121.551  34
  -2   6 -10 241.073 191.916  14
  -2   6 -10 43.0447 89.9741  34
  -2   6  -9 39.8002 73.1944  34
  -2   6  -9-232.811 188.095  14
  -2   6  -8 969.284 444.216  34
  -2   6  -7-224.561 203.387  34
  -2   6  -6 1837.73 568.773  34
  -2   6  -5 15.9879 49.1861  31
  -2   6  -5-414.328 266.464  34
  -2   6  -4 1482.80 496.351  31
  -2   6  -4 630.689 326.261  34
  -2   6  -3 39.3667 77.0887  31
  -2   6  -3 174.077 164.911  34
  -2   6  -2 16.1027 49.2176  31
  -2   6  -1 21.5626 92.8284  31
  -2   6  -1-10.3720 53.0090  26
  -2   6   0-49.1897 86.0818  31
  -2   6   0 227.823 161.305  26
  -2   6   0 94.8430 112.583  41
  -2   6   1 136.754 111.540  41
  -2   6   2 373.981 204.277  41
  -2   6   3-513.838 282.578  31
  -2   6   3 29.5734 91.2726  17
  -2   6   4 297.780 216.694  31
  -2   6   4 976.981 381.952  33
  -2   6   4 543.527 281.569  17
  -2   6   5 26.7300 65.3317  31
  -2   6   5-3.31608 22.3555  13
  -2   6   5 75.4735 106.102  17
  -2   6   6 214.707 175.026  32
  -2   6   6 985.571 397.843  31
  -2   6   6 593.104 303.867  13
  -2   6   6 713.644 414.050  33
  -2   6   6 413.573 251.171  17
  -2   6   7-36.4489 74.4023  32
  -2   6   7 122.872 128.300  27
  -2   6   7-265.545 206.769  13
  -2   6   7 229.879 218.257  33
  -2   6   8 8323.31 1186.33  32
  -2   6   8 7601.30 1096.21  27
  -2   6   8 7412.09 1247.24  33
  -2   6   8 8055.80 1181.70  13
  -2   6   9 5.87523 55.1705  27
  -2   6   9 150.784 158.399  32
  -2   6   9-226.953 196.400  13
  -2   6   9 334.233 264.932  33
  -2   6  10 26.4879 64.2467  27
  -2   6  10 72.6015 15.8383  33
  -2   6  11 151.236 160.373  32
  -2   6  11-95.0809 121.875  27
  -2   6  11-76.9536 114.691  13
  -2   6  11 95.9994 101.279  33
  -2   6  12 98.5437 127.931  13
  -2   6  12 77.2369 68.9902  32
  -2   6  12-130.249 158.096  33
  -2   6  13-5.51197 140.134  32
  -2   6  13 395.722 249.016  13
  -2   6  13-31.0618 166.418  33
  -2   6  14 289.871 205.173  32
  -2   6  14 321.373 212.171  33
  -2   6  14 58.9041 91.5902  13
  -2   6  15-29.9924 62.1778  32
  -2   6  15-124.719 131.118  33
  -2   6  15-45.7638 75.0790  13
  -2   6  16-3.84089 46.2258  32
  -2   6  16-146.069 120.308  13
  -2   6  16-13.6106 38.7487  33
  -2   6  17-26.9391 21.8087  32
  -2   6  17 486.830 192.748  33
  -2   7 -13 156.235 51.6738  14
  -2   7 -13 54.2102 76.4733  34
  -2   7 -12-40.5325 61.6199  14
  -2   7 -12-112.066 121.307  34
  -2   7 -11-73.7449 105.173  34
  -2   7 -10 13.7304 47.4716  34
  -2   7  -9-90.8841 152.423  34
  -2   7  -8 412.597 298.525  34
  -2   7  -7-161.578 171.723  34
  -2   7  -6 6424.23 1099.99  34
  -2   7  -5-318.265 226.805  31
  -2   7  -5-49.1256 94.0619  34
  -2   7  -4 301.496 223.750  31
  -2   7  -4 118.506 144.493  34
  -2   7  -3-79.2396 116.353  34
  -2   7  -3-27.5647 132.904  31
  -2   7  -2 310.840 225.130  31
  -2   7  -1 45.0359 87.8616  31
  -2   7   0 428.535 279.520  13
  -2   7   0 352.028 244.471  31
  -2   7   1-98.3591 205.600  31
  -2   7   1 14.6620 104.157  13
  -2   7   2 1041.28 426.886  31
  -2   7   2 1211.72 470.651  13
  -2   7   3-129.914 151.314  31
  -2   7   3-44.3425 91.3026  33
  -2   7   3-160.361 163.301  13
  -2   7   4 564.770 316.231  31
  -2   7   4 607.945 348.357  33
  -2   7   5-77.2538 116.913  31
  -2   7   5 32.2644 73.8084  13
  -2   7   6-245.447 207.230  31
  -2   7   6 160.766 165.457  13
  -2   7   6 146.393 176.756  33
  -2   7   7 23.8822 63.7037  31
  -2   7   7 200.843 172.454  27
  -2   7   7 102.262 132.288  13
  -2   7   7-187.424 200.882  33
  -2   7   8 1550.89 540.128  27
  -2   7   8 2932.76 742.712  13
  -2   7   8 1870.80 663.755  33
  -2   7   9-98.4768 94.8802  27
  -2   7   9 4.84520 38.9513  33
  -2   7  10 19.2200 59.6759  27
  -2   7  10-94.2086 124.096  13
  -2   7  10 237.880 274.289  33
  -2   7  11 141.729 148.318  13
  -2   7  11-63.5653 166.838  33
  -2   7  12 255.658 232.734  33
  -2   7  12-110.049 125.541  13
  -2   7  13 25.0997 56.5074  13
  -2   7  13-85.8374 115.081  33
  -2   7  14 179.385 138.615  13
  -2   7  14 126.440 164.635  33
  -2   7  15 9.21302 31.3668  33
  -2   7  16-181.078 117.947  33
  -2   8 -12 561.857 205.813  34
  -2   8 -11 54.7633 73.5178  34
  -2   8 -10 853.518 333.119  34
  -2   8  -9-54.6020 85.1440  34
  -2   8  -8 2589.05 625.391  34
  -2   8  -7 151.568 152.301  34
  -2   8  -6 1362.89 477.096  34
  -2   8  -5-282.179 202.908  31
  -2   8  -5-17.6620 53.3504  34
  -2   8  -4 953.896 396.863  31
  -2   8  -4 953.024 391.847  34
  -2   8  -3-125.058 143.277  31
  -2   8  -3-148.500 164.202  34
  -2   8  -2-33.5461 124.332  31
  -2   8  -1 51.7151 94.5980  31
  -2   8   0 105.759 136.271  31
  -2   8   1 80.5510 137.536  31
  -2   8   2-134.159 154.569  31
  -2   8   2-130.278 148.631  13
  -2   8   3 315.888 230.712  13
  -2   8   3-51.6869 95.8988  31
  -2   8   4-112.739 141.038  31
  -2   8   4-227.666 173.346  27
  -2   8   4 45.3158 91.3644  33
  -2   8   4-42.3659 84.1459  13
  -2   8   5 53.3627 96.0906  31
  -2   8   5-108.376 146.026  27
  -2   8   5-233.645 196.464  13
  -2   8   5-37.8957 85.2697  33
  -2   8   6 449.824 273.947  31
  -2   8   6-33.5758 66.6919  27
  -2   8   6 322.780 228.901  13
  -2   8   6 476.059 327.378  33
  -2   8   7-46.6835 85.5223  31
  -2   8   7 131.725 207.672  33
  -2   8   7 33.5425 116.909  27
  -2   8   7-72.2719 106.876  13
  -2   8   8-78.9393 122.279  33
  -2   8   8 227.584 210.080  27
  -2   8   8-121.899 136.081  13
  -2   8   9-29.0379 86.0137  27
  -2   8   9 69.3670 99.7503  13
  -2   8   9-101.158 154.440  33
  -2   8  10 131.930 162.048  27
  -2   8  10 293.474 220.730  33
  -2   8  10 83.4602 105.053  13
  -2   8  11-2.87579 18.4186  13
  -2   8  11 248.905 194.952  33
  -2   8  12 449.643 184.215  13
  -2   8  12 250.039 206.037  33
  -2   8  13-178.260 142.030  33
  -2   8  14-40.7294 60.2705  33
  -2   9  -8 547.505 211.579  34
  -2   9  -7 106.205 100.154  34
  -2   9  -6 169.151 131.795  34
  -2   9  -5 157.950 125.124  31
  -2   9  -5-260.194 167.232  34
  -2   9  -4 105.793 111.284  31
  -2   9  -3 61.4431 89.3946  31
  -2   9  -2 424.612 243.358  31
  -2   9  -1 400.359 257.263  31
  -2   9   0 414.300 249.697  31
  -2   9   1 144.365 189.667  31
  -2   9   2 372.285 247.459  31
  -2   9   3 82.7248 112.060  31
  -2   9   4 13.3654 44.4617  31
  -2   9   5 63.5120 94.6790  31
  -2   9   6-90.9160 106.801  13
  -2   9   6-258.435 183.789  31
  -2   9   7 77.7813 94.7482  31
  -2   9   7 11.3837 36.5025  13
  -2   9   8 572.145 246.757  13
  -2   9   9 248.505 152.209  13
  -2  10  -2 206.668 129.020  31
  -2  10  -1-8.22727 82.2141  31
  -2  10   0-20.3814 44.5880  31
  -2  10   1-51.8812 72.3566  31
  -2  10   2 57.1967 76.1067  31
  -2  10   3 201.971 104.170  31
  -2  10   4 9.48887 29.6118  31
  -2  10   5-115.140 97.2587  31
  -1  -7   9-36.1648 78.4887  20
  -1  -7  10 1652.44 534.165  20
  -1  -7  11 19.1418 54.5573  20
  -1  -7  12 594.284 287.977  20
  -1  -7  13-110.171 114.094  20
  -1  -7  14-61.3914 75.2327  20
  -1  -6   7-31.7860 71.1533  20
  -1  -6   8 3990.79 840.103  20
  -1  -6   9-16.7545 54.7519  20
  -1  -6  10 314.705 240.618  20
  -1  -6  11-140.961 161.032  20
  -1  -6  12 441.415 280.370  20
  -1  -6  13-230.570 195.379  20
  -1  -6  14-65.6562 97.9678  20
  -1  -6  15 2.16120 16.2262  20
  -1  -6  16 842.807 275.544  20
  -1  -5   9 39.0196 80.9243  20
  -1  -5  10-254.957 214.181  20
  -1  -5  11 63.8309 109.735  20
  -1  -5  12 187.442 189.831  20
  -1  -5  13 18.2178 58.7455  20
  -1  -5  14 71.7158 100.734  20
  -1  -5  15-9.81692 39.7921  20
  -1  -5  16 5143.24 854.103  20
  -1  -5  17 44.7511 69.7163  20
  -1  -5  18 2002.19 397.830  20
  -1  -4 -21-261.843 136.133  15
  -1  -4   5 5.38501 50.1502  44
  -1  -4   6 14472.4 928.859  44
  -1  -4   7-10.6248 59.4174  44
  -1  -4  11 8.59922 39.1961  20
  -1  -4  12 5140.47 1007.78  20
  -1  -4  13 30.8542 162.868  20
  -1  -4  14 1798.78 590.396  20
  -1  -4  15-81.9838 122.906  20
  -1  -4  16 120.543 141.661  20
  -1  -4  17 84.6607 109.648  20
  -1  -4  18 1014.42 344.986  20
  -1  -3  -4 239.632 51.8248  40
  -1  -3  -3 3.31432 11.0000  40
  -1  -3   2 5985.87 290.122  23
  -1  -3   3 35.7103 24.1264  23
  -1  -3   5 0.67102 51.2463  44
  -1  -3   6 68.5157 47.9100  44
  -1  -3   7-34.6353 56.9110  44
  -1  -3   8 24674.7 1334.31  44
  -1  -3   9-60.2928 68.7928  44
  -1  -3  12 2201.63 560.882  42
  -1  -3  12 2439.01 656.934  20
  -1  -3  13-176.955 170.224  42
  -1  -3  13 13.9801 51.3482  20
  -1  -3  14 21222.6 1938.19  42
  -1  -3  14 20560.0 2040.53  20
  -1  -3  15-85.2807 119.938  42
  -1  -3  15 125.007 154.980  20
  -1  -3  16 188.367 173.110  42
  -1  -3  16 108.471 157.779  20
  -1  -3  17 158.893 149.826  42
  -1  -3  17-152.910 157.613  20
  -1  -3  18 194.561 150.378  42
  -1  -3  18 143.376 137.993  20
  -1  -3  19 13.1101 33.4631  42
  -1  -2  -6 824.674 104.179   6
  -1  -2  -4 1890.74 186.349  40
  -1  -2  -3 50.6182 20.5827  40
  -1  -2  -2 38044.9 727.929  40
  -1  -2  -1 20.6875 22.2486  40
  -1  -2   3 14.7313 19.0766  23
  -1  -2   4 1302.49 180.185  23
  -1  -2   5-11.1191 23.6993  23
  -1  -2   5 15.3653 48.9659  44
  -1  -2   6 110.445 72.9847  44
  -1  -2   7 13.0101 21.8743  44
  -1  -2   8 21706.5 1210.69  44
  -1  -2   8 22188.6 1136.02  36
  -1  -2   9-29.1099 90.0600  44
  -1  -2  13 15.4512 50.2514  42
  -1  -2  13-286.717 224.806  20
  -1  -2  14 23920.6 2154.08  20
  -1  -2  14 25429.6 2148.47  42
  -1  -2  15-173.944 176.354  42
  -1  -2  15-489.505 304.178  20
  -1  -2  16 537.711 307.691  42
  -1  -2  16 554.927 298.072  20
  -1  -2  17 13.4269 46.9765  42
  -1  -2  17 61.5032 173.696  20
  -1  -2  18 3741.09 753.442  42
  -1  -2  18 3212.08 703.240  20
  -1  -2  19-23.5702 52.6975  42
  -1  -2  20 1524.70 362.239  42
  -1  -1  -9 1.30159 22.0265  11
  -1  -1  -9-33.3634 43.8571  39
  -1  -1  -8 704.395 194.988  11
  -1  -1  -8 642.912 158.452  39
  -1  -1  -7-20.2954 51.4657  11
  -1  -1  -7-23.9266 56.4857  39
  -1  -1  -6 12728.8 722.011  11
  -1  -1  -6 12620.8 591.337  39
  -1  -1  -5-0.52081 6.08152  39
  -1  -1  -3 78.9721 31.5853   6
  -1  -1  -2 8216.59 339.544  40
  -1  -1  -1 26.8491 19.7210  40
  -1  -1   2 1957.40 121.955  24
  -1  -1   3 40.5798 19.1625  25
  -1  -1   3 50.1808 28.6423  23
  -1  -1   4 5451.50 381.574  23
  -1  -1   5 41.2333 43.1005  23
  -1  -1   5-23.2078 43.2310  44
  -1  -1   6 7.62578 5.41208  23
  -1  -1   6 12.6131 37.6261  44
  -1  -1   6 29.2034 56.8277  36
  -1  -1   7-26.8465 44.2406  44
  -1  -1   7-12.0521 21.5661  36
  -1  -1   8 10326.7 810.809  44
  -1  -1   8 10979.3 803.478  36
  -1  -1   9-28.4284 62.2107  36
  -1  -1  13 1.45886 15.2467  42
  -1  -1  14 3344.77 780.907  20
  -1  -1  14 3347.80 779.779  42
  -1  -1  15-178.553 179.667  42
  -1  -1  15 0.53756 168.778  20
  -1  -1  16 2405.28 677.227  42
  -1  -1  16 2018.43 613.592  20
  -1  -1  17-40.1201 83.8645  42
  -1  -1  17-13.9508 48.6574  20
  -1  -1  18 586.722 306.032  42
  -1  -1  18 777.630 346.767  20
  -1  -1  19-23.6964 56.8308  42
  -1  -1  20 354.282 197.735  42
  -1  -1  21-66.4452 70.2717  42
  -1   0 -22-75.4042 72.3557  15
  -1   0 -11 14.5543 54.1659  39
  -1   0 -10-8.15648 54.8675  11
  -1   0 -10 111.987 113.508  39
  -1   0  -9-29.7173 57.9376  11
  -1   0  -9 24.7906 14.9867  39
  -1   0  -8 50108.7 1765.35  11
  -1   0  -8 47911.2 1570.71  39
  -1   0  -7-30.4299 62.4456  11
  -1   0  -7-25.7470 53.6896  39
  -1   0  -6 81660.0 1950.25  11
  -1   0  -6 81913.0 1789.84  39
  -1   0  -5-29.4673 29.8590  11
  -1   0  -5-12.6254 32.8586  39
  -1   0  -4 27929.1 882.602  39
  -1   0  -3-5.86126 22.0543  39
  -1   0  -1 22.2488 5.05625  41
  -1   0   0 13691.8 354.288  41
  -1   0   1 196.688 42.6391   8
  -1   0   1 162.400 42.0529  26
  -1   0   1 134.184 46.4986  24
  -1   0   2 20344.7 489.945  26
  -1   0   2 20533.1 560.976  24
  -1   0   3-68.7232 34.8491  25
  -1   0   4 30024.6 819.147  25
  -1   0   4 27381.3 378.540   3
  -1   0   4 29623.3 1029.57  36
  -1   0   5 14.1166 11.3297   3
  -1   0   5 35.9678 19.2517  25
  -1   0   5-27.3704 33.1260  36
  -1   0   5-1.83129 40.8218  23
  -1   0   5-9.12467 40.7984  44
  -1   0   6 10959.9 678.622  23
  -1   0   6 11156.2 706.363  44
  -1   0   6 11261.7 737.711  36
  -1   0   7-15.5742 79.3535  36
  -1   0   7-21.8640 29.6215  44
  -1   0   8 263.034 139.672  36
  -1   0   9-39.5543 97.5786  36
  -1   0  10 3175.13 591.670   8
  -1   0  10 3324.54 502.866  36
  -1   0  11 49.2676 62.6635  36
  -1   0  11 81.0758 142.441   8
  -1   0  12 206.331 171.100   8
  -1   0  12 365.047 189.474   9
  -1   0  13 19.1782 74.5661   9
  -1   0  13-27.2800 59.2851   8
  -1   0  14 7150.99 1100.28  16
  -1   0  14 7316.67 1104.42  20
  -1   0  14 8259.25 1203.30  42
  -1   0  15 38.4245 82.7310  42
  -1   0  15-54.4658 95.8774  20
  -1   0  16 2511.64 693.994  16
  -1   0  16 1852.05 564.081  20
  -1   0  16 2448.69 676.048  42
  -1   0  17-217.319 196.328  42
  -1   0  17-234.366 194.497  20
  -1   0  18 1477.87 504.383  42
  -1   0  19 88.2452 112.521  42
  -1   0  20 682.878 281.881  42
  -1   0  21 50.8423 56.8917  32
  -1   0  21-19.6853 40.9110  42
  -1   1 -21 224.654 135.013  15
  -1   1 -17 94.3748 92.0619  14
  -1   1 -16 723.221 356.758  14
  -1   1 -15-178.477 170.063  14
  -1   1 -14-82.7672 113.515  14
  -1   1 -13-107.785 99.3724  39
  -1   1 -12 2359.91 462.064  39
  -1   1 -11 60.4876 65.7353  39
  -1   1 -10 16380.2 1122.77  39
  -1   1  -9-12.2929 46.2225   2
  -1   1  -9 11.3427 67.6810  39
  -1   1  -8 4024.07 439.623   2
  -1   1  -8 3567.79 472.117  39
  -1   1  -7-10.8767 38.3140  11
  -1   1  -7-10.4256 26.3309   2
  -1   1  -7-5.81790 27.5715  39
  -1   1  -6 17580.5 854.128   2
  -1   1  -6 16936.9 918.594  39
  -1   1  -5-4.77661 22.0710   2
  -1   1  -5 4.52049 34.3428  39
  -1   1  -4 89186.0 1739.44   2
  -1   1  -3 62.0295 35.7172   2
  -1   1  -1 4.74247 13.2819  36
  -1   1   0 30130.6 709.613   6
  -1   1   0 28904.7 830.823   2
  -1   1   0 30191.3 634.102   4
  -1   1   0 29738.1 602.668  40
  -1   1   0 29397.5 760.853  36
  -1   1   1 21.1275 16.8668  23
  -1   1   1 10.0418 12.1193  44
  -1   1   1-6.23034 9.83391   8
  -1   1   1-14.9361 14.6128  40
  -1   1   1-11.6066 23.9352  36
  -1   1   1 15.9990 8.02410   3
  -1   1   2 2776.89 245.318  26
  -1   1   2 2961.09 241.865  23
  -1   1   2 2843.46 205.435  44
  -1   1   2 3054.35 244.032   8
  -1   1   2 3016.80 192.730  40
  -1   1   2 3010.07 233.943   3
  -1   1   3 36.7185 48.5787  26
  -1   1   3 17.4645 34.1205  44
  -1   1   3 20.3563 15.3253   3
  -1   1   4 10341.3 437.565   3
  -1   1   4 9650.00 547.132  25
  -1   1   4 10415.1 570.311  23
  -1   1   5 18.3041 21.1785   3
  -1   1   5 41.5339 45.6621  25
  -1   1   5 22.3344 38.3307  23
  -1   1   5 29.6261 58.9560   8
  -1   1   5 5.97789 2.52693  36
  -1   1   6 10937.2 667.567  25
  -1   1   6 12190.2 857.962   8
  -1   1   6 11382.9 797.031  36
  -1   1   6 11565.4 489.590   3
  -1   1   7 14.9747 60.2996  36
  -1   1   7 70.7151 89.9781   8
  -1   1   8 81.6859 102.179  36
  -1   1   8 65.1076 92.1508   8
  -1   1   9 28.0303 82.7955  36
  -1   1   9 79.5294 110.326   8
  -1   1  10 2963.09 499.453  36
  -1   1  10 3031.36 498.081   9
  -1   1  10 3031.54 560.335   8
  -1   1  11 30.3076 38.4390   9
  -1   1  11-7.81377 37.9126  36
  -1   1  11 4.12646 39.9450   8
  -1   1  12 1165.31 344.204   9
  -1   1  12 886.413 324.353   8
  -1   1  12 836.287 274.726  36
  -1   1  13-166.929 133.689   9
  -1   1  13 11.8071 98.1252   8
  -1   1  14 388.258 257.414  16
  -1   1  14 140.973 151.773  42
  -1   1  15 214.075 194.962  16
  -1   1  15 59.2368 101.267  42
  -1   1  15 206.772 179.523  20
  -1   1  16 13165.0 1570.26  16
  -1   1  16 13818.6 1598.67  42
  -1   1  17 205.700 188.460  42
  -1   1  18 7191.98 1090.99  42
  -1   1  19 11.8392 40.8115  42
  -1   1  20 453.601 223.564  32
  -1   1  20 658.302 274.778  42
  -1   1  21 55.3783 62.1252  32
  -1   1  21-135.980 107.032  42
  -1   2 -19-189.621 145.122  14
  -1   2 -18 4678.39 815.568  14
  -1   2 -17-198.722 178.226  14
  -1   2 -16 1043.70 423.194  14
  -1   2 -15-41.1399 84.7886  14
  -1   2 -14 531.916 283.596  14
  -1   2 -12 1277.12 355.169  39
  -1   2 -11-7.86086 27.1073  39
  -1   2 -10 2090.78 429.910  39
  -1   2  -9-8.48936 23.5894   2
  -1   2  -9-55.0583 44.4435  39
  -1   2  -8 30466.1 1523.29  39
  -1   2  -8 31576.4 1415.81   2
  -1   2  -7-3.31276 32.2142   2
  -1   2  -7-37.2195 70.2122  39
  -1   2  -6 1745.39 322.774  39
  -1   2  -6 1453.98 284.089   2
  -1   2  -5-34.9500 65.0059  39
  -1   2  -5-0.27732 54.5116   2
  -1   2  -4 12123.8 761.797   2
  -1   2  -4 14007.4 826.978  39
  -1   2  -3 13.6970 34.8592  41
  -1   2  -3-11.5544 33.0503   2
  -1   2  -3 15.0251 33.0555  39
  -1   2  -2 5546.00 470.535   2
  -1   2  -2 6147.57 433.658  26
  -1   2  -2 6191.04 467.987  41
  -1   2  -2 5780.53 463.523  39
  -1   2  -1-19.8525 26.9462   2
  -1   2  -1 3.82211 13.9641  23
  -1   2   0 3979.50 212.703  23
  -1   2   0 3826.36 313.123  39
  -1   2   0 3981.72 244.874  40
  -1   2   0 4042.19 337.927  36
  -1   2   1 23.0795 25.0772   3
  -1   2   1-22.9942 24.5446   6
  -1   2   1 36.5628 31.1227  23
  -1   2   1-27.9619 26.6137  40
  -1   2   2 936570. 3829.53   9
  -1   2   2 976035. 4648.03  23
  -1   2   2 905481. 6168.11  36
  -1   2   2 919992. 5261.38  41
  -1   2   3 21.9753 45.0852   3
  -1   2   3-19.0920 31.6375  26
  -1   2   3 27.6568 49.1516  25
  -1   2   3 31.6931 30.4590   9
  -1   2   3 91.5066 66.9154   8
  -1   2   3 13.9836 45.3724  36
  -1   2   3-27.9876 71.3030   4
  -1   2   4 34917.3 1181.04  25
  -1   2   4 37677.3 1224.01   8
  -1   2   4 35767.6 1402.64  36
  -1   2   4 38058.6 1090.28   3
  -1   2   5-8.07341 20.4125   3
  -1   2   5-43.9918 31.2790   5
  -1   2   5-39.1336 40.3575  25
  -1   2   5 14.6564 33.5802   8
  -1   2   5 9.63060 15.1477  36
  -1   2   5-6.28967 58.5533   9
  -1   2   6 1049.89 222.466   9
  -1   2   6 1042.66 236.590  25
  -1   2   6 1221.24 261.820   8
  -1   2   6 1029.34 263.056  36
  -1   2   6 1051.79 190.630   3
  -1   2   7 25.3538 52.2934   3
  -1   2   7-8.72733 39.2141   9
  -1   2   7 57.9435 87.3118  36
  -1   2   7-1.11410 61.9204   8
  -1   2   8 3803.04 499.395   9
  -1   2   8 4063.68 564.885   8
  -1   2   8 3978.93 555.794  36
  -1   2   9-78.7583 70.1508   9
  -1   2   9-155.828 113.918   8
  -1   2   9 44.6733 83.4579  36
  -1   2  10 19171.5 1271.79   9
  -1   2  10 18851.4 1346.03   8
  -1   2  10 19474.6 1345.08  36
  -1   2  11 25.6837 30.0127   9
  -1   2  11 36.7870 59.0631  36
  -1   2  12 14755.3 1222.26   9
  -1   2  12 12936.4 1205.44   8
  -1   2  12 14564.9 1233.48  36
  -1   2  13-301.970 225.630  16
  -1   2  13-224.744 153.189  36
  -1   2  14 1031.84 413.629  16
  -1   2  14 888.595 374.803  42
  -1   2  15 231.044 206.035  16
  -1   2  15 141.229 152.936  42
  -1   2  16 63.7097 103.255  42
  -1   2  17-205.282 182.287  42
  -1   2  18 227.980 171.079  32
  -1   2  18 4.36951 90.8362  42
  -1   2  19-43.4063 72.7724  32
  -1   2  19 66.9585 92.7366  42
  -1   2  20 17.0322 40.8151  32
  -1   2  20 158.956 127.606  42
  -1   2  21 132.617 95.9051  32
  -1   2  21-74.0645 76.3979  12
  -1   2  21-140.851 100.624  42
  -1   3 -19-52.5032 72.3262  14
  -1   3 -18-56.9247 86.0399  14
  -1   3 -17 147.919 156.441  14
  -1   3 -16 662.280 324.523  14
  -1   3 -15-236.091 205.863  14
  -1   3 -14 4.78313 121.546  14
  -1   3 -11 64.0812 45.9012  39
  -1   3 -10-44.1002 61.7573   2
  -1   3 -10 60.1783 76.8366  39
  -1   3  -9-85.6514 83.9052   2
  -1   3  -9-3.21594 17.0768  39
  -1   3  -8 230.902 157.348   2
  -1   3  -8 168.500 116.785  39
  -1   3  -7-2.21686 36.9903  26
  -1   3  -7 24.5414 67.5009   2
  -1   3  -7 3.54537 62.1303  39
  -1   3  -6 2527.32 422.536   2
  -1   3  -6 2271.91 346.232  26
  -1   3  -6 2510.86 427.361  39
  -1   3  -5 16.2624 27.4775   2
  -1   3  -5 49.0851 68.7546  26
  -1   3  -5 2.34552 14.9993  41
  -1   3  -5 113.169 132.640  39
  -1   3  -4 22312.5 1171.26   2
  -1   3  -4 24538.8 1048.55  26
  -1   3  -4 22491.6 1155.28  41
  -1   3  -4 22863.7 1162.78  39
  -1   3  -3-35.5791 28.4132  26
  -1   3  -3-9.38817 46.4801  39
  -1   3  -3 66.4360 78.1499   2
  -1   3  -3-21.9823 47.8399  41
  -1   3  -2 9755.82 631.775  26
  -1   3  -2 9754.77 721.609   2
  -1   3  -2 9429.86 675.873  39
  -1   3  -2 9725.33 684.017  41
  -1   3  -1 82.6451 78.3665  41
  -1   3  -1 2.38889 36.5694   5
  -1   3  -1-44.4548 55.4999  26
  -1   3  -1 30.9574 34.9983  24
  -1   3  -1 40.1192 32.6830   2
  -1   3  -1-21.3594 18.9761  39
  -1   3   0 933.899 197.991   5
  -1   3   0 845.913 212.278   2
  -1   3   0 885.400 181.982  26
  -1   3   0 956.285 200.182  41
  -1   3   0 926.502 182.372  39
  -1   3   0 806.797 116.490  40
  -1   3   0 980.558 214.063   3
  -1   3   1 7.20955 30.9713   3
  -1   3   1 5.52903 58.3371  36
  -1   3   1 19.0892 28.3482   5
  -1   3   1-2.08726 42.5216  26
  -1   3   1-23.5447 53.7977  25
  -1   3   1 3.07933 13.6254   2
  -1   3   1 14.4705 48.1636  41
  -1   3   1-8.06546 15.2276  40
  -1   3   2 409.258 133.324   2
  -1   3   2 465.046 98.6058   6
  -1   3   2 286.634 110.951   3
  -1   3   2 461.736 140.772   5
  -1   3   2 476.050 150.521  26
  -1   3   2 305.459 102.305  25
  -1   3   2 524.156 146.254  41
  -1   3   2 403.329 153.769  36
  -1   3   2 367.919 126.242   4
  -1   3   3-25.3989 44.9141   5
  -1   3   3 70.6055 75.7424  26
  -1   3   3 18.1774 44.6141  25
  -1   3   3-11.6573 15.0538   2
  -1   3   3-13.6773 4.03625   3
  -1   3   3 17.4228 50.6297  41
  -1   3   3-5.86855 40.0341   4
  -1   3   3-39.1447 94.8433  36
  -1   3   4 935.044 250.786  36
  -1   3   4 953.041 194.669   5
  -1   3   4 820.407 197.329  25
  -1   3   4 819.490 216.124   4
  -1   3   4 975.188 214.974   8
  -1   3   4 1055.81 220.022   3
  -1   3   5-29.5498 82.1833  36
  -1   3   5 13.0946 49.7168   3
  -1   3   5 95.1205 88.6560   4
  -1   3   5-38.2461 58.3313   5
  -1   3   5 34.3603 34.8671  25
  -1   3   5-8.38931 26.0421   9
  -1   3   5-0.15397 32.9596   8
  -1   3   6 21386.1 884.250   5
  -1   3   6 18399.7 977.001   9
  -1   3   6 19373.1 1066.09  25
  -1   3   6 20201.0 1121.53   8
  -1   3   6 19451.0 1204.57   4
  -1   3   6 18795.7 964.718   3
  -1   3   6 18507.4 1230.36  36
  -1   3   7-30.3338 62.1879   3
  -1   3   7-60.4554 84.8056   9
  -1   3   7 41.6326 53.5822   8
  -1   3   7-23.2662 25.5784  36
  -1   3   7-19.1232 86.9959   4
  -1   3   8 8422.15 764.430   9
  -1   3   8 7864.00 867.813   4
  -1   3   8 8624.48 888.094  36
  -1   3   8 8751.99 835.692   8
  -1   3   8 8297.42 667.587   3
  -1   3   9 53.3614 63.5370   9
  -1   3   9-19.0053 23.7931   8
  -1   3   9-25.7348 40.2047   4
  -1   3  10 3259.50 579.931  36
  -1   3  10 3630.34 562.483   9
  -1   3  10 3543.34 604.648   8
  -1   3  10 2954.36 569.006   4
  -1   3  11-17.2098 91.8026   9
  -1   3  11 8.94079 45.7532  36
  -1   3  11 15.7992 40.2937   8
  -1   3  11 8.03318 29.9494   4
  -1   3  12 246.777 155.622   9
  -1   3  12 228.279 159.344   8
  -1   3  12 177.718 139.756  36
  -1   3  12 449.238 232.031   4
  -1   3  13 515.359 304.485  16
  -1   3  14 9.89904 38.5419  42
  -1   3  15 527.401 295.582  32
  -1   3  15-257.660 199.322  42
  -1   3  16 1311.46 461.164  32
  -1   3  16 2276.18 598.757  42
  -1   3  17 153.415 152.541  32
  -1   3  17-143.072 143.254  42
  -1   3  18-91.5961 111.723  32
  -1   3  18 47.7875 78.0796  42
  -1   3  19-31.0499 59.9881  32
  -1   3  19 84.4519 100.421  12
  -1   3  19-167.576 132.887  42
  -1   3  20 1483.13 383.101  32
  -1   3  20 1515.83 397.364  12
  -1   3  20 1537.99 340.145  42
  -1   3  21 14.6389 30.3781  32
  -1   4 -19-82.4136 79.3249  14
  -1   4 -18 660.372 275.151  14
  -1   4 -17 92.4149 111.919  14
  -1   4 -16 171.393 164.239  14
  -1   4 -15-18.4347 97.1955  14
  -1   4 -14 473.056 279.283  14
  -1   4 -13 354.471 249.615  34
  -1   4 -12 2989.24 724.371  34
  -1   4 -11-170.301 170.496  34
  -1   4 -10 125.577 113.199   2
  -1   4 -10 113.129 135.194  34
  -1   4  -9-60.6836 79.8492  41
  -1   4  -9 40.4953 83.7145  39
  -1   4  -9-10.6107 32.3697   2
  -1   4  -8 3701.26 600.475   2
  -1   4  -8 3695.59 603.169  39
  -1   4  -8 3745.60 616.060  41
  -1   4  -7 8.47270 89.0634   2
  -1   4  -7-38.2336 78.5953  39
  -1   4  -7 70.4801 79.7164  41
  -1   4  -6 4065.31 597.168   2
  -1   4  -6 3686.45 566.923  41
  -1   4  -6 3971.37 575.097  39
  -1   4  -5-21.9280 35.1259  26
  -1   4  -5-45.5248 75.3319  41
  -1   4  -5 49.9511 65.0345   2
  -1   4  -5-58.6440 94.7072  39
  -1   4  -4 156.031 110.831  41
  -1   4  -4 311.385 145.714  26
  -1   4  -4 185.229 89.4111   2
  -1   4  -4 112.392 68.6300  39
  -1   4  -3-16.0671 82.3832  41
  -1   4  -3-23.5890 70.5729  26
  -1   4  -3 6.16844 50.0450   2
  -1   4  -3-5.43636 40.2486  39
  -1   4  -2 7447.19 729.850   2
  -1   4  -2 8781.18 681.060  26
  -1   4  -2 8308.59 712.909  41
  -1   4  -2 8154.94 699.659  39
  -1   4  -1 25.5093 30.8102   5
  -1   4  -1 15.6277 19.9901  26
  -1   4  -1 29.7557 27.9358  25
  -1   4  -1-31.7374 65.1608  41
  -1   4  -1 7.68954 31.4792   2
  -1   4  -1-26.1260 13.9323  39
  -1   4   0 125.548 101.551   5
  -1   4   0 97.2879 86.5603  26
  -1   4   0 23.2699 40.4946  25
  -1   4   0 72.1093 61.1043  41
  -1   4   0 30.6654 33.0255   2
  -1   4   0 35.6924 51.1905   3
  -1   4   1-15.0548 37.0778   6
  -1   4   1-41.9684 65.0087   5
  -1   4   1-9.13799 45.2320  26
  -1   4   1 15.4379 23.7680  25
  -1   4   1 16.5473 63.6413   2
  -1   4   1-5.00690 39.8924  41
  -1   4   1 27.2033 75.4879   3
  -1   4   2 3531.91 442.635   5
  -1   4   2 3578.28 461.003   2
  -1   4   2 3804.56 464.873  26
  -1   4   2 4055.05 443.369  25
  -1   4   2 3490.60 428.172  41
  -1   4   2 3683.31 485.801   3
  -1   4   3-34.2601 41.1609   3
  -1   4   3 38.0961 78.4298  36
  -1   4   3 72.0525 77.8910   5
  -1   4   3 59.8702 89.0867  25
  -1   4   3 40.8038 54.2339   2
  -1   4   3 34.0752 40.6939  41
  -1   4   4 7593.08 807.921  36
  -1   4   4 7079.59 623.543   5
  -1   4   4 7440.77 661.123  25
  -1   4   4 7785.02 699.500   3
  -1   4   5 69.5876 70.4890   3
  -1   4   5 7.31945 25.0970   5
  -1   4   5 41.9257 76.6452  25
  -1   4   5 6.96478 70.8397   4
  -1   4   5-35.4543 89.1813  36
  -1   4   6 30020.8 1263.92   5
  -1   4   6 31264.9 1477.56  25
  -1   4   6 31013.2 1640.25   4
  -1   4   6 29920.1 1687.70  36
  -1   4   6 31435.7 1438.09   3
  -1   4   7 40.4347 62.9791   3
  -1   4   7 27.8725 46.4814   8
  -1   4   7 77.7597 107.181   4
  -1   4   7-27.7524 59.7946  36
  -1   4   8 493.873 187.604   3
  -1   4   8 531.995 218.863   8
  -1   4   8 314.620 171.012   4
  -1   4   8 480.681 230.750  36
  -1   4   9-99.7898 99.2091   8
  -1   4   9 42.7582 115.273   4
  -1   4   9 53.8461 117.796  36
  -1   4  10 700.849 256.626   8
  -1   4  10 754.131 288.447   4
  -1   4  10 607.230 239.130  36
  -1   4  11-255.436 166.994   8
  -1   4  11 52.2922 39.8796  36
  -1   4  12 1710.96 536.022  32
  -1   4  12 2348.12 617.283  33
  -1   4  13 25.4081 44.8032  32
  -1   4  13 31.9263 180.687  33
  -1   4  14-51.6850 93.5553  32
  -1   4  14-365.697 245.741  33
  -1   4  15 63.4063 48.3155  32
  -1   4  16 444.702 274.909  32
  -1   4  16-36.8242 74.9484  12
  -1   4  17-156.593 150.656  32
  -1   4  17-191.844 162.777  12
  -1   4  18 468.231 234.666  12
  -1   4  18 443.444 237.232  32
  -1   4  19 54.1906 75.3923  32
  -1   4  20 173.793 125.562  32
  -1   5 -18 2481.72 435.383  14
  -1   5 -17 45.2334 68.6992  14
  -1   5 -16 1026.56 377.363  14
  -1   5 -15-8.68259 36.1394  14
  -1   5 -14-159.165 159.573  34
  -1   5 -14-59.7362 99.4093  14
  -1   5 -13-200.887 187.161  14
  -1   5 -13 162.877 160.983  34
  -1   5 -12 1008.23 427.169  34
  -1   5 -11-283.924 230.020  34
  -1   5 -10 2447.43 682.787  34
  -1   5  -9-7.35829 196.629  34
  -1   5  -8 13271.8 1507.06  34
  -1   5  -7 77.0982 90.1895   2
  -1   5  -7 110.536 14.6216  39
  -1   5  -7 151.436 82.7671  41
  -1   5  -6 3116.69 571.200   2
  -1   5  -6 3225.32 564.163  41
  -1   5  -6 3344.09 571.125  39
  -1   5  -5-63.5319 135.146  41
  -1   5  -5 1.44904 35.2233   2
  -1   5  -5 3.19981 16.7662  39
  -1   5  -4 913.393 284.235  41
  -1   5  -4 573.487 233.103   2
  -1   5  -4 592.864 225.898  39
  -1   5  -3 8.63550 59.5828  26
  -1   5  -3 4.59842 32.9227  41
  -1   5  -3 70.5572 107.024   2
  -1   5  -3-62.2840 67.9931  39
  -1   5  -2 339.478 137.701  26
  -1   5  -2 462.836 195.137  41
  -1   5  -2 338.549 158.426   2
  -1   5  -2 480.382 197.053  39
  -1   5  -1-9.37337 32.5491  26
  -1   5  -1 4.49200 51.4072  41
  -1   5  -1-9.76305 28.3819   2
  -1   5   0 3960.24 554.904   5
  -1   5   0 3798.91 557.620   2
  -1   5   0 3968.46 516.788  26
  -1   5   0 4107.95 531.782  41
  -1   5   1-44.0974 36.6891   5
  -1   5   1 5.68204 60.3940  26
  -1   5   1 38.9468 11.5928  25
  -1   5   1-21.6868 56.8864   2
  -1   5   1-31.2894 51.8154  41
  -1   5   1 7.41345 45.4901   3
  -1   5   2 3712.59 521.732   5
  -1   5   2 3732.72 525.856   2
  -1   5   2 3718.56 471.459  25
  -1   5   2 4085.88 520.828  41
  -1   5   2 4539.39 601.949   3
  -1   5   3 24.7214 93.9773   3
  -1   5   3-37.8664 45.9537   5
  -1   5   3 35.1368 64.3555  25
  -1   5   3 24.4135 32.6365  41
  -1   5   4 324.489 156.791   3
  -1   5   4 433.092 194.413   5
  -1   5   4 682.352 225.527  25
  -1   5   5 20.7488 49.5015   3
  -1   5   5 10.2760 36.4536   5
  -1   5   6 12808.3 1038.09   3
  -1   5   7 41.8161 102.703   3
  -1   5   8 2371.53 522.338   4
  -1   5   8 2835.76 501.969   3
  -1   5   9 41.1148 69.4233   4
  -1   5  10 18.0546 53.8798  32
  -1   5  10-25.5907 60.4507  27
  -1   5  11 26.8209 118.140  27
  -1   5  11 353.364 252.900  33
  -1   5  12 327.382 237.798  32
  -1   5  12 588.344 299.802  33
  -1   5  13-196.250 184.594  32
  -1   5  13 388.952 264.618  33
  -1   5  14 21.7718 60.8836  32
  -1   5  14-51.8803 94.7889  33
  -1   5  15 51.5905 91.4780  32
  -1   5  15 291.499 216.202  33
  -1   5  16 74.1293 108.256  32
  -1   5  17-146.330 139.136  32
  -1   5  18 161.376 90.7740  32
  -1   5  19-9.31827 15.0761  32
  -1   5  19-161.768 122.807  13
  -1   5  20 58.8519 59.9910  32
  -1   6 -16 1539.13 376.053  14
  -1   6 -15 74.1447 8.65010  14
  -1   6 -15-317.766 179.466  34
  -1   6 -14-54.8059 85.5189  14
  -1   6 -14 373.704 223.382  34
  -1   6 -13-138.339 143.738  14
  -1   6 -13 39.9064 79.4136  34
  -1   6 -12 2204.00 594.341  14
  -1   6 -12 2022.76 609.747  34
  -1   6 -11-368.203 247.354  14
  -1   6 -11-96.1236 133.508  34
  -1   6 -10 10905.0 1472.09  34
  -1   6  -9-130.104 156.830  34
  -1   6  -8 848.287 392.024  34
  -1   6  -7-24.9153 66.6552  34
  -1   6  -6 5428.41 976.139  34
  -1   6  -5-238.778 196.498  34
  -1   6  -4 38.5187 51.7067  41
  -1   6  -3-12.7285 118.547   2
  -1   6  -3 36.3339 46.5647  41
  -1   6  -2 273.332 155.602   2
  -1   6  -2 156.538 116.036  41
  -1   6  -1 100.268 81.5689   2
  -1   6  -1-114.930 97.3413  41
  -1   6   0 916.633 280.381  41
  -1   6   0 984.930 306.574   2
  -1   6   1-156.055 110.229  41
  -1   6   1-134.726 112.257   2
  -1   6   2 102.082 99.1952  41
  -1   6   3 1.14842 50.1919   3
  -1   6   4 1900.76 435.293   3
  -1   6   5 112.822 48.7899   3
  -1   6   6 345.818 184.723   3
  -1   6   7 474.235 260.222  17
  -1   6   7-7.87395 34.4555  32
  -1   6   7-187.194 155.738  27
  -1   6   7 270.118 211.237  13
  -1   6   7 135.125 160.298  33
  -1   6   8 1313.94 457.939  17
  -1   6   8 1594.80 532.072  32
  -1   6   8 667.385 271.689  27
  -1   6   8 1773.11 564.391  13
  -1   6   8 1961.63 649.715  33
  -1   6   9 198.822 182.700  32
  -1   6   9-397.394 239.359  27
  -1   6   9-119.171 147.127  13
  -1   6   9-46.3948 95.6611  33
  -1   6   9 396.082 242.856  17
  -1   6  10-262.254 198.732  27
  -1   6  10 996.594 433.025  13
  -1   6  10 1032.31 449.944  32
  -1   6  10 1221.11 517.896  33
  -1   6  10 1080.49 401.099  17
  -1   6  11 138.704 146.694  27
  -1   6  11 117.211 169.345  33
  -1   6  11 112.773 182.867  32
  -1   6  12 339.699 244.618  32
  -1   6  12 314.516 245.429  33
  -1   6  13-117.817 67.2013  32
  -1   6  13-41.8225 129.115  33
  -1   6  14 1064.30 431.774  32
  -1   6  14 696.194 340.231  33
  -1   6  15 105.215 183.564  32
  -1   6  15 18.3599 54.9852  13
  -1   6  15 62.3340 150.260  33
  -1   6  16 1108.03 398.839  32
  -1   6  16 996.843 355.486  33
  -1   6  16 726.557 332.218  13
  -1   6  17-17.1585 26.8560  32
  -1   6  17-260.509 177.253  13
  -1   6  18 212.583 141.423  32
  -1   6  18 344.489 179.313  13
  -1   7 -14 159.442 115.422  14
  -1   7 -14-371.012 182.709  34
  -1   7 -13 53.5708 74.5719  14
  -1   7 -13 272.163 180.588  34
  -1   7 -12 204.119 147.070  14
  -1   7 -12 350.184 238.967  34
  -1   7 -11-101.798 116.443  14
  -1   7 -11-104.689 130.333  34
  -1   7 -10 5458.15 1005.07  34
  -1   7 -10 4882.78 838.784  14
  -1   7  -9-19.1624 52.8762  14
  -1   7  -9-53.5236 91.4381  34
  -1   7  -8-10.3091 43.9336  34
  -1   7  -7-53.5650 172.145  34
  -1   7  -6 300.099 209.534  34
  -1   7  -5-396.091 247.280  31
  -1   7  -5 80.9700 182.177  34
  -1   7  -4 81.5149 113.379  31
  -1   7  -4 261.801 214.264  34
  -1   7  -3-37.0476 76.8364  31
  -1   7  -3 42.6270 84.8469  34
  -1   7  -2 2893.37 676.962  31
  -1   7  -2 3218.45 721.559  34
  -1   7  -1 236.517 194.995  31
  -1   7  -1 188.551 170.441  34
  -1   7   0 5439.81 947.780  31
  -1   7   0 5864.52 1007.91  13
  -1   7   0 5250.04 897.996  17
  -1   7   1-186.362 176.275  13
  -1   7   1-19.8921 56.8068  31
  -1   7   1 95.8309 119.102  17
  -1   7   2-179.464 176.052  33
  -1   7   2-182.136 174.606  13
  -1   7   2 155.457 88.7718  17
  -1   7   3 13.3337 46.8586  31
  -1   7   3-215.127 199.243  33
  -1   7   3-49.1080 91.1987  13
  -1   7   3-247.739 194.569  17
  -1   7   4 330.117 250.344  31
  -1   7   4 409.886 296.425  13
  -1   7   4 387.519 274.548  33
  -1   7   4 145.449 179.811  17
  -1   7   5 97.9101 141.893  31
  -1   7   5 169.362 172.959  13
  -1   7   5 188.846 217.072  33
  -1   7   5 58.7553 96.4017  17
  -1   7   6-84.8496 118.978  31
  -1   7   6 8.74364 124.105  27
  -1   7   6-36.3628 81.1806  13
  -1   7   6 128.539 134.449  33
  -1   7   6 123.980 141.146  17
  -1   7   7-164.349 164.594  31
  -1   7   7-78.6258 104.591  27
  -1   7   7-28.2614 72.4702  13
  -1   7   7 224.173 217.527  33
  -1   7   7 35.7116 177.843  17
  -1   7   8 523.937 273.706  27
  -1   7   8-141.362 163.761  13
  -1   7   8 317.520 259.257  33
  -1   7   8 229.687 193.699  17
  -1   7   9 29.7638 65.9105  27
  -1   7   9 81.3259 124.017  33
  -1   7   9-7.73941 35.4137  17
  -1   7  10 90.7134 137.989  32
  -1   7  10-273.398 200.660  27
  -1   7  10 259.547 223.252  13
  -1   7  10 92.7119 131.417  33
  -1   7  10 77.7451 110.700  17
  -1   7  11-222.142 195.681  32
  -1   7  11 132.434 158.103  13
  -1   7  11-30.7414 134.637  33
  -1   7  12 84.9847 118.663  32
  -1   7  12 166.489 173.834  13
  -1   7  12-204.656 194.614  33
  -1   7  13 34.0846 72.7069  32
  -1   7  13-158.284 164.007  33
  -1   7  13 34.3509 101.988  13
  -1   7  14 207.681 202.479  32
  -1   7  14 330.287 253.768  13
  -1   7  14-17.1904 50.9407  33
  -1   7  15 66.9563 174.881  33
  -1   7  15-106.567 119.234  13
  -1   7  16-166.756 134.970  13
  -1   7  16-199.603 141.437  33
  -1   7  17-202.001 128.155  13
  -1   8 -12 111.189 102.069  34
  -1   8 -11-55.4233 80.6594  34
  -1   8 -10 730.762 317.461  34
  -1   8  -9-1.31898 8.17436  34
  -1   8  -8 441.175 282.056  34
  -1   8  -7 37.1804 88.3249  34
  -1   8  -6 1.53379 16.4102  34
  -1   8  -5 29.1079 196.121  31
  -1   8  -5-145.484 160.551  34
  -1   8  -4 591.238 301.908  31
  -1   8  -4 434.101 244.209  34
  -1   8  -3 55.1550 97.8570  34
  -1   8  -3-305.504 225.609  31
  -1   8  -2-129.471 148.800  31
  -1   8  -2-68.3649 209.355  34
  -1   8  -1 75.7949 114.859  31
  -1   8   0 2134.62 607.048  31
  -1   8   0 1997.35 629.260  13
  -1   8   1-379.483 259.691  31
  -1   8   1-81.4535 122.293  13
  -1   8   2-58.3345 110.002  31
  -1   8   2-76.2684 118.461  13
  -1   8   3-201.870 190.156  31
  -1   8   3-130.434 155.275  13
  -1   8   4 524.031 313.276  31
  -1   8   4 939.543 433.763  13
  -1   8   4 650.471 378.731  33
  -1   8   4 648.841 356.983  17
  -1   8   5-284.629 224.483  31
  -1   8   5 182.352 117.769  13
  -1   8   5-184.538 194.719  33
  -1   8   5-18.5745 55.9036  17
  -1   8   6-19.0417 57.4723  31
  -1   8   6 25.3163 68.9216  13
  -1   8   6 14.7660 55.5401  33
  -1   8   6 127.842 146.576  17
  -1   8   7 0.50101 9.14739  31
  -1   8   7-266.298 186.514  27
  -1   8   7 56.4969 154.689  13
  -1   8   7 53.7070 95.7985  33
  -1   8   7 50.8014 202.074  17
  -1   8   8 36.2490 75.2906  31
  -1   8   8-31.9753 76.9507  13
  -1   8   8 298.931 197.563  27
  -1   8   8 41.7421 135.510  33
  -1   8   9 25.3956 67.7783  13
  -1   8   9-43.0168 92.3597  33
  -1   8  10 278.558 220.003  13
  -1   8  10 333.044 233.781  33
  -1   8  11-0.47857 113.910  13
  -1   8  11 7.04656 35.0637  33
  -1   8  12 163.962 177.538  33
  -1   8  12 66.3307 99.2122  13
  -1   8  13 87.8640 127.778  13
  -1   8  13-276.415 195.630  33
  -1   8  14 106.784 157.165  13
  -1   8  14 33.1674 62.0410  33
  -1   8  15 156.765 123.751  13
  -1   9  -9 60.0517 75.9261  34
  -1   9  -8-151.646 130.300  34
  -1   9  -7-292.656 190.859  34
  -1   9  -6-11.0724 38.4804  34
  -1   9  -5-74.2723 92.3320  31
  -1   9  -5 130.874 135.278  34
  -1   9  -4 74.2553 98.9987  31
  -1   9  -4-13.6956 44.2269  34
  -1   9  -3 243.733 186.464  34
  -1   9  -3 74.5404 103.785  31
  -1   9  -2 165.871 159.609  31
  -1   9  -1 146.697 153.227  31
  -1   9   0-134.463 148.693  31
  -1   9   1 85.7728 120.039  31
  -1   9   2 169.199 195.487  31
  -1   9   3-117.483 142.306  13
  -1   9   3-75.9665 112.781  31
  -1   9   4 92.3448 139.051  31
  -1   9   4 252.937 208.076  13
  -1   9   5 70.1364 105.994  31
  -1   9   5 223.205 194.174  13
  -1   9   6 45.8529 146.272  31
  -1   9   6-70.4910 107.957  13
  -1   9   7-10.5507 38.5908  31
  -1   9   7 87.0639 81.1904  13
  -1   9   8-312.905 197.563  31
  -1   9   8-77.4312 108.714  13
  -1   9   9-83.2417 109.034  13
  -1   9  10 97.6438 110.782  13
  -1   9  11-57.7529 154.518  13
  -1   9  12-68.0916 81.1336  13
  -1  10  -3 91.2024 90.8958  31
  -1  10  -2 53.2007 74.7423  31
  -1  10  -1 31.6752 41.0737  31
  -1  10   0-61.1995 86.4170  31
  -1  10   1 110.380 117.914  31
  -1  10   2-109.531 118.043  31
  -1  10   3-227.055 169.009  31
  -1  10   4 820.683 309.300  31
  -1  10   5 68.8295 127.001  31
  -1  10   6 132.304 132.227  31
  -1  10   7-240.337 144.055  31
   0  -6  10 297.373 226.383  20
   0  -6  11-117.246 142.225  20
   0  -6  12 2155.26 599.138  20
   0  -6  13 50.3117 88.0188  20
   0  -6  14 93.9587 112.847  20
   0  -6  15 193.253 146.861  20
   0  -6  16 538.378 211.599  20
   0  -5   9 261.553 204.903  20
   0  -5  10 284.797 221.875  20
   0  -5  11-28.6033 72.1499  20
   0  -5  12 19601.1 1944.74  20
   0  -5  13 71.1449 114.358  20
   0  -5  14-21.9836 61.8628  20
   0  -5  15-138.941 147.926  20
   0  -5  16 205.634 166.298  20
   0  -5  17 77.0691 90.6620  20
   0  -4  11-210.895 191.591  20
   0  -4  12 28087.9 2325.44  20
   0  -4  13 59.0483 106.480  20
   0  -4  14 1983.84 641.963  20
   0  -4  15-215.411 198.769  20
   0  -4  16 1499.76 504.622  20
   0  -4  17 22.2672 56.7650  20
   0  -4  18 2575.64 553.282  20
   0  -3   3 9.15836 26.0697  44
   0  -3   4 306.423 90.9086  44
   0  -3   5 40.3498 40.5211  44
   0  -3   6 4662.95 458.094  44
   0  -3  10 10184.6 919.204   9
   0  -3  12 4469.07 899.916  20
   0  -3  13 233.344 208.453  20
   0  -3  14 3171.56 710.254  42
   0  -3  14 2742.27 748.906  20
   0  -3  15-112.775 134.070  42
   0  -3  15 44.3160 92.3920  20
   0  -3  16 158.207 155.024  42
   0  -3  16 155.273 169.229  20
   0  -3  17 28.0205 61.7797  42
   0  -3  17-111.867 137.031  20
   0  -3  18 1349.60 447.266  20
   0  -3  18 1314.69 393.853  42
   0  -2 -12 115.356 100.895  11
   0  -2 -11 48.6673 61.8388  11
   0  -2 -10 16525.1 1088.78  11
   0  -2  -9 8.93280 21.9820  11
   0  -2  -8 16086.0 910.270  11
   0  -2  -7-14.1792 51.2936  11
   0  -2  -6 13341.5 668.342  11
   0  -2  -5-19.9919 23.0156  11
   0  -2   3 47.3300 41.1484  44
   0  -2   4 33530.0 960.119  44
   0  -2   5-23.2083 7.66506  44
   0  -2   6 212.220 90.0120  44
   0  -2  11 101.807 94.7669   9
   0  -2  12 7705.63 880.196   9
   0  -2  13 44.0009 82.2725  42
   0  -2  13-162.031 167.834  20
   0  -2  14 5386.98 967.130  42
   0  -2  14 5260.29 999.982  20
   0  -2  15 106.566 135.313  42
   0  -2  15 181.400 185.766  20
   0  -2  16 1130.46 456.656  42
   0  -2  16 1900.93 622.879  20
   0  -2  17-74.5149 109.921  42
   0  -2  17-62.7211 171.333  20
   0  -2  18 1110.14 407.790  42
   0  -2  18 787.911 363.019  20
   0  -2  19 19.6042 48.5709  42
   0  -2  20-95.0732 92.6357  42
   0  -1 -13-123.928 113.645  11
   0  -1 -12 2190.41 462.377  11
   0  -1 -11-6.70739 23.6845  11
   0  -1 -10 2539.37 438.062  11
   0  -1  -9 30.0048 12.3446  11
   0  -1  -8 16583.4 975.634  11
   0  -1  -8 17941.2 804.533  39
   0  -1  -7 25.8272 40.1423  11
   0  -1  -7-24.1503 25.9728  39
   0  -1  -6 59880.3 1512.63  11
   0  -1  -6 62636.7 1219.31  39
   0  -1   1 25.0790 10.5338  43
   0  -1   2 8319.33 326.426  44
   0  -1   2 8556.66 304.604  43
   0  -1   3 30.5126 23.6321  44
   0  -1   3-5.31319 16.2476  43
   0  -1   4 19327.8 698.202  44
   0  -1   5-27.3211 20.6839  44
   0  -1   5 41.6339 39.8440  36
   0  -1   6 13098.6 732.149  44
   0  -1   6 13852.7 636.926  36
   0  -1   7 53.1437 29.8495  36
   0  -1   8 8427.77 582.348  36
   0  -1  10 458.623 172.936  22
   0  -1  11-0.76406 65.8138   9
   0  -1  12 9.84502 30.7910   9
   0  -1  13-14.2339 38.7528   9
   0  -1  14 55320.8 3150.85  20
   0  -1  14 50467.1 2964.08  42
   0  -1  15-61.4832 103.739  42
   0  -1  15-193.145 187.398  20
   0  -1  16 3622.86 836.255  20
   0  -1  16 3852.52 841.415  42
   0  -1  17-47.8697 91.4611  42
   0  -1  17-164.774 171.284  20
   0  -1  18 1312.09 475.711  42
   0  -1  18 1542.65 522.180  20
   0  -1  19 117.289 128.911  42
   0  -1  20-111.302 113.051  42
   0  -1  21-0.49880 6.44793  42
   0   0 -13-94.8804 102.044  11
   0   0 -12 1944.35 453.976  11
   0   0 -11 291.060 155.375  11
   0   0 -11 45.1623 56.4933  39
   0   0 -10 43796.1 1885.44  11
   0   0 -10 44504.3 1679.93  39
   0   0  -9-30.5063 40.3826  39
   0   0  -9 60.8414 61.1661  11
   0   0  -8 27572.7 1159.73  39
   0   0  -8 27566.6 1288.41  11
   0   0  -7 53.4667 59.7825  11
   0   0  -7 6.89557 10.9357   2
   0   0  -7-17.0080 52.8533  39
   0   0  -6 20890.6 939.190  11
   0   0  -6 21443.0 619.925   2
   0   0   2 2813.68 173.276  36
   0   0   2 2669.45 187.288  43
   0   0   3-11.3594 17.7964  36
   0   0   3 0.05306 15.0056  43
   0   0   4 3800.38 292.146  36
   0   0   5 29.0138 8.43994  36
   0   0   6 21807.4 858.661  36
   0   0   7-15.7022 18.0801  36
   0   0   8 29090.9 1156.44  36
   0   0   8 28478.7 1021.19  22
   0   0   9-42.6229 30.4686  36
   0   0   9-20.8868 13.1678  22
   0   0  10 43098.9 1831.62   9
   0   0  11-97.8544 91.0872   9
   0   0  12 1564.74 393.102   9
   0   0  12 1931.49 498.719   8
   0   0  13 81.1526 102.903   8
   0   0  13 376.971 197.557   9
   0   0  14 121.287 140.182  42
   0   0  14 164.208 163.231  20
   0   0  15-67.0305 163.462  42
   0   0  15 94.4957 127.323  20
   0   0  16 211.007 200.740  42
   0   0  16 322.849 237.952  20
   0   0  17-190.595 184.321  42
   0   0  17-15.6780 51.9121  20
   0   0  18 1080.63 429.504  42
   0   0  19 87.2929 114.916  42
   0   0  20 1124.11 377.533  42
   0   0  21-11.7339 33.8032  42
   0   0  22 74.2292 68.9223  42
   0   1 -13-155.970 133.588  11
   0   1 -12 175.234 135.616  11
   0   1 -12 68.6541 78.3348  39
   0   1 -11 5.84784 65.6888  11
   0   1 -11 79.5452 83.4984  39
   0   1 -10 541.259 222.029  11
   0   1 -10 557.552 200.007  39
   0   1  -9 8.68492 30.2091  11
   0   1  -9-33.2416 66.0594  39
   0   1  -8 8121.79 731.313  11
   0   1  -8 8130.20 566.757   2
   0   1  -8 7964.62 697.601  39
   0   1  -7 14.5493 52.5886  11
   0   1  -7 8.25888 50.6000  39
   0   1  -6 13866.1 813.832  11
   0   1  -6 12992.1 761.941  39
   0   1  -5 25.2570 14.5174  11
   0   1  -3-12.8751 10.7863  11
   0   1  -2 8352.42 386.531  11
   0   1  -2 8406.29 345.002   5
   0   1  -2 8115.77 374.452   1
   0   1  -1 25.2287 16.6719   3
   0   1  -1 22.9229 10.5712  11
   0   1  -1 12.5381 4.64819  26
   0   1  -1 28.1394 10.0733  24
   0   1   0 1157.00 97.7150  10
   0   1   1 62.7901 24.8817   1
   0   1   1 45.2973 24.2271   9
   0   1   1 49.0723 24.9789  41
   0   1   1 70.2937 15.7662  39
   0   1   1 58.7291 16.4509  37
   0   1   2 2285.99 135.351   1
   0   1   2 2357.09 193.721   9
   0   1   3 8.68751 7.61714   9
   0   1   3-1.91531 6.39339   1
   0   1   4 63335.8 1413.96  36
   0   1   4 62068.7 724.540   1
   0   1   4 64238.6 1127.39   7
   0   1   5-31.7448 53.4984  36
   0   1   5-17.9065 38.4269   9
   0   1   5 15.9947 34.5292   7
   0   1   6 59984.7 1919.20   8
   0   1   6 63839.4 1676.81   9
   0   1   6 61120.6 1621.23  36
   0   1   7 2.96074 33.3812  36
   0   1   7-40.3347 59.2504   8
   0   1   7 11.6502 63.8985   9
   0   1   8 17276.7 1016.91   9
   0   1   8 16033.0 1168.23   8
   0   1   8 16934.3 962.699  36
   0   1   8 17075.5 742.236   7
   0   1   9-19.0211 68.5745   9
   0   1   9-18.0219 59.8911  36
   0   1   9-22.4864 40.4752   8
   0   1  10 2614.18 455.270   9
   0   1  10 2645.18 519.514   8
   0   1  10 2537.08 411.877  36
   0   1  11-145.044 111.089   9
   0   1  11-91.5229 24.7208   8
   0   1  11-28.2595 101.839  36
   0   1  12 2207.12 460.570   9
   0   1  12 1802.78 458.907   8
   0   1  13 115.840 109.102   9
   0   1  13 157.294 138.638   8
   0   1  14 5422.59 926.132  42
   0   1  15-59.6755 100.530  42
   0   1  15 76.8069 111.484  20
   0   1  16 106.532 136.821  42
   0   1  17-207.936 190.982  42
   0   1  18 2152.79 607.782  42
   0   1  19 165.595 141.992  32
   0   1  19-4.79940 26.9250  42
   0   1  20 333.559 181.005  32
   0   1  20 618.358 271.212  42
   0   1  21-5.86974 24.2265  42
   0   1  22 410.768 171.270  12
   0   1  22 276.903 137.108  42
   0   2 -18 737.615 310.205  14
   0   2 -17-158.240 156.040  14
   0   2 -16 1207.99 449.898  14
   0   2 -12 7412.15 923.367  11
   0   2 -12 7060.37 856.866  39
   0   2 -11-103.184 102.033  11
   0   2 -11-34.7738 57.1954  39
   0   2 -10 1303.54 353.730  11
   0   2 -10 1305.03 341.893  39
   0   2  -9 116.278 82.7056   2
   0   2  -9-44.1524 59.5360  11
   0   2  -9-22.4933 43.4310  39
   0   2  -8 5469.76 636.055  11
   0   2  -8 5920.50 572.800   2
   0   2  -8 5524.48 633.456  39
   0   2  -7-66.4389 5.67955  11
   0   2  -7-1.24527 28.4533  39
   0   2  -6 119.702 91.1590  11
   0   2  -6 137.063 90.7959  39
   0   2  -5 19.5486 33.5923  11
   0   2  -5-3.93735 11.3063  39
   0   2  -4 34303.2 1141.10  11
   0   2  -4 31649.6 1186.14  39
   0   2  -3 31.9288 32.1533   5
   0   2  -3 26.5033 38.7997  26
   0   2  -3 5.94792 17.5752   1
   0   2  -3 17.3037 17.4275  24
   0   2  -3 82.4277 67.6904  39
   0   2  -2 13186.4 559.672  11
   0   2  -2 12971.0 598.386   5
   0   2  -2 13428.0 492.416  26
   0   2  -2 13671.9 340.307  24
   0   2  -2 13695.9 587.278   3
   0   2  -1-31.2224 39.9740   3
   0   2  -1-9.58374 24.2918  11
   0   2  -1 18.7589 35.2478  10
   0   2  -1-6.41319 26.6511  26
   0   2  -1 64.3827 51.3422  41
   0   2  -1 4.74202 30.0487  39
   0   2   0 15116.2 507.599  10
   0   2   0 15355.9 539.293  26
   0   2   0 14846.1 454.179  25
   0   2   0 15028.2 544.098  41
   0   2   0 14354.5 531.486  39
   0   2   1-16.7502 37.8722   1
   0   2   1 28.0079 26.9332  26
   0   2   1 8.74255 24.5541  25
   0   2   1 1.55633 28.4247  41
   0   2   1 39.1096 21.0700  39
   0   2   2 39131.2 871.517   1
   0   2   2 38366.9 932.347  25
   0   2   2 39015.9 866.352  41
   0   2   3 39.2700 28.7793   1
   0   2   3-13.1075 27.2250   9
   0   2   3-7.12265 11.1070  37
   0   2   4 66891.3 1037.96   1
   0   2   4 63833.9 833.060   2
   0   2   4 61871.3 1653.45  36
   0   2   4 63379.1 1612.20   4
   0   2   5 9.81375 21.3984   1
   0   2   5 7.09243 23.6611   9
   0   2   5-36.1778 64.4491   8
   0   2   5-4.69981 15.5938  36
   0   2   5-30.0325 39.0686   7
   0   2   6 12451.0 390.699   1
   0   2   6 14807.3 838.618   9
   0   2   6 14373.6 902.263   8
   0   2   6 13031.5 840.421  36
   0   2   6 13009.7 680.953   7
   0   2   7-15.3543 40.9828   9
   0   2   7 34.7621 50.6369   8
   0   2   8 17477.4 1055.19   9
   0   2   8 16266.8 1119.26   8
   0   2   8 17137.9 1061.87  36
   0   2   8 17435.9 855.288   7
   0   2   9 23.0796 71.2157   9
   0   2   9-37.0346 73.1415   8
   0   2   9-124.050 92.1854  36
   0   2   9 23.2582 33.9001   7
   0   2  10 16357.5 1148.17   9
   0   2  10 15551.4 1219.04   8
   0   2  10 16197.4 1134.19  36
   0   2  11-4.35746 45.2138   9
   0   2  11 134.849 139.211   8
   0   2  11 110.016 93.9993  36
   0   2  12 44.3722 64.9528   9
   0   2  12 54.3476 118.618   8
   0   2  12 60.1212 71.7186  36
   0   2  13-44.4009 140.985   9
   0   2  13 199.351 190.222   8
   0   2  14 238.886 227.238  16
   0   2  14-182.518 167.841  42
   0   2  15-6.91857 33.6972  42
   0   2  16 3099.42 723.862  42
   0   2  17-60.0018 100.258  42
   0   2  18 1481.49 453.529  32
   0   2  18 1550.79 508.649  42
   0   2  19-147.807 134.376  32
   0   2  19 97.8558 118.000  42
   0   2  20-67.5529 82.0003  32
   0   2  20-106.097 112.630  42
   0   2  21 153.010 104.459  32
   0   2  21 202.254 142.108  12
   0   2  21 58.8153 73.5542  42
   0   2  22-5.77375 19.7762  12
   0   3 -19-163.654 122.379  14
   0   3 -18 1514.51 434.971  14
   0   3 -17-136.950 144.048  14
   0   3 -16 309.093 229.099  14
   0   3 -11-59.8677 79.8539  39
   0   3 -10 9693.91 990.116  11
   0   3 -10 9349.51 971.276  39
   0   3  -9-20.0175 81.8256  11
   0   3  -9 44.7389 88.6912   2
   0   3  -9-149.298 116.281  39
   0   3  -8 15318.2 1127.07  11
   0   3  -8 15607.8 1067.46   2
   0   3  -8 15380.7 1143.22  39
   0   3  -7-89.2398 78.5707  11
   0   3  -7 76.4258 89.1867  39
   0   3  -6 4965.08 562.458  11
   0   3  -6 4868.94 586.130  39
   0   3  -5 10.2718 38.5898  39
   0   3  -5 1.52409 48.4316  11
   0   3  -5 77.3886 48.6106  26
   0   3  -4 273.925 102.273  11
   0   3  -4 279.009 111.573   5
   0   3  -4 332.832 145.083  39
   0   3  -3-24.6384 40.3176   5
   0   3  -3 49.2305 48.3778   1
   0   3  -3-6.40066 40.5958  39
   0   3  -2 978.519 205.477   5
   0   3  -2 1211.92 212.597  10
   0   3  -2 1109.24 121.732  25
   0   3  -2 1033.03 201.278  41
   0   3  -2 831.501 187.416  39
   0   3  -2 1064.16 220.546   1
   0   3  -2 1110.79 213.145   3
   0   3  -1 39.4776 14.0317   3
   0   3  -1 29.8115 24.1287  10
   0   3  -1 26.6522 24.9591   5
   0   3  -1 22.5175 23.3561  25
   0   3  -1 11.2469 30.1722   1
   0   3  -1 16.9924 14.2369  41
   0   3  -1 12.3079 23.1344  39
   0   3   0 8870.31 583.303   5
   0   3   0 10301.4 553.322  26
   0   3   0 9898.53 465.521  25
   0   3   0 9667.38 545.774  41
   0   3   0 9145.31 588.156   3
   0   3   0 9876.20 608.981   1
   0   3   1-0.41455 16.3639   3
   0   3   1 19.7342 23.4048  10
   0   3   1 30.7504 30.6011  26
   0   3   1-30.7723 27.1170   5
   0   3   1-31.9647 47.8997  41
   0   3   1 25.5015 29.0783  39
   0   3   1 13.7073 10.5110   1
   0   3   2 10948.8 634.883   5
   0   3   2 12149.8 486.163  10
   0   3   2 11254.5 591.174  25
   0   3   2 11140.8 570.120  41
   0   3   2 11522.8 412.419  39
   0   3   2 11261.2 610.475   1
   0   3   2 10502.4 641.866   3
   0   3   3 43.3037 27.6403   3
   0   3   3-10.1758 14.0617  25
   0   3   3-4.04275 19.0132   5
   0   3   3-15.4239 28.0024  41
   0   3   3 15.8019 45.7326   4
   0   3   3 5.32198 74.2131  36
   0   3   3 6.53301 16.8921   1
   0   3   4 30470.7 1346.45  36
   0   3   4 30372.8 1056.82   5
   0   3   4 31133.0 895.225   2
   0   3   4 29171.7 1225.69   4
   0   3   4 30014.2 1181.86   8
   0   3   4 30502.4 1153.26   3
   0   3   5-53.1638 46.2591   4
   0   3   5-58.0102 32.4888  37
   0   3   5-3.85746 14.8775   9
   0   3   5 27.9736 45.8358   5
   0   3   5-68.3316 64.0628   8
   0   3   5 65.2933 78.4559  36
   0   3   6 19504.5 846.580   5
   0   3   6 19541.3 983.230   9
   0   3   6 19674.8 1093.48   8
   0   3   6 18213.0 1090.42   4
   0   3   6 18340.7 1124.26  36
   0   3   7-38.2342 58.6994   9
   0   3   7-0.76064 17.1968   5
   0   3   7-49.7517 73.9290   8
   0   3   7-19.5315 29.2332   4
   0   3   7-20.2359 84.0589  36
   0   3   8 143.221 110.577   9
   0   3   8 77.6329 76.9241   8
   0   3   8 13.4512 106.121   4
   0   3   8 87.8276 95.0827  36
   0   3   9 68.6072 95.2048   9
   0   3   9 94.7568 107.656   8
   0   3   9-117.007 97.6689  36
   0   3   9-12.8648 83.2615   4
   0   3  10 1204.00 319.462   9
   0   3  10 1570.68 385.358   8
   0   3  10 1341.77 340.361  36
   0   3  10 1269.17 350.346   4
   0   3  11 22.0722 44.1464   9
   0   3  11 108.287 94.0170   8
   0   3  11 58.4735 75.9210   4
   0   3  11 41.3286 108.871  36
   0   3  12-172.578 128.365   9
   0   3  12-125.807 117.529   8
   0   3  12-3.16187 18.1703   4
   0   3  12-260.289 158.318  36
   0   3  13 349.960 188.111   9
   0   3  13 23.0787 47.9992  36
   0   3  14 200.062 173.125  42
   0   3  15 89.6557 175.261  32
   0   3  15 138.057 147.121  42
   0   3  16 514.953 288.785  32
   0   3  16 371.462 242.781  42
   0   3  17-10.0506 38.6508  32
   0   3  17-62.1394 97.9094  42
   0   3  18 73.3859 84.0617  32
   0   3  18-15.2785 46.7264  42
   0   3  19 121.557 120.176  32
   0   3  19-108.236 123.091  12
   0   3  19-106.989 115.601  42
   0   3  20 1266.83 362.119  32
   0   3  20 1405.01 403.419  12
   0   3  20 1326.24 366.091  42
   0   3  21-21.6210 38.3283  32
   0   3  21-0.52344 6.76337  12
   0   4 -19-8.38569 24.5473  14
   0   4 -18 2601.97 534.150  14
   0   4 -17 35.2573 69.1903  14
   0   4 -16 1341.69 475.580  14
   0   4 -15-49.7155 93.2583  14
   0   4 -11-134.075 146.142  34
   0   4 -10 141.791 117.938   2
   0   4  -9 101.323 97.6478   2
   0   4  -9-16.5700 41.5143  39
   0   4  -8 13012.7 1096.83   2
   0   4  -8 12776.7 1127.49  39
   0   4  -7-37.7422 57.7111  39
   0   4  -7 7.57867 70.9999   2
   0   4  -6 4653.54 621.285  39
   0   4  -5 18.9412 26.6088  41
   0   4  -5 20.2694 68.8922  39
   0   4  -4 187.159 97.9078   5
   0   4  -4 385.137 168.673  41
   0   4  -4 205.883 126.655  39
   0   4  -3-8.89269 61.2959   5
   0   4  -3-19.2712 44.5905  26
   0   4  -3 68.7040 74.3825  41
   0   4  -3 70.1536 83.9427  39
   0   4  -2 4254.77 496.307   5
   0   4  -2 4703.19 419.729  26
   0   4  -2 4247.04 475.249  41
   0   4  -2 4119.26 474.215  39
   0   4  -2 4242.41 505.699   1
   0   4  -2 4686.60 505.295   3
   0   4  -1 11.5698 19.3607   3
   0   4  -1-10.0734 44.6841  10
   0   4  -1 38.8975 73.8421   5
   0   4  -1 23.0966 48.3832  26
   0   4  -1 23.5882 43.5713   1
   0   4  -1 57.0822 58.9463  41
   0   4  -1-1.82545 15.0178  39
   0   4   0 3327.71 424.953   3
   0   4   0 2883.95 399.927   5
   0   4   0 2952.28 330.450  10
   0   4   0 3201.81 362.528  26
   0   4   0 3179.61 307.009  25
   0   4   0 2737.07 343.315  41
   0   4   0 3187.69 366.424  39
   0   4   0 3017.84 402.426   1
   0   4   1-25.5074 49.1486   3
   0   4   1-31.6196 39.7322  10
   0   4   1 15.7989 43.2038   5
   0   4   1-2.74383 32.6285  25
   0   4   1 14.7480 45.0919   1
   0   4   1-41.0930 49.5200  41
   0   4   2 19120.7 955.338   1
   0   4   2 17937.5 970.745   5
   0   4   2 18528.9 866.723  41
   0   4   2 18555.8 998.805   3
   0   4   3 5.18831 90.0037   3
   0   4   3 0.86663 23.5013   5
   0   4   3-36.8304 36.2458  41
   0   4   3 20.2067 21.3148   1
   0   4   3 9.99894 44.8570   2
   0   4   4 309.645 161.707   3
   0   4   4 187.425 111.638   5
   0   4   4 173.751 95.5857   1
   0   4   4 181.861 104.452   2
   0   4   5-23.4411 66.2021   3
   0   4   5-27.9526 53.1978   5
   0   4   5-59.1693 47.8752   4
   0   4   5 75.0812 85.2249   1
   0   4   6 4099.76 463.477   5
   0   4   6 4724.37 578.783   8
   0   4   6 4072.79 564.953   4
   0   4   6 3712.38 481.462   3
   0   4   7-33.9648 63.6372   3
   0   4   7-31.1841 25.5210   5
   0   4   7 7.33791 68.3364   8
   0   4   7 33.5456 81.1757   4
   0   4   7 4.50543 6.55976  36
   0   4   8 720.844 219.790   3
   0   4   8 697.804 236.689   8
   0   4   8 493.998 209.299   4
   0   4   8 634.757 246.546  36
   0   4   9-27.5854 26.6963   3
   0   4   9 2.73080 15.9097   8
   0   4   9 37.6287 60.0827   4
   0   4  10 1367.24 386.440   4
   0   4  10 1497.14 394.042   8
   0   4  10 1348.02 378.945  36
   0   4  11 20.9073 47.6275   8
   0   4  11 33.8738 48.5130   4
   0   4  11 85.8751 95.0096  36
   0   4  13-347.350 232.845  32
   0   4  14 1316.95 459.043  32
   0   4  15-49.0849 88.6545  32
   0   4  16 184.936 169.626  32
   0   4  16-60.9328 101.460  12
   0   4  17-79.5822 107.732  32
   0   4  17 20.2568 56.7635  12
   0   4  18 36.3008 68.9139  32
   0   4  18 209.821 173.260  12
   0   4  19 46.3438 71.7141  32
   0   4  19 38.2802 68.2192  12
   0   4  20-156.252 116.521  32
   0   4  20-135.354 113.702  12
   0   4  21 0.72731 6.51030  32
   0   4  21-130.819 92.1105  12
   0   5 -18-50.0535 61.7502  14
   0   5 -17 71.7354 72.3368  14
   0   5 -16 67.7086 148.755  14
   0   5 -15 71.5751 152.711  14
   0   5 -13-284.008 218.748  34
   0   5 -12 19948.1 1911.63  34
   0   5 -11-118.102 145.070  34
   0   5 -10 495.373 275.293  34
   0   5  -9 68.4029 109.465  19
   0   5  -9 82.4099 227.681  34
   0   5  -8 1432.38 388.421  41
   0   5  -8 1086.27 344.510  39
   0   5  -8 1288.45 365.282   2
   0   5  -7-22.8529 47.7063  41
   0   5  -7-49.6156 71.3630  39
   0   5  -7 18.2873 42.9103   2
   0   5  -6 6811.82 830.552   2
   0   5  -6 7067.42 823.037  41
   0   5  -6 6781.19 818.244  39
   0   5  -5 11.0026 30.2314  41
   0   5  -5-41.4606 60.5338  39
   0   5  -5 73.4388 79.7327   2
   0   5  -4 6323.56 748.406   2
   0   5  -4 5793.39 672.490  41
   0   5  -4 6164.11 718.961  39
   0   5  -3 52.8734 44.1111   5
   0   5  -3-38.1001 77.0544  41
   0   5  -3 25.8878 31.7628  39
   0   5  -2 35349.6 1621.49   5
   0   5  -2 33809.4 1483.81  41
   0   5  -2 32635.0 1500.27  39
   0   5  -1 17.6697 31.4644   5
   0   5  -1 8.45089 71.7265  39
   0   5  -1 7.12005 57.1606   3
   0   5   0 906.229 260.398   3
   0   5   0 710.196 223.594   5
   0   5   0 839.359 241.090   1
   0   5   0 914.934 218.119  41
   0   5   1 1.81373 48.6621   3
   0   5   1-18.6653 50.3060   5
   0   5   1-28.4785 47.5995   1
   0   5   1 8.56348 52.5345  41
   0   5   1-38.9952 68.8327   2
   0   5   2 2491.67 416.212   5
   0   5   2 2433.61 405.674   2
   0   5   2 2601.33 371.139  41
   0   5   2 2459.92 405.618   1
   0   5   2 2305.93 406.160   3
   0   5   3-31.5122 45.8014   3
   0   5   3-41.8057 57.7121   5
   0   5   3 42.8435 58.7761   1
   0   5   3 132.512 82.2393   2
   0   5   3-18.8384 23.1967  41
   0   5   4 920.297 246.038   5
   0   5   4 1058.35 254.573   1
   0   5   4 1240.12 303.127   3
   0   5   5-25.9139 86.7018   3
   0   5   5-22.0997 65.8331   5
   0   5   6 61.2855 77.6640   3
   0   5   6 15.5954 75.9619   5
   0   5   7-10.3928 107.948   3
   0   5   7 34.6827 48.2385   5
   0   5   8 1137.51 303.320   3
   0   5   9 29.5374 37.6927   3
   0   5   9-82.6539 94.8184   4
   0   5  10 272.825 154.960   3
   0   5  10 105.707 109.728   4
   0   5  11 25.3179 63.1839  32
   0   5  11 100.592 128.888  33
   0   5  12 1462.16 508.427  32
   0   5  12 2562.61 674.081  33
   0   5  13-10.8525 42.5425  32
   0   5  13-26.8743 67.3294  33
   0   5  14 304.789 225.133  32
   0   5  14-246.614 201.809  12
   0   5  14-260.092 207.116  33
   0   5  15 24.9540 63.4939  32
   0   5  15 265.056 207.107  12
   0   5  16 158.593 155.320  32
   0   5  16 102.349 124.987  12
   0   5  17 62.5076 92.8758  32
   0   5  17 19.1853 51.3996  12
   0   5  18-96.2164 107.247  32
   0   5  18-35.3242 64.3390  12
   0   5  19-56.5895 74.2320  32
   0   5  19 214.240 140.376  12
   0   5  20 181.532 114.181  32
   0   6 -17 225.552 123.230  14
   0   6 -16 784.841 275.904  14
   0   6 -15-10.6571 36.0682  14
   0   6 -14 138.680 141.024  14
   0   6 -14 345.442 210.879  34
   0   6 -13-67.5510 103.901  14
   0   6 -13-95.1798 121.317  34
   0   6 -12 1999.73 593.097  34
   0   6 -11 19.8040 60.0641  34
   0   6 -10 75.9036 118.739  34
   0   6  -9 178.356 231.782  34
   0   6  -8 9.04661 122.790  34
   0   6  -7-78.2484 116.033  34
   0   6  -6 2403.14 682.921  19
   0   6  -6 2234.41 604.352  34
   0   6  -5 174.022 127.179  41
   0   6  -5-4.70318 21.5741  39
   0   6  -4 1199.16 335.199  41
   0   6  -4 693.063 258.222   2
   0   6  -3 306.708 156.710  41
   0   6  -3 36.0939 93.8541   2
   0   6  -2 21525.5 1420.32   5
   0   6  -2 20614.2 1446.47   2
   0   6  -2 20486.5 1255.31  41
   0   6  -1 46.3306 69.8667   5
   0   6  -1 36.4179 73.6241  41
   0   6  -1 114.046 103.478   2
   0   6   0 2003.10 428.368   5
   0   6   0 2175.08 457.685   2
   0   6   0 2004.78 365.568  41
   0   6   0 2687.91 494.161   3
   0   6   1-5.57455 70.4813   3
   0   6   1 13.4836 33.3199   5
   0   6   1-131.526 106.825   2
   0   6   2 3406.83 546.321   5
   0   6   2 3406.45 538.192   2
   0   6   2 4180.70 621.958   3
   0   6   3-90.2917 90.1855   3
   0   6   3 112.083 97.0888   5
   0   6   4 48.7517 49.3936   3
   0   6   4 9.10427 15.2663   5
   0   6   5 168.071 128.766   3
   0   6   5 51.8148 66.1387   5
   0   6   6-3.15952 17.3273   3
   0   6   6-132.240 104.909   5
   0   6   7 37.7697 42.3435   3
   0   6   8 1015.61 425.516  32
   0   6   8 941.458 319.280   3
   0   6   8 1138.51 474.498  33
   0   6   9-170.521 165.951  32
   0   6   9-350.874 223.233  17
   0   6   9-432.564 238.834  27
   0   6   9 29.9129 74.0411  33
   0   6  10 1110.68 400.151  17
   0   6  10 456.217 295.681  32
   0   6  10 136.692 138.772  27
   0   6  10 472.523 292.363  33
   0   6  11-28.5656 70.2007  32
   0   6  11-177.971 182.119  33
   0   6  12 363.768 271.577  32
   0   6  12 365.579 212.779  33
   0   6  13-106.633 135.359  32
   0   6  13 81.0266 120.522  33
   0   6  14 52.3530 105.537  32
   0   6  14 140.635 215.629  33
   0   6  15 141.832 170.022  32
   0   6  15-90.0854 117.908  33
   0   6  16 18.7023 51.2722  32
   0   6  17 130.309 126.227  32
   0   6  18 207.968 140.023  32
   0   6  18 64.3838 89.1529  13
   0   6  19-10.1597 30.9919  13
   0   7 -15 91.7836 81.9667  14
   0   7 -14 2951.70 548.057  14
   0   7 -14 2548.72 488.321  34
   0   7 -13-95.1638 106.666  14
   0   7 -13 82.8411 100.098  34
   0   7 -12 37.0882 71.3009  14
   0   7 -12-18.8219 52.4206  34
   0   7 -11 64.2262 98.2335  14
   0   7 -11-158.017 161.347  34
   0   7 -10 242.276 207.404  34
   0   7  -9 119.539 148.716  34
   0   7  -8 36.0345 82.2967  34
   0   7  -7 32.2544 83.4448  34
   0   7  -6 368.122 273.472  34
   0   7  -5-94.3547 129.914  34
   0   7  -4 2693.20 657.058  31
   0   7  -4 2603.87 688.351  34
   0   7  -3 130.043 140.150  31
   0   7  -3 28.6204 68.8366  34
   0   7  -2 257.751 197.838  31
   0   7  -2 191.012 164.492  13
   0   7  -2 405.399 253.296  34
   0   7  -1-102.695 125.075  31
   0   7  -1 49.1610 156.143  13
   0   7  -1-11.8137 42.1984  34
   0   7  -1-317.616 205.027  17
   0   7   0-52.4466 84.3747  17
   0   7   0 104.649 91.7572  31
   0   7   1 170.803 199.256  17
   0   7   1 26.0176 63.1825  31
   0   7   1-91.8295 122.009  13
   0   7   2 421.110 169.146  17
   0   7   2 311.776 219.355  31
   0   7   2 715.920 341.879  13
   0   7   3 70.8883 110.445  17
   0   7   3-16.9731 51.3672  31
   0   7   3 353.338 225.433  13
   0   7   3 303.315 233.320  33
   0   7   4 1169.31 451.583  17
   0   7   4 1454.04 490.958  31
   0   7   4 1631.44 527.118  13
   0   7   4 1227.42 479.680  33
   0   7   5 15.5074 112.865  17
   0   7   5-37.5646 76.9785  31
   0   7   5 304.283 231.336  13
   0   7   5-199.028 196.485  33
   0   7   6 73.4076 106.711  17
   0   7   6 155.520 156.873  31
   0   7   6-47.5169 93.0879  13
   0   7   7-1.95166 17.5314  31
   0   7   7-7.33026 37.2479  13
   0   7   7-19.8908 34.9230  33
   0   7   8 2117.48 589.112  17
   0   7   8 3228.16 817.763  13
   0   7   8 2763.46 764.074  33
   0   7   9-316.863 225.782  17
   0   7   9 168.030 151.121  27
   0   7   9-115.090 152.248  13
   0   7   9-88.5387 178.609  33
   0   7  10 140.640 149.601  17
   0   7  10 39.6372 87.8721  32
   0   7  10 109.843 150.014  13
   0   7  10 98.7583 140.856  33
   0   7  11-10.3164 42.7762  32
   0   7  11-115.510 153.983  13
   0   7  11-226.632 186.739  17
   0   7  12 197.230 184.647  32
   0   7  12 145.885 191.103  13
   0   7  12 164.365 246.461  33
   0   7  13-1.42561 15.3171  32
   0   7  13-7.29096 85.9294  13
   0   7  14-104.233 126.063  32
   0   7  14-32.4153 76.5230  13
   0   7  14-19.1824 55.2657  33
   0   7  15-41.5752 82.3186  13
   0   7  15-9.46795 117.210  33
   0   7  16 1876.70 526.654  13
   0   7  16 1791.13 448.641  33
   0   7  17 47.4371 106.537  13
   0   7  18 412.892 190.178  13
   0   8 -12 487.980 195.176  14
   0   8 -12 741.282 297.532  34
   0   8 -11 155.295 122.359  14
   0   8 -11-210.149 162.219  34
   0   8 -10 517.168 239.386  14
   0   8 -10 854.903 352.425  34
   0   8  -9 80.3030 113.627  34
   0   8  -8 283.730 202.568  34
   0   8  -7-45.0672 89.8938  34
   0   8  -6 2642.74 719.690  34
   0   8  -5 190.903 187.590  34
   0   8  -4 1077.44 440.050  31
   0   8  -4 1015.86 431.270  34
   0   8  -3 82.0323 116.316  31
   0   8  -3 53.4466 95.0844  34
   0   8  -2 285.825 259.502  31
   0   8  -2 140.229 156.787  34
   0   8  -1-163.221 167.618  31
   0   8  -1 20.6834 59.1739  34
   0   8   0 629.089 331.008  31
   0   8   0 540.463 278.294  13
   0   8   0 499.499 282.415  17
   0   8   1 46.3492 154.517  31
   0   8   1 12.5498 48.3173  13
   0   8   1-2.82379 21.0815  17
   0   8   2 4296.73 882.424  31
   0   8   2 3972.34 886.804  13
   0   8   2 3367.34 767.161  17
   0   8   3-96.2999 125.744  17
   0   8   3-169.025 173.041  31
   0   8   3-108.256 83.8970  13
   0   8   4 869.880 374.108  17
   0   8   4 1018.52 448.202  31
   0   8   4 1647.37 609.185  33
   0   8   4 1467.23 551.447  13
   0   8   5 46.3228 108.231  17
   0   8   5 256.659 212.638  31
   0   8   5-73.6283 119.834  13
   0   8   5-335.073 264.471  33
   0   8   6 765.537 375.883  17
   0   8   6 868.844 388.628  31
   0   8   6 744.632 394.674  13
   0   8   6 1002.04 475.469  33
   0   8   7 132.460 149.866  17
   0   8   7 137.701 152.716  31
   0   8   7-11.1022 95.6016  13
   0   8   7-273.925 241.017  33
   0   8   8-152.411 157.004  31
   0   8   8 246.190 222.803  13
   0   8   8-28.6233 211.629  33
   0   8   8-163.573 165.697  17
   0   8   9-30.2701 104.792  13
   0   8   9-203.864 203.980  33
   0   8   9 45.0881 85.9637  17
   0   8  10 1136.94 503.953  13
   0   8  10 970.761 456.134  33
   0   8  10 1221.57 460.932  17
   0   8  11-1.09750 14.4290  13
   0   8  11 43.1181 89.1656  33
   0   8  11 55.1518 65.1874  17
   0   8  12 103.364 135.881  13
   0   8  12-128.799 147.959  33
   0   8  13-110.045 134.184  13
   0   8  13 46.9649 84.6043  33
   0   8  14 122.366 88.4574  13
   0   8  15-107.528 114.909  13
   0   8  16 89.9643 140.178  13
   0   9 -10 494.113 211.764  34
   0   9  -9-257.592 169.495  34
   0   9  -8 191.574 142.004  34
   0   9  -7 28.9242 64.0279  34
   0   9  -6-160.207 155.919  34
   0   9  -5-73.7417 108.109  34
   0   9  -4 63.9760 94.0971  31
   0   9  -4 347.418 237.473  34
   0   9  -3-91.5774 117.636  31
   0   9  -3 121.713 140.959  34
   0   9  -2-138.938 149.269  31
   0   9  -2-116.523 137.171  34
   0   9  -1-270.485 212.540  31
   0   9  -1 116.512 135.201  34
   0   9   0 374.614 253.526  31
   0   9   1 1.51203 54.6745  31
   0   9   2 137.062 155.226  31
   0   9   2 261.001 231.626  13
   0   9   3 272.160 226.166  13
   0   9   3-123.392 147.227  31
   0   9   3-0.46951 90.0011  17
   0   9   4-176.441 175.179  31
   0   9   4-77.9027 121.177  13
   0   9   4-72.2988 108.582  17
   0   9   5-247.955 205.487  31
   0   9   5 11.4309 59.0431  13
   0   9   5 152.357 201.854  17
   0   9   6 57.8297 12.5837  31
   0   9   6 102.755 103.096  13
   0   9   6 135.354 130.931  17
   0   9   7 51.0957 38.7385  31
   0   9   7 10.1254 43.2148  13
   0   9   7 169.107 151.006  17
   0   9   8 440.619 259.039  31
   0   9   8 172.958 207.650  13
   0   9   8 132.488 125.337  17
   0   9   9-40.4182 83.4884  13
   0   9  10-22.1238 69.9352  13
   0   9  11-39.5161 76.7896  13
   0   9  12 418.326 245.901  13
   0   9  13-14.4858 52.9215  13
   0   9  14-35.4128 102.228  13
   0  10  -6 25.6538 47.1650  34
   0  10  -5-42.3773 63.9607  34
   0  10  -4-297.362 174.673  34
   0  10  -3 395.890 203.432  31
   0  10  -3-223.676 153.127  34
   0  10  -2 355.332 205.806  31
   0  10  -1 121.678 125.693  31
   0  10   0 90.7987 111.619  31
   0  10   1-185.164 162.015  31
   0  10   2-229.908 181.772  31
   0  10   3-31.1444 161.358  31
   0  10   4-282.428 198.838  31
   0  10   5 51.0558 82.7128  31
   0  10   5 141.205 145.243  13
   0  10   6 683.622 292.050  31
   0  10   6 665.030 339.519  13
   0  10   7-3.02991 18.3898  31
   0  10   7 41.5546 93.7945  13
   0  10   8 29.0236 52.0569  31
   0  10   8 187.259 148.223  13
   0  10   9 9.74605 63.0468  13
   0  10  10 56.1148 76.3158  13
   0  10  11 105.028 95.6624  13
   1  -5  12 435.689 271.697  20
   1  -5  13 95.4645 125.959  20
   1  -5  14-76.9287 109.621  20
   1  -5  15-0.83766 10.8172  20
   1  -5  16 691.370 284.721  20
   1  -4  11 127.045 145.233  20
   1  -4  12 3238.42 761.704  20
   1  -4  13-416.537 274.797  20
   1  -4  14 502.428 301.113  20
   1  -4  15 9.12721 39.6580  20
   1  -4  16 313.370 229.879  20
   1  -4  17-150.162 142.275  20
   1  -3  10-112.083 102.203  22
   1  -3  11-25.0332 49.8187  22
   1  -3  12 71282.1 3532.69  20
   1  -3  13-441.803 281.913  20
   1  -3  14-144.157 163.893  20
   1  -3  15 81.3082 152.191  20
   1  -3  16 522.493 295.535  20
   1  -3  17-119.411 139.404  20
   1  -2 -11-0.25899 88.2182  11
   1  -2 -10 19842.0 1235.53  11
   1  -2  -3 31.6325 11.6269  22
   1  -2   2 5004.40 204.432   9
   1  -2   3-20.6995 35.2603   9
   1  -2   4 13375.9 572.699   9
   1  -2   4 13303.1 639.659  43
   1  -2   5 25.1855 32.6987   9
   1  -2   5 28.1365 11.5154  43
   1  -2   6 1736.12 265.932   9
   1  -2   6 1702.83 276.860  43
   1  -2   7-8.89250 50.4754   9
   1  -2   7-60.0268 54.6078  43
   1  -2   8 31565.3 1343.13   9
   1  -2   9 41.4365 51.5073   9
   1  -2  10 2471.88 431.429   9
   1  -2  10 2151.87 422.716  22
   1  -2  11-22.5787 42.8854   9
   1  -2  11-208.796 133.407  22
   1  -2  12 927.454 288.860  22
   1  -2  13-37.4980 73.6396  42
   1  -2  13-78.1712 115.415  20
   1  -2  14 610.614 307.898  42
   1  -2  14 605.906 331.397  20
   1  -2  15 397.636 253.204  42
   1  -2  15-17.0269 112.342  20
   1  -2  16 556.012 298.995  42
   1  -2  16 727.526 386.713  20
   1  -2  17-84.6178 122.127  20
   1  -2  17 85.6342 114.362  42
   1  -2  18 4492.37 791.832  42
   1  -2  19-3.07287 18.6906  42
   1  -2  20 185.514 125.286  42
   1  -1 -13 45.1261 70.1983  11
   1  -1 -12 1139.22 340.646  11
   1  -1 -11-74.4471 81.7605  11
   1  -1 -10 3232.82 508.548  11
   1  -1  -1 11.7227 10.3028  22
   1  -1   2 13261.1 394.970   9
   1  -1   3 20.6534 39.2676   9
   1  -1   4 87358.6 1514.93   9
   1  -1   5 7.56322 24.9058   9
   1  -1   5 31.6126 20.5504  43
   1  -1   6 17362.3 843.850   9
   1  -1   6 18039.2 912.320  43
   1  -1   7-32.7737 41.4066   9
   1  -1   7 36.8305 24.7714  43
   1  -1   8 3632.86 452.334   9
   1  -1   8 3889.79 487.073  43
   1  -1   8 3551.05 454.136  22
   1  -1   9-30.1944 84.7834   9
   1  -1   9-45.4124 62.4729  22
   1  -1  10 17448.7 1145.93   9
   1  -1  10 15591.6 1034.90  22
   1  -1  11-35.4086 69.6215   9
   1  -1  11-10.0943 90.9583  22
   1  -1  12 2574.61 493.069   9
   1  -1  13-185.711 135.527   9
   1  -1  14 509.185 283.239  42
   1  -1  14 572.257 278.396  20
   1  -1  15-257.788 207.542  42
   1  -1  15 115.915 144.622  20
   1  -1  16 1000.30 413.844  42
   1  -1  16 1294.27 493.069  20
   1  -1  17 27.1515 67.5872  42
   1  -1  17 210.214 193.982  20
   1  -1  18 621.623 296.207  42
   1  -1  19-137.705 138.143  42
   1  -1  20 3447.98 638.608  42
   1  -1  21-296.821 157.066  42
   1   0 -13 34.4141 42.5392  11
   1   0 -12 467.013 230.365  11
   1   0 -11-44.7692 65.0344  11
   1   0 -10 3530.36 548.517  11
   1   0  -4 28278.7 434.468   1
   1   0  -3-15.3648 15.4994  10
   1   0  -3-14.4374 5.21773   1
   1   0  -2 20308.0 500.552  10
   1   0   0 13398.1 337.380  37
   1   0   2 26459.2 626.585   9
   1   0   3 10.1129 16.8832   9
   1   0   4 27307.9 889.796   9
   1   0   4 27198.2 537.556  36
   1   0   5 32.2150 24.1027   9
   1   0   5 30.1076 21.1764  36
   1   0   5 10.5862 27.8905  43
   1   0   6 80117.6 1866.55   9
   1   0   6 83098.7 1286.03  36
   1   0   6 84182.7 1775.39  22
   1   0   6 78382.5 1895.61  43
   1   0   7-20.3063 47.8737   9
   1   0   7-20.0411 37.5716  43
   1   0   7-0.14348 12.4609  36
   1   0   7 4.05061 25.6496  22
   1   0   8 47787.0 1702.99   9
   1   0   8 51439.3 1770.43  43
   1   0   8 49494.2 1548.31  22
   1   0   9-5.93676 100.519   9
   1   0   9-51.3002 65.3794  22
   1   0  10 120.851 111.094   9
   1   0  10 33.3143 44.3846  22
   1   0  11-25.2358 53.6972   9
   1   0  12 1386.34 373.558   9
   1   0  13-102.571 100.641   9
   1   0  13 140.544 134.485   8
   1   0  14 9474.09 1217.20  42
   1   0  14 10454.9 1325.78  20
   1   0  15-151.221 159.170  42
   1   0  15-326.902 237.164  20
   1   0  16 4161.71 873.395  20
   1   0  16 4036.84 864.431  42
   1   0  17 197.505 185.470  42
   1   0  18 139.960 152.707  42
   1   0  19-99.6096 122.693  42
   1   0  20 48.1629 78.7273  42
   1   0  21 136.201 117.174  42
   1   0  22 145.047 98.5085  12
   1   1 -12 226.756 124.157  11
   1   1 -12 55.9944 72.1051  39
   1   1 -11 34.4400 58.5022  11
   1   1 -11 120.744 101.741  39
   1   1 -10 8365.99 877.652  11
   1   1 -10 8766.10 836.622  39
   1   1  -9 53.5974 90.3340  11
   1   1  -5-17.0655 24.3725   1
   1   1  -4 5356.39 244.808   5
   1   1  -4 5272.40 413.855  10
   1   1  -4 5429.92 333.963   1
   1   1  -3 52.3259 33.3730   1
   1   1  -3-2.84791 26.6832  10
   1   1  -3 47.7556 27.0711   5
   1   1  -2 1780.18 177.907   1
   1   1  -2 1883.88 106.637   3
   1   1  -1-3.77881 16.7203   1
   1   1  -1 3.29522 17.2852  38
   1   1  -1 10.6563 13.4101   7
   1   1   0 115199. 1526.55  38
   1   1   1 6.59947 7.24913   8
   1   1   2 8140.79 327.364   4
   1   1   2 8336.63 348.215   8
   1   1   3 93.9498 39.1647   4
   1   1   3 98.9063 55.1963   8
   1   1   4 24814.1 951.101   8
   1   1   4 23930.5 753.917  36
   1   1   4 23501.3 863.041  43
   1   1   5 53.3263 56.1984  36
   1   1   5-13.8903 16.6241  43
   1   1   5 32.7116 88.9375   8
   1   1   6 11878.2 738.047   9
   1   1   6 12323.6 761.307  43
   1   1   6 11215.8 814.112   8
   1   1   6 12832.1 645.229  36
   1   1   7-13.4262 45.2285   9
   1   1   7 22.7260 51.5118  43
   1   1   7-4.09364 15.8759  36
   1   1   7-25.5873 75.8018   8
   1   1   8 833.435 228.359   9
   1   1   8 620.833 163.531  36
   1   1   8 683.635 244.421   8
   1   1   8 627.621 195.296  43
   1   1   9-35.6575 59.9473   9
   1   1   9-23.8375 54.1335  36
   1   1   9 38.0573 97.8462   8
   1   1  10 1711.40 361.026   9
   1   1  10 1631.56 403.636   8
   1   1  10 1324.68 276.742   7
   1   1  11 69.8454 93.6710   9
   1   1  11 102.209 160.906   8
   1   1  12-131.842 109.462   9
   1   1  12-25.8317 54.0657   8
   1   1  13-53.8459 73.0121   9
   1   1  13-64.9100 88.6997   8
   1   1  14 32.4513 70.7438  42
   1   1  15-119.738 140.767  42
   1   1  16 2645.17 682.570  42
   1   1  17-21.7518 61.4589  42
   1   1  18 2178.19 609.157  42
   1   1  19-54.9978 91.9662  42
   1   1  20 1101.90 386.318  42
   1   1  21-45.1910 70.3488  12
   1   1  21-25.8631 52.5511  42
   1   1  22 46.2758 60.0007  12
   1   2 -12 964.399 333.368  11
   1   2 -12 995.751 301.971  39
   1   2 -11-47.3939 113.270  11
   1   2 -11 182.547 134.133  39
   1   2 -10 8108.72 898.859  11
   1   2 -10 8109.82 867.788  39
   1   2  -9 65.0998 85.8179  11
   1   2  -8 21381.0 1296.22  11
   1   2  -5 30.3498 34.8348   5
   1   2  -5 1.37337 25.6050   1
   1   2  -4 1247.69 178.216   5
   1   2  -4 1366.59 241.140  10
   1   2  -4 1133.40 92.3836  26
   1   2  -4 1383.42 222.427   1
   1   2  -3 1.46459 15.3455   3
   1   2  -3 20.0776 6.28893   1
   1   2  -3 15.9916 18.8682  10
   1   2  -3-28.6980 10.9014  26
   1   2  -3 7.34947 30.4188   5
   1   2  -2 11053.4 565.644   1
   1   2  -2 11471.8 533.244   5
   1   2  -2 11947.3 459.536   3
   1   2  -1 25.9615 51.0560   5
   1   2   0 85348.9 1364.13   7
   1   2   1 40.3779 18.3694  41
   1   2   1 12.9250 18.7765   7
   1   2   2 41150.5 931.374  37
   1   2   2 38412.2 936.592   8
   1   2   3 85.5632 44.0503   4
   1   2   3 17.9068 21.6250   8
   1   2   3 90.2219 57.8718  43
   1   2   4 1857.69 244.742  43
   1   2   4 1841.96 252.269   8
   1   2   4 1858.91 245.440   4
   1   2   4 1976.27 275.598   7
   1   2   5 34.0393 65.3770   7
   1   2   5-39.1678 47.0884   8
   1   2   5-18.3927 30.1637   9
   1   2   5-10.5794 33.3331  43
   1   2   5 1.51237 46.1213   4
   1   2   6 942.933 212.268   9
   1   2   6 888.517 219.420   8
   1   2   6 797.379 186.536   4
   1   2   6 941.105 213.117  36
   1   2   6 866.672 188.991  38
   1   2   6 751.158 201.141   7
   1   2   6 866.780 201.346  43
   1   2   7-43.2972 31.8533   7
   1   2   7 31.1354 64.5567   9
   1   2   7-1.18858 39.6135  43
   1   2   7 0.39155 26.0885  38
   1   2   7 66.9236 66.8812   8
   1   2   7-16.4018 53.2522   4
   1   2   7 3.92263 37.9617  36
   1   2   8 166.687 104.612   7
   1   2   8 309.029 143.401   9
   1   2   8 241.229 114.159  36
   1   2   8 274.472 106.744  38
   1   2   8 108.188 40.6611   8
   1   2   9 38.0588 70.2101   9
   1   2   9 1.86649 50.6625  36
   1   2   9 22.9398 75.3843   8
   1   2   9-24.7672 54.6025   7
   1   2  10 58823.9 2168.03   9
   1   2  10 55907.0 2301.30   8
   1   2  10 61440.3 1984.82  36
   1   2  10 56430.5 1846.01   7
   1   2  11-69.8290 108.968   9
   1   2  11-2.05915 33.8788   8
   1   2  12 206.117 126.861   9
   1   2  12 167.665 125.874   8
   1   2  13 39.7292 62.7421   9
   1   2  13 199.173 150.422   8
   1   2  14 23.3063 59.5527  42
   1   2  15-37.0261 77.5054  42
   1   2  16 280.640 217.284  42
   1   2  17-292.583 199.103  32
   1   2  17-40.9335 83.0685  42
   1   2  18 87.9937 119.384  42
   1   2  19 2.14722 134.690  42
   1   2  20 22.6744 53.8672  42
   1   2  21-228.776 158.026  12
   1   2  21-30.0608 55.4834  42
   1   2  22 546.255 207.456  12
   1   3 -18 215.573 153.752  14
   1   3 -17-135.922 137.901  14
   1   3 -11 96.8486 103.871  11
   1   3 -11 231.107 159.255  39
   1   3 -10 879.150 294.872  11
   1   3 -10 1038.16 338.450  39
   1   3  -9 11.1981 69.4183  11
   1   3  -9 68.4607 106.052  39
   1   3  -8 23981.9 1422.61  11
   1   3  -8 22532.9 1416.34  39
   1   3  -7 7.78679 51.6901  11
   1   3  -6 171.704 114.433  11
   1   3  -5 6.86517 59.4765  11
   1   3  -5-11.6673 18.2315   5
   1   3  -5 66.3861 68.0028   1
   1   3  -4 76198.4 1888.36  11
   1   3  -4 74409.6 1751.16   5
   1   3  -4 75349.9 2014.46  10
   1   3  -4 74278.7 1919.62   1
   1   3  -3-28.7091 41.7808   3
   1   3  -3 6.91318 37.4374  10
   1   3  -3-4.32124 24.8322   5
   1   3  -3-6.11141 30.6700   1
   1   3  -2 5897.14 474.361   5
   1   3  -2 6466.41 522.929  10
   1   3  -2 6032.37 436.238   3
   1   3  -2 6058.07 515.465   1
   1   3  -1-17.9919 6.57808   1
   1   3  -1 22.3561 17.7773   3
   1   3  -1 14.6628 44.8974  10
   1   3  -1-22.5615 28.3869   5
   1   3   0 2238.23 295.257   1
   1   3   0 2290.53 296.309   5
   1   3   0 2146.60 274.299  10
   1   3   0 2116.26 219.654  41
   1   3   0 2005.82 260.232   3
   1   3   1 2.26037 4.78126  11
   1   3   1-26.2655 50.8753   1
   1   3   1 3.38330 2.26510  41
   1   3   1 32.7582 58.5967   5
   1   3   1 2.88253 9.29845  43
   1   3   1 24.4192 22.2145   7
   1   3   2 21731.6 888.821   1
   1   3   2 21165.5 620.525  41
   1   3   2 20246.7 563.123  43
   1   3   2 19871.8 884.932   7
   1   3   3-30.8253 23.1373  43
   1   3   3 9.43835 39.0749   1
   1   3   3-101.248 63.4265   7
   1   3   4 272.467 94.4978   1
   1   3   4 205.592 89.7539   8
   1   3   4 321.483 97.7067  37
   1   3   4 264.859 93.8607  43
   1   3   4 341.536 114.093   7
   1   3   5-58.6031 54.9498   1
   1   3   5-21.1398 53.9426   4
   1   3   5-51.7903 85.2243   8
   1   3   5 33.7392 45.0861  37
   1   3   5-4.99335 9.72274   7
   1   3   6 9929.80 594.974   1
   1   3   6 9376.66 733.924   8
   1   3   6 8813.86 703.729   4
   1   3   6 10625.9 636.542  37
   1   3   6 9493.28 715.050   7
   1   3   7-6.72125 33.9487   1
   1   3   7-112.542 82.2101   4
   1   3   7-0.91199 22.2259   8
   1   3   7 29.7057 39.1746  37
   1   3   7-44.4026 78.1606   7
   1   3   8 367.722 147.550   9
   1   3   8 442.795 187.746   8
   1   3   8 373.405 158.080   4
   1   3   8 423.110 154.904   7
   1   3   9-46.6609 90.3482   9
   1   3   9-160.265 108.269   4
   1   3   9-4.52796 30.8976   8
   1   3   9-4.13119 66.7214   7
   1   3  10 13711.3 1065.53   9
   1   3  10 13812.5 1142.41   8
   1   3  10 12575.8 1015.94   4
   1   3  10 13309.6 968.607   7
   1   3  11 26.1902 42.7938   9
   1   3  11-30.8704 66.1916   8
   1   3  11-91.8683 88.8536   4
   1   3  11 2.18440 29.9684   7
   1   3  12 329.593 178.482   9
   1   3  12 370.463 202.044   4
   1   3  12 358.434 185.230   8
   1   3  13-53.0963 72.9602   9
   1   3  13 96.6554 44.6634   8
   1   3  13 115.908 105.581   4
   1   3  14 501.753 261.878  32
   1   3  14 633.229 308.101  42
   1   3  15-304.097 207.352  32
   1   3  15 257.365 201.510  42
   1   3  16 472.371 259.121  32
   1   3  16 535.593 292.532  42
   1   3  17 6.23394 29.3081  32
   1   3  17-183.893 171.034  42
   1   3  18 10.7588 37.0349  32
   1   3  18 106.562 126.621  42
   1   3  19-255.143 168.225  32
   1   3  19-30.6048 67.5579  12
   1   3  19-48.3839 80.8489  42
   1   3  20 647.552 287.292  12
   1   3  20 426.076 210.181  42
   1   3  21-178.103 134.281  12
   1   3  22 126.585 106.792  12
   1   4 -18 1065.44 319.010  14
   1   4 -17-77.3132 98.9332  14
   1   4 -16-26.2718 63.2786  14
   1   4 -10 1574.81 421.077  11
   1   4  -9-123.485 110.835  11
   1   4  -9 52.2064 74.7438  39
   1   4  -8 5726.16 746.135  11
   1   4  -8 5883.35 786.731  39
   1   4  -7-19.2309 43.6693  11
   1   4  -7 93.9762 122.949  39
   1   4  -6 13910.4 1004.85  11
   1   4  -6 13167.2 1062.05  39
   1   4  -5-9.31795 89.1486  11
   1   4  -5-12.3982 46.9534   5
   1   4  -5-35.5002 15.9588   1
   1   4  -5 81.2328 78.0760  39
   1   4  -4 71136.0 1928.44  11
   1   4  -4 71386.6 2008.75   5
   1   4  -4 68249.9 2145.72  10
   1   4  -4 69699.6 2147.55   1
   1   4  -3-21.6002 48.2100   3
   1   4  -3 5.22597 17.3978  11
   1   4  -3-0.50096 22.3121  10
   1   4  -3-13.1045 22.7020   5
   1   4  -3 8.71197 60.8425  41
   1   4  -3 3.80301 17.5858   1
   1   4  -2 35822.6 1399.42   5
   1   4  -2 35832.2 1390.15  10
   1   4  -2 36394.9 1275.76  41
   1   4  -2 36828.5 1320.15   3
   1   4  -2 35734.1 1462.29   1
   1   4  -1-26.3467 40.3171   3
   1   4  -1-28.9240 53.5552  10
   1   4  -1-12.6931 19.9673   5
   1   4  -1-11.0327 40.2847  41
   1   4  -1 25.3236 33.8427   1
   1   4   0 5673.73 545.059   5
   1   4   0 5994.95 518.539  10
   1   4   0 6149.05 454.632  41
   1   4   0 5859.40 537.121   3
   1   4   0 5610.54 554.262   1
   1   4   1 39.0262 13.8566   1
   1   4   1 23.4483 28.3468   3
   1   4   1-28.3083 24.6876  10
   1   4   1 14.9480 27.5487   5
   1   4   1-5.03010 21.4972  41
   1   4   2 290.305 81.8545  39
   1   4   2 294.359 120.227   1
   1   4   2 378.215 153.006   3
   1   4   2 177.005 82.2162   5
   1   4   2 285.960 101.747  41
   1   4   3 25.1520 47.4281   1
   1   4   3-41.8390 34.1085   5
   1   4   3 19.4773 32.7934  41
   1   4   4 2624.82 353.418   1
   1   4   4 2441.14 368.678   5
   1   4   4 2635.72 397.507   7
   1   4   5 25.8554 21.3742   1
   1   4   5 0.15673 76.1647   5
   1   4   5-10.9834 73.2363   7
   1   4   6 1696.09 277.686   1
   1   4   6 1506.01 296.293   5
   1   4   6 1591.96 324.279   8
   1   4   6 1695.79 331.129   7
   1   4   7 21.0150 60.3527   5
   1   4   7 65.8265 94.3814   4
   1   4   7 65.6124 60.3209   8
   1   4   7-39.5762 85.0002   7
   1   4   8 11042.7 820.602   5
   1   4   8 11887.2 1004.86   8
   1   4   8 10655.2 940.430   4
   1   4   8 11595.2 931.275   7
   1   4   9-24.2960 45.5996   4
   1   4   9 62.6843 54.4948   8
   1   4   9 2.24890 50.2688   7
   1   4  10 1465.45 380.751   8
   1   4  10 1360.55 359.201   4
   1   4  10 1508.60 357.947   7
   1   4  11 117.389 89.4351   4
   1   4  11-56.9104 77.2709   8
   1   4  12 346.817 189.613   4
   1   4  12-52.2234 76.3031   8
   1   4  13 139.053 107.086  32
   1   4  14 56.3401 79.0021  32
   1   4  14-185.764 164.229  42
   1   4  15-115.788 131.134  32
   1   4  15-347.118 247.423  12
   1   4  16 81.9374 109.321  32
   1   4  16-0.51487 132.221  12
   1   4  17-123.825 130.783  32
   1   4  17-80.4861 116.294  12
   1   4  17-131.523 137.229  42
   1   4  18 121.125 123.015  32
   1   4  18 267.884 203.732  12
   1   4  18 434.292 238.379  42
   1   4  19 18.5566 44.4101  32
   1   4  19-41.3031 75.0290  12
   1   4  20 80.6677 81.5207  32
   1   4  20 400.282 215.769  12
   1   4  21-85.3380 85.4647  12
   1   5 -18 2205.66 390.769  14
   1   5 -17 99.6511 100.241  14
   1   5 -16 4629.89 786.337  14
   1   5 -11 183.814 182.194  19
   1   5 -11-229.080 196.363  34
   1   5 -10 185.249 200.357  19
   1   5 -10 310.950 226.910  34
   1   5  -9 5.91806 32.1498  19
   1   5  -9 262.471 195.710  34
   1   5  -8 1808.03 443.404  41
   1   5  -8 1295.17 382.095  39
   1   5  -7 282.998 165.468  41
   1   5  -7-101.219 103.359  39
   1   5  -6 9976.88 947.622  41
   1   5  -6 10737.3 1046.62  39
   1   5  -5 145.068 131.931   5
   1   5  -5-25.8503 66.0794  41
   1   5  -5 16.3200 41.2660  39
   1   5  -4 2089.46 391.945   5
   1   5  -4 1607.89 337.935  41
   1   5  -4 1876.15 414.467  39
   1   5  -4 1582.22 367.298   1
   1   5  -3 73.2873 87.1297   5
   1   5  -3 6.38348 60.4586   1
   1   5  -3 13.6381 40.8199  41
   1   5  -3 13.9707 96.8712  39
   1   5  -3-37.4211 50.5439   3
   1   5  -2 125.464 81.0026   3
   1   5  -2 64.8636 91.5832  10
   1   5  -2 37.6392 37.5377   5
   1   5  -2 32.6750 35.3782   1
   1   5  -2 38.6967 38.3449  41
   1   5  -2 35.4233 79.2315  39
   1   5  -1-94.0672 76.7047   3
   1   5  -1-92.9782 74.5567  10
   1   5  -1 1.58913 51.4690   5
   1   5  -1-19.6563 22.8356  41
   1   5  -1 66.3711 67.1966  39
   1   5  -1-45.1067 83.2867   1
   1   5   0-122.973 87.8359   3
   1   5   0 29.5708 60.7838  10
   1   5   0-65.0575 81.3898   5
   1   5   0 14.5622 19.2855  41
   1   5   0-6.38793 58.4717   1
   1   5   1-2.60632 57.7155   3
   1   5   1 31.5579 63.8123  10
   1   5   1 51.2426 58.2771   5
   1   5   1-24.1925 77.8100   1
   1   5   2 24357.5 1304.95   5
   1   5   2 24888.7 1112.56  10
   1   5   2 24578.5 1301.41   3
   1   5   2 23388.3 1254.30   1
   1   5   3 19.8592 39.8155   3
   1   5   3-34.5211 23.2633   5
   1   5   3 11.5207 45.7615   1
   1   5   4 2005.05 378.385   5
   1   5   4 2257.52 406.357   3
   1   5   4 2216.60 378.506   1
   1   5   5-18.6847 4.02120   3
   1   5   5-17.3960 43.7718   5
   1   5   5-48.2957 26.3491   1
   1   5   6 19763.3 1194.98   5
   1   5   6 20631.8 1295.46   3
   1   5   7 4.33525 56.0677   3
   1   5   7-1.70512 73.5552   5
   1   5   8 3949.30 547.968   5
   1   5   8 3802.63 581.230   3
   1   5   9-83.0863 85.9763   3
   1   5  10-10.5048 79.7528   3
   1   5  10 168.605 135.695   8
   1   5  11-127.018 109.452   3
   1   5  12 85.3286 77.0938  32
   1   5  12-36.8962 77.8955  12
   1   5  12 175.801 165.214  33
   1   5  13 59.8594 96.4780  32
   1   5  13 4.72558 28.4716  12
   1   5  14 6250.06 1012.31  32
   1   5  14 6245.14 1062.15  12
   1   5  15 50.4139 87.9495  32
   1   5  15 100.507 132.101  12
   1   5  16 1701.76 497.325  32
   1   5  16 1261.19 466.216  12
   1   5  17 125.611 129.704  32
   1   5  17 54.4055 91.8402  12
   1   5  18 1525.34 455.724  32
   1   5  18 1804.39 510.214  12
   1   5  19-135.643 114.023  32
   1   5  19-24.3489 53.0208  12
   1   5  20 157.106 105.036  32
   1   5  20 236.231 145.317  12
   1   6 -16 1064.70 322.167  14
   1   6 -15 80.7023 85.3106  14
   1   6 -13-150.031 146.066  34
   1   6 -12 693.469 311.157  34
   1   6 -11-24.2464 64.8983  34
   1   6 -10-158.406 175.944  19
   1   6 -10 176.869 162.440  34
   1   6  -9 43.4135 92.5718  19
   1   6  -9 36.0115 76.5111  34
   1   6  -8 3478.00 836.383  19
   1   6  -8 3450.02 794.197  34
   1   6  -7-196.521 193.347  19
   1   6  -6 5676.95 1042.47  19
   1   6  -5-161.755 130.171  39
   1   6  -4-153.804 116.955   5
   1   6  -4-93.9374 95.5964  39
   1   6  -3 71.0488 78.9699   5
   1   6  -2 5474.29 705.402   5
   1   6  -2 5585.22 738.742   1
   1   6  -2 6676.48 738.333   3
   1   6  -1 13.5536 96.1731   3
   1   6  -1-133.231 107.371   5
   1   6  -1 30.8740 75.1398   1
   1   6   0 5029.21 664.458   5
   1   6   0 4944.14 671.333   1
   1   6   0 5606.15 692.096   3
   1   6   1 76.7344 79.6588   3
   1   6   1-36.7652 69.6054   5
   1   6   2 489.006 193.914   3
   1   6   2 498.350 210.824   5
   1   6   2 628.999 235.503   1
   1   6   3-53.0447 67.8566   3
   1   6   3 14.0587 32.1666   5
   1   6   4 6193.03 740.941   5
   1   6   4 6037.89 696.140   1
   1   6   4 6304.40 759.632   3
   1   6   5 34.8696 67.3610   3
   1   6   5-37.9667 57.4946   5
   1   6   5-40.2180 69.2762   1
   1   6   6-9.06231 71.3538   3
   1   6   6-96.9606 92.1378   5
   1   6   7-67.2773 81.0997   3
   1   6   7-74.3576 80.3405   5
   1   6   8 7562.22 881.834   3
   1   6   9-222.824 184.566  32
   1   6   9 232.058 159.810  33
   1   6  10 258.181 246.917  32
   1   6  10 48.5574 83.2343  17
   1   6  10-201.046 187.688  33
   1   6  11 172.036 167.695  32
   1   6  11 311.731 211.335  17
   1   6  11-253.483 211.532  33
   1   6  12 757.629 347.456  32
   1   6  12 1997.87 579.379  12
   1   6  12 907.802 393.897  33
   1   6  13 31.0439 71.4967  32
   1   6  13-71.2450 110.679  33
   1   6  14 237.082 194.858  32
   1   6  14 139.036 152.781  12
   1   6  15-148.056 149.832  32
   1   6  15 4.36949 26.4883  12
   1   6  16 878.335 349.342  32
   1   6  16 815.749 340.923  12
   1   6  17 41.2845 71.0493  32
   1   6  17 80.3968 102.170  12
   1   6  18 474.386 214.193  32
   1   6  18 606.817 243.571  12
   1   6  19-155.974 112.424  12
   1   6  19 46.4311 71.7040  13
   1   6  20-85.1012 76.9566  13
   1   7 -15-33.8737 50.8379  14
   1   7 -14 122.077 118.782  14
   1   7 -13-42.8628 73.2884  14
   1   7 -13-131.601 121.168  34
   1   7 -12 1079.42 379.769  34
   1   7 -11 185.302 171.595  34
   1   7 -10 1714.61 559.697  34
   1   7  -9-78.0306 97.7434  34
   1   7  -8 445.885 285.525  34
   1   7  -7 35.6946 22.7650  19
   1   7  -7-166.421 175.381  34
   1   7  -6 75.7418 125.978  19
   1   7  -6 81.8685 122.081  34
   1   7  -5-0.61050 245.334  19
   1   7  -4 603.140 294.941  31
   1   7  -4 498.785 361.475  19
   1   7  -3 131.787 139.085  31
   1   7  -3 272.660 230.518  19
   1   7  -2 800.698 344.514  31
   1   7  -2 1469.25 493.453  13
   1   7  -2 1913.23 613.829  19
   1   7  -1-74.9136 105.698  31
   1   7  -1 39.9669 121.855  13
   1   7   0 3121.01 696.881  31
   1   7   0 3271.38 596.330   2
   1   7   0 2645.65 653.581  13
   1   7   1-32.1726 152.187  13
   1   7   1 306.251 177.206   2
   1   7   2 582.776 303.618  13
   1   7   2 325.033 148.285   1
   1   7   3-24.4120 58.8875  17
   1   7   3-129.798 112.861   1
   1   7   3 87.5135 195.336  13
   1   7   4-269.403 198.289  17
   1   7   4-92.6164 119.030  31
   1   7   4-50.4099 91.3585  13
   1   7   4-250.523 214.555  33
   1   7   5-81.6181 190.611  17
   1   7   5 3.77293 24.0841  31
   1   7   5 12.4854 46.2874  13
   1   7   5-287.473 232.856  33
   1   7   6 55.9648 92.6882  17
   1   7   6-88.4114 125.726  13
   1   7   6-44.1215 92.1442  33
   1   7   7-121.971 138.314  17
   1   7   7 166.794 159.980  31
   1   7   7-10.6267 44.5355  13
   1   7   7 210.368 240.912  33
   1   7   8-84.0991 115.805  17
   1   7   8 80.6759 110.431  31
   1   7   8-199.185 196.836  13
   1   7   8 245.709 245.721  33
   1   7   9 73.7248 108.895  17
   1   7   9-138.878 167.320  13
   1   7   9 8.73153 103.167  33
   1   7  10 3682.56 892.321  13
   1   7  10 2948.94 793.259  33
   1   7  10 3336.53 739.016  17
   1   7  11 121.597 138.081  17
   1   7  11 71.5239 122.368  13
   1   7  11 348.508 254.421  33
   1   7  12 40.0212 77.2888  17
   1   7  12 74.3380 167.828  13
   1   7  12 24.9510 227.549  33
   1   7  13 90.7022 118.179  13
   1   7  13 111.523 139.356  33
   1   7  14-16.5855 56.3690  13
   1   7  14-188.447 173.513  33
   1   7  15-53.3070 96.8708  13
   1   7  16-154.667 155.345  13
   1   7  17-280.730 192.814  13
   1   7  18 212.189 149.928  13
   1   7  19-60.4051 68.1083  13
   1   8 -12 560.528 226.273  14
   1   8 -12 459.012 210.237  34
   1   8 -11-9.69301 32.8005  14
   1   8 -11 156.003 138.433  34
   1   8 -10 599.731 293.991  34
   1   8  -9-177.913 169.047  34
   1   8  -8 126.552 207.203  34
   1   8  -7 4.69478 38.8374  34
   1   8  -6 209.586 141.615  34
   1   8  -5-24.9862 68.3266  34
   1   8  -4 685.217 326.417  31
   1   8  -4 888.310 431.211  34
   1   8  -3-135.814 129.859  31
   1   8  -3 12.4453 47.7870  34
   1   8  -2 1882.86 595.957  31
   1   8  -2 1298.73 503.098  34
   1   8  -1 356.141 246.984  31
   1   8   0 282.853 208.612  17
   1   8   0 256.815 230.137  31
   1   8   0 264.174 209.228  13
   1   8   1-269.108 203.869  17
   1   8   1-120.963 149.172  13
   1   8   1-2.58193 21.2724  31
   1   8   2 180.664 146.662  31
   1   8   2 98.3539 134.983  13
   1   8   3 20.8829 58.4281  17
   1   8   3 132.319 152.958  31
   1   8   3-8.29691 128.458  13
   1   8   4 1922.78 574.575  17
   1   8   4 2058.68 603.144  31
   1   8   4 1967.75 624.968  13
   1   8   5 128.409 208.169  17
   1   8   5-24.9901 66.2829  31
   1   8   5 121.424 153.851  13
   1   8   6 425.568 300.305  17
   1   8   6 632.433 319.189  31
   1   8   6 548.062 340.954  13
   1   8   7-61.8203 103.115  17
   1   8   7-169.689 169.810  31
   1   8   7 14.2407 136.669  13
   1   8   7-35.1567 86.1043  33
   1   8   8 88.9890 123.420  17
   1   8   8-108.130 133.008  31
   1   8   8 42.5859 93.6516  13
   1   8   8 239.863 223.654  33
   1   8   9 181.657 174.873  17
   1   8   9 34.3168 50.3256  33
   1   8  10 1005.41 412.700  17
   1   8  10 1924.20 631.969  13
   1   8  10 1135.43 503.361  33
   1   8  11 229.774 188.098  17
   1   8  11 162.006 192.585  13
   1   8  11 124.946 211.017  33
   1   8  12-48.0284 135.197  13
   1   8  12 14.7316 45.5402  17
   1   8  13-59.6691 103.153  13
   1   8  13 76.7853 96.8545  17
   1   8  14 151.958 156.548  13
   1   8  15 152.405 146.424  13
   1   8  16 65.2579 87.4254  13
   1   8  17-182.187 128.797  13
   1   9 -10 155.482 120.781  34
   1   9  -9 339.597 198.427  34
   1   9  -8 53.8669 126.935  34
   1   9  -7-4.73733 26.5250  34
   1   9  -6 193.655 179.295  34
   1   9  -5 99.5650 129.075  34
   1   9  -4 1652.71 488.912  31
   1   9  -4 1060.34 445.096  34
   1   9  -3-200.387 174.880  31
   1   9  -3-100.694 132.460  34
   1   9  -2 161.222 119.388  31
   1   9  -2 156.857 162.652  34
   1   9  -1-89.8686 123.676  31
   1   9  -1 222.559 195.035  34
   1   9   0 197.051 185.893  31
   1   9   0 195.148 167.369  17
   1   9   1 41.9070 86.5334  31
   1   9   1-306.667 216.455  17
   1   9   2 794.588 379.962  31
   1   9   2 919.680 435.633  13
   1   9   2 1059.71 399.630  17
   1   9   3-107.612 139.390  31
   1   9   3-73.5493 94.3441  13
   1   9   3 7.70025 35.5774  17
   1   9   4 111.126 52.8263  31
   1   9   4 73.5187 44.2628  13
   1   9   5-146.070 156.952  17
   1   9   5 46.5805 90.5267  31
   1   9   5-137.585 163.796  13
   1   9   6 13.6020 82.8359  17
   1   9   6 230.206 198.197  31
   1   9   6-17.4860 142.346  13
   1   9   7 155.462 160.527  17
   1   9   7-197.908 179.453  31
   1   9   7-24.6608 62.5875  13
   1   9   8 45.1293 85.2654  17
   1   9   8 228.740 186.124  31
   1   9   8-126.288 140.400  13
   1   9   9 55.1111 86.5055  31
   1   9   9-180.561 183.136  13
   1   9   9-65.5189 100.407  17
   1   9  10 246.342 225.402  13
   1   9  10 106.747 123.842  17
   1   9  11 35.9880 32.1796  13
   1   9  11 45.9267 112.649  17
   1   9  12 98.2790 121.938  13
   1   9  12 220.601 157.389  17
   1   9  13-2.72601 19.0768  13
   1   9  14 110.136 111.520  13
   1   9  15 117.109 102.527  13
   1  10  -7-179.195 125.128  34
   1  10  -6 116.296 109.251  34
   1  10  -5-36.2119 64.3023  34
   1  10  -4 1103.72 360.167  34
   1  10  -3 37.6606 64.2890  31
   1  10  -3 68.0344 92.9612  34
   1  10  -2 12.3142 39.3081  31
   1  10  -2 7.40369 235.121  34
   1  10  -1-142.088 139.578  31
   1  10  -1 21.3325 51.8049  34
   1  10   0 259.510 194.242  31
   1  10   1-150.246 150.485  31
   1  10   2 417.732 266.347  31
   1  10   3 37.2726 75.6313  31
   1  10   4 1872.78 554.864  31
   1  10   5-41.6165 77.9006  31
   1  10   5 37.6367 77.2531  17
   1  10   6 847.831 355.654  31
   1  10   6 1060.31 411.012  13
   1  10   6 518.728 266.890  17
   1  10   7 80.6949 100.910  31
   1  10   7 197.969 174.606  13
   1  10   7 116.041 124.177  17
   1  10   8 174.255 138.804  31
   1  10   8 115.034 129.799  13
   1  10   9 82.1186 105.876  13
   1  10  10 186.122 151.912  13
   1  10  11 109.732 109.296  13
   1  10  12-12.8818 34.2560  13
   1  11   0 83.2074 83.5306  31
   1  11   1-75.7423 83.4336  31
   1  11   2 372.437 189.085  31
   1  11   3 5.48935 23.0130  31
   1  11   4 10.9578 41.3087  31
   1  11   5-44.5471 62.1600  31
   2  -5   2 7492.02 797.437  22
   2  -5   3-75.6723 81.1324  22
   2  -5   4 188.031 131.767  22
   2  -5   5 18.8227 42.9074  22
   2  -5   6-7.93229 28.6244  22
   2  -4   0 1436.97 292.668  22
   2  -4   6 4454.42 642.369  22
   2  -4   7 54.7823 72.3331  22
   2  -4   8 705.476 251.638  22
   2  -4  14 374.512 243.688  20
   2  -4  15-84.3070 112.078  20
   2  -3  -1-7.85395 29.9344  22
   2  -3   0 2009.88 308.463  22
   2  -3   1-28.3186 63.6613  22
   2  -3   6 319.958 135.659  22
   2  -3   7 44.8642 46.2423  22
   2  -3   8 15433.3 1188.02  22
   2  -3   9-15.7846 133.793  22
   2  -3  10 369.464 192.790  22
   2  -3  12 963.960 392.675  20
   2  -3  13 72.6436 110.793  20
   2  -3  14-128.404 149.156  20
   2  -3  15 152.375 161.533  20
   2  -3  16 35.8400 76.2613  20
   2  -2  -1 5.14462 19.5951  22
   2  -2   0 541.800 139.053  22
   2  -2   1-0.46635 16.1237  22
   2  -2   2 2781.31 359.852  22
   2  -2   3 40.0921 52.6777  22
   2  -2   4 79579.8 2106.36  22
   2  -2   5-32.5888 82.6860  22
   2  -2   6 26768.4 1326.49  22
   2  -2   7-1.99871 11.7311  22
   2  -2   7 17.8019 61.6548  43
   2  -2   8-7.45917 74.7481  22
   2  -2   8-22.4193 66.6267  43
   2  -2   9 47.2519 54.6581  22
   2  -2   9-48.5918 59.2641  43
   2  -2  10 8557.83 882.410  22
   2  -2  11 6.29895 60.1464  22
   2  -2  12 2454.69 505.614  22
   2  -2  13-272.770 212.370  20
   2  -2  14 4339.77 888.601  20
   2  -2  15 104.305 136.348  20
   2  -2  16 475.526 264.215  42
   2  -2  16 703.549 377.176  20
   2  -2  17 214.339 171.859  42
   2  -2  18 208.149 158.995  42
   2  -1 -12 138.702 122.700  11
   2  -1  -3 0.77589 11.1139  10
   2  -1  -2 163990. 1227.97  10
   2  -1  -1 2.69628 6.06470  37
   2  -1   0 897.220 158.386  22
   2  -1   1-0.28677 7.70848  22
   2  -1   2 3427.35 368.690  22
   2  -1   3-14.8808 42.4088  22
   2  -1   4 20040.3 981.893  22
   2  -1   5 17.7668 53.5931   9
   2  -1   5-25.3272 64.0277  22
   2  -1   6 12696.4 718.343   9
   2  -1   6 12662.1 853.858  22
   2  -1   7 10.5364 54.3322   9
   2  -1   7-20.9428 10.5785  22
   2  -1   7 9.16605 33.5126  43
   2  -1   8 3495.87 442.015   9
   2  -1   8 3455.59 490.660  22
   2  -1   8 3632.76 502.662  43
   2  -1   9-13.6833 28.9051   9
   2  -1   9 18.2195 49.6021  43
   2  -1   9 22.6809 55.3814  22
   2  -1  10 84.6474 87.5374   9
   2  -1  10 104.929 100.540  43
   2  -1  10 14.2097 62.5121  22
   2  -1  11-120.645 96.2420   9
   2  -1  11 8.75912 26.9452  22
   2  -1  12 1.03916 9.33861   9
   2  -1  12 159.450 92.5372  22
   2  -1  13 42.3807 61.8924   9
   2  -1  14 9014.34 1260.16  20
   2  -1  14 9705.87 1233.76  42
   2  -1  15 38.4107 78.1336  42
   2  -1  15 14.6218 50.7887  20
   2  -1  16 514.869 265.331  42
   2  -1  17-50.3424 89.0824  42
   2  -1  18 1631.66 504.649  42
   2  -1  19 113.143 120.412  42
   2  -1  20 57.9136 74.5434  12
   2   0 -12 1972.16 480.091  11
   2   0  -4 2398.63 179.783   1
   2   0  -4 2396.17 252.820  10
   2   0  -4 1828.66 131.162  38
   2   0  -3-9.28361 26.6643  10
   2   0   0 109321. 1390.48  37
   2   0   4 1880.02 95.1593   4
   2   0   4 3263.07 379.978  22
   2   0   5 20.8004 55.5796   9
   2   0   5 38.6203 26.9464  22
   2   0   6 1885.73 285.181   9
   2   0   6 1970.45 322.158  22
   2   0   7-24.1178 47.7861   9
   2   0   7-60.8696 81.4406  43
   2   0   7-14.5002 33.6085  22
   2   0   8 77439.0 2122.95   9
   2   0   8 73293.8 2133.67  22
   2   0   8 75369.8 2308.69  43
   2   0   9 3.90958 39.2035   9
   2   0   9-3.19793 58.2582  43
   2   0   9-74.7953 69.0702  22
   2   0  10 6513.10 695.373   9
   2   0  10 7630.99 802.732  43
   2   0  10 6214.43 666.625  22
   2   0  11-60.2415 69.0149   9
   2   0  11 22.9955 77.2594  43
   2   0  12 1259.22 330.886   9
   2   0  13-193.362 134.543   9
   2   0  13-30.0375 61.0818   8
   2   0  14 1913.60 565.724  42
   2   0  14 1675.47 520.053  20
   2   0  15-145.824 153.868  42
   2   0  16 557.328 305.651  42
   2   0  17 151.845 159.232  42
   2   0  18-80.5334 113.232  42
   2   0  19 51.1057 85.8706  42
   2   0  20 1151.05 380.373  42
   2   0  21-46.3174 64.4923  12
   2   1 -12 372.598 208.364  11
   2   1 -11-38.5565 64.2923  11
   2   1  -5 13.8191 15.6090   1
   2   1  -5-3.31915 20.7874  10
   2   1  -4 10145.4 493.871   1
   2   1  -4 10372.7 616.484  10
   2   1  -4 9632.19 344.007   5
   2   1  -3 15.1944 15.6937  10
   2   1  -3-0.62064 19.4412   1
   2   1  -3-4.03063 5.80086   7
   2   1  -2 575.347 127.647   1
   2   1  -2 649.569 133.738  38
   2   1   0 36972.1 926.090  37
   2   1   1 41.9665 42.4961  37
   2   1   2 5143.61 217.729   8
   2   1   3 5.60836 13.5868   8
   2   1   4 20311.4 799.198   8
   2   1   5-12.1499 23.2501   4
   2   1   5 30.0713 59.5711   8
   2   1   6 4597.49 470.201   9
   2   1   6 4859.92 354.359   4
   2   1   6 4194.01 483.370   8
   2   1   7-36.3025 13.4916   9
   2   1   7-7.51298 20.3189   8
   2   1   8 30179.4 1367.10   9
   2   1   8 29542.6 1423.79  43
   2   1   8 26622.5 1428.46   8
   2   1   9 27.3067 33.4671   9
   2   1   9 66.3330 111.918   8
   2   1   9-7.44166 38.8561  43
   2   1  10 4139.10 563.090   9
   2   1  10 4079.12 588.710  43
   2   1  10 4233.90 632.076   8
   2   1  11-123.261 99.9910   9
   2   1  11-31.9264 88.3868  43
   2   1  11-75.7795 35.7731   8
   2   1  12 71.5530 62.5196   9
   2   1  12 146.646 124.518   8
   2   1  13 24.9050 48.8240   9
   2   1  13 98.3496 135.649   8
   2   1  14 1402.63 462.969  42
   2   1  15-382.205 249.412  42
   2   1  16 98.3102 128.807  42
   2   1  17 55.7458 97.1816  42
   2   1  18 310.888 216.430  42
   2   1  19 29.0514 68.9713  42
   2   1  20 1337.88 418.150  12
   2   1  20 1149.44 387.408  42
   2   1  21-47.3848 70.1910  12
   2   1  22 38.0170 52.4474  12
   2   2 -11 70.1538 110.135  11
   2   2 -10 4348.68 677.109  11
   2   2  -6 55103.0 1838.51  10
   2   2  -6 56739.9 1531.00   1
   2   2  -5 1.78095 17.2100  10
   2   2  -5 15.1885 30.1567   1
   2   2  -4 78796.4 1695.50   1
   2   2  -4 81080.9 1403.83   5
   2   2  -4 77184.8 1923.91  10
   2   2  -3-7.86355 15.5749   3
   2   2  -3-60.5644 63.6731  10
   2   2  -3-23.0820 33.7091   5
   2   2  -3 52.5958 40.9968   1
   2   2  -2 30.0882 23.3002   1
   2   2  -2 29.0481 20.3978  10
   2   2  -2 25.0210 14.0502   7
   2   2  -1-13.5079 50.2905   1
   2   2  -1 19.3829 29.4274   7
   2   2   0 124.330 61.9622   7
   2   2   0 57.8367 59.0406  38
   2   2   0 10.6094 9.57171   1
   2   2   1 29.6280 20.8950  38
   2   2   2 9714.04 722.990  38
   2   2   2 10420.9 567.700  37
   2   2   3 16.4297 20.0714   8
   2   2   3 20.6526 92.3135  38
   2   2   3 6.65725 52.8515  37
   2   2   4 610.852 135.260   8
   2   2   4 608.235 200.108  38
   2   2   4 842.815 180.128  37
   2   2   5 123.359 112.994  38
   2   2   5-40.9267 42.6079   8
   2   2   6 64652.5 1888.63  43
   2   2   6 63287.5 1529.37   4
   2   2   6 65396.6 1797.66   8
   2   2   6 59059.2 2088.70  38
   2   2   7 0.72479 23.9397   4
   2   2   7-5.59731 59.9044  38
   2   2   7-27.8998 74.5592   8
   2   2   7-0.51292 54.0809  43
   2   2   8 3128.65 475.405  43
   2   2   8 2988.28 455.751   8
   2   2   8 3155.93 389.445   4
   2   2   8 3271.65 503.464  38
   2   2   9 10.9799 88.2031   9
   2   2   9 105.565 108.122  38
   2   2   9-27.9363 38.2563   4
   2   2   9-193.862 122.083   8
   2   2   9 87.3213 139.899  43
   2   2  10 127.255 63.0425  38
   2   2  10 408.732 183.352   7
   2   2  10 341.514 169.810   9
   2   2  10 511.686 208.056  43
   2   2  10 306.460 142.626   4
   2   2  10 188.373 149.196   8
   2   2  11 172.915 138.495   7
   2   2  11 47.8655 83.8276   9
   2   2  11-89.2737 92.1165   8
   2   2  12 2806.50 513.579   9
   2   2  12 2855.40 547.230   8
   2   2  13-119.999 108.376   9
   2   2  13 17.5075 43.5259   8
   2   2  14 2252.53 586.203  42
   2   2  15 98.4284 126.112  42
   2   2  16 3238.15 747.321  42
   2   2  17-92.0211 123.983  42
   2   2  18 1493.95 501.011  42
   2   2  19 51.5175 143.530  12
   2   2  19-54.7468 90.0487  42
   2   2  20-113.054 122.878  12
   2   2  20 24.2580 55.9302  42
   2   2  21 87.8202 108.182  12
   2   2  22 168.362 114.974  12
   2   3 -10 18.5599 101.460  11
   2   3  -9 46.2240 67.4651  11
   2   3  -8 19828.5 1350.41  11
   2   3  -6 4432.59 570.625  10
   2   3  -6 5032.65 537.851   1
   2   3  -5-71.5331 67.0251  10
   2   3  -5-7.64258 19.6637   1
   2   3  -4 205.403 103.566   1
   2   3  -4 114.718 84.3621  10
   2   3  -4 196.947 80.8630   5
   2   3  -3 29.8578 13.6557   3
   2   3  -3 42.4321 24.9001   1
   2   3  -3 9.41926 72.5405  10
   2   3  -3 13.4450 29.7297   5
   2   3  -2 8401.60 635.709   1
   2   3  -2 9039.47 670.728  10
   2   3  -2 8413.77 582.182   5
   2   3  -2 8934.83 506.595   3
   2   3  -1 55.3631 68.9734   1
   2   3  -1 9.54721 15.7503   7
   2   3   0 61889.0 1686.62   1
   2   3   0 63074.4 987.641  41
   2   3   0 63150.8 1495.99   7
   2   3   1-42.6854 47.6846   1
   2   3   1 3.07782 4.93724  41
   2   3   1-27.1153 59.8998   7
   2   3   2 8732.90 639.018   1
   2   3   2 7939.73 599.942   7
   2   3   3 30.1974 49.2865   1
   2   3   3 2.87731 45.6254  38
   2   3   3-12.9291 15.0718  37
   2   3   3 75.1170 104.499   7
   2   3   4 54476.2 1653.54   1
   2   3   4 51693.8 1418.59   8
   2   3   4 54300.0 1515.04  37
   2   3   4 50784.3 1680.51   7
   2   3   5-47.4349 19.1031   7
   2   3   5-15.9755 63.1291  37
   2   3   5 9.13568 20.9309   1
   2   3   5 43.6878 53.1449   8
   2   3   5-4.11991 97.0703  38
   2   3   5-10.7586 18.0383  43
   2   3   6 15540.3 917.319   1
   2   3   6 16342.1 937.486  43
   2   3   6 14614.7 879.916   8
   2   3   6 16623.0 1054.14  38
   2   3   6 15618.8 899.468  37
   2   3   6 14075.5 964.141   7
   2   3   7-3.89938 57.4693   7
   2   3   7 71.2761 73.9746   1
   2   3   7-3.41747 35.6926   4
   2   3   7 63.8711 52.9904   8
   2   3   7 77.5078 69.0071  38
   2   3   7 6.94380 64.8327  37
   2   3   7 30.4993 29.1331  43
   2   3   8 1846.10 317.418   1
   2   3   8 1865.32 363.305  43
   2   3   8 1876.28 336.037   4
   2   3   8 1986.60 377.707   8
   2   3   8 1953.35 377.106  38
   2   3   8 1966.81 379.941   7
   2   3   9 66.1747 113.071   7
   2   3   9 7.89421 51.2217  43
   2   3   9 0.19021 36.1147   4
   2   3   9 35.8652 47.0023  38
   2   3   9-12.2426 56.5078   8
   2   3  10 89.2023 64.5337   4
   2   3  10 107.779 96.1503   8
   2   3  10 78.5913 121.314   7
   2   3  11-199.768 121.824   4
   2   3  11-66.6537 128.178   8
   2   3  11 105.783 145.694   7
   2   3  12 13461.7 1189.61   8
   2   3  12 13847.4 1109.99   7
   2   3  13-88.7971 97.7509   8
   2   3  14 116.166 132.935  42
   2   3  15-288.244 214.257  42
   2   3  16 5087.95 930.117  42
   2   3  17 89.6808 58.3860  12
   2   3  17-62.2014 99.9640  42
   2   3  18 261.362 191.010  12
   2   3  18 185.717 168.414  42
   2   3  19 32.0113 69.2933  12
   2   3  19 180.312 158.053  42
   2   3  20 2911.54 623.769  12
   2   3  21-10.7053 33.4562  12
   2   3  22-106.252 89.5320  12
   2   4 -18 1510.08 326.651  14
   2   4 -17-128.428 117.389  14
   2   4  -9-77.3004 55.7805  11
   2   4  -9-115.411 114.017  39
   2   4  -8 11298.7 1062.19  11
   2   4  -7 21.7643 49.1945  11
   2   4  -6 3118.46 501.729  11
   2   4  -6 2616.08 442.452   1
   2   4  -5-58.1395 62.5517  11
   2   4  -5 8.68449 21.0060  10
   2   4  -5 33.4537 59.7713   1
   2   4  -4 19716.1 1034.98   5
   2   4  -4 19966.7 1199.74  10
   2   4  -4 19946.7 1167.56   1
   2   4  -3 15.5138 78.5295  10
   2   4  -3-26.7098 37.5234   5
   2   4  -3-1.08978 37.1528   1
   2   4  -2 2875.82 424.846   1
   2   4  -2 2645.92 384.437   5
   2   4  -2 2938.75 426.427  10
   2   4  -2 3006.24 344.298  41
   2   4  -2 2930.55 350.038   3
   2   4  -1 4.34141 27.7151   3
   2   4  -1 21.0738 40.2662   1
   2   4  -1-21.0686 46.6600  10
   2   4  -1-34.2108 61.4916   5
   2   4   0 2655.30 403.312   1
   2   4   0 2529.39 379.054   5
   2   4   0 2839.73 392.393  10
   2   4   1 4.77609 14.5040   5
   2   4   1 31.2837 52.2401   1
   2   4   1-8.24817 49.0029   7
   2   4   2 24390.1 1200.86   1
   2   4   2 25008.0 1176.72   7
   2   4   3 14.4537 39.0426   7
   2   4   3-13.0198 40.5712   1
   2   4   4 4030.00 498.016   1
   2   4   4 3958.61 382.169  43
   2   4   4 4572.33 551.934   7
   2   4   5 9.86164 10.8612   1
   2   4   5 6.13226 13.6060  43
   2   4   5 20.5933 36.7563  37
   2   4   5 32.3765 19.1776   7
   2   4   6 34730.6 1448.64   1
   2   4   6 36152.6 1379.11  43
   2   4   6 35581.3 1403.61  37
   2   4   6 35927.2 1507.99   8
   2   4   6 36183.2 1631.05   7
   2   4   7-2.81349 34.2188   1
   2   4   7 7.00904 20.8844   8
   2   4   7 48.3499 44.3000  37
   2   4   7-98.3370 128.051   7
   2   4   8 3996.06 560.298   8
   2   4   8 3861.57 491.484  37
   2   4   8 3514.75 536.637   7
   2   4   9 4.97837 107.708   8
   2   4   9-2.86755 13.8417  37
   2   4   9 32.0587 60.0221   7
   2   4  10 1490.94 388.743   8
   2   4  10 1401.47 357.621   7
   2   4  11-94.8117 90.1692   4
   2   4  11-95.2683 97.2748   8
   2   4  11-42.3154 102.833   7
   2   4  12 4493.51 694.486   8
   2   4  12 4237.11 637.459   7
   2   4  13 7.57711 35.5206  12
   2   4  13-120.681 131.228  42
   2   4  14 477.610 287.853  12
   2   4  14 322.008 219.928  42
   2   4  15 156.659 166.580  12
   2   4  15-57.2236 93.9930  42
   2   4  16 712.660 362.508  12
   2   4  16 1131.44 430.990  42
   2   4  17-1.47957 15.8636  12
   2   4  17 220.946 181.297  42
   2   4  18 105.676 50.3496  12
   2   4  19-15.8972 47.3487  12
   2   4  20-29.7911 59.5786  12
   2   4  21-91.1932 92.2642  12
   2   5 -17-118.175 99.7365  14
   2   5 -16 995.933 339.437  14
   2   5 -11-1.64546 17.1746  19
   2   5 -10 2365.01 676.885  19
   2   5 -10 2213.16 590.330  34
   2   5  -9-58.4497 102.086  19
   2   5  -8-155.676 163.785  19
   2   5  -7-215.053 155.556  39
   2   5  -6 3079.64 598.335  39
   2   5  -6 3818.64 592.210   1
   2   5  -5 15.9877 50.4275   1
   2   5  -4 224.919 130.881  10
   2   5  -4 392.538 173.223   5
   2   5  -4 173.277 144.652   1
   2   5  -3 36.9438 14.6872   5
   2   5  -3-12.9156 32.0867   1
   2   5  -2 13198.0 976.737   5
   2   5  -2 13360.6 1005.56  10
   2   5  -2 14747.0 919.189   3
   2   5  -2 13667.6 1046.42   1
   2   5  -1-18.3333 30.5403   3
   2   5  -1 9.82680 37.6667  10
   2   5  -1 28.6664 69.0464   5
   2   5  -1-5.92914 45.8103   1
   2   5   0 2942.97 468.627   5
   2   5   0 3028.28 451.305  10
   2   5   0 2882.30 429.203   3
   2   5   0 2950.16 469.547   1
   2   5   1-16.4321 81.1974   1
   2   5   1 36.1007 69.8404   3
   2   5   1-20.5688 53.7447  10
   2   5   1-43.4788 89.6433   5
   2   5   2 786.169 243.393   1
   2   5   2 718.855 216.098  10
   2   5   2 904.830 259.793   5
   2   5   2 906.123 257.469   3
   2   5   3 46.3954 103.147   1
   2   5   3-1.92706 77.2441   5
   2   5   4 1626.24 343.675   1
   2   5   4 1199.24 314.978   5
   2   5   4 1455.61 334.698   7
   2   5   5-47.7703 66.4195   1
   2   5   5-35.2669 47.0420   5
   2   5   5-10.9827 108.500   7
   2   5   6 267.358 142.191   1
   2   5   6 224.791 117.658   5
   2   5   6 214.674 124.038   7
   2   5   7-60.7036 64.4725   1
   2   5   7-52.5873 6.81824   7
   2   5   8 16112.4 1177.43   5
   2   5   8 17830.0 1320.22   7
   2   5   9 155.796 142.740   5
   2   5   9-137.968 124.658   7
   2   5  10 371.479 196.094   8
   2   5  10 121.816 125.047   7
   2   5  11 42.0117 67.8369   8
   2   5  11-200.157 143.743   7
   2   5  12 431.419 244.747  32
   2   5  12 68.8071 107.999  12
   2   5  13 449.940 252.948  32
   2   5  13-254.485 211.607  12
   2   5  14 516.606 271.680  32
   2   5  14 286.240 143.147  12
   2   5  15 9.78596 37.0180  32
   2   5  15-192.053 185.103  12
   2   5  16 1795.24 488.487  32
   2   5  16 1770.83 551.594  12
   2   5  17-33.4653 63.6259  32
   2   5  17-93.1228 122.716  12
   2   5  18 164.939 155.119  12
   2   5  19 37.6835 83.2195  12
   2   5  20-29.2906 54.4503  12
   2   5  21-74.6528 74.0518  12
   2   6 -16-98.8852 90.5490  14
   2   6 -11-78.6535 120.074  19
   2   6 -11-42.0299 82.1201  34
   2   6 -10 719.383 373.550  19
   2   6 -10 581.258 313.152  34
   2   6  -9-216.727 207.425  19
   2   6  -9-8.19026 145.948  34
   2   6  -8 614.471 411.628  19
   2   6  -7-61.8276 109.783  19
   2   6  -6 354.739 307.889  19
   2   6  -5 113.845 112.462  39
   2   6  -5-88.2205 126.746  19
   2   6  -4 2492.55 459.535   5
   2   6  -4 2147.49 478.937  39
   2   6  -4 2488.43 508.630   1
   2   6  -3 105.255 98.7391  10
   2   6  -3 62.0112 73.1257   5
   2   6  -3 72.8720 84.6142   1
   2   6  -2 7004.99 794.320   5
   2   6  -2 6098.26 741.944  10
   2   6  -2 5976.41 774.101   1
   2   6  -1-2.31695 13.1816   3
   2   6  -1 26.5350 48.2101   5
   2   6  -1-48.0980 20.4977   1
   2   6   0 2295.94 454.670   5
   2   6   0 2475.19 450.341  10
   2   6   0 2154.24 420.171   3
   2   6   0 2244.37 461.032   1
   2   6   1 85.9228 83.2860   3
   2   6   1 39.5656 58.8582  10
   2   6   1-21.3014 43.4509   5
   2   6   1-113.540 101.501   1
   2   6   2 3351.15 553.037   5
   2   6   2 3139.70 485.872  10
   2   6   2 3146.47 519.372   3
   2   6   2 2986.88 521.300   1
   2   6   3-29.1708 66.9379   3
   2   6   3 94.3883 13.0303   5
   2   6   3 36.6940 81.9961   1
   2   6   4 413.066 194.342   3
   2   6   4 379.109 197.499   5
   2   6   4 285.877 154.276   1
   2   6   5 25.8944 49.7195   3
   2   6   5 76.6824 120.433   5
   2   6   5-45.2241 62.2047   1
   2   6   6 2537.70 490.001   5
   2   6   6 2527.68 508.517   3
   2   6   6 2271.09 443.662   1
   2   6   7-76.0652 88.5801   3
   2   6   7 58.1083 74.1566   5
   2   6   8 5858.43 761.476   5
   2   6   8 5910.27 803.052   3
   2   6   9 133.918 152.742  32
   2   6   9-227.282 116.502  33
   2   6  10 108.190 210.885  32
   2   6  10 600.093 315.457  12
   2   6  10 379.062 264.007  33
   2   6  11 330.633 224.866  32
   2   6  11 35.1700 78.1417  12
   2   6  12 20.9734 180.370  32
   2   6  12 169.164 156.291  17
   2   6  12 258.580 145.067  12
   2   6  12 557.542 326.189  33
   2   6  13 322.875 222.487  32
   2   6  13-9.75623 42.0017  12
   2   6  14 147.753 148.348  32
   2   6  14 97.6768 132.099  12
   2   6  15 93.2687 164.067  32
   2   6  15 183.173 177.418  12
   2   6  16 1825.99 509.036  32
   2   6  16 1974.81 580.478  12
   2   6  17 128.249 135.833  12
   2   6  18-30.3123 61.1936  12
   2   6  19-5.95673 24.3417  12
   2   6  20-167.588 109.780  12
   2   6  20 184.524 124.516  13
   2   7 -14 1608.40 401.167  14
   2   7 -12 1112.78 368.797  34
   2   7 -11 200.720 170.865  34
   2   7 -10 82.3858 115.543  34
   2   7  -9-28.0256 136.004  19
   2   7  -9 199.756 185.822  34
   2   7  -8 1618.05 573.878  19
   2   7  -8 2042.08 614.464  34
   2   7  -7-258.641 234.978  19
   2   7  -6 4585.83 1008.32  19
   2   7  -5 0.62451 80.4446  19
   2   7  -4 964.421 446.660  19
   2   7  -3 163.176 180.970  19
   2   7  -2 234.831 213.117  19
   2   7  -1-293.726 215.505  13
   2   7  -1 79.7930 263.309  19
   2   7   0 4762.99 859.839  13
   2   7   1-64.5058 79.3411   3
   2   7   1-150.625 152.094  13
   2   7   2 88.4737 94.3744   3
   2   7   3-181.152 137.688   1
   2   7   4 191.595 140.086   1
   2   7   4 189.878 174.570  13
   2   7   5 48.5162 89.7840  13
   2   7   6 18.5010 56.5834  13
   2   7   7-320.094 240.516  13
   2   7   8 1912.66 552.684  17
   2   7   8 1944.04 605.394  13
   2   7   8 2481.89 716.102  33
   2   7   9-46.5645 87.4002  17
   2   7   9 275.265 232.085  13
   2   7   9 192.815 253.104  33
   2   7   9-247.870 203.424  12
   2   7  10 416.825 259.639  17
   2   7  10 504.543 368.704  13
   2   7  10 677.830 405.899  33
   2   7  10 855.084 384.092  12
   2   7  11 149.186 161.866  12
   2   7  11-107.194 131.072  17
   2   7  11-128.626 162.056  13
   2   7  12 150.915 162.692  12
   2   7  12 49.6154 87.2793  17
   2   7  12-57.7775 108.452  13
   2   7  13 201.496 185.656  12
   2   7  13-103.805 121.407  17
   2   7  13 28.9283 116.474  13
   2   7  14 620.720 317.372  12
   2   7  14 536.258 318.500  13
   2   7  15-139.564 144.178  12
   2   7  15 22.8027 63.1518  13
   2   7  16 2135.98 591.525  13
   2   7  16 3015.56 634.569  12
   2   7  17-0.39047 7.23237  13
   2   7  17 52.1041 75.6646  12
   2   7  18 128.563 118.261  13
   2   7  18 278.058 153.654  12
   2   7  19 135.613 104.830  13
   2   8 -12 932.484 290.857  14
   2   8 -12 744.399 245.831  34
   2   8 -11 47.3953 72.4784  34
   2   8 -10 412.188 235.227  34
   2   8  -9-174.005 163.005  34
   2   8  -8 363.035 245.969  34
   2   8  -7 23.4630 114.282  34
   2   8  -6 5962.54 1154.73  19
   2   8  -6 5070.39 988.705  34
   2   8  -5-156.027 185.372  19
   2   8  -5-200.880 193.441  34
   2   8  -4 668.708 360.880  31
   2   8  -4 934.154 479.095  19
   2   8  -3-304.775 222.017  31
   2   8  -3 227.984 223.912  19
   2   8  -2-40.2467 82.3161  31
   2   8  -2 52.6307 106.545  19
   2   8  -1-459.979 282.137  31
   2   8  -1 443.385 304.581  19
   2   8   0 701.831 358.605  31
   2   8   0 322.644 241.442  13
   2   8   0 629.516 422.800  19
   2   8   1-347.003 230.903  17
   2   8   1-240.620 208.340  13
   2   8   2 4122.84 868.007  13
   2   8   2 4056.64 810.891  17
   2   8   3 128.385 145.706  17
   2   8   3-63.9267 224.181  13
   2   8   4 4322.22 916.224  13
   2   8   4 4564.56 888.216  17
   2   8   5-122.628 145.532  17
   2   8   5 84.6576 153.271  13
   2   8   6 241.978 205.661  17
   2   8   6 231.047 122.065  31
   2   8   6 755.560 383.107  13
   2   8   7-214.669 194.177  17
   2   8   7-85.8303 121.468  31
   2   8   7 66.0841 114.470  13
   2   8   8 545.259 308.803  17
   2   8   8 229.945 195.163  31
   2   8   8 613.118 351.430  13
   2   8   9-23.1220 88.2555  17
   2   8   9-96.1307 122.578  31
   2   8   9-195.411 199.142  13
   2   8  10 486.092 284.906  17
   2   8  10 355.751 268.051  13
   2   8  11 41.5357 99.2664  17
   2   8  11-1.15022 15.0838  13
   2   8  12 653.745 309.748  17
   2   8  12 588.926 347.450  13
   2   8  13 103.369 115.939  17
   2   8  13-40.7536 85.1605  13
   2   8  14 352.767 239.121  13
   2   8  15-59.0120 91.7575  13
   2   8  16-22.9566 52.5484  13
   2   8  17 17.6399 41.0260  13
   2   9 -10 2105.79 433.130  34
   2   9  -9 188.643 144.160  34
   2   9  -8 774.251 320.707  34
   2   9  -7-143.559 144.821  34
   2   9  -6 639.852 318.764  34
   2   9  -5-9.73001 40.4693  34
   2   9  -4 1794.53 491.282  31
   2   9  -4 1974.66 610.355  34
   2   9  -3 169.790 159.787  31
   2   9  -3-106.076 137.697  34
   2   9  -2 409.534 267.192  31
   2   9  -2 244.609 222.626  34
   2   9  -1-49.0982 91.6936  31
   2   9  -1-103.598 136.216  34
   2   9   0 870.996 402.021  31
   2   9   1 118.555 185.873  17
   2   9   1-130.124 153.760  31
   2   9   2 1721.17 523.761  17
   2   9   2 1055.53 433.408  31
   2   9   2 1314.68 500.492  13
   2   9   3-142.434 153.633  17
   2   9   3-31.4688 60.3104  31
   2   9   3-35.9658 128.245  13
   2   9   4 60.5620 101.450  17
   2   9   4 181.305 161.228  31
   2   9   4 167.134 200.974  13
   2   9   5-257.511 210.544  17
   2   9   5-39.1760 83.9175  31
   2   9   5-152.865 171.308  13
   2   9   6 76.2857 96.7723  17
   2   9   6 9.67973 41.0962  31
   2   9   6 179.990 186.136  13
   2   9   7 130.349 165.537  17
   2   9   7-107.917 134.152  31
   2   9   7-27.9016 113.338  13
   2   9   8 237.789 198.748  17
   2   9   8 184.258 169.576  31
   2   9   8 287.848 250.522  13
   2   9   9-89.3481 119.316  17
   2   9   9 157.165 149.188  31
   2   9   9 97.6236 121.111  13
   2   9  10 74.7594 105.194  17
   2   9  10 81.3301 120.099  13
   2   9  11 102.539 118.511  17
   2   9  11-127.451 145.816  13
   2   9  12 43.9507 72.8101  17
   2   9  12 177.002 164.632  13
   2   9  13-168.320 151.493  13
   2   9  13 78.4930 90.6300  17
   2   9  14 250.457 171.025  13
   2   9  15 152.871 82.2830  13
   2  10  -7-4.30617 69.8658  34
   2  10  -6 200.929 144.279  34
   2  10  -5 201.509 155.093  34
   2  10  -4 380.210 221.920  34
   2  10  -3 49.5455 72.9085  31
   2  10  -3 342.681 216.232  34
   2  10  -2 14.9139 43.1498  31
   2  10  -2 61.3443 92.7204  34
   2  10  -1-44.2941 78.2012  31
   2  10  -1 96.2689 116.315  34
   2  10   0 802.728 344.301  31
   2  10   0 631.772 294.662  34
   2  10   1 50.9359 88.5941  31
   2  10   2 285.171 211.989  31
   2  10   2 568.064 268.716  17
   2  10   3-60.3588 97.7500  31
   2  10   3-135.468 135.522  17
   2  10   4 1147.05 440.130  31
   2  10   4 1022.04 393.640  17
   2  10   5-10.5619 128.879  31
   2  10   5 129.520 144.892  13
   2  10   5 68.2636 98.7276  17
   2  10   6 962.695 388.850  31
   2  10   6 948.378 408.791  13
   2  10   6 786.563 350.187  17
   2  10   7 134.964 134.098  31
   2  10   7 265.220 189.067  13
   2  10   7 54.5567 86.8902  17
   2  10   8-0.43190 108.034  13
   2  10   8 4.21307 23.5815  17
   2  10   9-84.3048 91.8512  31
   2  10   9 10.5634 38.2496  13
   2  10   9 125.210 131.050  17
   2  10  10-15.7003 44.6223  13
   2  10  10 228.472 208.830  17
   2  10  11 103.336 107.866  13
   2  10  11-104.844 99.9562  17
   2  10  12 63.3860 77.9341  13
   2  11   0-176.294 123.859  31
   2  11   1-50.9670 70.0452  31
   2  11   2 152.845 199.698  31
   2  11   3 68.5929 84.0161  31
   2  11   4 942.706 324.539  31
   2  11   5 18.0258 41.4422  31
   2  11   6 252.477 147.341  31
   3  -5   4 60.9469 78.2916  22
   3  -4   2 20111.3 1288.61  22
   3  -4   3 142.288 112.766  22
   3  -4   4 3238.86 551.805  22
   3  -4   5 57.6886 73.9586  22
   3  -4   6 110.018 104.782  22
   3  -4   7-11.2066 34.2562  22
   3  -3   0 469.622 164.622  22
   3  -3   1 90.7693 106.326  22
   3  -3   2 5228.25 611.228  22
   3  -3   3 37.2617 76.6984  22
   3  -3   4 7693.10 789.418  22
   3  -3   5 150.595 111.710  22
   3  -3   6 2195.42 455.268  22
   3  -3   7-58.2535 73.7562  22
   3  -3   8 445.189 209.803  22
   3  -3   9-100.474 102.545  22
   3  -2   1-5.36476 14.5134  22
   3  -2   2 1592.42 312.628  22
   3  -2   3-3.33101 53.9356  22
   3  -2   4 3563.27 498.936  22
   3  -2   5-50.9140 47.9645  22
   3  -2   6 17302.6 1190.97  22
   3  -2   7-4.59600 63.7242  22
   3  -2   8 5719.93 681.163  43
   3  -2   8 5398.94 717.975  22
   3  -2   9 24.2385 27.0470  22
   3  -2  10 1397.36 382.384  22
   3  -2  11 55.4147 76.0846  22
   3  -2  12 106.349 124.997  20
   3  -2  13-78.6455 110.904  20
   3  -1   0 6937.64 399.074  37
   3  -1   3-29.4718 4.25343  22
   3  -1   4 5532.78 592.841  22
   3  -1   5-59.5238 3.48137  22
   3  -1   6 24190.3 1327.55  22
   3  -1   7 40.4460 57.5745  22
   3  -1   8 4367.10 612.796  22
   3  -1   9-71.7834 76.9095  43
   3  -1   9-157.023 115.099  22
   3  -1  10 3115.88 531.546  43
   3  -1  10 2689.84 497.991  22
   3  -1  11-117.333 105.301  43
   3  -1  12 356.551 188.205  43
   3  -1  13 188.730 161.646  42
   3  -1  14 3.16208 104.476  42
   3  -1  15-22.9058 58.7754  42
   3  -1  16 12.1915 42.7994  42
   3  -1  17-6.00378 29.3585  42
   3   0  -4 689.510 151.349  10
   3   0  -3 22.3985 48.2716  10
   3   0   0 417.301 108.451  37
   3   0   1 12.3991 29.1045  37
   3   0   9-86.1011 84.0263  43
   3   0  10 4542.86 645.129  43
   3   0  11-32.3859 22.7861  43
   3   0  12 1654.64 411.080  43
   3   0  12 1510.83 407.771   8
   3   0  13 138.836 80.3588   8
   3   0  14 7225.94 1060.43  42
   3   0  15-32.2037 71.3932  42
   3   0  16 4385.74 862.170  42
   3   0  17 5.53946 29.5224  42
   3   0  18-63.6129 93.8044  12
   3   0  18-19.4196 53.5491  42
   3   0  19-131.248 125.460  12
   3   1  -6 600.900 180.959  10
   3   1  -5 11.4401 23.1684  10
   3   1  -4 22559.5 850.815   1
   3   1  -4 22822.3 998.103  10
   3   1  -3-21.2114 34.2145  10
   3   1  -3 11.3105 24.7362   1
   3   1  -3 17.5216 20.9264  38
   3   1  -2 7136.43 594.020  38
   3   1   0 960.663 181.988  37
   3   1   1 15.4699 32.3581  37
   3   1   2 34251.9 1157.97  37
   3   1   3-16.1845 24.6524  37
   3   1   4 6830.25 370.793   8
   3   1   5 59.7831 48.4471   8
   3   1   6 15465.8 842.697   8
   3   1   7-42.8414 48.4494   8
   3   1   8 4640.65 570.923   8
   3   1   9 24.7054 36.5909  43
   3   1   9 10.3208 21.7217   8
   3   1  10 13163.7 1105.28  43
   3   1  10 13293.9 1078.11   8
   3   1  11 57.7164 120.693  43
   3   1  11 48.1529 67.0529   8
   3   1  12 1924.00 443.661  43
   3   1  12 1930.33 444.983   8
   3   1  13-258.558 165.785   8
   3   1  14 4008.61 794.351  42
   3   1  15-198.563 179.065  42
   3   1  16 2573.32 666.636  42
   3   1  17 36.1125 76.7917  42
   3   1  18 5450.89 937.331  42
   3   1  18 6572.51 1020.29  12
   3   1  19-175.722 154.657  12
   3   1  20-62.0219 84.1467  12
   3   1  21-21.1304 42.7668  12
   3   2  -6 21780.3 1209.00  10
   3   2  -5-13.6061 23.7427   1
   3   2  -5 13.3114 44.3170  10
   3   2  -4 927.889 201.946   1
   3   2  -4 1038.85 241.188  10
   3   2  -3-18.9180 37.0477   1
   3   2  -3-44.4854 69.4621  10
   3   2  -2 17078.3 877.029   1
   3   2  -2 16410.1 632.083   7
   3   2  -1-8.40826 40.3206  38
   3   2  -1-3.73908 15.8459   1
   3   2   0 21222.3 1155.00  38
   3   2   1 15.3097 80.0631  38
   3   2   1-83.9913 57.2196  37
   3   2   2 33835.4 1631.82  38
   3   2   2 36600.6 1249.05  37
   3   2   3-10.3011 42.2349  37
   3   2   4 45872.2 1031.44   8
   3   2   4 44574.9 1513.80  37
   3   2   5 15.4420 31.2637   8
   3   2   5-50.5166 85.4635  37
   3   2   6 11117.3 670.614   8
   3   2   7-3.40617 29.5923   8
   3   2   8 162.730 120.645  43
   3   2   8 194.208 103.478   8
   3   2   9-46.0447 89.7515  38
   3   2   9-59.6630 70.2842  43
   3   2   9-30.3323 45.7445   8
   3   2  10 18692.6 1317.41  43
   3   2  10 16278.4 1151.14   8
   3   2  10 14335.8 1279.50  38
   3   2  11 55.7256 61.9152  43
   3   2  11-79.7607 102.461  38
   3   2  11-15.0507 36.0746   8
   3   2  12 1274.34 367.141  43
   3   2  12 1106.08 323.694   8
   3   2  13 234.878 153.481   8
   3   2  14 1991.75 556.871  42
   3   2  15-39.4681 80.0803  42
   3   2  16 1707.10 525.677  42
   3   2  17-23.9101 63.0520  12
   3   2  17-7.13417 48.3479  42
   3   2  18 384.580 246.438  12
   3   2  18 400.210 244.484  42
   3   2  19-30.9141 66.5255  12
   3   2  20 5381.07 824.337  12
   3   2  21 25.4154 49.6487  12
   3   2  22 233.121 128.434  12
   3   3  -6 4804.02 620.344  10
   3   3  -5 10.7315 49.2189   1
   3   3  -5-14.7105 70.8327  10
   3   3  -4 13743.8 881.130   1
   3   3  -4 13020.4 937.092  10
   3   3  -3-92.5699 74.0932  10
   3   3  -3 10.1875 14.3095   5
   3   3  -3-23.9387 42.3686   1
   3   3  -2 5551.54 558.929   1
   3   3  -2 5310.42 555.473  10
   3   3  -1 19.0062 32.9768   1
   3   3  -1-33.5724 45.6499   7
   3   3   0 1.11987 24.8841   1
   3   3   0 7.73123 41.3819   7
   3   3   1 60.1346 65.2118   7
   3   3   1-8.98818 42.5864   1
   3   3   1-42.9245 89.1924  38
   3   3   2 11094.7 837.474   1
   3   3   2 11421.3 920.451  38
   3   3   2 9365.75 736.248   7
   3   3   3-17.9954 37.0375   7
   3   3   3 46.0980 49.0006  38
   3   3   3 46.8365 70.6460  37
   3   3   3 6.15657 69.1737   1
   3   3   4 5569.09 698.980  38
   3   3   4 5195.20 533.806  37
   3   3   5-13.1297 79.3937  38
   3   3   5-26.1192 22.8332  37
   3   3   6 44765.3 1439.73   8
   3   3   6 45034.3 2071.78  38
   3   3   6 43562.0 1686.47  37
   3   3   7 31.7564 60.4458  43
   3   3   7 2.05215 14.1061   8
   3   3   7 24.7250 38.1210  38
   3   3   7-21.4507 78.8737  37
   3   3   8-16.1188 87.9788   7
   3   3   8-109.050 91.4211  43
   3   3   8-23.3101 37.7006   8
   3   3   8-84.6004 155.522  38
   3   3   9 42.6981 129.466   7
   3   3   9-90.0571 86.7983  43
   3   3   9 12.4788 29.5551   8
   3   3   9 133.727 133.389  38
   3   3   9 95.1057 71.1381  37
   3   3  10 621.489 284.475   7
   3   3  10 495.793 222.587  43
   3   3  10 554.847 195.891   8
   3   3  10 709.558 272.923  38
   3   3  11 167.853 125.510   7
   3   3  11-29.3571 36.6400  43
   3   3  11 71.0264 78.2822   8
   3   3  12 2400.27 482.285   8
   3   3  12 2013.31 470.062   7
   3   3  13-195.310 175.886  12
   3   3  13 69.3178 101.584  42
   3   3  13 167.065 128.327   8
   3   3  13 109.471 158.782   7
   3   3  14 3034.04 704.130  42
   3   3  14 2764.25 716.434  12
   3   3  15 27.3981 68.5209  12
   3   3  15 169.591 165.710  42
   3   3  16 788.409 370.313  12
   3   3  16 1134.81 430.937  42
   3   3  17 4.41072 108.675  12
   3   3  18 312.538 222.877  12
   3   3  19 15.7888 47.6011  12
   3   3  20 641.040 327.626  12
   3   3  21-138.483 116.500  12
   3   3  22 277.628 167.386  12
   3   4  -9-21.2132 115.534  19
   3   4  -8-349.428 191.787  11
   3   4  -6 1946.48 420.060  10
   3   4  -6 1716.07 348.248   1
   3   4  -5-20.7082 41.3588  10
   3   4  -5-100.621 84.6409   1
   3   4  -4 16288.6 1138.81  10
   3   4  -4 15526.3 1066.77   1
   3   4  -3 50.8149 69.7695   1
   3   4  -3-47.3216 69.5801  10
   3   4  -3-98.1523 73.2005   5
   3   4  -2 19874.1 1178.60   1
   3   4  -2 19748.7 1083.60   5
   3   4  -2 18787.5 1147.58  10
   3   4  -1 52.5007 112.097  10
   3   4  -1-26.2954 44.7881   5
   3   4  -1 10.4941 73.1897   1
   3   4   0 376.636 164.083   1
   3   4   0 384.691 145.981   7
   3   4   1-44.9463 103.134   1
   3   4   1-36.2843 46.8336   7
   3   4   2 55.2473 47.9446   1
   3   4   2 10.4012 63.5696   7
   3   4   3-12.7685 37.2628   1
   3   4   3-65.0265 106.494   7
   3   4   4 34196.8 1616.18   1
   3   4   4 33706.9 1602.05   7
   3   4   5-64.7725 95.1352   1
   3   4   5 29.8323 35.0853  43
   3   4   5 53.5787 32.4242  37
   3   4   5-63.3630 67.6332   7
   3   4   6 10335.9 906.100   1
   3   4   6 9858.22 804.426  43
   3   4   6 10275.2 849.372  37
   3   4   6 10434.9 961.941   7
   3   4   7-3.25557 108.512   1
   3   4   7 64.0816 9.39019  43
   3   4   7-8.82854 25.6142  37
   3   4   7 59.0660 104.338   7
   3   4   8 5394.34 669.807   1
   3   4   8 6150.00 694.215  43
   3   4   8 5869.83 647.893   8
   3   4   8 5512.00 661.249  37
   3   4   8 5965.63 766.316   7
   3   4   9 8.84010 69.7202  43
   3   4   9 56.5997 107.509   8
   3   4   9-55.8283 72.5706  37
   3   4   9 66.3695 55.8625   7
   3   4  10 180.669 138.768  43
   3   4  10 63.8651 73.5933   8
   3   4  10 37.5823 64.7544  37
   3   4  10 154.047 136.621   7
   3   4  11-39.0781 59.8475   8
   3   4  11-144.706 114.449  37
   3   4  11-61.8036 70.5500   7
   3   4  12 722.044 262.936   8
   3   4  12 796.874 299.748   7
   3   4  13 188.518 178.564  12
   3   4  14 11547.9 1447.81  12
   3   4  15 80.7998 119.461  12
   3   4  16 172.036 173.260  12
   3   4  17 111.361 136.543  12
   3   4  18 197.517 197.870  12
   3   4  19-82.4425 106.624  12
   3   4  20 36.1789 64.8627  12
   3   4  21 140.203 107.341  12
   3   5 -16 2225.43 461.716  14
   3   5 -11 163.065 169.186  19
   3   5 -10 7803.22 1212.51  19
   3   5  -9-129.307 154.179  19
   3   5  -8 8037.19 1223.53  19
   3   5  -7-159.103 167.355  19
   3   5  -6 1524.17 367.286   1
   3   5  -5-5.50621 24.7898  10
   3   5  -5 1.34090 10.8173   1
   3   5  -4 249.460 161.600  10
   3   5  -4 289.672 161.310   1
   3   5  -3-4.32497 51.1869  10
   3   5  -3-78.0220 74.0872   5
   3   5  -3-18.2273 39.3161   1
   3   5  -2 12004.7 1017.66   1
   3   5  -2 12267.4 955.874   5
   3   5  -2 11267.0 975.487  10
   3   5  -1 167.702 159.296   1
   3   5  -1-24.1439 32.2607  10
   3   5  -1 2.61840 72.0575   5
   3   5   0 65.6884 79.1286   3
   3   5   0 77.3565 101.428   1
   3   5   0 170.652 118.735  10
   3   5   0 111.629 116.819   5
   3   5   1-69.5778 72.2244  10
   3   5   1-12.0642 44.8242   1
   3   5   1-6.22182 23.6649   5
   3   5   2 4088.70 590.593   1
   3   5   2 3969.22 574.838   5
   3   5   2 4085.15 553.378   7
   3   5   3-22.7941 72.1086   1
   3   5   3 23.0465 89.5049   7
   3   5   4 2168.90 438.585   1
   3   5   4 2451.18 470.846   7
   3   5   5 81.4657 83.2066   1
   3   5   5-7.07170 60.8636   7
   3   5   6 8965.04 893.778   1
   3   5   6 10163.1 992.793   7
   3   5   7-175.484 131.917   7
   3   5   7 81.5138 116.230   1
   3   5   8 6244.09 741.002   1
   3   5   8 7050.92 773.202  37
   3   5   8 6595.22 836.831   7
   3   5   9-66.6296 135.018   7
   3   5  10-44.4706 104.798   7
   3   5  11-10.2298 41.4545  12
   3   5  12 2633.10 684.337  12
   3   5  13-228.151 202.436  12
   3   5  14 9956.00 1371.60  12
   3   5  15-0.52288 131.378  12
   3   5  16 933.481 412.396  12
   3   5  17 100.757 127.564  12
   3   5  18 758.560 345.107  12
   3   5  19 88.2021 105.284  12
   3   5  20 48.5631 70.4574  12
   3   5  21-34.1875 50.7424  12
   3   6 -12 426.389 253.764  19
   3   6 -11-247.813 207.599  19
   3   6 -10-11.7639 47.1842  19
   3   6 -10 250.330 196.739  34
   3   6  -9 50.9529 100.521  19
   3   6  -8 5727.63 1113.08  19
   3   6  -7 61.7864 111.748  19
   3   6  -6 4479.17 956.843  19
   3   6  -5-109.271 145.620  19
   3   6  -4 215.369 220.677  19
   3   6  -3 85.7327 92.4201  10
   3   6  -3-126.864 113.487   1
   3   6  -2 278.942 163.484  10
   3   6  -2 493.664 208.617   5
   3   6  -2 336.784 184.249   1
   3   6  -1 19.3799 42.3454  10
   3   6  -1 35.7444 56.7586   5
   3   6   0 765.905 281.456   1
   3   6   0 1027.70 308.827  10
   3   6   0 721.435 273.012   5
   3   6   1 40.6916 95.8314   1
   3   6   1-140.913 106.423   3
   3   6   1-7.73443 99.0930  10
   3   6   1-245.838 151.745   5
   3   6   2 12290.6 1129.47   1
   3   6   2 12714.7 1126.77   5
   3   6   2 12566.7 1060.40  10
   3   6   2 12969.7 1076.26   3
   3   6   3 129.167 100.655   1
   3   6   3 174.191 126.151   3
   3   6   3 159.539 117.870  10
   3   6   3 39.5461 58.6837   5
   3   6   4 4201.12 650.729   1
   3   6   4 4227.86 675.048   5
   3   6   4 4525.48 670.845   3
   3   6   5-9.61283 86.2669   1
   3   6   5 74.1456 87.7494   5
   3   6   6 3502.64 594.895   1
   3   6   6 3487.80 623.156   5
   3   6   7-9.36025 90.0163   1
   3   6   7 66.2369 20.4601   5
   3   6   8 2744.08 545.539   5
   3   6   9-261.978 210.260  12
   3   6   9 127.857 149.716  18
   3   6  10 227.799 200.405  12
   3   6  10 506.510 361.339  18
   3   6  11-217.575 199.100  12
   3   6  12 1409.79 497.848  12
   3   6  13 30.6690 75.5010  12
   3   6  14 1439.41 515.689  12
   3   6  15-45.3955 89.1760  12
   3   6  16 1080.86 426.121  12
   3   6  17-128.203 137.358  12
   3   6  18 51.2386 80.7772  12
   3   6  19 41.5023 65.8078  12
   3   6  19-4.80932 21.9712  13
   3   6  20 157.364 111.082  12
   3   6  20-74.8419 73.5244  13
   3   7 -11 15.7783 44.1940  34
   3   7 -10 3032.16 751.143  19
   3   7 -10 3818.36 754.613  34
   3   7  -9-6.79187 36.3443  19
   3   7  -9 241.690 211.547  34
   3   7  -8 687.485 374.601  19
   3   7  -7-107.469 151.930  19
   3   7  -6 7054.51 1277.92  19
   3   7  -5-173.283 194.645  19
   3   7  -4 223.915 149.275  19
   3   7  -3 143.381 88.0457  19
   3   7  -2 2881.19 775.281  19
   3   7  -1-401.792 281.603  19
   3   7   0 8847.35 1312.75  19
   3   7   0 7860.37 1125.01  35
   3   7   1 533.457 308.333  19
   3   7   1 392.479 244.671  35
   3   7   2 505.133 275.562  13
   3   7   2 832.211 355.718  35
   3   7   3 168.261 292.280  13
   3   7   3 19.2482 54.2526  35
   3   7   4 2422.89 640.261  13
   3   7   4 3155.36 730.285  35
   3   7   5 79.7369 208.738  13
   3   7   5 131.990 144.419  35
   3   7   6 28.3795 68.4809  13
   3   7   6-157.649 160.151  12
   3   7   7 22.5590 61.1678  35
   3   7   7-52.1370 94.6430  13
   3   7   7 179.042 174.110  12
   3   7   8 1938.58 594.141  13
   3   7   8 1636.50 517.381  12
   3   7   9 72.3952 115.563  13
   3   7   9-355.818 254.082  12
   3   7  10-177.265 183.022  13
   3   7  10-43.9800 90.2913  12
   3   7  11 16.0034 55.2839  13
   3   7  11-142.068 162.922  12
   3   7  12 1194.65 470.347  12
   3   7  12 895.241 394.528  17
   3   7  12 434.726 310.434  13
   3   7  13-54.6158 99.1039  12
   3   7  13-11.4333 40.7939  17
   3   7  13 87.8209 79.6284  13
   3   7  14 1269.51 475.289  12
   3   7  14 963.949 405.764  13
   3   7  15 65.4806 101.423  12
   3   7  15-7.10123 33.8074  13
   3   7  16 1058.96 386.538  12
   3   7  16 1149.84 411.234  13
   3   7  17-338.818 202.829  13
   3   7  17 36.7814 98.3801  12
   3   7  18 357.433 165.868  13
   3   7  18 286.630 166.050  12
   3   7  19-160.618 105.730  13
   3   7  19 3.88487 16.4712  12
   3   8 -11-43.9971 62.3897  34
   3   8 -10 1893.27 490.510  34
   3   8  -9 50.3145 83.0370  34
   3   8  -8 516.197 310.393  19
   3   8  -8 183.606 168.087  34
   3   8  -7 47.3653 97.9904  19
   3   8  -7 58.4146 98.6710  34
   3   8  -6 1266.30 531.106  19
   3   8  -5 160.528 188.657  19
   3   8  -4 29.5020 81.5108  19
   3   8  -3 90.8381 120.836  31
   3   8  -3-48.8880 104.955  19
   3   8  -2 520.313 329.376  19
   3   8  -1 227.515 221.933  19
   3   8   0 2998.11 813.269  19
   3   8   1 175.540 164.736  17
   3   8   1-192.436 183.372  13
   3   8   1 78.2143 124.259  19
   3   8   2 4900.69 931.595  13
   3   8   2 5086.83 931.221  35
   3   8   2 5277.50 939.523  17
   3   8   3 148.658 158.786  17
   3   8   3-146.285 155.014  35
   3   8   4 3286.67 777.780  13
   3   8   4 3415.29 788.435  17
   3   8   5 54.5497 98.5624  17
   3   8   5 68.4355 111.221  13
   3   8   6 299.653 232.284  17
   3   8   6 14.4250 51.5022  13
   3   8   7-249.645 212.240  17
   3   8   7-53.8886 100.346  13
   3   8   8 776.902 338.173  17
   3   8   8 577.174 330.309  13
   3   8   9 115.494 131.604  17
   3   8   9-172.212 180.724  13
   3   8   9-113.842 141.757  12
   3   8  10 146.402 167.706  17
   3   8  10 144.931 165.072  13
   3   8  10 183.891 179.535  12
   3   8  11-81.9265 114.846  17
   3   8  11 172.319 177.772  13
   3   8  11-291.860 223.430  12
   3   8  12-17.0570 54.6891  13
   3   8  12 181.156 172.019  12
   3   8  13-120.687 126.535  17
   3   8  13 186.011 174.451  13
   3   8  13-107.002 127.514  12
   3   8  14 496.509 237.656  17
   3   8  14 308.705 247.760  13
   3   8  14 241.889 182.012  12
   3   8  15 137.467 133.457  13
   3   8  15 131.244 124.756  12
   3   8  16 773.765 294.953  13
   3   8  16 946.354 308.706  12
   3   8  17-56.3267 68.7195  13
   3   8  17 43.2098 55.9645  12
   3   9  -9 48.0606 67.3828  34
   3   9  -8 0.34386 6.33478  34
   3   9  -7 133.319 134.164  34
   3   9  -6 339.144 225.541  34
   3   9  -5 15.8878 89.9506  34
   3   9  -4 614.221 351.852  19
   3   9  -4 241.671 165.721  34
   3   9  -3 251.769 190.318  31
   3   9  -3 101.265 144.062  19
   3   9  -2 87.3008 48.7842  31
   3   9  -2-97.6179 141.707  19
   3   9  -1 29.8318 91.8106  31
   3   9  -1-65.7546 207.614  19
   3   9   0 83.2945 48.8754  31
   3   9   0 399.518 255.051  19
   3   9   1-3.18501 24.1426  31
   3   9   2 9306.25 1351.62  31
   3   9   2 10107.3 1282.73  17
   3   9   3-231.094 195.155  17
   3   9   3 91.7977 99.4171  31
   3   9   3 82.4953 121.331  13
   3   9   4 798.503 368.727  17
   3   9   4 1353.89 512.507  31
   3   9   4 1260.46 494.294  13
   3   9   5-125.598 147.521  17
   3   9   5 52.7516 97.9635  31
   3   9   5-217.990 197.925  13
   3   9   6 139.500 172.273  17
   3   9   6 29.2463 71.7909  31
   3   9   6-12.2522 99.2403  13
   3   9   7 65.0657 105.779  17
   3   9   7-171.414 169.743  31
   3   9   7 82.8778 121.523  13
   3   9   8-214.670 189.688  17
   3   9   8 8.83686 115.347  31
   3   9   8 20.7373 64.6519  13
   3   9   9-102.986 128.653  17
   3   9   9-2.57487 19.1830  31
   3   9   9-74.9600 112.975  13
   3   9  10 271.066 203.949  17
   3   9  10-191.768 176.644  13
   3   9  11-20.1517 52.8035  17
   3   9  11-127.477 139.360  13
   3   9  12 1.44393 13.3048  17
   3   9  12 200.785 167.089  13
   3   9  13-40.5259 64.6427  17
   3   9  13 151.343 136.369  13
   3   9  14-41.3819 65.6098  13
   3   9  14 19.8954 39.6505  17
   3   9  15-265.117 147.965  13
   3  10  -6 681.981 258.627  34
   3  10  -5 67.6551 87.6926  34
   3  10  -4 247.110 176.434  34
   3  10  -3-508.917 222.038  31
   3  10  -3-149.900 209.921  34
   3  10  -2-98.0523 107.119  31
   3  10  -2 100.813 119.356  34
   3  10  -1 127.360 129.841  31
   3  10  -1-210.788 174.399  34
   3  10   0-2.94586 20.5793  31
   3  10   0-72.3036 102.053  34
   3  10   1-92.5390 118.446  31
   3  10   1-200.804 167.894  34
   3  10   2-111.661 132.052  31
   3  10   2 22.1945 51.4520  17
   3  10   3-120.295 125.093  17
   3  10   3 128.924 142.557  31
   3  10   4 1272.87 429.423  17
   3  10   4 1606.97 513.491  31
   3  10   5 115.167 192.421  17
   3  10   5-10.1141 130.907  31
   3  10   6 186.361 161.885  17
   3  10   6 135.031 153.435  31
   3  10   6 222.817 179.278  13
   3  10   7 28.4000 62.5407  17
   3  10   7-52.3753 83.7136  31
   3  10   7-189.782 162.689  13
   3  10   8 112.954 122.041  17
   3  10   8 18.6366 47.2954  31
   3  10   8 67.0409 94.3145  13
   3  10   9-13.6229 80.8217  17
   3  10   9 96.9911 99.6266  31
   3  10   9 204.081 158.873  13
   3  10  10 100.704 105.986  17
   3  10  10 220.685 157.447  13
   3  10  11 317.039 176.740  13
   3  10  11-92.3982 94.6746  17
   3  10  12 136.390 105.861  13
   3  10  12 220.023 131.983  17
   3  11   1 206.762 137.668  31
   3  11   2-37.9401 61.0349  31
   3  11   3-136.106 117.115  31
   3  11   4-4.75625 70.1317  31
   3  11   5 7.97472 27.5224  31
   3  11   6 512.228 210.702  31
   4  -4   4 966.511 312.266  22
   4  -3   5-95.4981 96.5187  22
   4  -3   6 721.944 271.256  22
   4  -3   7 0.97162 10.1502  22
   4  -1   2-25.8739 33.3687  37
   4  -1  10 5407.11 746.588  43
   4   0   0 42718.4 1290.71  37
   4   0   1-12.4316 22.2056  37
   4   0   2 10683.8 711.946  37
   4   0   3-13.5199 15.8830  37
   4   0  10 7392.74 867.164  43
   4   0  11 264.166 165.981  43
   4   1  -4 3885.13 452.465  10
   4   1  -3-0.73226 28.6530  10
   4   1  -3-23.2279 63.0228   1
   4   1  -2 1022.01 267.667  38
   4   1   1-30.6433 21.0212  37
   4   1   2 15419.3 874.296  37
   4   1   3 38.0880 21.1733  37
   4   1   4 28746.8 1318.22  37
   4   1  10 5194.36 734.322  43
   4   1  11 129.732 116.849  43
   4   1  17 373.733 229.232  12
   4   1  18 221.544 168.324  12
   4   2  -6 9099.92 823.326  10
   4   2  -5 3.63436 53.8437  10
   4   2  -4 24965.3 1272.37  10
   4   2  -3-23.7369 57.3992  10
   4   2  -3-13.2213 48.4962   1
   4   2  -2 2774.51 405.182   1
   4   2  -2 2991.64 423.843  38
   4   2  -1-19.5385 45.7319   1
   4   2  -1-17.0579 45.7776  38
   4   2   0 40.9497 96.7095  38
   4   2   1-39.2495 75.2189  38
   4   2   2 72188.3 2006.65  37
   4   2   3-25.9321 36.1354  37
   4   2   4 2337.30 385.001  37
   4   2   5-19.1612 11.7986  37
   4   2   6 18117.0 1169.43  37
   4   2   7-168.521 113.977  37
   4   2  10 206.865 172.495  43
   4   2  10 98.0279 170.767  38
   4   2  11 8.66173 77.5677  43
   4   2  11-14.6960 77.0914  38
   4   2  13 2.79094 20.4106  12
   4   2  14 974.626 392.386  12
   4   2  15-72.6077 107.498  12
   4   2  16 1328.26 455.020  12
   4   2  17-142.292 147.276  12
   4   2  18 339.114 218.599  12
   4   2  19 163.371 142.050  12
   4   2  20 625.112 262.188  12
   4   2  21 102.062 86.1641  12
   4   3  -6 2229.64 443.030  10
   4   3  -5-100.130 88.7701  10
   4   3  -4 6772.59 666.987   1
   4   3  -4 6199.43 693.694  10
   4   3  -3-15.6144 64.0235  10
   4   3  -3-36.9622 85.9724   1
   4   3  -2 1201.33 284.790   1
   4   3  -2 1139.02 282.092  10
   4   3  -1 8.46649 22.9680   1
   4   3   0 6438.12 692.821   1
   4   3   0 7932.79 780.077  38
   4   3   0 6387.46 605.117   7
   4   3   1 58.8085 60.3941   7
   4   3   1 8.46746 48.4700   1
   4   3   1-2.93372 44.6857  38
   4   3   2 7091.47 765.866   1
   4   3   2 7140.53 848.814  38
   4   3   3 28.0957 78.3791  38
   4   3   3-45.2685 102.929  37
   4   3   4 9051.31 1031.75  38
   4   3   4 8591.94 772.182  37
   4   3   5-29.3856 17.5139  38
   4   3   5 4.22575 62.2109  37
   4   3   6 14916.5 1362.94  38
   4   3   6 15088.4 1090.67  37
   4   3   7-15.1639 105.211  38
   4   3   7-16.1061 16.3739  37
   4   3   8 2229.49 542.166  38
   4   3   8 2488.21 469.502  37
   4   3   9-1.42114 73.0083  43
   4   3   9 49.6418 109.712  38
   4   3   9 37.8536 87.0577  37
   4   3  10 4505.48 683.306  43
   4   3  10 4387.02 749.006  38
   4   3  10 4533.16 667.678  37
   4   3  11 7.45022 28.0533  43
   4   3  11-14.7738 9.86615  38
   4   3  12 13077.9 1433.07  12
   4   3  13-196.586 177.788  12
   4   3  14 640.132 285.158  12
   4   3  15-31.3415 72.4938  12
   4   3  16 2619.36 667.221  12
   4   3  17 21.8130 58.8075  12
   4   3  18 279.011 201.970  12
   4   3  19-56.6766 85.4715  12
   4   3  20 135.493 123.950  12
   4   3  21-103.108 91.0198  12
   4   4  -9 405.166 262.935  19
   4   4  -8 6658.44 1085.34  19
   4   4  -7 204.693 184.359  19
   4   4  -6 3859.70 619.952  10
   4   4  -5-131.512 109.232  10
   4   4  -4 250.257 138.145   1
   4   4  -4 86.2461 87.5378  10
   4   4  -3-35.7049 49.3749  10
   4   4  -3-4.36945 18.2573   1
   4   4  -2 1450.09 339.184   1
   4   4  -2 1170.82 314.858  10
   4   4  -2 1588.87 323.366   5
   4   4  -1-13.7148 79.5425  10
   4   4  -1 80.1996 85.3347   1
   4   4   0 8926.45 860.848   1
   4   4   1-141.303 108.020   1
   4   4   1-31.7117 31.2422   7
   4   4   2 14287.5 1128.30   1
   4   4   2 15709.5 1085.13   7
   4   4   3 43.6750 101.409   1
   4   4   3-45.6725 83.1253  38
   4   4   3 125.095 124.924   7
   4   4   4 7202.96 820.989   1
   4   4   4 8266.24 956.528  38
   4   4   4 6922.33 794.898   7
   4   4   5-82.8749 110.752   7
   4   4   5 21.0425 26.5426   1
   4   4   5-53.1576 152.129  38
   4   4   5-1.59340 92.3270  37
   4   4   6 6852.05 835.030   1
   4   4   6 7914.92 972.379  38
   4   4   6 6373.17 739.943  37
   4   4   6 6628.41 833.891   7
   4   4   7 62.4614 126.746   7
   4   4   7-13.9542 34.0551  43
   4   4   7-15.4927 86.5819  38
   4   4   7 29.1821 92.4796  37
   4   4   7-32.6760 111.055   1
   4   4   8 625.548 283.677   7
   4   4   8 639.362 257.887   1
   4   4   8 550.764 215.891  43
   4   4   8 449.312 231.923  38
   4   4   8 404.583 193.374  37
   4   4   9 6.99914 50.2528   7
   4   4   9-16.2995 130.045  43
   4   4   9 67.0827 30.3937  38
   4   4   9 114.254 119.027  37
   4   4  10 1055.85 363.866   7
   4   4  10 1220.15 350.323  43
   4   4  10 1401.09 405.637  38
   4   4  10 1155.86 339.612  37
   4   4  11 209.506 183.361  12
   4   4  11-81.3425 115.867  38
   4   4  11 35.7179 125.728  37
   4   4  12 12054.0 1436.40  12
   4   4  13-129.553 149.411  12
   4   4  14 1509.79 532.166  12
   4   4  15 59.1500 101.507  12
   4   4  16 398.233 228.165  12
   4   4  17-10.1781 33.2810  12
   4   4  18-44.6218 80.5176  12
   4   4  19 35.7611 67.3239  12
   4   4  20 96.8292 62.6722  12
   4   4  21-167.943 114.272  12
   4   5 -11-5.52323 30.2265  19
   4   5 -10 1027.25 429.197  19
   4   5  -9-119.285 149.314  19
   4   5  -8 7582.21 1224.88  19
   4   5  -7 9.67434 42.7849  19
   4   5  -6 2872.54 746.919  19
   4   5  -5-182.113 182.370  19
   4   5  -4 409.474 189.588  10
   4   5  -4 486.405 203.730   1
   4   5  -3 145.481 122.361   1
   4   5  -3 227.973 233.881  10
   4   5  -2 18672.7 1348.57   1
   4   5  -2 18799.2 1327.44  10
   4   5  -1 31.0338 38.5876  10
   4   5  -1-13.5709 54.0598   1
   4   5  -1 122.897 132.542   5
   4   5   0 443.045 201.329  10
   4   5   0 416.725 192.270   5
   4   5   0 270.656 159.377   1
   4   5   1 97.3804 126.086   1
   4   5   2 6730.28 823.253   1
   4   5   2 7174.18 773.913   7
   4   5   3-33.9390 101.638   1
   4   5   3-18.3655 77.1358   7
   4   5   4 1389.64 378.891   1
   4   5   4 1341.57 354.715   7
   4   5   5-49.5943 71.5531   1
   4   5   5-223.912 149.639   7
   4   5   6 8879.03 983.169   1
   4   5   6 9614.34 1025.99   7
   4   5   7-44.1849 121.551   1
   4   5   7-22.0117 127.263   7
   4   5   8 72.0641 100.363   1
   4   5   8 248.605 155.099  37
   4   5   8 87.3164 77.2901   7
   4   5   9-54.3873 92.2805   1
   4   5   9 89.5231 127.758  37
   4   5   9-41.5093 70.1298   7
   4   5  10 251.767 206.978  12
   4   5  10 184.696 176.454  18
   4   5  11-120.904 145.916  12
   4   5  11-83.8463 118.993  18
   4   5  12 5733.48 1013.31  18
   4   5  12 4584.36 914.180  12
   4   5  13 63.8623 107.960  12
   4   5  14 2560.38 704.244  12
   4   5  15 38.4382 82.4097  12
   4   5  16 2684.30 680.273  12
   4   5  17-45.9759 84.3422  12
   4   5  18-127.800 132.689  12
   4   5  19-153.237 133.939  12
   4   5  20 220.393 143.340  12
   4   5  20 152.637 110.238  35
   4   6 -12 2737.19 588.692  19
   4   6 -11 133.182 144.251  19
   4   6 -10 167.290 201.418  19
   4   6  -9 369.264 266.748  19
   4   6  -8 2391.29 712.310  19
   4   6  -7-90.8229 137.254  19
   4   6  -6 585.896 336.860  19
   4   6  -5 76.5375 168.083  19
   4   6  -4 391.623 283.126  19
   4   6  -3 15.1031 125.383  19
   4   6  -2 15030.8 1744.95  19
   4   6  -2 12871.5 1427.42  35
   4   6  -1-127.229 108.927   5
   4   6   0 4872.40 742.058   1
   4   6   0 4193.00 648.104   5
   4   6   0 4829.64 709.151  10
   4   6   1-31.0823 58.5174   1
   4   6   1-40.9028 81.9171  10
   4   6   1-151.401 123.998   5
   4   6   2 6222.92 845.977   1
   4   6   2 6331.32 840.650   5
   4   6   2 6425.28 819.021  10
   4   6   3-13.6281 39.1291   1
   4   6   3 8.64851 30.7871   5
   4   6   4 203.034 151.606   1
   4   6   4 185.856 144.820   5
   4   6   4 218.098 150.663   7
   4   6   5 138.134 174.923   5
   4   6   5-67.4855 87.4846   1
   4   6   5-315.184 186.446   7
   4   6   6 505.814 264.692   1
   4   6   6 199.123 132.963   7
   4   6   7-353.646 246.819  35
   4   6   7-296.924 234.402  18
   4   6   7 73.6040 111.129  12
   4   6   8 4902.51 962.227  35
   4   6   8 4195.13 909.348  18
   4   6   8 3938.76 831.054  12
   4   6   9 33.5469 77.7997  12
   4   6   9-53.4256 99.3728  35
   4   6   9 172.324 180.038  18
   4   6  10 79.4274 119.659  12
   4   6  10-177.673 183.504  35
   4   6  10 238.966 211.817  18
   4   6  11-134.165 159.068  12
   4   6  11-158.501 171.400  18
   4   6  12 406.803 277.535  12
   4   6  12 989.778 422.132  18
   4   6  13 49.0511 95.7951  12
   4   6  14 10917.6 1441.64  12
   4   6  15 36.7360 77.8182  12
   4   6  16 2754.71 676.034  12
   4   6  17-165.659 153.121  12
   4   6  17-257.054 182.931  35
   4   6  18 279.473 173.066  12
   4   6  18 633.362 265.095  35
   4   6  18 128.649 111.882  13
   4   6  19-39.7480 62.6183  12
   4   6  20 142.876 102.197  12
   4   7 -11 3.10810 20.0863  19
   4   7 -10 2473.17 633.880  19
   4   7 -10 1994.31 486.087  34
   4   7  -9 41.4767 86.4718  19
   4   7  -9-165.774 151.671  34
   4   7  -8 222.509 224.652  19
   4   7  -7 126.274 163.059  19
   4   7  -6 2220.51 706.389  19
   4   7  -5 89.2081 141.222  19
   4   7  -4 258.842 247.021  19
   4   7  -3-182.363 201.713  19
   4   7  -2-223.877 221.505  19
   4   7  -1 60.9257 113.892  19
   4   7   0 37956.8 2843.83  19
   4   7   0 39485.6 2630.94  35
   4   7   1 330.597 236.244  35
   4   7   1 365.866 267.111  19
   4   7   1-122.608 145.982  18
   4   7   2 1365.61 509.164  35
   4   7   2 1250.27 490.933  18
   4   7   3 5.19696 222.325  35
   4   7   3-34.9156 96.6035  18
   4   7   4 1614.47 538.418  35
   4   7   4 1732.00 598.973  18
   4   7   5 207.297 147.068  35
   4   7   5 108.396 29.1200  18
   4   7   6 0.55366 10.0534  35
   4   7   6-60.6875 111.278  18
   4   7   7 14.7030 52.3891  35
   4   7   7-54.1183 191.007  18
   4   7   7 7.66655 132.530  12
   4   7   8 816.312 413.932  35
   4   7   8 611.063 341.210  18
   4   7   8 458.719 293.434  12
   4   7   9 340.468 235.829  35
   4   7   9-77.8718 125.908  18
   4   7   9 87.5459 149.785  12
   4   7  10 679.419 294.269  35
   4   7  10 956.539 452.534  18
   4   7  10 1025.04 424.738  12
   4   7  11 35.8604 82.3634  35
   4   7  11-134.543 160.496  12
   4   7  12 406.234 348.922  35
   4   7  12-69.4091 114.061  12
   4   7  13-125.596 147.096  35
   4   7  13-77.4475 153.783  12
   4   7  14-67.7865 93.2749  17
   4   7  14 20.5870 55.0221  13
   4   7  14 75.0678 112.678  12
   4   7  15 233.468 179.747  35
   4   7  15-12.1215 43.3114  12
   4   7  16 490.085 236.631  13
   4   7  16 967.547 364.375  12
   4   7  17 144.192 129.860  12
   4   7  18-105.216 99.5864  12
   4   7  19-96.0668 81.4210  12
   4   8 -10 132.072 106.885  34
   4   8  -9-53.5300 88.4951  19
   4   8  -9 75.3839 92.1453  34
   4   8  -8 947.170 401.425  19
   4   8  -8 673.389 306.525  34
   4   8  -7-136.969 161.227  19
   4   8  -7-146.657 148.138  34
   4   8  -6 2069.73 662.000  19
   4   8  -5-128.692 166.839  19
   4   8  -4 880.275 459.967  19
   4   8  -3 126.794 83.8458  19
   4   8  -2 219.062 222.462  19
   4   8  -1-19.1040 107.475  19
   4   8   0 694.931 371.758  19
   4   8   1 271.482 235.763  19
   4   8   2 1480.77 510.397  35
   4   8   3-5.39628 31.2097  35
   4   8   4 2460.18 657.563  35
   4   8   5 383.118 264.847  35
   4   8   6 737.438 366.278  35
   4   8   7-12.7561 48.4022  35
   4   8   8 464.371 290.731  35
   4   8   9-40.5437 84.9910  35
   4   8  10 319.417 92.6752  35
   4   8  10 164.190 204.253  12
   4   8  11-151.596 155.403  17
   4   8  11-9.29295 156.286  12
   4   8  12 5.57102 28.5497  17
   4   8  12-44.9967 86.6303  12
   4   8  13 110.741 119.886  17
   4   8  13-24.4729 61.4852  12
   4   8  14 230.329 158.575  17
   4   8  14 288.432 200.286  12
   4   8  15 74.4171 94.8491  12
   4   8  16 376.282 194.195  12
   4   9  -8 329.869 175.773  34
   4   9  -7-4.75109 23.3680  34
   4   9  -6 843.565 369.188  19
   4   9  -6 393.228 228.290  34
   4   9  -5 81.9610 100.289  19
   4   9  -5 212.652 176.833  34
   4   9  -4-124.334 153.320  19
   4   9  -3 147.796 139.042  31
   4   9  -3-19.5015 61.8732  19
   4   9  -2-166.484 157.310  31
   4   9  -2-0.58578 10.8002  19
   4   9  -1-165.851 164.158  31
   4   9  -1-148.452 171.237  19
   4   9   0 907.537 431.855  19
   4   9   2 603.673 314.643  17
   4   9   3-61.5807 99.0258  17
   4   9   4 4108.00 848.221  17
   4   9   5 11.4050 114.657  17
   4   9   5 91.3690 121.185  35
   4   9   6-4.95424 81.2374  17
   4   9   7 118.532 141.445  17
   4   9   8 151.899 196.818  17
   4   9   8-15.8486 33.3687  31
   4   9   9-104.824 128.130  17
   4   9   9 740.772 320.981  31
   4   9  10 636.902 305.176  17
   4   9  10 611.342 271.654  31
   4   9  11 151.191 142.143  17
   4   9  12 475.647 259.228  17
   4   9  13-64.2762 79.7949  17
   4   9  14-145.445 105.238  17
   4  10  -5 51.5725 70.8040  34
   4  10  -4 248.592 166.765  34
   4  10  -3-150.542 136.307  34
   4  10  -2 1231.50 344.688  31
   4  10  -2 805.077 320.144  34
   4  10  -1 59.9732 84.3110  31
   4  10  -1-314.700 207.976  34
   4  10   0 2230.99 551.386  31
   4  10   1 77.7684 104.930  31
   4  10   2 1337.39 456.884  31
   4  10   3 102.991 109.500  17
   4  10   3 39.5056 71.6842  31
   4  10   4 794.631 315.733  17
   4  10   4 529.642 273.171  31
   4  10   5 51.6289 82.0653  17
   4  10   5-34.8877 71.0721  31
   4  10   6 64.1114 91.8991  17
   4  10   6 35.7297 70.1148  31
   4  10   7 0.37837 80.7572  17
   4  10   7 133.798 130.533  31
   4  10   8 427.691 238.241  17
   4  10   8 210.067 154.687  31
   4  10   9 161.703 136.961  17
   4  10   9-99.6201 98.2104  31
   4  10  10 100.231 113.899  17
   4  10  11-60.1067 73.9633  17
   4  10  12-92.9724 82.9669  17
   4  11   2 11.4305 31.2524  31
   4  11   3 111.928 100.044  31
   4  11   4 94.5187 91.9390  31
   4  11   5 106.487 95.5193  31
   4  11   6 348.773 165.167  31
   5   0   3 31.2278 46.1764  37
   5   0   4 10104.5 848.842  37
   5   0   5-11.8275 60.6913  37
   5   0   6 392.039 178.879  37
   5   1   2 1627.43 323.095  37
   5   1   3-0.19416 45.1155  37
   5   1   4 5974.74 663.968  37
   5   1   5-31.0021 73.9234  37
   5   1   6 9099.55 884.960  37
   5   1   7 114.483 141.222  37
   5   1   8 1313.95 362.276  37
   5   2  -3 58.3856 64.3295  10
   5   2  -2 671.862 223.797   1
   5   2  -2 1035.98 273.312  10
   5   2  -1 18.4880 59.9921   1
   5   2   0 11942.3 1137.02  38
   5   2   1-2.04806 87.4375  38
   5   2   2 1213.73 400.165  38
   5   2   3-14.8365 86.7510  37
   5   2   4 4344.02 583.044  37
   5   2   5 5.41853 55.0227  37
   5   2   6 2469.08 468.802  37
   5   2   7-101.011 95.7526  37
   5   2   8 648.684 262.513  37
   5   2   9 106.902 146.295  37
   5   2  10 23414.9 1927.54  38
   5   2  10 28051.6 1739.06  37
   5   3  -8 4791.72 907.485  19
   5   3  -7 4.68372 172.876  19
   5   3  -6 2595.42 659.554  19
   5   3  -5-156.472 117.212  10
   5   3  -4 14596.1 1129.83  10
   5   3  -3 20.0651 40.4506  10
   5   3  -2-113.373 93.8215   1
   5   3  -2 229.481 135.305  10
   5   3  -1 32.4039 51.3803   1
   5   3   0 1979.36 419.329   1
   5   3   0 2267.89 457.833  38
   5   3   1 97.2575 29.2633   1
   5   3   1 88.4633 134.228  38
   5   3   2 4508.14 677.638   1
   5   3   2 4038.32 689.213  38
   5   3   3-52.5783 150.253  38
   5   3   4 12352.9 1305.43  38
   5   3   4 12680.7 1039.23  37
   5   3   5 82.5442 133.654  38
   5   3   5-22.9889 75.5576  37
   5   3   6 89.0331 136.089  38
   5   3   6 82.8505 127.695  37
   5   3   7 58.9791 151.873  38
   5   3   7-38.2954 120.689  37
   5   3   8 953.952 382.781  38
   5   3   8 707.831 270.921  37
   5   3   9 32.6490 69.8255  38
   5   3   9-30.6057 55.9397  37
   5   3  10 5979.68 955.240  38
   5   3  11 347.627 230.249  12
   5   3  12 3438.90 744.624  12
   5   3  13 213.732 185.414  12
   5   3  14 6584.30 1054.83  12
   5   3  15-109.520 131.700  12
   5   3  16-256.413 196.925  12
   5   3  17 5.81522 28.4874  12
   5   3  18-178.809 148.533  12
   5   3  19-96.4364 99.4516  12
   5   3  20 529.332 201.941  12
   5   4 -10 1552.93 505.295  19
   5   4  -9-195.132 184.833  19
   5   4  -8 442.123 340.053  19
   5   4  -7 120.911 257.282  19
   5   4  -6 1335.38 499.099  19
   5   4  -5-50.2870 96.0391  19
   5   4  -4 15398.3 1227.06  10
   5   4  -3-0.28162 151.071  10
   5   4  -3 105.334 94.6123   1
   5   4  -2 49.5138 66.9371  10
   5   4  -2 133.852 108.439   1
   5   4  -1 45.4764 63.8553  10
   5   4  -1-58.3013 85.9555   1
   5   4   0 2867.94 532.390   1
   5   4   1 70.1160 118.354   1
   5   4   2 1731.84 449.237   1
   5   4   3-114.992 103.095   7
   5   4   3-60.0839 115.624   1
   5   4   3-204.966 155.794  38
   5   4   4 3361.61 624.513   1
   5   4   4 3955.82 704.409  38
   5   4   4 2961.42 577.398   7
   5   4   5 77.9645 159.085   7
   5   4   5 48.8246 92.8026  38
   5   4   5 99.5945 48.3881   1
   5   4   6 9413.53 1067.92   1
   5   4   6 10887.3 1234.24  38
   5   4   6 10436.6 1015.82  37
   5   4   6 9058.65 1040.39   7
   5   4   7-245.935 169.997   7
   5   4   7-44.1249 100.788  38
   5   4   7-60.6113 77.7286  37
   5   4   7-98.0062 107.656   1
   5   4   8 253.442 106.050   7
   5   4   8 301.262 171.208  43
   5   4   8 188.792 160.193   1
   5   4   8 180.731 179.397  38
   5   4   8 280.969 170.159  37
   5   4   9-111.519 104.233   1
   5   4  10 2409.21 643.273  12
   5   4  11-186.783 177.456  12
   5   4  12 43281.3 2716.19  18
   5   4  12 40627.0 2700.01  12
   5   4  13 59.7314 101.648  12
   5   4  14 605.965 322.082  12
   5   4  15-0.48751 86.7314  12
   5   4  16 1436.53 518.137  12
   5   4  17-132.656 137.903  12
   5   4  18 361.939 226.399  12
   5   4  19 50.8014 73.0004  12
   5   4  20 123.150 99.2804  12
   5   5 -10 662.992 331.786  19
   5   5  -9-134.167 156.023  19
   5   5  -8 2789.41 759.669  19
   5   5  -7-433.739 292.971  19
   5   5  -6 274.973 253.860  19
   5   5  -5-50.5579 101.095  19
   5   5  -4 360.637 325.588  19
   5   5  -3-46.7471 96.3338  19
   5   5  -2 59971.7 3470.90  19
   5   5  -2 55240.2 2953.11  35
   5   5  -1-20.5120 45.3525  10
   5   5  -1 244.985 158.500   1
   5   5   0 176.482 132.889  10
   5   5   0 460.390 206.739   5
   5   5   0 434.218 213.972   1
   5   5   1-40.3998 66.3870   1
   5   5   2 7657.25 946.149   1
   5   5   3-161.891 136.624   1
   5   5   4 173.916 210.632   1
   5   5   4 494.239 308.925   7
   5   5   5 251.996 247.664   1
   5   5   5-97.1106 103.690   7
   5   5   6 881.053 330.346   1
   5   5   6 1289.28 390.522   7
   5   5   7 30.0651 72.1284  35
   5   5   7-19.7140 57.0479  12
   5   5   8 4247.38 865.662  12
   5   5   9-140.211 156.870  12
   5   5   9 328.316 246.405  18
   5   5  10 492.538 297.439  12
   5   5  10 78.4106 120.167  18
   5   5  11 93.0360 207.828  12
   5   5  11 426.753 278.329  18
   5   5  12 352.951 253.516  12
   5   5  12 450.615 281.977  18
   5   5  13-9.53504 41.5389  12
   5   5  13 54.8239 95.8495  18
   5   5  14 1073.80 434.595  12
   5   5  15 237.535 199.374  12
   5   5  16 452.904 265.075  12
   5   5  17 136.771 138.065  12
   5   5  18 984.809 344.175  12
   5   5  19 85.6774 91.7386  12
   5   5  20 1136.01 287.765  35
   5   5  20 832.058 254.695  12
   5   6 -11-137.166 132.264  19
   5   6 -10 125.472 139.423  19
   5   6  -9-35.2177 78.8414  19
   5   6  -8 998.094 457.305  19
   5   6  -7-231.386 217.628  19
   5   6  -6 3100.56 815.795  19
   5   6  -5-78.6265 130.557  19
   5   6  -4 735.733 407.319  19
   5   6  -3-83.9793 135.421  19
   5   6  -2 4282.84 977.468  19
   5   6  -1-307.797 226.321  35
   5   6  -1 337.445 266.583  19
   5   6   0 90.7502 183.372  35
   5   6   0 247.950 305.681  19
   5   6   1 133.687 52.2612  35
   5   6   1 179.037 187.828  19
   5   6   2 4113.33 910.068  19
   5   6   2 3817.09 802.632  35
   5   6   2 3565.00 803.003  18
   5   6   3 63.1995 103.817  35
   5   6   3 304.104 240.629  18
   5   6   4 5749.04 1028.43  35
   5   6   4 5540.09 1060.23  18
   5   6   5-123.421 148.769  35
   5   6   5 83.4207 109.222  18
   5   6   6 1347.56 495.426  35
   5   6   6 943.762 422.857  12
   5   6   6 1112.31 472.549  18
   5   6   7-196.850 193.370  35
   5   6   7 81.5953 122.014  12
   5   6   7-55.2828 105.553  18
   5   6   8-160.408 176.725  35
   5   6   8 698.641 374.991  18
   5   6   8 272.675 225.460  12
   5   6   9 400.068 281.728  35
   5   6   9 139.507 166.873  18
   5   6   9-88.9194 129.803  12
   5   6  10 842.779 410.890  35
   5   6  10 917.137 414.667  18
   5   6  10 888.304 428.027  12
   5   6  11-133.224 163.185  35
   5   6  11 261.194 223.271  18
   5   6  11-108.073 143.574  12
   5   6  12 1118.62 497.535  35
   5   6  12 1260.48 494.112  18
   5   6  12 1292.25 508.287  12
   5   6  13-112.891 146.301  35
   5   6  13 211.911 189.996  18
   5   6  13-148.596 164.425  12
   5   6  14 355.443 244.542  35
   5   6  14 608.072 319.866  18
   5   6  14 319.633 235.082  12
   5   6  15 18.7377 140.625  35
   5   6  15-55.1369 94.0922  12
   5   6  16 301.902 210.378  35
   5   6  16 346.196 224.112  12
   5   6  17 86.9002 109.919  35
   5   6  17-90.8280 107.289  12
   5   6  18 363.546 191.288  35
   5   6  18 368.896 197.587  12
   5   6  19 193.388 118.484  35
   5   6  19-75.3052 78.7955  12
   5   7 -11 7.38520 26.6133  19
   5   7 -10 922.535 344.046  19
   5   7  -9-42.7324 81.4397  19
   5   7  -8 1833.17 584.098  19
   5   7  -7-41.8964 90.5782  19
   5   7  -6 446.789 306.021  19
   5   7  -5-80.6621 152.614  19
   5   7  -4 175.659 199.174  19
   5   7  -3-148.613 184.248  19
   5   7  -2 3432.56 905.041  19
   5   7  -1-329.055 271.940  19
   5   7   0 3854.52 938.121  19
   5   7   0 2762.73 707.381  35
   5   7   1 10.1201 118.653  35
   5   7   1-109.803 151.920  19
   5   7   2 10000.8 1434.99  19
   5   7   2 8692.11 1291.19  35
   5   7   2 9266.30 1362.32  18
   5   7   3 154.498 169.347  35
   5   7   3 96.4213 139.656  18
   5   7   4 2057.95 643.922  35
   5   7   4 2305.37 713.544  18
   5   7   5-100.617 139.167  35
   5   7   5 654.910 372.763  18
   5   7   6 440.820 293.945  35
   5   7   6 120.174 191.611  18
   5   7   7-119.658 154.292  35
   5   7   7 119.977 204.582  18
   5   7   8 2598.05 748.716  35
   5   7   8 2194.54 660.740  12
   5   7   8 1676.95 606.427  18
   5   7   9 328.220 256.724  35
   5   7   9 181.788 193.773  18
   5   7   9-171.598 182.637  12
   5   7  10 1379.81 562.387  35
   5   7  10 1314.43 517.963  18
   5   7  10 1287.96 513.774  12
   5   7  11-319.076 248.275  35
   5   7  11-69.6027 100.964  18
   5   7  11-127.685 155.107  12
   5   7  12 972.336 423.580  35
   5   7  12 546.773 336.148  18
   5   7  12 1007.36 427.459  12
   5   7  13 48.1007 91.0408  35
   5   7  13 108.792 136.539  12
   5   7  14 215.540 201.120  35
   5   7  14-19.6503 129.009  12
   5   7  15 117.392 126.929  35
   5   7  15 100.571 119.726  12
   5   7  16 1129.47 363.193  35
   5   7  16 1168.98 383.286  12
   5   7  17-309.339 166.029  35
   5   7  17 10.3505 32.7646  12
   5   7  18-40.9941 57.6644  12
   5   8  -9 50.9221 76.6813  19
   5   8  -8 218.255 176.200  19
   5   8  -8 61.6007 79.4585  34
   5   8  -7-181.120 172.945  19
   5   8  -7-195.168 155.194  34
   5   8  -6 219.795 201.210  19
   5   8  -5-62.7298 148.810  19
   5   8  -4 108.858 151.315  19
   5   8  -3 34.7162 88.4533  19
   5   8  -2 3726.49 905.979  19
   5   8  -1 87.7350 138.653  19
   5   8   0 3727.14 907.243  19
   5   8   1-52.7470 104.151  19
   5   8   2-463.617 293.023  35
   5   8   3-187.079 187.110  35
   5   8   4-39.2799 86.1537  35
   5   8   5 154.773 171.745  35
   5   8   6 415.359 281.816  35
   5   8   7-126.641 155.388  35
   5   8   8 1207.04 476.543  35
   5   8   9 55.6875 101.059  35
   5   8  10 150.137 192.557  35
   5   8  11-113.596 136.938  35
   5   8  12 398.704 245.386  35
   5   8  13-117.739 118.892  17
   5   8  13-216.369 170.034  35
   5   8  14 107.715 103.520  17
   5   8  14-243.472 165.819  35
   5   9  -7-20.5749 41.5857  34
   5   9  -6 1253.38 411.710  19
   5   9  -6 897.905 330.843  34
   5   9  -5 49.6910 51.8390  19
   5   9  -5-232.690 169.012  34
   5   9  -4 615.471 329.307  19
   5   9  -3-95.4933 129.332  19
   5   9  -2-151.692 140.126  31
   5   9  -2-46.7553 91.8287  19
   5   9  -1-28.4830 71.7857  19
   5   9   0 533.635 307.154  19
   5   9   1 28.2355 68.8521  19
   5   9   3-40.0116 76.1370  17
   5   9   4 430.186 256.947  17
   5   9   5 109.892 103.498  17
   5   9   5-118.909 139.737  35
   5   9   6 17.1705 52.3287  17
   5   9   6 201.944 311.989  35
   5   9   7-182.017 169.306  17
   5   9   7-32.5620 71.2924  35
   5   9   8 513.427 321.399  17
   5   9   8 332.810 222.573  35
   5   9   9 16.3103 48.5846  17
   5   9   9 405.263 237.288  35
   5   9  10 530.368 294.988  17
   5   9  10 444.680 220.910  31
   5   9  10 633.003 282.308  35
   5   9  11-39.6015 69.3162  17
   5   9  12-92.8521 99.0960  17
   5   9  13-4.72081 28.7123  17
   5   9  14 119.320 88.1107  17
   5  10  -4 986.183 291.928  34
   5  10  -3-23.7488 130.696  34
   5  10  -2 26.1237 42.9271  34
   5  10  -1-158.771 122.337  31
   5  10   0 25.4450 52.9695  31
   5  10   1 168.365 143.165  31
   5  10   2 28.3749 60.5249  31
   5  10   3-204.306 164.616  31
   5  10   4 49.9788 71.9518  17
   5  10   4-128.988 130.760  31
   5  10   5-275.648 174.498  17
   5  10   5-3.76652 22.0490  31
   5  10   6 1192.31 363.675  17
   5  10   6 1306.46 416.298  31
   5  10   7-12.9181 48.7587  17
   5  10   7-75.5839 92.2296  31
   5  10   8 47.9345 71.8532  17
   5  10   8-19.7276 44.3100  31
   5  10   9-17.1587 41.4621  17
   5  10   9 1.78827 12.1767  31
   5  10  10 115.433 101.862  17
   5  10  11 83.4459 79.9956  17
   6   1   4-33.1200 52.6815  37
   6   1   5-11.4744 31.7637  37
   6   1   6 1785.83 419.846  37
   6   1   7-297.816 171.138  37
   6   2  -7 87.6218 119.351  19
   6   2  -6 4188.53 879.535  19
   6   2  -5 75.1913 117.537  19
   6   2   0 2154.12 468.196   1
   6   2   1 214.238 171.548  38
   6   2   2 9694.15 1195.33  38
   6   2   3-78.7182 174.855  38
   6   2   4 2977.40 719.938  38
   6   2   4 4260.85 626.981  37
   6   2   5-407.929 260.500  38
   6   2   5 70.1465 80.9849  37
   6   2   6 1555.24 386.695  37
   6   2   7-13.6571 37.0815  37
   6   3  -8 111.399 117.373  19
   6   3  -7-256.242 216.313  19
   6   3  -6 1933.64 619.513  19
   6   3  -5-160.423 175.731  19
   6   3  -4 22975.5 2179.85  19
   6   3  -3 127.043 157.810  19
   6   3  -2 620.285 238.086  10
   6   3  -1 3.18093 17.1291  10
   6   3   0 6986.70 852.049   1
   6   3   1 208.315 149.170   1
   6   3   2-9.44056 35.3683  38
   6   3   2-150.735 130.970   1
   6   3   3 108.693 123.562  38
   6   3   3-27.8419 57.9374   1
   6   3   4-46.2795 51.4393  38
   6   3   5 38.0602 123.341  38
   6   3   5-49.9926 70.4288  37
   6   3   6 6547.09 1049.50  38
   6   3   6 6555.03 833.212  37
   6   4  -9-337.887 235.784  19
   6   4  -8 3294.50 774.126  19
   6   4  -7 48.9384 135.918  19
   6   4  -6 306.438 240.861  19
   6   4  -5-258.763 228.971  19
   6   4  -4 3973.50 923.656  19
   6   4  -3 39.5334 137.075  19
   6   4  -2 1514.77 483.699  35
   6   4  -2 1750.89 620.991  19
   6   4  -1 191.566 167.351  35
   6   4  -1 53.5637 167.633  19
   6   4   0 1205.66 419.301  35
   6   4   0 942.805 466.503  19
   6   4   3 30.2489 63.4417  38
   6   4   5 592.269 263.486   7
   6   4   5-35.4574 76.0732  35
   6   4   6-190.599 179.570  35
   6   4   6 108.157 130.369  12
   6   4   7-97.3380 130.622  35
   6   4   7 311.909 223.762  12
   6   4   8 4576.40 865.858  12
   6   4   9-160.581 163.594  12
   6   4  10 1645.57 534.497  12
   6   4  11-327.970 235.236  12
   6   4  12 4378.35 861.486  12
   6   4  13-181.329 171.978  18
   6   4  13 14.6223 48.7632  12
   6   4  14 582.600 300.794  12
   6   4  15 28.0539 98.6900  12
   6   4  16 390.780 225.869  12
   6   4  17-61.2688 83.2047  12
   6   4  18 1496.33 370.869  12
   6   4  19-240.159 126.505  12
   6   4  20 1857.54 379.208  35
   6   5 -10 1212.58 415.544  19
   6   5  -9-181.283 170.738  19
   6   5  -8 485.604 303.180  19
   6   5  -7 71.1358 126.984  19
   6   5  -6 370.360 249.608  19
   6   5  -5 199.198 232.907  19
   6   5  -4 2085.46 683.794  19
   6   5  -3-385.686 289.707  19
   6   5  -2 4855.66 1059.57  19
   6   5  -1 93.4608 123.758  35
   6   5  -1 120.331 161.579  19
   6   5   0 5318.84 1084.04  19
   6   5   0 6109.86 1020.99  35
   6   5   1-180.276 172.596  35
   6   5   1-61.7199 113.714  19
   6   5   2 4308.04 959.769  19
   6   5   2 5195.92 933.013  35
   6   5   3-270.960 215.189  35
   6   5   3 333.246 254.540  19
   6   5   4 1089.80 437.038  35
   6   5   4 983.889 425.831  19
   6   5   5 142.459 160.082  35
   6   5   6 2717.33 732.812  35
   6   5   7-319.559 246.225  35
   6   5   7-111.251 140.833  12
   6   5   8 1302.05 513.346  35
   6   5   8 1197.58 464.906  12
   6   5   9-15.0817 54.4820  35
   6   5   9-159.604 170.328  12
   6   5  10-115.488 151.223  35
   6   5  10 238.667 208.246  12
   6   5  10 153.425 232.115  18
   6   5  11 154.875 182.500  18
   6   5  11 143.625 160.719  12
   6   5  12-95.6921 130.477  18
   6   5  12 10.8650 43.6846  12
   6   5  13-84.2078 117.953  18
   6   5  13 165.039 166.897  12
   6   5  14 1302.64 443.696  18
   6   5  14 1041.70 399.425  12
   6   5  15-109.304 126.396  12
   6   5  16-34.1344 66.7030  12
   6   5  17 5.91227 27.4234  35
   6   5  17 188.469 145.081  12
   6   5  18-39.2961 64.3405  35
   6   5  18 5.97888 23.2199  12
   6   5  19 67.2235 96.4343  35
   6   6 -10 242.268 169.505  19
   6   6  -9-115.716 130.016  19
   6   6  -8-23.6479 63.1557  19
   6   6  -7-97.1682 134.799  19
   6   6  -6 389.653 280.186  19
   6   6  -5 25.8388 145.976  19
   6   6  -4 1833.21 650.804  19
   6   6  -3 312.654 301.832  19
   6   6  -2 5702.74 1163.10  19
   6   6  -1 104.667 135.918  35
   6   6  -1 200.045 212.403  19
   6   6   0-13.1127 48.2524  35
   6   6   0 71.1979 201.264  19
   6   6   1-54.0703 98.4659  35
   6   6   1-233.280 224.376  19
   6   6   2 241.435 209.538  35
   6   6   2-98.7976 143.453  19
   6   6   2 68.2421 116.125  18
   6   6   3-43.1977 89.4001  35
   6   6   3 275.463 233.420  19
   6   6   3 68.7018 169.381  18
   6   6   4 31.2003 76.7380  35
   6   6   4 165.453 241.868  18
   6   6   5 165.816 178.764  35
   6   6   5-18.8563 63.2319  18
   6   6   6 1654.34 570.168  35
   6   6   6 1409.83 547.115  18
   6   6   7-264.591 229.872  35
   6   6   7-20.4032 110.703  18
   6   6   8 132.102 163.283  35
   6   6   8 418.417 288.809  18
   6   6   9 50.0737 100.635  35
   6   6   9-136.234 160.889  12
   6   6   9-162.987 181.966  18
   6   6  10 557.869 330.605  35
   6   6  10 647.820 364.223  12
   6   6  10 438.002 296.636  18
   6   6  11 52.1007 14.3453  18
   6   6  11-21.2840 62.3832  12
   6   6  12-68.7808 113.967  35
   6   6  12 162.207 168.901  18
   6   6  12-164.792 170.149  12
   6   6  13 76.2609 116.646  35
   6   6  13 42.8371 82.9471  18
   6   6  13-213.133 188.012  12
   6   6  14 533.548 296.581  35
   6   6  14 488.104 262.257  18
   6   6  14 297.150 213.429  12
   6   6  15-85.0921 112.344  35
   6   6  15-73.5166 100.762  12
   6   6  16 804.031 348.596  35
   6   6  16 562.799 260.381  12
   6   6  17 147.579 125.926  35
   6   6  17-64.5422 80.5659  12
   6   6  18 826.587 262.417  35
   6   6  18 772.177 245.874  12
   6   7 -10 982.378 289.939  19
   6   7  -9-196.452 151.758  19
   6   7  -8 676.316 311.758  19
   6   7  -7 154.973 160.533  19
   6   7  -6 1237.81 491.107  19
   6   7  -5 65.1680 114.159  19
   6   7  -4-9.14787 135.751  19
   6   7  -3-193.316 205.757  19
   6   7  -2 2699.37 777.441  19
   6   7  -1 493.531 331.797  19
   6   7   0 1456.07 587.062  19
   6   7   1-0.53777 71.2446  35
   6   7   1 191.641 202.572  19
   6   7   2 347.236 254.354  35
   6   7   2 413.550 285.238  19
   6   7   2 543.182 343.818  18
   6   7   3 4.99082 72.7147  35
   6   7   3 156.186 173.263  19
   6   7   3-94.6469 138.519  18
   6   7   4 114.876 225.679  35
   6   7   4 182.783 290.772  18
   6   7   5 190.005 193.142  35
   6   7   5 194.747 233.250  18
   6   7   6 1.15281 15.1264  35
   6   7   6 622.648 399.676  18
   6   7   7-158.583 177.859  35
   6   7   7 29.9893 144.098  18
   6   7   8 2406.53 689.883  35
   6   7   8 2011.50 667.828  18
   6   7   9 68.1416 115.108  35
   6   7   9-125.068 157.881  18
   6   7  10 141.391 164.257  35
   6   7  10 169.959 245.629  18
   6   7  11-0.52883 9.82930  35
   6   7  11-255.143 213.340  18
   6   7  12 109.396 137.015  35
   6   7  12 156.167 160.018  12
   6   7  12-179.222 171.333  18
   6   7  13-83.2901 114.547  35
   6   7  13-59.4850 94.8901  12
   6   7  14-178.579 158.476  35
   6   7  14-178.692 156.124  12
   6   7  15-28.8904 59.1639  35
   6   7  15 34.7743 64.4076  12
   6   7  16-148.329 121.368  35
   6   7  17-67.0655 70.8357  35
   6   8  -8 278.079 168.085  19
   6   8  -7 94.6026 109.732  19
   6   8  -7 207.324 131.925  34
   6   8  -6 2667.61 641.405  19
   6   8  -5-66.0438 105.112  19
   6   8  -4 71.0536 113.587  19
   6   8  -3 20.6339 62.9634  19
   6   8  -2 355.373 265.470  19
   6   8  -1-58.1984 108.019  19
   6   8   0 350.195 263.509  19
   6   8   1 64.9414 111.645  19
   6   8   2 73.8250 114.896  35
   6   8   2 300.441 233.500  19
   6   8   3 64.0109 101.916  35
   6   8   4 4515.37 934.341  35
   6   8   4 3928.18 886.853  18
   6   8   5 22.9114 101.514  35
   6   8   5-2.86511 123.033  18
   6   8   6 325.004 227.330  35
   6   8   6 190.439 224.957  18
   6   8   7-170.974 176.465  35
   6   8   7 188.824 191.468  18
   6   8   8 644.417 314.553  35
   6   8   8 304.225 239.498  18
   6   8   9-112.906 139.327  35
   6   8  10 183.330 172.885  35
   6   8  11-197.410 172.855  35
   6   8  12 69.2634 97.3725  35
   6   8  13-50.5765 71.8665  17
   6   8  13 51.9049 78.8391  35
   6   8  14 258.083 145.148  17
   6   8  14 113.333 106.483  35
   6   8  15-221.497 131.141  35
   6   9  -5 1.00210 10.5636  19
   6   9  -5-87.0225 86.8594  34
   6   9  -4 1858.90 489.983  19
   6   9  -3-75.5035 102.429  19
   6   9  -2-107.238 102.241  31
   6   9  -2 74.3975 104.288  19
   6   9  -1-245.263 191.085  19
   6   9   0 930.024 369.412  19
   6   9   1-144.045 141.829  19
   6   9   3-96.4431 106.445  17
   6   9   4 206.676 162.779  17
   6   9   5-407.987 234.158  17
   6   9   6 280.534 195.717  17
   6   9   6 562.158 288.799  35
   6   9   7 91.8673 111.408  17
   6   9   7-187.304 163.980  35
   6   9   8 128.334 114.577  17
   6   9   8 352.261 219.036  35
   6   9   9-9.66331 34.4732  17
   6   9   9-138.508 132.448  35
   6   9  10 1100.87 366.592  17
   6   9  10 1055.40 347.646  35
   6   9  11 181.823 135.061  17
   6   9  11 128.201 113.056  35
   6   9  12-111.195 97.3718  17
   6   9  12 72.1144 76.9260  35
   6   9  13-67.7658 67.4882  17
   6  10   1 373.523 183.417  31
   6  10   2 98.3785 98.8468  31
   6  10   3-9.29054 31.1349  31
   6  10   4 191.275 169.512  31
   6  10   5-437.990 184.963  17
   6  10   5-86.6397 94.4845  31
   6  10   6-104.800 93.3585  17
   6  10   6 199.692 129.612  31
   6  10   7-219.781 135.798  17
   6  10   7-11.1438 31.3452  31
   6  10   8-44.5434 60.0397  17
   6  10   8-60.4393 67.6551  31
   6  10   9 2.26339 12.9981  17
   7   1  -6 4503.41 949.169  19
   7   2  -7-50.8693 93.6846  19
   7   2  -6 1410.62 537.134  19
   7   2  -5-21.7237 179.049  19
   7   2  -4 720.701 355.812  19
   7   3  -8 1195.68 433.601  19
   7   3  -7-105.444 135.789  19
   7   3  -6 425.720 283.920  19
   7   3  -5 158.301 178.329  19
   7   3  -4 1850.55 631.156  19
   7   3  -3 65.3399 118.775  19
   7   3  -2 870.185 440.920  19
   7   3   8 350.045 245.726  35
   7   3   9 5.86105 32.0189  35
   7   3  18-107.440 94.3585  35
   7   4  -9-242.456 178.910  19
   7   4  -8 313.723 220.649  19
   7   4  -7 40.0622 83.6464  19
   7   4  -6 328.121 252.154  19
   7   4  -5-32.8689 81.3527  19
   7   4  -4 3639.30 906.381  19
   7   4  -3-226.962 222.744  19
   7   4  -2 115.435 160.468  19
   7   4  -1 31.0302 228.661  19
   7   4   0 52.4950 148.366  19
   7   4   1 129.152 184.022  19
   7   4   2 685.829 391.999  19
   7   4   3-233.472 196.853  35
   7   4   3-167.092 188.763  19
   7   4   4-13.6787 48.2939  35
   7   4   4 195.669 200.412  19
   7   4   5 33.2651 76.3181  35
   7   4   5 386.696 274.769  19
   7   4   6 1200.57 465.029  35
   7   4   7 291.705 259.662  35
   7   4   8-10.5561 44.2348  35
   7   4   9-39.3453 85.5933  35
   7   4  10-286.686 230.322  35
   7   4  11-29.3447 134.565  35
   7   4  12 2258.52 649.084  35
   7   4  13 243.031 201.072  35
   7   4  13 209.172 178.402  18
   7   4  14-87.3100 116.182  35
   7   4  14-80.8575 142.012  18
   7   4  15-47.3557 81.4690  35
   7   4  16 1155.74 388.728  35
   7   4  17-1.84009 13.8319  35
   7   4  18-241.801 141.114  35
   7   5  -9-103.738 112.008  19
   7   5  -8 1044.07 390.833  19
   7   5  -7 81.1656 116.516  19
   7   5  -6-105.705 139.741  19
   7   5  -5-38.5872 110.709  19
   7   5  -4 1045.65 490.868  19
   7   5  -3-179.488 197.524  19
   7   5  -2 2443.80 757.120  19
   7   5  -1-8.54399 191.628  19
   7   5   0 10.2690 41.7550  35
   7   5   0 102.053 105.256  19
   7   5   1-20.8324 59.9605  35
   7   5   1 267.927 306.916  19
   7   5   2 120.127 145.322  35
   7   5   2 61.5295 115.667  19
   7   5   3-107.692 139.002  35
   7   5   3-64.3548 116.146  19
   7   5   4 121.590 149.222  35
   7   5   4-132.557 162.585  19
   7   5   5-205.301 195.812  35
   7   5   6 2322.58 671.974  35
   7   5   7-119.650 151.577  35
   7   5   8 579.376 349.286  35
   7   5   9 243.669 216.192  35
   7   5  10 587.355 332.860  35
   7   5  10 399.996 274.169  18
   7   5  11-11.1620 120.767  35
   7   5  11 58.5883 110.291  18
   7   5  12-149.808 161.737  35
   7   5  12-200.972 182.079  18
   7   5  13-43.0945 141.654  35
   7   5  13 318.403 209.320  12
   7   5  13 37.4913 74.6425  18
   7   5  14-116.812 132.350  35
   7   5  14 129.968 126.689  12
   7   5  14 5.02312 25.3311  18
   7   5  15 117.796 125.578  35
   7   5  16 1173.22 377.631  35
   7   5  17 183.199 125.650  35
   7   5  18 117.823 92.4566  35
   7   6  -9-88.2816 93.4630  19
   7   6  -8 1639.13 461.626  19
   7   6  -7-53.2684 89.5476  19
   7   6  -6 412.898 258.100  19
   7   6  -5-113.029 137.326  19
   7   6  -4 54.6425 101.042  19
   7   6  -3 60.4518 203.475  19
   7   6  -2 2076.11 691.693  19
   7   6  -1-87.8034 138.646  19
   7   6   0 1892.56 642.817  19
   7   6   1-321.920 239.642  35
   7   6   1 18.3643 62.8285  19
   7   6   2 4650.53 1023.35  19
   7   6   2 5444.30 1024.22  35
   7   6   2 4627.22 950.751  18
   7   6   3 170.976 177.829  35
   7   6   3 174.412 186.609  19
   7   6   3 63.6280 113.173  18
   7   6   4 450.102 295.554  35
   7   6   4 460.173 331.611  19
   7   6   4 421.995 295.073  18
   7   6   5-170.555 180.343  35
   7   6   5 39.6072 167.017  18
   7   6   6 702.308 371.506  35
   7   6   6 1029.40 493.673  18
   7   6   7-128.638 157.607  35
   7   6   7-20.6933 134.931  18
   7   6   8 1647.47 586.037  35
   7   6   8 1775.72 611.069  18
   7   6   9-21.3311 109.939  35
   7   6   9 54.6898 102.258  18
   7   6  10 82.1723 122.759  35
   7   6  10 73.6093 115.679  18
   7   6  11 86.6009 169.382  35
   7   6  11 68.0717 107.568  18
   7   6  12 860.497 400.833  35
   7   6  12 966.621 397.864  18
   7   6  13 21.9075 57.6259  35
   7   6  13-122.209 129.805  18
   7   6  14 71.7893 98.8155  35
   7   6  14-78.8463 95.7488  18
   7   6  15 171.253 142.337  35
   7   6  16 1043.07 321.705  35
   7   6  17-128.788 99.4751  35
   7   7  -8 966.386 296.445  19
   7   7  -7-22.8959 52.5773  19
   7   7  -6 3410.69 705.459  19
   7   7  -5-15.4684 43.5053  19
   7   7  -4-264.651 216.191  19
   7   7  -3-220.104 203.371  19
   7   7  -2 3582.27 850.444  19
   7   7  -1-60.9755 110.302  19
   7   7   0 300.458 245.113  19
   7   7   1-28.4099 74.6650  19
   7   7   2-28.6274 119.706  35
   7   7   2 190.774 189.791  19
   7   7   3 314.750 237.556  35
   7   7   3-330.805 242.480  19
   7   7   3 57.8716 140.810  18
   7   7   4 3841.94 869.737  35
   7   7   4 3462.01 829.774  18
   7   7   5 76.3208 177.967  35
   7   7   5-89.6487 131.835  18
   7   7   6 258.257 230.127  35
   7   7   6 249.687 233.748  18
   7   7   7-195.695 188.853  35
   7   7   7-61.8295 108.606  18
   7   7   8 2742.47 737.010  35
   7   7   8 2378.63 689.614  18
   7   7   9 143.833 158.083  35
   7   7   9-214.400 194.574  18
   7   7  10 135.561 150.005  35
   7   7  10-234.190 197.060  18
   7   7  11-52.2051 110.429  35
   7   7  11-122.182 136.563  18
   7   7  12 824.754 365.258  35
   7   7  12 704.474 305.243  18
   7   7  13-59.6328 48.8334  35
   7   7  14 722.047 294.286  35
   7   7  15-17.7357 40.3137  35
   7   7  16 114.281 89.5893  35
   7   8  -6 410.780 201.532  19
   7   8  -5-198.679 153.978  19
   7   8  -4 33.5971 67.5654  19
   7   8  -3 57.5834 92.5192  19
   7   8  -2 1270.92 461.517  19
   7   8  -1 44.3860 84.7620  19
   7   8   0 229.605 192.908  19
   7   8   1-154.150 156.045  19
   7   8   2-55.1648 90.7995  19
   7   8   4 74.7878 109.678  35
   7   8   5-144.529 152.503  35
   7   8   5-96.4241 125.194  18
   7   8   6 83.9720 115.803  35
   7   8   6-228.381 193.716  18
   7   8   7-473.997 98.4491  35
   7   8   7 256.323 203.910  18
   7   8   8-97.2587 130.259  35
   7   8   8 91.4052 119.690  18
   7   8   9-33.8044 73.8934  35
   7   8  10 1054.23 375.885  35
   7   8  11 17.8613 46.6686  35
   7   8  12 287.694 185.774  35
   7   8  13-173.891 114.368  17
   7   8  13-146.417 115.469  35
   7   8  14 356.233 160.391  35
   7   9  -2 31.7910 55.0657  19
   7   9  -1 4.31971 20.7524  19
   7   9   0 8.99168 29.8580  19
   7   9   4 1017.05 298.421  17
   7   9   5 85.7429 90.8646  17
   7   9   6-29.5526 54.4511  17
   7   9   7-68.5171 82.9360  17
   7   9   8-263.920 160.031  17
   7   9   8 439.104 217.100  35
   7   9   9 41.2313 94.9678  17
   7   9   9 9.38816 30.3492  35
   7   9  10 267.950 145.605  17
   7   9  10 653.561 247.381  35
   7   9  11 1.69485 10.8886  17
   8   0  -5-60.9223 99.8275  19
   8   1  -6 395.835 246.244  19
   8   1  -5-7.20970 35.3729  19
   8   1  -4 230.457 177.505  19
   8   2  -7 1.64610 14.9510  19
   8   2  -6 2149.95 589.027  19
   8   2  -5 159.544 168.451  19
   8   2  -4 34.4507 81.6207  19
   8   2  -3 16.1514 115.810  19
   8   2  -2 158.069 170.854  19
   8   3  -8 248.040 165.834  19
   8   3  -7 89.5730 110.830  19
   8   3  -6 133.751 145.630  19
   8   3  -5 51.1888 95.1802  19
   8   3  -4 544.844 336.585  19
   8   3  -3-82.2563 129.635  19
   8   3  -2 127.269 138.308  19
   8   3  -1 132.224 257.255  19
   8   3   0-160.373 189.141  19
   8   3   1 319.536 267.461  19
   8   3  14 420.423 205.330  35
   8   3  15 393.334 182.041  35
   8   4  -8 636.778 259.193  19
   8   4  -7 88.0285 107.494  19
   8   4  -6-111.694 130.646  19
   8   4  -5-63.1639 103.913  19
   8   4  -4 2097.87 655.757  19
   8   4  -3-43.5914 142.805  19
   8   4  -2 2613.15 741.374  19
   8   4  -1-48.2193 43.0306  19
   8   4   0 1390.33 573.105  19
   8   4   1 63.1373 229.435  19
   8   4   2 105.449 171.410  19
   8   4   3 230.836 219.730  19
   8   4   4 706.822 420.573  19
   8   4   5 62.7447 233.697  19
   8   4   6 1772.27 594.825  19
   8   4   8 1304.66 455.309  35
   8   4   9 17.4476 52.2007  35
   8   4  10 1359.59 453.299  35
   8   4  11 10.3279 38.5263  35
   8   4  12 332.234 210.914  35
   8   4  12-13.3107 43.3572  18
   8   4  13 179.934 148.001  35
   8   4  13 343.603 207.154  18
   8   4  14 2443.37 533.910  35
   8   4  14 2165.70 465.997  18
   8   4  15 136.586 111.435  35
   8   4  16 1043.39 274.235  35
   8   5  -8 1233.19 346.857  19
   8   5  -7-157.738 136.320  19
   8   5  -6 275.281 196.529  19
   8   5  -5 216.784 185.820  19
   8   5  -4 3855.77 839.487  19
   8   5  -3 110.657 143.886  19
   8   5  -2 920.402 427.484  19
   8   5  -1-18.1141 160.883  19
   8   5   0 45.9577 82.2218  19
   8   5   1-48.4181 84.3583  19
   8   5   2 3825.37 899.928  19
   8   5   3 363.927 240.083  35
   8   5   3-77.5345 123.176  19
   8   5   4-34.7275 74.9648  35
   8   5   4-10.5583 192.264  19
   8   5   5-8.40097 37.1573  35
   8   5   5 120.194 144.145  19
   8   5   6 4530.91 890.970  35
   8   5   7-44.8183 86.0777  35
   8   5   8 49.3837 89.7620  35
   8   5   9 219.943 186.940  35
   8   5   9 101.990 132.613  18
   8   5  10 706.997 328.258  35
   8   5  10 685.532 333.239  18
   8   5  11 309.462 210.823  35
   8   5  11 105.595 125.606  18
   8   5  12 1645.63 467.089  35
   8   5  12 1608.42 464.341  18
   8   5  13 90.3725 103.860  35
   8   5  13-271.985 177.116  18
   8   5  14 150.357 125.143  35
   8   5  14 472.346 208.684  18
   8   5  15-37.2195 56.9059  35
   8   6  -7-384.533 190.216  19
   8   6  -6 25.2354 54.5938  19
   8   6  -5-210.439 170.387  19
   8   6  -4 113.340 132.175  19
   8   6  -3 291.178 241.564  19
   8   6  -2 380.195 259.609  19
   8   6  -1 181.646 182.421  19
   8   6   0 201.079 193.523  19
   8   6   1 115.973 146.530  19
   8   6   2-151.330 165.292  19
   8   6   2 127.440 141.656  18
   8   6   3-113.999 133.939  35
   8   6   3-67.9619 108.274  19
   8   6   3 117.258 140.834  18
   8   6   4 458.573 270.845  35
   8   6   4 604.529 311.960  19
   8   6   4 693.470 349.172  18
   8   6   5 19.0402 55.4374  35
   8   6   5 4.17346 27.2897  18
   8   6   6 196.621 178.195  35
   8   6   6-33.0295 76.6014  18
   8   6   7 30.9765 70.3936  35
   8   6   7-13.0871 99.0353  18
   8   6   8 2315.59 612.844  35
   8   6   8 2372.34 658.627  18
   8   6   9 94.8461 119.591  35
   8   6   9 110.896 165.815  18
   8   6  10 1194.40 413.231  35
   8   6  10 1318.88 457.277  18
   8   6  11-48.6836 80.4609  35
   8   6  11-89.1672 109.908  18
   8   6  12 49.7174 77.5211  35
   8   6  12 13.0483 39.5421  18
   8   6  13 0.63117 8.20937  35
   8   6  13-45.7376 67.9859  18
   8   6  14 1438.46 369.579  35
   8   6  14 1147.33 299.497  18
   8   6  15 80.4051 76.4976  35
   8   7  -5 5.63315 24.2563  19
   8   7  -4-52.9988 64.9640  19
   8   7  -3-29.8864 63.6730  19
   8   7  -2 8.10604 34.3489  19
   8   7  -1-281.696 206.841  19
   8   7   0 1094.32 404.846  19
   8   7   1 86.5613 114.943  19
   8   7   2 857.212 355.178  19
   8   7   3-16.8089 48.1129  19
   8   7   3 17.8247 49.2292  18
   8   7   4-178.833 161.386  35
   8   7   4-70.4844 101.550  18
   8   7   5-8.12361 34.4607  35
   8   7   5-44.3601 82.0186  18
   8   7   6 399.123 240.873  35
   8   7   6 278.417 206.243  18
   8   7   7-207.567 171.990  35
   8   7   7 49.0796 85.9055  18
   8   7   8 997.200 370.767  35
   8   7   8 880.883 362.801  18
   8   7   9 89.2193 108.119  35
   8   7   9-7.15720 31.2853  18
   8   7  10 33.6510 64.1220  35
   8   7  10 55.9076 83.9567  18
   8   7  11-186.009 143.865  35
   8   7  11-58.7659 81.4747  18
   8   7  12 151.359 122.009  35
   8   7  12 166.229 122.822  18
   8   7  13-195.961 127.895  35
   8   8  -2 10.7108 32.3401  19
   8   8  -1-54.4309 75.2265  19
   8   8   0 84.5283 94.5949  19
   8   8   1-80.9227 91.4558  19
   8   8   6-7.87559 30.2787  35
   8   8   7 164.079 136.032  35
   8   8   8 122.468 114.559  35
   8   8   9 154.680 123.934  35
   8   8  10 154.817 117.773  35
   8   8  11 112.757 93.6603  35
   9  -1  -3 270.921 153.130  19
   9   0  -4 333.536 197.525  19
   9   0  -3 28.1803 62.1445  19
   9   1  -5 186.831 143.397  19
   9   1  -4 263.000 186.771  19
   9   1  -3 75.8243 106.877  19
   9   1  -2-57.2103 97.1086  19
   9   1  -1-176.727 176.175  19
   9   2  -6 875.589 285.973  19
   9   2  -5-126.965 122.804  19
   9   2  -4 936.974 361.610  19
   9   2  -3-139.442 147.428  19
   9   2  -2 182.814 214.092  19
   9   2  -1-204.310 191.166  19
   9   2   0 28.8887 73.1742  19
   9   2   1 201.954 195.174  19
   9   3  -6 1457.40 371.980  19
   9   3  -5 73.2122 93.0535  19
   9   3  -4 811.113 339.528  19
   9   3  -3-96.6361 121.790  19
   9   3  -2-53.5271 199.085  19
   9   3  -1-210.606 192.310  19
   9   3   0 695.675 369.776  19
   9   3   1-27.6761 71.3854  19
   9   3   2 316.369 274.414  19
   9   3   3-81.6126 121.100  19
   9   3   4 934.489 434.473  19
   9   3   5 46.8191 28.0661  19
   9   3   6 257.808 196.935  19
   9   3   7-318.746 206.962  19
   9   3  12 348.126 182.994  18
   9   3  13 73.3469 73.0518  18
   9   4  -6-104.047 95.3649  19
   9   4  -5 152.410 129.884  19
   9   4  -4 200.508 179.358  19
   9   4  -3 27.0207 62.5316  19
   9   4  -2-56.2193 93.7132  19
   9   4  -1 16.7661 50.3572  19
   9   4   0 102.216 152.633  19
   9   4   1-67.3174 107.958  19
   9   4   2 483.145 306.631  19
   9   4   3-212.518 188.415  19
   9   4   4 257.258 202.633  19
   9   4   5-91.7118 116.769  19
   9   4   6 1733.83 482.253  19
   9   4  11 83.3909 96.4880  18
   9   4  12 2665.48 522.148  18
   9   4  13-92.5542 82.2466  18
   9   5  -5-13.6934 108.435  19
   9   5  -4 6.71429 27.5441  19
   9   5  -3-13.1829 41.1089  19
   9   5  -2 1426.99 455.122  19
   9   5  -1-55.1797 90.3456  19
   9   5   0 325.691 215.772  19
   9   5   1 73.5044 106.459  19
   9   5   2 246.758 232.850  19
   9   5   3 59.0834 80.1622  19
   9   5   3 222.649 174.173  18
   9   5   4 1214.65 414.754  19
   9   5   4 1065.24 403.709  18
   9   5   5 272.929 184.821  19
   9   5   5 34.6523 71.0426  18
   9   5   6 203.786 183.024  18
   9   5   7-52.5626 86.1380  18
   9   5   8 282.861 210.887  18
   9   5   9 151.530 138.475  18
   9   5  10 781.681 305.486  18
   9   5  11-11.8256 87.0180  18
   9   5  12 171.859 121.519  18
   9   6  -3-155.654 126.019  19
   9   6  -2 592.548 259.505  19
   9   6  -1 168.626 151.586  19
   9   6   0 161.502 142.599  19
   9   6   1 114.052 120.326  19
   9   6   2 921.146 358.272  19
   9   6   3 267.218 177.021  19
   9   6   3 49.5816 72.6929  18
   9   6   4 272.256 170.470  19
   9   6   4 163.184 138.223  18
   9   6   5 42.0504 71.7628  18
   9   6   6-243.603 43.9699  35
   9   6   6 181.914 166.484  18
   9   6   7-64.1246 77.9104  35
   9   6   7 25.0434 55.1764  18
   9   6   8 640.438 240.946  35
   9   6   8 651.551 291.835  18
   9   6   9 6.03579 22.6151  35
   9   6   9 17.2865 41.7152  18
   9   6  10-42.4776 57.0398  35
   9   6  10 27.4280 51.9629  18
   9   6  11-172.050 121.287  18
   9   7   0 991.492 293.350  19
   9   7   1-83.5957 85.1757  19
   9   7   2-55.1481 67.4443  19
   9   7   5-248.207 146.834  18
   9   7   6 502.407 214.185  18
   9   7   7 169.938 124.682  18
   9   7   8-78.9039 83.3638  18
   9   7   9-377.320 175.385  18
  10   0   0 225.080 137.670  19
  10   0   1 5.22436 21.7989  19
  10   0   2-65.2771 98.4530  19
  10   0   3 45.2760 79.6288  19
  10   1  -1 196.847 134.106  19
  10   1   0 99.3329 100.050  19
  10   1   1 5.07018 23.2351  19
  10   1   2 154.333 129.414  19
  10   1   3-24.5603 51.3290  19
  10   1   4 207.552 159.859  19
  10   1   5 185.341 132.895  19
  10   1   6-68.7413 76.1696  19
  10   2  -2 109.720 97.7254  19
  10   2  -1 176.220 170.574  19
  10   2   0-207.790 149.554  19
  10   2   1-27.9785 56.0923  19
  10   2   2 119.498 132.397  19
  10   2   3-81.6138 95.4853  19
  10   2   4 562.392 243.250  19
  10   2   5 63.4657 79.0425  19
  10   2   6-71.2968 78.5286  19
  10   3  -2-31.2642 51.9390  19
  10   3  -1-83.5108 90.3045  19
  10   3   0 209.365 115.353  19
  10   3   1-101.052 105.145  19
  10   3   2 552.678 245.212  19
  10   3   3-98.8782 103.230  19
  10   3   4-36.8590 61.2569  19
  10   3   5-128.702 109.100  19
  10   3   6 233.849 136.257  19
  10   3   9-31.6785 49.7350  18
  10   4  -1-184.069 127.149  19
  10   4   0 217.376 126.877  19
  10   4   1-67.8842 81.6610  19
  10   4   2 299.950 190.787  19
  10   4   3 75.8002 84.6486  19
  10   4   4 405.121 188.322  19
  10   4   4 157.708 116.514  18
  10   4   5 133.528 101.250  19
  10   4   5 82.0472 86.0987  18
  10   4   6 665.574 260.411  18
  10   4   7 96.7492 92.2571  18
  10   4   8 152.650 112.125  18
  10   4   9 135.856 125.524  18
   0   0   0    0.00    0.00   0
TITL AN in P1
REM P1 (#1 in standard setting)
CELL 1.54184   8.449242   9.154509  18.233395  81.4614  80.5508  77.0330
ZERR   50.00   0.000710   0.000806   0.001145   0.0062   0.0061   0.0073
LATT -1
SFAC C H N O
UNIT 50.00 50.00 50.00 50.00
TREF
HKLF 4
END
;
_shelx_hkl_checksum   84996

 
data_AFORMII
_database_code_depnum_ccdc_archive 'CCDC 1488993'
#==============================================================================

# PROCESSING SUMMARY (IUCr Office Use Only)

_journal_date_recd_electronic      2016-10-24
_journal_date_to_coeditor         ?
_journal_date_from_coeditor       ?
_journal_date_accepted     ?
_journal_date_printers_first      ?
_journal_date_printers_final      ?
_journal_date_proofs_out          ?
_journal_date_proofs_in           ?
_journal_coeditor_name            ?
_journal_coeditor_code      LQ5003
_journal_coeditor_notes
; ?
;
_journal_paper_category      FA
_journal_techeditor_code      ?
_iucr_compatibility_tag          ACTA95
_journal_techeditor_notes  
;
;
_journal_coden_ASTM               ?
_journal_name_full                ?
_journal_year                     ?
_journal_volume                   ?
_journal_issue                    ?
_journal_page_first               ?
_journal_page_last                ?
_journal_suppl_publ_number        ?
_journal_suppl_publ_pages         ?

#==============================================================================

 
_audit_creation_method            'SHELXL-2014/7'
_shelx_SHELXL_version_number      '2014/7'
_chemical_name_systematic         '((E)-4-((3,5-Dichloro-2-Hydroxybenzylidene)amino)benzamide'
_chemical_name_common             '((E)-4-((3,5-Dichloro-2-Hydroxybenzylidene)amino)benzamide'
_chemical_melting_point           522.2K
_chemical_formula_moiety          'C14 H10 Cl2 N2 O2' 
_chemical_formula_sum
 'C14 H10 Cl2 N2 O2' 
_chemical_formula_weight          309.14

loop_
 _atom_type_symbol
 _atom_type_description
 _atom_type_scat_dispersion_real
 _atom_type_scat_dispersion_imag
 _atom_type_scat_source
 'C'  'C'   0.0181   0.0091
 'International Tables Vol C Tables 4.2.6.8 and 6.1.1.4'
 'H'  'H'   0.0000   0.0000
 'International Tables Vol C Tables 4.2.6.8 and 6.1.1.4'
 'N'  'N'   0.0311   0.0180
 'International Tables Vol C Tables 4.2.6.8 and 6.1.1.4'
 'O'  'O'   0.0492   0.0322
 'International Tables Vol C Tables 4.2.6.8 and 6.1.1.4'
 'Cl'  'Cl'   0.3639   0.7018
 'International Tables Vol C Tables 4.2.6.8 and 6.1.1.4'
 
_space_group_crystal_system       triclinic
_space_group_IT_number            2
_space_group_name_H-M_alt         'P -1'
_space_group_name_Hall            '-P 1'
 
_shelx_space_group_comment
;
The symmetry employed for this shelxl refinement is uniquely defined
by the following loop, which should always be used as a source of
symmetry information in preference to the above space-group names.
They are only intended as comments.
;
 
loop_
 _space_group_symop_operation_xyz
 'x, y, z'
 '-x, -y, -z'
 
_cell_length_a                    8.3558(4)
_cell_length_b                    12.7516(9)
_cell_length_c                    13.0135(9)
_cell_angle_alpha                 78.050(6)
_cell_angle_beta                  77.167(5)
_cell_angle_gamma                 88.734(4)
_cell_volume                      1322.24(15)
_cell_formula_units_Z             4
_cell_measurement_temperature     298(2)
_cell_measurement_reflns_used     3663
_cell_measurement_theta_min       3.544
_cell_measurement_theta_max       66.596
 
_exptl_crystal_description        block
_exptl_crystal_colour             colorless
_exptl_crystal_density_meas       ?
_exptl_crystal_density_method     'not measured'
_exptl_crystal_density_diffrn     1.553          
_exptl_crystal_F_000              632
_exptl_transmission_factor_min    ?
_exptl_transmission_factor_max    ?
_exptl_crystal_size_max           0.33
_exptl_crystal_size_mid           0.31
_exptl_crystal_size_min           0.28
_exptl_absorpt_coefficient_mu     4.447
_shelx_estimated_absorpt_T_min    ?
_shelx_estimated_absorpt_T_max    ?
_exptl_absorpt_correction_type    'none'
_exptl_absorpt_correction_T_min   ?
_exptl_absorpt_correction_T_max   ?
_exptl_absorpt_process_details    ?
_exptl_absorpt_special_details    ?
_diffrn_ambient_temperature       298(2)
_diffrn_radiation_wavelength      1.54184
_diffrn_radiation_type            CuK\a
_diffrn_source                    ?
_diffrn_measurement_device_type   'Xcalibur, Eos, Gemini'
_diffrn_measurement_method        '\w scans'
_diffrn_detector_area_resol_mean  ?
_diffrn_reflns_number             8563
_diffrn_reflns_av_unetI/netI      0.0381
_diffrn_reflns_av_R_equivalents   0.0261
_diffrn_reflns_limit_h_min        -6
_diffrn_reflns_limit_h_max        9
_diffrn_reflns_limit_k_min        -15
_diffrn_reflns_limit_k_max        15
_diffrn_reflns_limit_l_min        -15
_diffrn_reflns_limit_l_max        15
_diffrn_reflns_theta_min          3.544
_diffrn_reflns_theta_max          66.596
_diffrn_reflns_theta_full         66.596
_diffrn_measured_fraction_theta_max   1.000
_diffrn_measured_fraction_theta_full  1.000
_diffrn_reflns_Laue_measured_fraction_max    1.000
_diffrn_reflns_Laue_measured_fraction_full   1.000
_diffrn_reflns_point_group_measured_fraction_max   1.000
_diffrn_reflns_point_group_measured_fraction_full  1.000
_reflns_number_total              4668
_reflns_number_gt                 3663
_reflns_threshold_expression      'I > 2\s(I)'
_reflns_Friedel_coverage          0.000
_reflns_Friedel_fraction_max      .
_reflns_Friedel_fraction_full     .
 
_reflns_special_details
;
 Reflections were merged by SHELXL according to the crystal
 class for the calculation of statistics and refinement.
 
 _reflns_Friedel_fraction is defined as the number of unique
 Friedel pairs measured divided by the number that would be
 possible theoretically, ignoring centric projections and
 systematic absences.
;
 
_computing_data_collection        ?
_computing_cell_refinement        ?
_computing_data_reduction         ?
_computing_structure_solution     ?
_computing_structure_refinement 'SHELXL-2014/7 (Sheldrick, 2014)'
_computing_molecular_graphics     ?
_computing_publication_material   ?
_refine_special_details           ?
_refine_ls_structure_factor_coef  Fsqd
_refine_ls_matrix_type            full
_refine_ls_weighting_scheme       calc
_refine_ls_weighting_details
'w=1/[\s^2^(Fo^2^)+(0.0586P)^2^+0.1501P] where P=(Fo^2^+2Fc^2^)/3'
_atom_sites_solution_primary      ?
_atom_sites_solution_secondary    ?
_atom_sites_solution_hydrogens    geom
_refine_ls_hydrogen_treatment     constr
_refine_ls_extinction_method      none
_refine_ls_extinction_coef        .
_refine_ls_number_reflns          4668
_refine_ls_number_parameters      363
_refine_ls_number_restraints      0
_refine_ls_R_factor_all           0.0564
_refine_ls_R_factor_gt            0.0433
_refine_ls_wR_factor_ref          0.1193
_refine_ls_wR_factor_gt           0.1070
_refine_ls_goodness_of_fit_ref    1.042
_refine_ls_restrained_S_all       1.042
_refine_ls_shift/su_max           0.000
_refine_ls_shift/su_mean          0.000
 
loop_
 _atom_site_label
 _atom_site_type_symbol
 _atom_site_fract_x
 _atom_site_fract_y
 _atom_site_fract_z
 _atom_site_U_iso_or_equiv
 _atom_site_adp_type
 _atom_site_occupancy
 _atom_site_site_symmetry_order  
 _atom_site_calc_flag
 _atom_site_refinement_flags_posn
 _atom_site_refinement_flags_adp
 _atom_site_refinement_flags_occupancy
 _atom_site_disorder_assembly
 _atom_site_disorder_group
Cl3 Cl 0.41394(9) 0.94702(5) -0.10899(6) 0.05864(19) Uani 1 1 d . . . . .
Cl4 Cl 0.65624(10) 0.58168(6) -0.21478(5) 0.0641(2) Uani 1 1 d . . . . .
Cl1 Cl 0.44674(9) -0.24888(5) 0.57229(6) 0.05856(19) Uani 1 1 d . . . . .
Cl2 Cl 0.21619(10) 0.12176(6) 0.66991(5) 0.0653(2) Uani 1 1 d . . . . .
O2 O 0.1296(2) 0.16011(14) 0.45920(14) 0.0499(4) Uani 1 1 d . . . . .
H2A H 0.1030 0.1655 0.4014 0.075 Uiso 1 1 calc R U . . .
O4 O 0.7395(3) 0.54013(15) -0.00235(14) 0.0550(5) Uani 1 1 d . . . . .
H4A H 0.7557 0.5309 0.0587 0.083 Uiso 1 1 calc R U . . .
N4 N 0.7402(2) 0.58216(16) 0.18063(15) 0.0425(4) Uani 1 1 d . . . . .
N2 N 0.1036(2) 0.10800(15) 0.28535(15) 0.0406(4) Uani 1 1 d . . . . .
N1 N -0.1843(3) 0.34818(17) -0.12085(16) 0.0477(5) Uani 1 1 d . . . . .
H1B H -0.2207 0.3689 -0.1784 0.057 Uiso 1 1 calc R U . . .
H1A H -0.1932 0.3887 -0.0747 0.057 Uiso 1 1 calc R U . . .
C8 C 0.1733(3) 0.01863(19) 0.31239(19) 0.0418(5) Uani 1 1 d . . . . .
H8 H 0.1887 -0.0304 0.2674 0.050 Uiso 1 1 calc R U . . .
C24 C 0.5407(3) 0.79445(19) 0.0264(2) 0.0439(5) Uani 1 1 d . . . . .
H24 H 0.5128 0.8380 0.0765 0.053 Uiso 1 1 calc R U . . .
C23 C 0.6197(3) 0.69792(18) 0.05248(18) 0.0394(5) Uani 1 1 d . . . . .
N3 N 0.9323(3) 0.30532(17) 0.60909(16) 0.0488(5) Uani 1 1 d . . . . .
H3B H 0.9318 0.2674 0.6720 0.059 Uiso 1 1 calc R U . . .
H3A H 1.0045 0.2946 0.5541 0.059 Uiso 1 1 calc R U . . .
C22 C 0.6599(3) 0.66690(19) 0.15667(19) 0.0442(5) Uani 1 1 d . . . . .
H22 H 0.6268 0.7093 0.2074 0.053 Uiso 1 1 calc R U . . .
C14 C 0.3262(3) -0.0586(2) 0.60693(18) 0.0430(5) Uani 1 1 d . . . . .
H14 H 0.3591 -0.0764 0.6720 0.052 Uiso 1 1 calc R U . . .
C16 C 0.8187(3) 0.44087(18) 0.48563(18) 0.0380(5) Uani 1 1 d . . . . .
C7 C 0.0504(3) 0.13903(18) 0.18781(18) 0.0387(5) Uani 1 1 d . . . . .
C21 C 0.7704(3) 0.54299(18) 0.28443(18) 0.0407(5) Uani 1 1 d . . . . .
C27 C 0.6164(3) 0.66404(19) -0.12214(18) 0.0422(5) Uani 1 1 d . . . . .
C11 C 0.2008(3) 0.06706(19) 0.48258(18) 0.0394(5) Uani 1 1 d . . . . .
C10 C 0.3037(3) -0.10375(19) 0.4403(2) 0.0431(5) Uani 1 1 d . . . . .
H10 H 0.3212 -0.1514 0.3939 0.052 Uiso 1 1 calc R U . . .
O1 O -0.0996(3) 0.19347(16) -0.16784(15) 0.0685(6) Uani 1 1 d . . . . .
C25 C 0.6607(3) 0.63070(18) -0.02315(18) 0.0406(5) Uani 1 1 d . . . . .
C4 C -0.1022(3) 0.26786(19) 0.08691(19) 0.0444(5) Uani 1 1 d . . . . .
H4 H -0.1677 0.3278 0.0825 0.053 Uiso 1 1 calc R U . . .
C2 C -0.0585(3) 0.21790(18) 0.00004(18) 0.0389(5) Uani 1 1 d . . . . .
C1 C -0.1144(3) 0.25366(19) -0.10313(18) 0.0434(5) Uani 1 1 d . . . . .
C6 C -0.0481(3) 0.22819(19) 0.18018(18) 0.0444(5) Uani 1 1 d . . . . .
H6 H -0.0781 0.2616 0.2385 0.053 Uiso 1 1 calc R U . . .
C9 C 0.2275(3) -0.00571(18) 0.41225(18) 0.0390(5) Uani 1 1 d . . . . .
C28 C 0.5405(3) 0.75962(19) -0.14767(19) 0.0427(5) Uani 1 1 d . . . . .
H28 H 0.5135 0.7805 -0.2144 0.051 Uiso 1 1 calc R U . . .
C20 C 0.8923(3) 0.46833(19) 0.29235(18) 0.0433(5) Uani 1 1 d . . . . .
H20 H 0.9581 0.4524 0.2301 0.052 Uiso 1 1 calc R U . . .
C12 C 0.3518(3) -0.12859(18) 0.53625(19) 0.0414(5) Uani 1 1 d . . . . .
O3 O 0.7166(2) 0.39745(17) 0.67401(14) 0.0610(5) Uani 1 1 d . . . . .
C5 C 0.0929(3) 0.08885(19) 0.10086(19) 0.0442(5) Uani 1 1 d . . . . .
H5 H 0.1575 0.0284 0.1053 0.053 Uiso 1 1 calc R U . . .
C15 C 0.8220(3) 0.38001(19) 0.59683(18) 0.0415(5) Uani 1 1 d . . . . .
C26 C 0.5047(3) 0.82452(18) -0.0725(2) 0.0420(5) Uani 1 1 d . . . . .
C17 C 0.7043(3) 0.5206(2) 0.47632(19) 0.0453(5) Uani 1 1 d . . . . .
H17 H 0.6439 0.5406 0.5381 0.054 Uiso 1 1 calc R U . . .
C13 C 0.2521(3) 0.0369(2) 0.57963(18) 0.0414(5) Uani 1 1 d . . . . .
C18 C 0.9171(3) 0.41721(19) 0.39236(19) 0.0426(5) Uani 1 1 d . . . . .
[truncated: 2,877,817 more chars]
