# Supplementary material for: Mechanochemical synthesis of N-salicylidene­aniline: thermosalient effect of polymorphic crystals
Source: IUCrJ. 2017 Mar 27;4(Pt 3):243–50. doi: 10.1107/S2052252517004043 (PMC5414398; doi:10.1107/S2052252517004043)
Supplement: Supplementary file 2 [file m-04-00243-AFORMIsup2.hkl]

data_AFORMI                                                                     
_shelx_title ' COMPOUND A FORM I in P1 No1 P-1' 
_shelx_refln_list_code          4                                               
_shelx_F_calc_maximum      188.35                                               
_exptl_crystal_F_000       315.95                                               
_reflns_d_resolution_high  0.8400                                               
                                                                                
loop_                                                                           
 _space_group_symop_operation_xyz                                               
 'x, y, z'                                                                      
 '-x, -y, -z'                                                                   
                                                                                
_cell_length_a     8.4492                                                       
_cell_length_b     9.1167                                                       
_cell_length_c     9.1545                                                       
_cell_angle_alpha  81.461                                                       
_cell_angle_beta   77.033                                                       
_cell_angle_gamma  80.551                                                       
                                                                                
_shelx_F_squared_multiplier     1.000                                           
                                                                                
loop_                                                                           
 _refln_index_h                                                                 
 _refln_index_k                                                                 
 _refln_index_l                                                                 
 _refln_F_squared_calc                                                          
 _refln_F_squared_meas                                                          
 _refln_F_squared_sigma                                                         
 _refln_observed_status                                                         
   1   0   0        550.44        479.24         8.65 o                         
   2   0   0       4321.14       3874.45        35.75 o                         
   3   0   0         12.70         13.12         1.98 o                         
   4   0   0       1483.56       1522.53        26.26 o                         
   5   0   0       1025.16       1126.17        27.52 o                         
   6   0   0          0.53          0.00         2.21 o                         
   7   0   0        139.13        145.64        16.88 o                         
   8   0   0         18.22         14.26         6.04 o                         
   9   0   0          0.64          0.00         4.17 o                         
  -9   1   0          6.02          5.12         3.05 o                         
  -8   1   0         46.42         50.37         9.81 o                         
  -7   1   0         22.58         14.48         9.02 o                         
  -6   1   0         73.69         70.49         8.81 o                         
  -5   1   0         19.59         23.86         4.71 o                         
  -4   1   0         68.85         73.58         6.13 o                         
  -3   1   0        146.27        150.60         5.59 o                         
  -2   1   0       3195.39       3312.36        28.90 o                         
  -1   1   0        723.98        721.55        10.51 o                         
   0   1   0         91.27         97.31         4.50 o                         
   1   1   0       1052.91        936.55        22.18 o                         
   2   1   0        217.75        195.18        11.93 o                         
   3   1   0        353.51        325.92        15.02 o                         
   4   1   0        345.16        381.97        12.97 o                         
   5   1   0          8.05         10.88         5.42 o                         
   6   1   0         39.16         47.60         7.20 o                         
   7   1   0         10.12          7.17         6.80 o                         
   8   1   0          3.71          2.49         2.33 o                         
   9   1   0          0.18          0.00         5.17 o                         
  -9   2   0          0.97          6.56         4.04 o                         
  -8   2   0          0.74          0.00         1.57 o                         
  -7   2   0          6.41          5.75         3.60 o                         
  -6   2   0          0.11          0.00         7.91 o                         
  -5   2   0         85.99         87.84        12.35 o                         
  -4   2   0        256.14        252.17        14.70 o                         
  -3   2   0         28.31         25.60         2.80 o                         
  -2   2   0         81.67         76.19         4.05 o                         
  -1   2   0       1096.26        996.18        21.75 o                         
   0   2   0        135.40        134.52        10.34 o                         
   1   2   0       1053.58        969.17        14.44 o                         
   2   2   0        137.77         77.21        23.29 o                         
   3   2   0       2446.34       2364.80        38.38 o                         
   4   2   0        118.63        125.47        10.76 o                         
   5   2   0        360.51        356.59        22.23 o                         
   6   2   0         23.50         13.33         7.22 o                         
   7   2   0         27.62         34.23        10.52 o                         
   8   2   0         15.97         20.90        12.11 o                         
   9   2   0          3.56          3.77         4.78 o                         
  -8   3   0          4.69          8.67         4.64 o                         
  -7   3   0         17.29         19.72        11.18 o                         
  -6   3   0         12.45         14.61         5.09 o                         
  -5   3   0        188.66        188.34        19.17 o                         
  -4   3   0         14.38         14.49         3.02 o                         
  -3   3   0        845.42        857.93        19.33 o                         
  -2   3   0          1.17          0.77         0.46 o                         
  -1   3   0        411.14        393.57        14.43 o                         
   0   3   0        802.74        758.25        15.69 o                         
   1   3   0       3008.40       2898.66        24.65 o                         
   2   3   0         83.80         68.23         6.19 o                         
   3   3   0         56.09         66.09         6.48 o                         
   4   3   0        157.17        162.79        11.11 o                         
   5   3   0         13.19         15.40         4.98 o                         
   6   3   0        177.07        206.94        27.55 o                         
   7   3   0         60.75         61.07        13.74 o                         
   8   3   0          0.13          4.95         3.32 o                         
   9   3   0          0.26          2.00         4.75 o                         
  -8   4   0         12.98         16.66        10.19 o                         
  -7   4   0         27.10         21.40         6.74 o                         
  -6   4   0          7.70         15.09         8.75 o                         
  -5   4   0         61.24         51.50        12.46 o                         
  -4   4   0        308.09        323.78        19.55 o                         
  -3   4   0        293.44        346.42        15.40 o                         
  -2   4   0         61.79         66.25         6.59 o                         
  -1   4   0         10.82          9.31         4.94 o                         
   0   4   0        921.97        999.65        20.26 o                         
   1   4   0       1578.41       1745.12        26.33 o                         
   2   4   0       2578.68       2691.46        38.29 o                         
   3   4   0        224.84        234.35        23.34 o                         
   4   4   0        334.10        338.59        22.40 o                         
   5   4   0         62.89         65.23        15.24 o                         
   6   4   0        639.25        674.39        36.47 o                         
   7   4   0        655.85        693.50        46.67 o                         
   8   4   0        173.61        198.17        23.58 o                         
   9   4   0          9.26          8.19         3.72 o                         
  -7   5   0          5.11         13.98         6.28 o                         
  -6   5   0         22.96         29.28         9.73 o                         
  -5   5   0          1.48          0.11         0.38 o                         
  -4   5   0         65.77         62.46        13.40 o                         
  -3   5   0        432.40        454.42        42.99 o                         
  -2   5   0        640.96        648.06        33.70 o                         
  -1   5   0        117.76        118.78        11.12 o                         
   0   5   0       1531.70       1552.12        36.63 o                         
   1   5   0          1.36          1.62         1.12 o                         
   2   5   0        276.86        237.60        12.46 o                         
   3   5   0        167.57        163.52        15.39 o                         
   4   5   0        284.48        271.93        17.40 o                         
   5   5   0        617.80        667.95        42.93 o                         
   6   5   0          0.74          7.67         3.84 o                         
   7   5   0         22.82         28.71         9.23 o                         
   8   5   0         39.77         42.99        10.28 o                         
   9   5   0         16.31         28.37         9.15 o                         
  -7   6   0          0.71          0.00         3.33 o                         
  -6   6   0          1.54          0.13         2.03 o                         
  -5   6   0          8.92          7.72         5.22 o                         
  -4   6   0          5.12          1.15         4.64 o                         
  -3   6   0         26.63         20.82        12.23 o                         
  -2   6   0         57.94         67.12         9.37 o                         
  -1   6   0         12.35         11.81         3.94 o                         
   0   6   0         61.80         63.71         9.04 o                         
   1   6   0         48.37         49.07        13.22 o                         
   2   6   0         47.41         44.57        11.71 o                         
   3   6   0         56.40         56.05         7.91 o                         
   4   6   0         74.49         69.44         9.87 o                         
   5   6   0          6.90         10.01         5.34 o                         
   6   6   0          2.69          0.06         4.47 o                         
   7   6   0         14.50         16.11         6.45 o                         
   8   6   0         10.18         18.02         6.01 o                         
  -6   7   0          1.00          0.00         1.13 o                         
  -5   7   0         17.14         20.79         6.12 o                         
  -4   7   0          1.09          1.06         2.71 o                         
  -3   7   0        109.29         98.06        26.36 o                         
  -2   7   0         16.80         11.64         4.47 o                         
  -1   7   0        282.34        267.82        23.16 o                         
   0   7   0          0.24          5.00         3.76 o                         
   1   7   0        314.60        352.08        31.74 o                         
   2   7   0         42.88         57.79        10.42 o                         
   3   7   0        248.05        247.80        26.43 o                         
   4   7   0         57.65         60.76        13.41 o                         
   5   7   0        136.29        135.10        20.11 o                         
   6   7   0         23.85         27.20         8.67 o                         
   7   7   0          2.87          1.62         2.77 o                         
   8   7   0         66.13        100.45        18.73 o                         
  -5   8   0         33.59         37.68        10.29 o                         
  -4   8   0         36.23         32.95         9.63 o                         
  -3   8   0        100.49        120.98        19.46 o                         
  -2   8   0        367.30        370.92        34.99 o                         
  -1   8   0         69.61         79.88        13.01 o                         
   0   8   0          8.49          9.28         5.43 o                         
   1   8   0        141.43        145.11        21.75 o                         
   2   8   0         26.34         20.99         7.72 o                         
   3   8   0        178.82        162.45        21.87 o                         
   4   8   0        133.06        117.65        18.64 o                         
   5   8   0          7.85          5.41         3.53 o                         
   6   8   0          2.30          4.79         3.28 o                         
   7   8   0          5.50         12.15         6.63 o                         
  -4   9   0         35.81         27.72         6.74 o                         
  -3   9   0          3.30          5.47         3.30 o                         
  -2   9   0         10.12          8.15         4.51 o                         
  -1   9   0         53.07         52.31        17.85 o                         
   0   9   0         26.52         38.25        15.20 o                         
   1   9   0         14.05          4.95         5.41 o                         
   2   9   0          0.57          0.00         4.01 o                         
   3   9   0          0.07          0.00         0.93 o                         
   4   9   0        251.21        249.25        24.92 o                         
   5   9   0         12.26         21.36         6.71 o                         
   6   9   0         19.91         19.29         5.65 o                         
  -2  10   0         27.69         30.14         7.03 o                         
  -1  10   0         22.70         24.17         9.98 o                         
   0  10   0         24.83         39.79        13.36 o                         
   1  10   0          2.02          1.70         2.79 o                         
   2  10   0         40.69         40.74        13.46 o                         
   3  10   0         30.05         26.40        10.45 o                         
   4  10   0          0.44          0.00         2.21 o                         
  -4 -10   1          2.21          8.48         3.25 o                         
  -3 -10   1         10.85         11.69         4.30 o                         
  -2 -10   1          2.35          0.73         0.91 o                         
  -1 -10   1         94.37        122.05        22.60 o                         
   0 -10   1          2.09          0.00         4.00 o                         
   1 -10   1          8.35         12.54         7.00 o                         
  -5  -9   1         77.62        119.54        15.08 o                         
  -4  -9   1          1.63          1.56         3.11 o                         
  -3  -9   1         45.77         73.66        13.54 o                         
  -2  -9   1         74.39         67.69        13.38 o                         
  -1  -9   1         15.96         22.00        10.48 o                         
   0  -9   1         43.59         50.33        12.45 o                         
   1  -9   1         25.45         23.94         8.12 o                         
   2  -9   1         19.38         33.20         9.05 o                         
   3  -9   1          0.25          0.00         1.78 o                         
   4  -9   1          1.86          2.23         1.71 o                         
  -7  -8   1          1.50          3.33         3.84 o                         
  -6  -8   1          0.82          0.29         1.64 o                         
  -5  -8   1         14.99         14.85         5.99 o                         
  -4  -8   1        154.93        137.00        19.56 o                         
  -3  -8   1         10.71          2.16         5.98 o                         
  -2  -8   1         25.46         23.37         7.69 o                         
  -1  -8   1         34.16         34.53         8.39 o                         
   0  -8   1        138.62        132.40        20.99 o                         
   1  -8   1         75.43         78.22        16.10 o                         
   2  -8   1        181.78        197.71        20.23 o                         
   3  -8   1         98.34         80.93        15.79 o                         
   4  -8   1          4.76          0.45         5.45 o                         
   5  -8   1         29.59         25.28         7.52 o                         
  -7  -7   1         23.82         25.87        10.47 o                         
  -6  -7   1         24.71         35.95         9.75 o                         
  -5  -7   1         61.86         45.41        11.32 o                         
  -4  -7   1        152.58        156.33        21.82 o                         
  -3  -7   1          0.04          1.18         2.58 o                         
  -2  -7   1        278.08        311.12        24.77 o                         
  -1  -7   1         10.30          6.94         8.08 o                         
   0  -7   1       1817.93       1870.94        85.90 o                         
   1  -7   1        113.07        118.45        19.53 o                         
   2  -7   1         39.57         43.00         9.43 o                         
   3  -7   1          0.89          0.00         0.37 o                         
   4  -7   1         47.92         46.76        17.71 o                         
   5  -7   1         89.78         88.76        23.62 o                         
   6  -7   1          1.28          2.24         2.41 o                         
  -8  -6   1         34.82         39.90         8.28 o                         
  -7  -6   1          2.00          1.70         2.01 o                         
  -6  -6   1          2.55          3.89         3.09 o                         
  -5  -6   1          6.66          5.49         2.79 o                         
  -4  -6   1         26.73         24.78         8.28 o                         
  -3  -6   1          8.79          9.51         3.31 o                         
  -2  -6   1          5.53          1.02         3.29 o                         
  -1  -6   1         69.29         87.25        11.93 o                         
   0  -6   1          3.42          1.67         1.56 o                         
   1  -6   1          3.54          4.20         3.02 o                         
   2  -6   1          9.25         16.35         5.85 o                         
   3  -6   1         25.13         11.35         8.84 o                         
   4  -6   1          0.38          0.00         7.30 o                         
   5  -6   1          2.50          0.00         2.74 o                         
   6  -6   1          9.75         11.02         5.71 o                         
   7  -6   1          1.11          4.23         3.81 o                         
  -8  -5   1          4.21          1.70        10.42 o                         
  -7  -5   1          4.78          4.88         3.67 o                         
  -6  -5   1         14.02         18.41         5.99 o                         
  -5  -5   1         39.26         35.07         7.33 o                         
  -4  -5   1        181.00        181.14        14.51 o                         
  -3  -5   1        112.01        104.78         8.96 o                         
  -2  -5   1          1.07          2.37         1.44 o                         
  -1  -5   1        591.36        582.15        22.44 o                         
   0  -5   1         18.79         18.24         3.99 o                         
   1  -5   1        289.21        303.71        21.43 o                         
   2  -5   1        464.95        491.28        28.17 o                         
   3  -5   1        317.83        316.92        24.38 o                         
   4  -5   1         41.06         33.03        13.89 o                         
   5  -5   1          5.08          6.58         6.88 o                         
   6  -5   1         35.59         24.85        14.34 o                         
   7  -5   1          0.49          3.95         3.33 o                         
   8  -5   1          7.27          9.57         3.97 o                         
  -9  -4   1          1.09          0.19         2.26 o                         
  -8  -4   1          0.03          0.00         3.14 o                         
  -7  -4   1         16.15         13.96         6.22 o                         
  -6  -4   1        107.89        114.14        15.07 o                         
  -5  -4   1         73.62         78.52        16.72 o                         
  -4  -4   1        146.85        125.55        11.10 o                         
  -3  -4   1        170.12        158.43        11.93 o                         
  -2  -4   1         81.67        124.56         8.48 o                         
  -1  -4   1        136.17        132.57         7.28 o                         
   0  -4   1        308.72        289.75        11.20 o                         
   1  -4   1        356.49        377.53        20.20 o                         
   2  -4   1        242.38        245.58        14.39 o                         
   3  -4   1         29.54         39.24         6.24 o                         
   4  -4   1        332.44        342.17        20.02 o                         
   5  -4   1         30.56         24.69         8.77 o                         
   6  -4   1        237.00        216.92        31.09 o                         
   7  -4   1         66.70         68.58        21.70 o                         
   8  -4   1          4.13          3.39         4.31 o                         
  -9  -3   1         71.84         74.74        12.04 o                         
  -8  -3   1          9.43          4.27         5.01 o                         
  -7  -3   1         16.73         18.46         7.34 o                         
  -6  -3   1         10.42          1.93         5.86 o                         
  -5  -3   1         20.57         20.84         5.85 o                         
  -4  -3   1        550.70        599.75        22.91 o                         
  -3  -3   1        771.25        830.74        21.91 o                         
  -2  -3   1        486.29        456.51        16.47 o                         
  -1  -3   1        624.19        619.03        15.58 o                         
   0  -3   1        510.75        477.34        12.87 o                         
   1  -3   1          0.41          0.35         0.20 o                         
   2  -3   1       1079.91       1088.67        21.03 o                         
   3  -3   1         22.28         22.92         3.61 o                         
   4  -3   1         54.19         47.53         6.86 o                         
   5  -3   1         18.23         16.99         4.34 o                         
   6  -3   1         99.94         98.21        13.54 o                         
   7  -3   1        214.66        198.91        20.92 o                         
   8  -3   1         10.88         17.70         7.06 o                         
   9  -3   1          0.70          0.00         2.16 o                         
  -9  -2   1          1.02          0.57         1.39 o                         
  -8  -2   1          0.94          1.17         2.68 o                         
  -7  -2   1         15.16         11.26         8.61 o                         
  -6  -2   1        181.33        201.48        35.34 o                         
  -5  -2   1         34.30         38.52         7.71 o                         
  -4  -2   1        515.79        492.05        19.71 o                         
  -3  -2   1        187.13        184.44         9.49 o                         
  -2  -2   1        765.15        723.34        19.53 o                         
  -1  -2   1       3442.26       3120.39        40.44 o                         
   0  -2   1        711.79        684.13        24.71 o                         
   1  -2   1        200.71        190.38         5.72 o                         
   2  -2   1        357.10        347.93         7.53 o                         
   3  -2   1        796.68        789.00        19.50 o                         
   4  -2   1        135.03        133.56         8.61 o                         
   5  -2   1         55.17         47.40         9.18 o                         
   6  -2   1          4.48          1.04         6.91 o                         
   7  -2   1         26.40         26.32         8.24 o                         
   8  -2   1          2.60          2.13         2.05 o                         
   9  -2   1          2.58          1.54         5.43 o                         
  -9  -1   1          2.97          0.00         3.17 o                         
  -8  -1   1          8.17          6.59         3.43 o                         
  -7  -1   1          0.11          1.50         2.91 o                         
  -6  -1   1          8.63          8.56         5.15 o                         
  -5  -1   1         92.90         99.55         8.38 o                         
  -4  -1   1          1.72          0.96         0.80 o                         
  -3  -1   1        132.06        128.40         8.30 o                         
  -2  -1   1        127.27        129.01         5.14 o                         
  -1  -1   1        488.76        469.39        13.98 o                         
   0  -1   1        301.29        296.28         5.44 o                         
   1  -1   1         63.96         67.07         2.59 o                         
   2  -1   1         21.18         20.34         1.80 o                         
   3  -1   1        332.82        323.25        15.51 o                         
   4  -1   1         38.88         43.09         5.43 o                         
   5  -1   1         30.32         25.11         4.93 o                         
   6  -1   1          0.27          5.51         3.18 o                         
   7  -1   1         36.44         31.95         9.34 o                         
   8  -1   1          0.76          0.00         2.89 o                         
   9  -1   1          1.59          0.91         1.61 o                         
  -9   0   1          0.26          0.33         1.50 o                         
  -8   0   1          4.28          8.17         4.70 o                         
  -7   0   1         14.49         12.89         4.37 o                         
  -6   0   1          3.75          7.75         3.48 o                         
  -5   0   1        298.16        329.18        17.55 o                         
  -4   0   1        224.31        245.07        10.37 o                         
  -3   0   1        255.71        254.59         6.70 o                         
  -2   0   1         36.94         31.87         2.44 o                         
  -1   0   1       1089.80       1053.22        10.97 o                         
   0   0   1         42.30         40.95         3.46 o                         
   1   0   1       4434.32       4077.60        54.03 o                         
   2   0   1       1451.25       1308.67        32.78 o                         
   3   0   1         40.38         37.61         4.97 o                         
   4   0   1        241.44        237.13        13.92 o                         
   5   0   1        161.88        162.42        20.81 o                         
   6   0   1         49.06         46.55         8.53 o                         
   7   0   1          4.75          4.94         7.95 o                         
   8   0   1         23.83         20.26        10.90 o                         
   9   0   1          0.25          0.00         3.69 o                         
  -9   1   1          1.00          0.94         3.96 o                         
  -8   1   1          1.33          0.00         1.66 o                         
  -7   1   1          0.45          0.37         2.10 o                         
  -6   1   1         14.08         12.06         4.26 o                         
  -5   1   1         39.71         46.91         5.12 o                         
  -4   1   1        132.89        152.33         9.35 o                         
  -3   1   1        682.07        716.17        17.46 o                         
  -2   1   1       5693.91       5830.09        27.76 o                         
  -1   1   1        104.00        104.37         3.24 o                         
   0   1   1         76.45         81.76         3.93 o                         
   1   1   1        306.82        291.24         6.91 o                         
   2   1   1        207.71        179.59         4.87 o                         
   3   1   1       1271.80       1274.54        22.04 o                         
   4   1   1        546.51        562.39        23.26 o                         
   5   1   1         56.06         68.27         7.39 o                         
   6   1   1        134.18        153.78        23.29 o                         
   7   1   1          8.11         12.29         5.74 o                         
   8   1   1          4.66          3.17         3.10 o                         
   9   1   1          0.77          7.65         5.79 o                         
  -9   2   1          4.62          5.14         4.05 o                         
  -8   2   1          0.51          0.05         1.65 o                         
  -7   2   1          1.00          0.00         2.87 o                         
  -6   2   1          1.61          0.00         9.31 o                         
  -5   2   1          2.28          0.00         8.56 o                         
  -4   2   1         96.91        109.16         9.64 o                         
  -3   2   1         16.65         15.05         2.18 o                         
  -2   2   1        806.16        806.00        15.08 o                         
  -1   2   1        330.87        360.08        10.38 o                         
   0   2   1       2328.08       2223.45        22.44 o                         
   1   2   1        908.29        850.79        17.26 o                         
   2   2   1        773.05        718.65        16.41 o                         
   3   2   1        242.95        239.69         8.48 o                         
   4   2   1        964.31       1026.56        33.50 o                         
   5   2   1        193.57        223.25        17.55 o                         
   6   2   1          0.31          1.65         2.53 o                         
   7   2   1         83.09         91.34        16.69 o                         
   8   2   1         18.07         17.02         6.95 o                         
   9   2   1          7.08         14.56         5.45 o                         
  -8   3   1          4.70          2.62         5.62 o                         
  -7   3   1          0.44          0.73         2.63 o                         
  -6   3   1         21.37         26.70         7.25 o                         
  -5   3   1         47.83         48.13         7.53 o                         
  -4   3   1        327.90        362.92        19.58 o                         
  -3   3   1        117.67        111.88         7.09 o                         
  -2   3   1        204.03        201.34         8.91 o                         
  -1   3   1        394.58        406.62        11.58 o                         
   0   3   1       2232.12       2183.67        25.42 o                         
   1   3   1        501.49        438.04        10.11 o                         
   2   3   1        157.43        162.48         7.38 o                         
   3   3   1        623.89        563.06        14.92 o                         
   4   3   1          7.23          6.56         4.55 o                         
   5   3   1        328.18        324.42        22.53 o                         
   6   3   1         66.70         67.48        11.10 o                         
   7   3   1         12.48         12.86         6.66 o                         
   8   3   1         13.14         14.97         6.94 o                         
   9   3   1          1.65          1.32         1.96 o                         
  -8   4   1         22.36         19.85         9.33 o                         
  -7   4   1          6.48          7.61         4.85 o                         
  -6   4   1          0.04          2.78         2.29 o                         
  -5   4   1          1.10          4.41         5.62 o                         
  -4   4   1          4.85          7.50         2.32 o                         
  -3   4   1         67.62         73.53         8.52 o                         
  -2   4   1          4.51          2.33         1.33 o                         
  -1   4   1          1.14          2.58         2.42 o                         
   0   4   1        580.88        605.55        13.20 o                         
   1   4   1         22.76         23.99         2.75 o                         
   2   4   1        962.62       1031.08        23.49 o                         
   3   4   1        161.35        174.50        11.56 o                         
   4   4   1          7.34          9.90         5.06 o                         
   5   4   1         41.21         41.95         8.40 o                         
   6   4   1         73.03         67.07        11.47 o                         
   7   4   1          1.59          5.80         4.16 o                         
   8   4   1        140.49        147.67        20.86 o                         
   9   4   1         13.14         11.15         4.99 o                         
  -7   5   1         98.78         96.06        24.31 o                         
  -6   5   1          4.40          6.68         3.70 o                         
  -5   5   1        117.59        105.10        15.45 o                         
  -4   5   1          0.45          0.88         3.54 o                         
  -3   5   1        203.41        197.48        29.28 o                         
  -2   5   1        132.12        111.80        13.93 o                         
  -1   5   1        115.94        108.61         9.11 o                         
   0   5   1        104.78         91.25         7.99 o                         
   1   5   1         33.43         54.02         6.83 o                         
   2   5   1        169.62        146.81        12.11 o                         
   3   5   1        495.84        477.56        18.40 o                         
   4   5   1        189.07        191.54        14.32 o                         
   5   5   1        351.41        333.12        35.11 o                         
   6   5   1         56.56         38.60        10.98 o                         
   7   5   1          0.51          5.25         5.68 o                         
   8   5   1          1.70          0.00         1.98 o                         
   9   5   1          4.61          4.66         3.40 o                         
  -7   6   1          0.87          0.00         5.23 o                         
  -6   6   1          0.43          0.00         2.67 o                         
  -5   6   1          0.54          0.00         3.99 o                         
  -4   6   1         18.53         16.66         7.46 o                         
  -3   6   1         74.27         78.77        15.64 o                         
  -2   6   1          0.31          1.43         2.09 o                         
  -1   6   1         36.90         35.51         5.61 o                         
   0   6   1         72.28         73.72         9.41 o                         
   1   6   1          0.74          0.00         1.88 o                         
   2   6   1          2.20          3.42         1.98 o                         
   3   6   1         77.44         69.01         8.99 o                         
   4   6   1         12.28         13.75         6.87 o                         
   5   6   1          2.92          8.67         5.52 o                         
   6   6   1        111.57         99.42        17.66 o                         
   7   6   1          2.78          6.08         4.79 o                         
   8   6   1          6.61          5.65         5.75 o                         
   9   6   1          0.47          1.30         1.97 o                         
  -6   7   1          0.21          0.00         4.75 o                         
  -5   7   1          0.84          0.51         3.16 o                         
  -4   7   1         29.47         24.01         7.17 o                         
  -3   7   1          0.74          0.69         2.79 o                         
  -2   7   1         47.28         62.66        13.96 o                         
  -1   7   1         10.75          8.24         4.63 o                         
   0   7   1        174.47        191.94        32.78 o                         
   1   7   1          2.95          1.15         2.50 o                         
   2   7   1         50.72         49.65        16.39 o                         
   3   7   1        176.24        161.25        20.84 o                         
   4   7   1         43.48         41.55        15.62 o                         
   5   7   1         63.78         59.14        13.22 o                         
   6   7   1         11.24         11.92         7.17 o                         
   7   7   1        136.32        157.17        20.50 o                         
   8   7   1         10.14         10.43         6.43 o                         
  -5   8   1          3.74          4.26         2.77 o                         
  -4   8   1          0.40          0.00         2.10 o                         
  -3   8   1          2.09          5.54         4.03 o                         
  -2   8   1         39.80         53.13        13.34 o                         
  -1   8   1        434.69        477.63        39.65 o                         
   0   8   1          3.71          3.77         4.84 o                         
   1   8   1         73.60         93.63        24.16 o                         
   2   8   1          0.07          3.48         4.56 o                         
   3   8   1         72.89         91.09        23.60 o                         
   4   8   1         45.08         39.37        10.76 o                         
   5   8   1         24.56         29.69         9.08 o                         
   6   8   1         25.75         25.45         8.25 o                         
   7   8   1         14.17         16.44         5.89 o                         
  -4   9   1         30.81         31.22         6.69 o                         
  -3   9   1         10.93          8.88         4.16 o                         
  -2   9   1         12.46          9.96         6.34 o                         
  -1   9   1        228.89        254.57        38.62 o                         
   0   9   1         89.92         76.20        21.51 o                         
   1   9   1         88.88         77.10        21.56 o                         
   2   9   1          5.19         11.00         7.66 o                         
   3   9   1        231.55        212.96        24.43 o                         
   4   9   1          4.37          2.54         3.32 o                         
   5   9   1          9.42         13.98         5.98 o                         
   6   9   1          2.49          1.09         1.31 o                         
  -2  10   1         20.73         23.23         6.26 o                         
  -1  10   1         14.07         19.31         6.14 o                         
   0  10   1          6.24         15.84         5.33 o                         
   1  10   1         51.36         39.00        13.67 o                         
   2  10   1         27.23         44.00        10.06 o                         
   3  10   1          0.08          0.00         2.37 o                         
   4  10   1         60.49         83.55        18.46 o                         
   5  10   1          0.43          1.56         3.75 o                         
  -2 -10   2         10.30         17.28         7.03 o                         
  -1 -10   2         13.95          6.57         4.43 o                         
   0 -10   2          0.79          0.00         3.28 o                         
   1 -10   2         41.71         53.97        12.82 o                         
  -5  -9   2          2.75          6.38         5.02 o                         
  -4  -9   2         29.79         30.32        11.18 o                         
  -3  -9   2         54.44         52.41        10.70 o                         
  -2  -9   2          3.53         10.89         3.94 o                         
  -1  -9   2        128.85        162.27        20.11 o                         
   0  -9   2         27.51         30.53         7.23 o                         
   1  -9   2         98.87        123.13        18.20 o                         
   2  -9   2          2.39          1.34         4.98 o                         
   3  -9   2         68.08         70.57        11.59 o                         
  -6  -8   2          0.91          1.77         3.72 o                         
  -5  -8   2        109.25         89.58        21.00 o                         
  -4  -8   2          1.85          1.47         2.29 o                         
  -3  -8   2         10.72         11.74         7.58 o                         
  -2  -8   2         22.33         22.54         6.61 o                         
  -1  -8   2         26.56         26.49         7.31 o                         
   0  -8   2         50.67         48.39        10.09 o                         
   1  -8   2         21.90         19.34         7.58 o                         
   2  -8   2         20.77         19.04         7.56 o                         
   3  -8   2         55.70         39.63         8.50 o                         
   4  -8   2         48.89         44.12        10.61 o                         
   5  -8   2          0.12          0.00         1.49 o                         
  -7  -7   2          2.07          3.38         2.23 o                         
  -6  -7   2         20.54         18.21         6.46 o                         
  -5  -7   2        133.74        151.24        20.29 o                         
  -4  -7   2        249.85        232.76        25.57 o                         
  -3  -7   2         26.31         32.69         8.08 o                         
  -2  -7   2        183.59        152.62        22.33 o                         
  -1  -7   2         20.28         20.56         6.25 o                         
   0  -7   2        207.77        188.54        24.61 o                         
   1  -7   2        924.26        874.29        53.84 o                         
   2  -7   2        302.20        309.23        32.20 o                         
   3  -7   2         68.50         52.93        21.46 o                         
   4  -7   2        130.37        142.12        30.33 o                         
   5  -7   2          7.18          8.36         7.00 o                         
   6  -7   2          4.59          0.38         1.76 o                         
  -8  -6   2          5.76          8.28         3.14 o                         
  -7  -6   2          0.11          0.00         2.40 o                         
  -6  -6   2         70.20         80.35        14.99 o                         
  -5  -6   2          6.08         12.62         4.88 o                         
  -4  -6   2         98.97        102.98        13.90 o                         
  -3  -6   2         11.74         10.56         5.89 o                         
  -2  -6   2         97.06         88.19        12.58 o                         
  -1  -6   2         57.75         38.73         7.93 o                         
   0  -6   2        254.17        261.78        18.10 o                         
   1  -6   2         38.63         34.74         7.92 o                         
   2  -6   2        181.83        178.41        22.81 o                         
   3  -6   2          0.92          0.00         1.55 o                         
   4  -6   2         26.98         26.17        13.03 o                         
   5  -6   2          0.05          0.00         5.42 o                         
   6  -6   2          4.23          1.83         6.08 o                         
   7  -6   2          0.94          0.04         1.29 o                         
  -8  -5   2          1.04          0.52         1.42 o                         
  -7  -5   2          5.17          6.00         4.46 o                         
  -6  -5   2          0.27          0.00         5.98 o                         
  -5  -5   2         30.52         17.68         9.97 o                         
  -4  -5   2          0.23          3.41         6.50 o                         
  -3  -5   2         49.09         49.45         7.42 o                         
  -2  -5   2        297.90        300.00        21.93 o                         
  -1  -5   2         81.50         79.61         8.75 o                         
   0  -5   2         43.97         46.17         8.70 o                         
   1  -5   2        303.03        287.04        22.10 o                         
   2  -5   2        144.71        151.40        16.38 o                         
   3  -5   2        130.85        147.70        16.64 o                         
   4  -5   2          4.10          8.67         7.52 o                         
   5  -5   2         59.33         71.98        22.70 o                         
   6  -5   2          0.51          0.00         3.31 o                         
   7  -5   2         28.31         28.85         9.37 o                         
   8  -5   2          0.60          0.00         3.30 o                         
  -8  -4   2          4.03          1.58         1.84 o                         
  -7  -4   2          2.41          0.61         1.37 o                         
  -6  -4   2        111.81        129.67        19.60 o                         
  -5  -4   2        184.14        183.81        22.66 o                         
  -4  -4   2         44.64         43.86         6.82 o                         
  -3  -4   2        220.26        201.09        12.26 o                         
  -2  -4   2          0.71          0.12         0.91 o                         
  -1  -4   2       1155.16       1106.41        29.05 o                         
   0  -4   2        204.77        200.55        12.51 o                         
   1  -4   2        783.06        771.61        24.71 o                         
   2  -4   2        896.14        992.10        36.67 o                         
   3  -4   2        235.29        222.48        14.98 o                         
   4  -4   2         16.39         25.22         5.29 o                         
   5  -4   2        122.18        112.12        27.43 o                         
   6  -4   2         37.80         37.13        17.40 o                         
   7  -4   2         17.04         13.98         9.50 o                         
   8  -4   2          6.77          0.12         4.39 o                         
  -9  -3   2         35.62         32.95         6.76 o                         
  -8  -3   2        111.84        126.11        26.39 o                         
  -7  -3   2        135.23        119.40        28.16 o                         
  -6  -3   2         84.11        106.87        17.83 o                         
  -5  -3   2         15.41          8.34         3.10 o                         
  -4  -3   2        204.44        224.25        13.04 o                         
  -3  -3   2        567.28        607.52        20.01 o                         
  -2  -3   2        879.83        938.09        23.38 o                         
  -1  -3   2         54.21         58.99         5.05 o                         
   0  -3   2          3.80          5.54         1.85 o                         
   1  -3   2          0.05          3.91         2.58 o                         
   2  -3   2       1749.27       1980.08        29.98 o                         
   3  -3   2        674.24        761.38        29.56 o                         
   4  -3   2        317.50        314.15        17.72 o                         
   5  -3   2          1.88          1.06         3.06 o                         
   6  -3   2        186.83        161.43        18.82 o                         
   7  -3   2         59.84         54.05        13.99 o                         
   8  -3   2         73.78         73.80        14.30 o                         
   9  -3   2         34.27         30.13         7.55 o                         
  -9  -2   2          1.30          0.00         1.78 o                         
  -8  -2   2         18.81         21.56         7.49 o                         
  -7  -2   2        137.40        179.77        23.88 o                         
  -6  -2   2          4.86          0.00         2.92 o                         
  -5  -2   2        110.08        101.98         9.20 o                         
  -4  -2   2          5.64          7.52         2.16 o                         
  -3  -2   2        126.81        122.10         7.46 o                         
  -2  -2   2       2955.60       2853.74        37.60 o                         
  -1  -2   2        517.34        468.64        12.02 o                         
   0  -2   2       1211.90       1177.72        24.29 o                         
   1  -2   2         41.90         43.31         2.40 o                         
   2  -2   2       2788.30       2809.11        29.23 o                         
   3  -2   2         34.02         33.82         4.45 o                         
   4  -2   2        852.46        829.92        55.02 o                         
   5  -2   2         69.91         65.23        14.08 o                         
   6  -2   2         47.71         51.16        17.00 o                         
   7  -2   2         36.63         37.69         7.38 o                         
   8  -2   2          5.91          1.22         2.89 o                         
   9  -2   2         32.93         31.24         8.71 o                         
  -9  -1   2          0.89          3.51         2.85 o                         
  -8  -1   2          0.56          0.00         1.69 o                         
  -7  -1   2          0.96          1.06         1.81 o                         
  -6  -1   2         19.25         10.48         6.44 o                         
  -5  -1   2          5.13          6.48         2.47 o                         
  -4  -1   2        456.40        473.21        17.33 o                         
  -3  -1   2         55.83         57.70         4.78 o                         
  -2  -1   2        102.79        108.46         4.62 o                         
  -1  -1   2        205.26        193.17         8.10 o                         
   0  -1   2        472.45        476.84         7.61 o                         
   1  -1   2        417.91        409.41        10.49 o                         
   2  -1   2          1.13          1.25         0.34 o                         
   3  -1   2        619.30        610.54        13.49 o                         
   4  -1   2         90.50         96.31         6.86 o                         
   5  -1   2         33.33         34.87         5.62 o                         
   6  -1   2          0.89          0.45         5.90 o                         
   7  -1   2          0.00          0.00         2.40 o                         
   8  -1   2          0.29          0.74         3.42 o                         
   9  -1   2          7.80          6.47         7.58 o                         
  -9   0   2          0.05          1.80         2.30 o                         
  -8   0   2          0.04          0.00         3.18 o                         
  -7   0   2          8.43         11.16         4.12 o                         
  -6   0   2         18.41         22.72         7.67 o                         
  -5   0   2          6.24          3.37         1.69 o                         
  -4   0   2        168.89        187.34        10.60 o                         
  -3   0   2        312.88        327.90        10.90 o                         
  -2   0   2         17.51         18.95         2.28 o                         
  -1   0   2        133.63        140.30         4.66 o                         
   0   0   2        513.85        528.85         8.10 o                         
   1   0   2       3173.36       3021.02        48.28 o                         
   2   0   2          2.16          1.16         0.80 o                         
   3   0   2        758.51        770.84        26.44 o                         
   4   0   2          0.01          0.76         1.30 o                         
   5   0   2        420.81        432.29        26.28 o                         
   6   0   2         68.79         77.75        11.70 o                         
   7   0   2        226.89        216.40        27.14 o                         
   8   0   2         20.02         22.86        11.05 o                         
   9   0   2          2.97          2.47         2.27 o                         
  -9   1   2          5.77          6.69         2.98 o                         
  -8   1   2         15.96         16.31         9.81 o                         
  -7   1   2          0.95          0.00         4.05 o                         
  -6   1   2        133.50        160.61        18.29 o                         
  -5   1   2        317.53        342.66        18.78 o                         
  -4   1   2         44.35         55.37         6.04 o                         
  -3   1   2       1119.03       1132.57        23.60 o                         
  -2   1   2          4.12          7.03         1.27 o                         
  -1   1   2      35477.11      33255.83       475.43 o                         
   0   1   2       1422.24       1375.57        18.16 o                         
   1   1   2       1522.41       1382.12        31.21 o                         
   2   1   2        341.77        350.21        11.95 o                         
   3   1   2       1465.08       1293.95        35.68 o                         
   4   1   2       2430.15       2593.50        51.97 o                         
   5   1   2         49.94         57.38        11.71 o                         
   6   1   2        334.55        359.55        27.51 o                         
   7   1   2          5.03          4.80         3.35 o                         
   8   1   2          1.75          1.18         4.58 o                         
   9   1   2         20.10         16.76         8.88 o                         
  10   1   2         10.06          3.87         2.66 o                         
  -8   2   2          4.02          0.14         1.34 o                         
  -7   2   2          1.86          0.00         2.87 o                         
  -6   2   2         30.71         34.41        10.74 o                         
  -5   2   2          7.13         14.25         5.07 o                         
  -4   2   2        140.62        159.00        12.40 o                         
  -3   2   2        584.88        638.64        22.31 o                         
  -2   2   2        131.65        142.61         7.05 o                         
  -1   2   2       1280.60       1301.33        25.81 o                         
   0   2   2       2277.35       2283.12        34.80 o                         
   1   2   2         71.10         66.68         3.71 o                         
   2   2   2         27.72         23.78         2.80 o                         
   3   2   2       1568.38       1607.10        25.96 o                         
   4   2   2         98.74         85.09         9.80 o                         
   5   2   2        131.40        156.84        15.04 o                         
   6   2   2        160.69        146.17        15.31 o                         
   7   2   2          7.07         13.18         6.19 o                         
   8   2   2          8.36         11.22         5.53 o                         
   9   2   2          8.26          4.12         7.16 o                         
  10   2   2         23.99         22.52         6.01 o                         
  -8   3   2          1.17          5.31         3.70 o                         
  -7   3   2          0.88          1.06         1.93 o                         
  -6   3   2          2.96          4.92         4.01 o                         
  -5   3   2         15.99         14.98         6.84 o                         
  -4   3   2          0.53          0.96         1.21 o                         
  -3   3   2          0.67          0.05         0.66 o                         
  -2   3   2        313.12        336.43        13.65 o                         
  -1   3   2         35.33         38.09         3.64 o                         
   0   3   2        464.51        465.29        10.63 o                         
   1   3   2         28.78         30.14         2.18 o                         
   2   3   2       2359.97       2246.40        27.82 o                         
   3   3   2        369.49        379.65        17.64 o                         
   4   3   2        718.43        654.66        29.13 o                         
   5   3   2         86.14         89.41        11.93 o                         
   6   3   2         58.32         55.67        10.11 o                         
   7   3   2         99.61        118.01        19.20 o                         
   8   3   2          3.50          1.86         3.40 o                         
   9   3   2          9.73         15.07         5.94 o                         
  -8   4   2          0.35          0.00         6.99 o                         
  -7   4   2          1.16          6.35         4.50 o                         
  -6   4   2          4.25          0.35         2.73 o                         
  -5   4   2          1.11          1.94         2.52 o                         
  -4   4   2         46.28         52.81         9.93 o                         
  -3   4   2          0.92          2.10         1.24 o                         
  -2   4   2          4.11          2.78         1.07 o                         
  -1   4   2        126.98        139.45        10.99 o                         
   0   4   2        561.05        598.77        15.59 o                         
   1   4   2          5.83          6.63         1.28 o                         
   2   4   2        112.16        110.97         7.96 o                         
   3   4   2          4.40          6.57         2.22 o                         
   4   4   2          1.90          2.93         3.12 o                         
   5   4   2         18.61         23.21         6.46 o                         
   6   4   2        113.54         93.88        16.42 o                         
   7   4   2         13.93         10.07         8.19 o                         
   8   4   2          0.12          0.20         5.93 o                         
   9   4   2         31.29         24.64         7.23 o                         
  -7   5   2          3.52          1.62         4.10 o                         
  -6   5   2          9.47          3.05         3.04 o                         
  -5   5   2         67.87         60.35        11.74 o                         
  -4   5   2         22.08         25.34         7.13 o                         
  -3   5   2         53.51         53.25        15.42 o                         
  -2   5   2          0.58          0.36         1.85 o                         
  -1   5   2        653.10        685.25        22.95 o                         
   0   5   2        529.48        573.18        20.26 o                         
   1   5   2       1998.42       2063.15        40.50 o                         
   2   5   2          9.57          9.39         1.91 o                         
   3   5   2        574.08        592.14        26.67 o                         
   4   5   2          1.67          3.91         0.97 o                         
   5   5   2        996.97        943.90        45.38 o                         
   6   5   2       1693.81       1634.53        71.47 o                         
   7   5   2        304.74        305.28        31.76 o                         
   8   5   2         61.53         49.01        17.06 o                         
   9   5   2         44.02         58.03        10.53 o                         
  -6   6   2          0.15          0.00         2.61 o                         
  -5   6   2          1.91          3.28         5.29 o                         
  -4   6   2         87.71         84.06        13.38 o                         
  -3   6   2        156.12        162.58        18.00 o                         
  -2   6   2         20.60         14.18         6.33 o                         
  -1   6   2        471.14        499.79        24.94 o                         
   0   6   2          0.68          2.32         1.44 o                         
   1   6   2          7.95          6.61         3.16 o                         
   2   6   2        109.84        100.16        13.26 o                         
   3   6   2         32.84         38.03         6.41 o                         
   4   6   2        946.41        909.48        55.66 o                         
   5   6   2         21.85         14.88         6.15 o                         
   6   6   2          6.75          9.21         5.64 o                         
   7   6   2         41.14         39.83        11.27 o                         
   8   6   2         17.87         18.62         9.68 o                         
   9   6   2         33.74         51.46         8.55 o                         
  -6   7   2          2.11          5.27         4.42 o                         
  -5   7   2          0.05          0.30         3.85 o                         
  -4   7   2          5.35          2.37         2.48 o                         
  -3   7   2          6.67          4.22         5.27 o                         
  -2   7   2         32.43         31.98        10.19 o                         
  -1   7   2         16.37         33.86         9.83 o                         
   0   7   2          2.22          0.00         7.46 o                         
   1   7   2         10.07          0.82         2.11 o                         
   2   7   2         70.61         79.73        20.75 o                         
   3   7   2         56.64         70.50        19.71 o                         
   4   7   2         22.93         37.90        10.16 o                         
   5   7   2          3.70          0.00         2.60 o                         
   6   7   2         40.34         47.37        12.09 o                         
   7   7   2          8.11          7.41         4.60 o                         
   8   7   2         11.70         14.74         7.98 o                         
  -5   8   2          0.04          0.00         2.81 o                         
  -4   8   2         12.30          8.80         5.98 o                         
  -3   8   2          1.73          6.73         4.32 o                         
  -2   8   2         57.68         62.36        13.95 o                         
  -1   8   2          2.25          2.26         3.65 o                         
   0   8   2        104.52        109.71        25.62 o                         
   1   8   2         14.70          9.93         7.69 o                         
   2   8   2         89.00        114.62        26.45 o                         
   3   8   2         48.26         60.42        18.61 o                         
   4   8   2         47.78         55.06        12.55 o                         
   5   8   2         34.79         48.33        11.60 o                         
   6   8   2          5.00          3.89         2.89 o                         
   7   8   2        108.61        153.35        18.33 o                         
  -3   9   2         80.73         69.45        11.38 o                         
  -2   9   2          4.81          5.72         9.01 o                         
  -1   9   2          0.37          2.90         3.96 o                         
   0   9   2         44.14         53.55        11.98 o                         
   1   9   2          1.37          3.11         4.23 o                         
   2   9   2         52.06         52.88        17.73 o                         
   3   9   2         19.63         13.89         6.14 o                         
   4   9   2          0.58          5.33         4.86 o                         
   5   9   2          0.68          2.92         3.80 o                         
   6   9   2          2.09          0.00         2.17 o                         
  -2  10   2         27.99         22.18         4.39 o                         
  -1  10   2          2.35          1.82         2.51 o                         
   0  10   2          1.48          0.00         2.35 o                         
   1  10   2          0.34          0.80         1.91 o                         
   2  10   2          0.01          0.00         2.43 o                         
   3  10   2        168.11        181.29        20.49 o                         
   4  10   2         23.89         28.94         8.00 o                         
   5  10   2         21.04         25.86         9.50 o                         
  -4  -9   3         16.14         20.98         8.35 o                         
  -3  -9   3          1.56          0.00         2.06 o                         
  -2  -9   3        202.35        223.75        32.30 o                         
  -1  -9   3          1.78          0.00         3.05 o                         
   0  -9   3         33.66         49.33         8.65 o                         
   1  -9   3          7.32          6.48         3.00 o                         
   2  -9   3         87.83        100.74        14.32 o                         
   3  -9   3         23.38         27.73         6.56 o                         
  -5  -8   3          2.20          6.00         3.37 o                         
  -4  -8   3         12.98         14.29         8.26 o                         
  -3  -8   3         24.79         19.23        10.82 o                         
  -2  -8   3          1.43          5.55        11.66 o                         
  -1  -8   3         20.51         20.85         7.73 o                         
   0  -8   3          3.91          6.96         3.62 o                         
   1  -8   3          8.73          5.19         4.13 o                         
   2  -8   3          2.97          3.07         3.37 o                         
   3  -8   3          0.08          0.10         0.35 o                         
   4  -8   3          1.70          2.71         1.65 o                         
  -6  -7   3         24.75         28.27         7.28 o                         
  -5  -7   3         22.48         15.91         6.23 o                         
  -4  -7   3         26.49         20.22        11.01 o                         
  -3  -7   3          9.91         16.91         7.51 o                         
  -2  -7   3          2.10          0.00         1.99 o                         
  -1  -7   3          1.15          0.00         3.46 o                         
   0  -7   3        106.09        105.61        18.24 o                         
   1  -7   3        707.94        740.26        49.74 o                         
   2  -7   3         94.81         72.07        15.56 o                         
   3  -7   3         29.77         33.43         9.92 o                         
   4  -7   3         10.70          6.99         5.07 o                         
   5  -7   3         60.66         70.69        19.67 o                         
   6  -7   3         39.51         36.48         8.36 o                         
  -7  -6   3          4.44          7.08         3.48 o                         
  -6  -6   3         31.72         27.21         8.25 o                         
  -5  -6   3         82.60         85.08        15.26 o                         
  -4  -6   3          1.87          0.00         2.31 o                         
  -3  -6   3        264.17        294.39        30.86 o                         
  -2  -6   3         12.77         26.14         6.85 o                         
  -1  -6   3       2612.66       2523.11       125.04 o                         
   0  -6   3        141.95        158.19        31.85 o                         
   1  -6   3         73.32         81.68        15.10 o                         
   2  -6   3          4.98          5.93         6.14 o                         
   3  -6   3        132.44        128.60        20.40 o                         
   4  -6   3        278.93        257.14        33.77 o                         
   5  -6   3          8.59          8.55         7.52 o                         
   6  -6   3         29.11         38.77        15.27 o                         
   7  -6   3         23.58         21.31         6.10 o                         
  -7  -5   3          0.99          0.00         2.13 o                         
  -6  -5   3          1.21          5.45         3.98 o                         
  -5  -5   3          0.17          3.07         6.70 o                         
  -4  -5   3          5.46          5.88         3.89 o                         
  -3  -5   3          0.01          0.00         2.03 o                         
  -2  -5   3         11.65          6.38         3.74 o                         
  -1  -5   3          0.53          0.00         1.59 o                         
   0  -5   3        349.05        345.91        19.59 o                         
   1  -5   3         40.56         33.77         7.87 o                         
   2  -5   3          3.49          0.00         1.70 o                         
   3  -5   3          0.08          0.00         4.03 o                         
   4  -5   3         84.80         73.93        15.43 o                         
   5  -5   3         86.56         95.29        17.43 o                         
   6  -5   3         25.97         22.86        13.30 o                         
   7  -5   3          2.04          0.15         0.93 o                         
  -8  -4   3          0.46          0.00         2.82 o                         
  -7  -4   3          1.87          0.09         5.82 o                         
  -6  -4   3         32.38         37.72        15.46 o                         
  -5  -4   3         41.14         43.27         8.99 o                         
  -4  -4   3         71.36         74.32        12.47 o                         
  -3  -4   3         14.32         14.95         3.55 o                         
  -2  -4   3        542.31        536.61        18.34 o                         
  -1  -4   3          5.25          6.91         3.32 o                         
   0  -4   3        546.08        546.64        22.71 o                         
   1  -4   3        812.79        842.47        28.39 o                         
   2  -4   3        717.94        719.60        33.09 o                         
   3  -4   3        189.72        179.89        17.76 o                         
   4  -4   3         40.23         48.14        14.10 o                         
   5  -4   3        140.81        157.91        22.76 o                         
   6  -4   3          3.97          0.36         1.96 o                         
   7  -4   3         24.18         32.50         9.95 o                         
   8  -4   3          0.04          0.94         4.35 o                         
  -8  -3   3          4.62          2.04         6.28 o                         
  -7  -3   3         13.29         15.51         6.61 o                         
  -6  -3   3          3.01          0.00         4.62 o                         
  -5  -3   3          6.41          8.57         4.93 o                         
  -4  -3   3         28.45         27.18         4.27 o                         
  -3  -3   3         66.78         70.03         6.47 o                         
  -2  -3   3         15.05         13.17         2.60 o                         
  -1  -3   3         89.05         85.63         8.03 o                         
   0  -3   3        167.13        170.26        10.75 o                         
   1  -3   3          4.39          3.50         1.83 o                         
   2  -3   3        140.06        162.09        11.12 o                         
   3  -3   3        151.84        159.58        14.08 o                         
   4  -3   3         55.89         70.10         9.95 o                         
   5  -3   3        106.84         94.78        12.03 o                         
   6  -3   3        104.52         68.44        21.93 o                         
   7  -3   3          4.76          5.72         5.00 o                         
   8  -3   3          1.47          0.49         2.34 o                         
  -8  -2   3          8.93         13.14         5.51 o                         
  -7  -2   3         19.38         19.20         7.50 o                         
  -6  -2   3         41.75         40.20        11.26 o                         
  -5  -2   3        260.06        291.31        41.40 o                         
  -4  -2   3        281.18        280.21        15.03 o                         
  -3  -2   3        281.51        277.22        10.93 o                         
  -2  -2   3         91.57         96.54         6.52 o                         
  -1  -2   3        874.96        820.12        20.02 o                         
   0  -2   3          7.95         10.49         1.91 o                         
   1  -2   3       2563.26       2656.07        33.38 o                         
   2  -2   3          5.45          6.31         1.55 o                         
   3  -2   3        470.65        465.14        17.87 o                         
   4  -2   3        218.98        233.23        13.84 o                         
   5  -2   3        498.66        517.91        28.05 o                         
   6  -2   3       1073.37        940.84        56.75 o                         
   7  -2   3         82.75         64.39        15.17 o                         
   8  -2   3         20.90         22.01         8.56 o                         
   9  -2   3         35.31         28.71        12.02 o                         
  -8  -1   3          0.75          0.00         4.35 o                         
  -7  -1   3         25.90         42.26        11.60 o                         
  -6  -1   3         12.80         17.00         7.10 o                         
  -5  -1   3         80.67         68.99        11.12 o                         
  -4  -1   3        103.61        108.76        10.54 o                         
  -3  -1   3        183.96        181.27         8.31 o                         
  -2  -1   3        754.47        818.08        17.25 o                         
  -1  -1   3        335.85        342.23        11.96 o                         
   0  -1   3         36.71         37.70         2.45 o                         
   1  -1   3        208.49        214.33         6.57 o                         
   2  -1   3        324.08        308.54        10.42 o                         
   3  -1   3        187.65        192.30        13.95 o                         
   4  -1   3         42.19         41.44         7.09 o                         
   5  -1   3          1.47          0.96         6.07 o                         
   6  -1   3         17.35         21.89         6.41 o                         
   7  -1   3         43.38         28.00         9.26 o                         
   8  -1   3          1.97          1.49         2.18 o                         
   9  -1   3          4.10          0.00         7.05 o                         
  -8   0   3          0.10          2.47         3.38 o                         
  -7   0   3          0.07          0.00         1.85 o                         
  -6   0   3          0.00          2.58         2.66 o                         
  -5   0   3          3.02          0.00         6.61 o                         
  -4   0   3          0.21          0.00         0.95 o                         
  -3   0   3         14.63         16.29         3.09 o                         
  -2   0   3         70.17         74.44         4.37 o                         
  -1   0   3         36.13         31.45         2.34 o                         
   0   0   3        354.58        342.72         7.96 o                         
   1   0   3         72.30         76.12         4.18 o                         
   2   0   3       2158.13       2225.29        26.21 o                         
   3   0   3          0.38          0.31         0.60 o                         
   4   0   3        231.95        239.88        11.90 o                         
   5   0   3         66.21         71.92         8.64 o                         
   6   0   3        214.34        239.70        20.86 o                         
   7   0   3         38.15         39.23        14.62 o                         
   8   0   3          0.08          0.00         3.16 o                         
   9   0   3         48.91         36.21        11.43 o                         
  -8   1   3          1.74          2.03         5.13 o                         
  -7   1   3          0.06          0.00         2.97 o                         
  -6   1   3         45.62         53.36        12.62 o                         
  -5   1   3         19.34         19.46        10.29 o                         
  -4   1   3         56.33         64.98        13.85 o                         
  -3   1   3         28.36         27.85         3.99 o                         
  -2   1   3        556.91        584.20        14.26 o                         
  -1   1   3         14.23         14.58         1.47 o                         
   0   1   3        356.49        402.72         7.28 o                         
   1   1   3        722.94        733.53        14.20 o                         
   2   1   3        282.67        275.69        15.02 o                         
   3   1   3        373.43        368.94        15.32 o                         
   4   1   3        240.60        248.59        15.23 o                         
   5   1   3        160.69        151.68        13.29 o                         
   6   1   3          0.01          0.00         1.73 o                         
   7   1   3         90.24         89.68        15.78 o                         
   8   1   3          0.16          6.71         4.49 o                         
   9   1   3         11.90          8.45         5.18 o                         
  10   1   3         23.47         19.56         8.68 o                         
  -8   2   3          0.50          2.35         4.51 o                         
  -7   2   3          0.16          2.65         2.62 o                         
  -6   2   3          8.88         29.46        15.55 o                         
  -5   2   3        153.37        149.96        21.95 o                         
  -4   2   3        177.14        209.25        15.51 o                         
  -3   2   3       1621.76       1819.25        30.91 o                         
  -2   2   3          0.51          0.54         0.69 o                         
  -1   2   3         30.23         32.95         3.08 o                         
   0   2   3       1070.07       1075.83        16.11 o                         
   1   2   3          9.43          9.37         1.18 o                         
   2   2   3       1788.51       1837.35        31.23 o                         
   3   2   3        172.60        186.20        11.47 o                         
   4   2   3        286.11        323.83        17.36 o                         
   5   2   3        446.48        459.65        23.07 o                         
   6   2   3          0.82          0.14         2.68 o                         
   7   2   3         50.57         31.07        15.29 o                         
   8   2   3         16.53         18.89         7.31 o                         
   9   2   3         76.75         50.37        16.13 o                         
  10   2   3          0.13          0.00         1.86 o                         
  -8   3   3          0.34          0.00         2.81 o                         
  -7   3   3          1.67          0.00         2.53 o                         
  -6   3   3          4.99          3.46         3.61 o                         
  -5   3   3        103.93        133.95        16.25 o                         
  -4   3   3          0.11          0.00         3.77 o                         
  -3   3   3        196.99        203.17        15.13 o                         
  -2   3   3         50.75         61.71         5.63 o                         
  -1   3   3        645.69        693.74        13.96 o                         
   0   3   3        642.10        677.87        15.99 o                         
   1   3   3        366.86        345.14        10.61 o                         
   2   3   3        513.09        541.27        11.99 o                         
   3   3   3       1473.18       1577.69        29.03 o                         
   4   3   3        538.01        555.48        23.78 o                         
   5   3   3          2.36          0.76         1.42 o                         
   6   3   3        239.83        239.74        18.60 o                         
   7   3   3         44.14         46.44        17.90 o                         
   8   3   3         27.95         30.47        10.91 o                         
   9   3   3          1.49          1.45         3.26 o                         
  -7   4   3          4.97          2.38         8.15 o                         
  -6   4   3         11.84          9.46         5.14 o                         
  -5   4   3         46.58         40.32         9.88 o                         
  -4   4   3          6.85          0.00         4.91 o                         
  -3   4   3         26.45         31.32         6.28 o                         
  -2   4   3         51.82         46.39         6.12 o                         
  -1   4   3        270.98        297.16        12.53 o                         
   0   4   3          8.76          2.83         1.67 o                         
   1   4   3         17.22         14.14         2.83 o                         
   2   4   3         72.43         67.64         5.15 o                         
   3   4   3          0.01          0.00         0.99 o                         
   4   4   3         79.84         89.13         9.97 o                         
   5   4   3         32.01         30.17         6.21 o                         
   6   4   3          1.67          1.43         6.11 o                         
   7   4   3         10.13         10.35         6.34 o                         
   8   4   3          3.04          4.75         5.52 o                         
   9   4   3          0.20          0.00         2.60 o                         
  -7   5   3          0.11          7.80         6.73 o                         
  -6   5   3          1.85          3.49         3.34 o                         
  -5   5   3          0.29          0.00         1.94 o                         
  -4   5   3          0.51          3.82         2.36 o                         
  -3   5   3          2.12          1.08         3.86 o                         
  -2   5   3         29.20         34.81         6.71 o                         
  -1   5   3        106.72        119.11        10.24 o                         
   0   5   3         46.57         47.53         6.13 o                         
   1   5   3        487.40        472.00        18.45 o                         
   2   5   3          1.37          3.27         1.73 o                         
   3   5   3         21.55         20.77         4.17 o                         
   4   5   3        180.34        162.04        12.09 o                         
   5   5   3        229.21        239.00        22.96 o                         
   6   5   3         29.66         20.33         8.25 o                         
   7   5   3         59.88         50.57        17.56 o                         
   8   5   3          2.47          4.44         3.92 o                         
   9   5   3         13.31         20.49         6.01 o                         
  -6   6   3         15.51         20.60        10.15 o                         
  -5   6   3          0.07          0.00         1.81 o                         
  -4   6   3         48.47         59.94         9.67 o                         
  -3   6   3          9.38          8.15         4.14 o                         
  -2   6   3         10.34          0.74        14.58 o                         
  -1   6   3          6.99          9.12         2.89 o                         
   0   6   3          2.33          0.00         2.28 o                         
   1   6   3         16.83         12.46         3.84 o                         
   2   6   3        496.75        483.89        28.73 o                         
   3   6   3         84.42         78.54        11.92 o                         
   4   6   3        487.00        454.68        35.69 o                         
   5   6   3        139.58        119.39        15.30 o                         
   6   6   3          9.49          5.83         3.99 o                         
   7   6   3         15.89         19.75         7.76 o                         
   8   6   3          5.97         13.71         8.34 o                         
   9   6   3         10.44         12.31         4.60 o                         
  -5   7   3          1.07          4.59         4.72 o                         
  -4   7   3          5.68          0.93         3.36 o                         
  -3   7   3         37.05         30.46         8.21 o                         
  -2   7   3          4.81          6.48         3.26 o                         
  -1   7   3          0.01          0.35         1.36 o                         
   0   7   3          9.73          7.08         6.13 o                         
   1   7   3         12.68         19.90         7.06 o                         
   2   7   3         14.66          4.11         4.71 o                         
   3   7   3        117.93        102.92        17.78 o                         
   4   7   3         23.61         26.15         8.07 o                         
   5   7   3        236.92        233.72        21.65 o                         
   6   7   3          5.78          7.35         4.95 o                         
   7   7   3         14.94         14.61         6.34 o                         
   8   7   3         15.99         16.18         5.50 o                         
  -4   8   3          0.07          0.75         3.32 o                         
  -3   8   3         22.76         11.58         7.90 o                         
  -2   8   3          3.88          0.60         1.84 o                         
  -1   8   3         55.93         63.29        17.07 o                         
   0   8   3         16.61         15.47         6.58 o                         
   1   8   3         21.35         17.77         6.87 o                         
   2   8   3        175.71        180.09        32.92 o                         
   3   8   3         34.55         33.57         9.94 o                         
   4   8   3         98.42         98.69        17.29 o                         
   5   8   3          1.82          0.00         3.49 o                         
   6   8   3        151.51        178.91        21.31 o                         
   7   8   3          4.46          0.00         1.58 o                         
  -3   9   3          6.48         13.72         7.20 o                         
  -2   9   3         43.36         40.67        14.05 o                         
  -1   9   3          0.85          0.00         2.47 o                         
   0   9   3          3.34          0.58         1.57 o                         
   1   9   3          0.49          1.15         1.70 o                         
   2   9   3          8.21          7.83         4.47 o                         
   3   9   3          5.61         11.06         7.89 o                         
   4   9   3          5.01         11.14         5.35 o                         
   5   9   3          2.32          0.49         7.69 o                         
   6   9   3         45.21         39.62        12.86 o                         
  -1  10   3         54.12         53.62         7.58 o                         
   0  10   3         40.62         47.08         7.68 o                         
   1  10   3         14.77         18.39         6.00 o                         
   2  10   3         97.15        103.06        22.08 o                         
   3  10   3         28.84         28.04         8.41 o                         
   4  10   3          5.97          6.39         3.50 o                         
   5  10   3          7.59         10.49         6.40 o                         
  -2  -9   4          3.69          3.97         3.77 o                         
  -1  -9   4         11.80         23.37         9.74 o                         
   0  -9   4         74.40         91.65        13.60 o                         
   1  -9   4         22.53         36.89         8.29 o                         
   2  -9   4         41.49         51.33         8.65 o                         
  -4  -8   4         12.74          8.99         3.98 o                         
  -3  -8   4          0.06          3.58         4.07 o                         
  -2  -8   4        108.84        124.05        25.77 o                         
  -1  -8   4          7.29          8.16         4.73 o                         
   0  -8   4         56.51         50.21        12.25 o                         
   1  -8   4          2.55          0.67         2.60 o                         
   2  -8   4         56.91         61.66        12.36 o                         
   3  -8   4          1.01          2.25         7.02 o                         
   4  -8   4          8.03         13.65         4.96 o                         
  -5  -7   4          1.01          0.21         1.06 o                         
  -4  -7   4         21.07         24.90        10.49 o                         
  -3  -7   4         17.66         21.73         8.24 o                         
  -2  -7   4          2.34          0.00         6.20 o                         
  -1  -7   4         12.87         17.24         7.25 o                         
   0  -7   4         61.66         70.22        22.72 o                         
   1  -7   4         57.47         63.67        20.90 o                         
   2  -7   4          5.43          4.58         3.56 o                         
   3  -7   4         85.78         69.58        14.54 o                         
   4  -7   4          2.83          0.44         1.82 o                         
   5  -7   4         42.64         32.41         6.64 o                         
  -6  -6   4         31.47         39.79         8.52 o                         
  -5  -6   4        107.45        116.94        17.14 o                         
  -4  -6   4          0.58          2.59         2.42 o                         
  -3  -6   4         44.33         37.63        11.11 o                         
  -2  -6   4          1.76          2.91         3.04 o                         
  -1  -6   4        114.94        110.17        18.58 o                         
   0  -6   4       1061.12        994.20        82.31 o                         
   1  -6   4        211.67        181.95        35.67 o                         
   2  -6   4         48.01         27.96        14.19 o                         
   3  -6   4        147.81        135.21        30.54 o                         
   4  -6   4          8.39          4.40         3.24 o                         
   5  -6   4          8.16          9.67         5.13 o                         
   6  -6   4          0.50          0.31         1.26 o                         
  -7  -5   4          7.38          0.76         1.67 o                         
  -6  -5   4          0.08          0.90         2.64 o                         
  -5  -5   4          0.09          0.00         2.92 o                         
  -4  -5   4          1.96          1.69         2.47 o                         
  -3  -5   4         30.97         26.46         8.99 o                         
  -2  -5   4         74.21         62.52        13.52 o                         
  -1  -5   4          6.90          4.24         3.07 o                         
   0  -5   4          0.40          5.02         4.17 o                         
   1  -5   4         46.52         55.74        14.90 o                         
   2  -5   4         26.63         13.92         9.13 o                         
   3  -5   4          0.40          0.08         1.25 o                         
   4  -5   4         50.23         47.11        12.40 o                         
   5  -5   4         43.45         38.34         8.81 o                         
   6  -5   4          3.57          7.87         7.13 o                         
   7  -5   4          1.27          0.00         6.24 o                         
  -7  -4   4          0.86          0.51         5.86 o                         
  -6  -4   4          4.07          7.82         8.84 o                         
  -5  -4   4         19.82         13.99         5.36 o                         
  -4  -4   4         13.20         10.64         5.95 o                         
  -3  -4   4        257.63        265.11        41.42 o                         
  -2  -4   4         29.45         31.05         5.16 o                         
  -1  -4   4        137.17        131.45        12.39 o                         
   0  -4   4        468.13        456.58        27.83 o                         
   1  -4   4        198.44        205.36        19.16 o                         
   2  -4   4        391.85        405.61        25.75 o                         
   3  -4   4          0.33          0.00         4.48 o                         
   4  -4   4        225.39        235.68        38.42 o                         
   5  -4   4         19.28         15.65        12.04 o                         
   6  -4   4        107.11        124.27        16.27 o                         
   7  -4   4          5.76          3.44         5.06 o                         
   8  -4   4         20.74         21.44         6.64 o                         
  -8  -3   4          0.19          0.00         1.35 o                         
  -7  -3   4          9.03          9.90         4.95 o                         
  -6  -3   4         26.76         32.62         9.59 o                         
  -5  -3   4          6.48          0.49         1.71 o                         
  -4  -3   4         15.92         18.38         7.28 o                         
  -3  -3   4          0.07          0.00         2.58 o                         
  -2  -3   4        169.55        159.97        10.10 o                         
  -1  -3   4        138.21        138.34        11.84 o                         
   0  -3   4        165.37        164.72        21.99 o                         
   1  -3   4        467.59        493.00        20.31 o                         
   2  -3   4        111.69        104.64         9.62 o                         
   3  -3   4         56.56         63.05         7.74 o                         
   4  -3   4        111.73        136.62        21.94 o                         
   5  -3   4         61.39         51.29        13.05 o                         
   6  -3   4         17.30         10.85         8.53 o                         
   7  -3   4         16.52         16.74         7.65 o                         
   8  -3   4          0.89          0.66         5.37 o                         
  -8  -2   4         15.11          6.49         3.45 o                         
  -7  -2   4         25.67         31.43         9.01 o                         
  -6  -2   4          1.77          0.16         0.54 o                         
  -5  -2   4         40.36         46.94        12.36 o                         
  -4  -2   4         27.58         33.98         6.24 o                         
  -3  -2   4        102.06        103.91         9.09 o                         
  -2  -2   4         39.64         43.14         6.50 o                         
  -1  -2   4          5.36          6.17         1.64 o                         
   0  -2   4         14.46          8.57         2.49 o                         
   1  -2   4       2313.43       2486.10        36.30 o                         
   2  -2   4        586.41        703.04        23.03 o                         
   3  -2   4        556.82        562.50        27.56 o                         
   4  -2   4          1.67          5.30         2.90 o                         
   5  -2   4        538.18        545.04        43.43 o                         
   6  -2   4        144.59        147.99        23.35 o                         
   7  -2   4        161.29        128.82        32.08 o                         
   8  -2   4         88.67         79.20        16.17 o                         
   9  -2   4          1.89          0.72         3.70 o                         
  -8  -1   4         43.66         56.62        14.71 o                         
  -7  -1   4          0.23          0.00         2.17 o                         
  -6  -1   4         23.31         22.35         8.02 o                         
  -5  -1   4          0.40          7.12         4.70 o                         
  -4  -1   4         37.18         41.54         6.76 o                         
  -3  -1   4        660.24        699.54        19.91 o                         
  -2  -1   4         26.76         17.51         3.19 o                         
  -1  -1   4        334.58        291.05        12.48 o                         
   0  -1   4        135.35        155.81         6.88 o                         
   1  -1   4       1275.15       1279.93        21.61 o                         
   2  -1   4         94.02        102.33         6.03 o                         
   3  -1   4        658.56        689.73        23.18 o                         
   4  -1   4         43.66         50.26         6.65 o                         
   5  -1   4          1.10          2.89         2.02 o                         
   6  -1   4         55.10         53.18         8.79 o                         
   7  -1   4          5.96          2.79         4.48 o                         
   8  -1   4        100.28        105.17        19.05 o                         
   9  -1   4          0.38          0.00         3.32 o                         
  -8   0   4          0.00          0.00         3.28 o                         
  -7   0   4          1.18          0.00         0.71 o                         
  -6   0   4          0.01          0.00         4.00 o                         
  -5   0   4         18.59         12.25         4.75 o                         
  -4   0   4         11.77         11.55         4.33 o                         
  -3   0   4         21.87         24.73         5.98 o                         
  -2   0   4         51.55         55.47         4.95 o                         
  -1   0   4          1.68          1.81         0.72 o                         
   0   0   4        101.81        108.52         4.52 o                         
   1   0   4        205.10        208.54         8.20 o                         
   2   0   4         97.89         94.79         7.99 o                         
   3   0   4         11.43         13.48         3.86 o                         
   4   0   4        307.90        315.96        30.47 o                         
   5   0   4         96.90        101.51        18.84 o                         
   6   0   4         35.33         33.98         6.62 o                         
   7   0   4          1.37          2.50         3.52 o                         
   8   0   4         59.78         48.39        12.23 o                         
   9   0   4          4.07          3.62         5.40 o                         
  -8   1   4          0.91          1.43         2.23 o                         
  -7   1   4          2.84          2.35         3.56 o                         
  -6   1   4          0.35          0.49         4.63 o                         
  -5   1   4         25.72         32.25         9.80 o                         
  -4   1   4         45.38         45.99        12.77 o                         
  -3   1   4         11.96          9.45         2.52 o                         
  -2   1   4         37.15         46.47         5.24 o                         
  -1   1   4        130.39        130.91         6.55 o                         
   0   1   4        633.76        656.55        16.70 o                         
   1   1   4          9.12          9.71         1.57 o                         
   2   1   4        830.70        874.61        29.75 o                         
   3   1   4          1.90          1.05         0.95 o                         
   4   1   4        500.28        505.12        23.21 o                         
   5   1   4         69.15         63.56        10.67 o                         
   6   1   4        384.22        357.56        28.30 o                         
   7   1   4         25.79         26.24         6.38 o                         
   8   1   4          6.85          1.44         1.81 o                         
   9   1   4         21.20         19.41         7.05 o                         
  -7   2   4          7.81          3.45         2.12 o                         
  -6   2   4         22.81         27.26         9.29 o                         
  -5   2   4         23.37         31.53        10.14 o                         
  -3   2   4          5.95          2.03         1.38 o                         
  -2   2   4       3218.31       3443.91        56.88 o                         
  -1   2   4        269.76        263.75        12.19 o                         
   0   2   4          6.25          7.20         1.98 o                         
   1   2   4         87.40         90.93         7.60 o                         
   2   2   4        173.81        146.41         9.41 o                         
   3   2   4       1031.28       1090.66        85.60 o                         
   4   2   4        225.47        255.98        14.14 o                         
   5   2   4        102.61        114.68        10.42 o                         
   6   2   4         17.16          7.17         4.01 o                         
   7   2   4          6.57          3.50         3.12 o                         
   8   2   4         30.60         19.30         6.46 o                         
   9   2   4          9.85         12.59         5.35 o                         
  -7   3   4         15.90         17.07         6.39 o                         
  -6   3   4         13.27          3.93         5.31 o                         
  -5   3   4         46.68         38.96         9.90 o                         
  -4   3   4         34.73         49.89        12.24 o                         
  -3   3   4          3.32          3.57         2.02 o                         
  -2   3   4        691.01        733.58        23.83 o                         
  -1   3   4       1025.87       1087.63        23.39 o                         
   0   3   4        154.45        146.41         9.11 o                         
   1   3   4         66.47         57.58         5.40 o                         
   2   3   4       1168.78       1263.89        23.21 o                         
   3   3   4        389.60        361.19        15.48 o                         
   4   3   4        213.80        243.61        14.75 o                         
   5   3   4        342.81        361.63        16.85 o                         
   6   3   4          0.11          0.00         3.61 o                         
   7   3   4         31.07         38.05        11.08 o                         
   8   3   4         51.11         59.66        11.10 o                         
   9   3   4         79.72         69.37        12.22 o                         
  -7   4   4          2.13          1.06         3.24 o                         
  -6   4   4          0.02          0.00         2.82 o                         
  -5   4   4          6.44          8.19         3.65 o                         
  -4   4   4          0.12          0.00         1.61 o                         
  -3   4   4         27.67         25.67         8.39 o                         
  -2   4   4         15.00         15.65         5.94 o                         
  -1   4   4         16.00         15.84         3.50 o                         
   0   4   4         19.57         22.51         4.01 o                         
   1   4   4        400.51        399.23        16.23 o                         
   2   4   4        134.55        134.50        10.77 o                         
   3   4   4        211.85        204.50        10.83 o                         
   4   4   4         21.54         18.53         3.65 o                         
   5   4   4          7.35          8.58         2.35 o                         
   6   4   4        124.72        137.65        16.43 o                         
   7   4   4          2.62          0.44         1.47 o                         
   8   4   4         18.60         32.68        11.72 o                         
   9   4   4         28.84         22.99        10.13 o                         
  -6   5   4          0.02          0.00         4.29 o                         
  -5   5   4          0.40          0.46         1.78 o                         
  -4   5   4          3.65          4.13         2.37 o                         
  -3   5   4          2.02          0.00         3.57 o                         
  -2   5   4          0.88          3.62         2.12 o                         
  -1   5   4         25.65         24.17         5.29 o                         
   0   5   4         47.84         49.74         7.89 o                         
   1   5   4         53.50         51.22         7.47 o                         
   2   5   4         53.42         51.11         9.32 o                         
   3   5   4          2.05          3.15         1.54 o                         
   4   5   4         46.19         42.75         6.41 o                         
   5   5   4         72.70         71.74        11.81 o                         
   6   5   4         66.74         56.66        10.87 o                         
   7   5   4          0.03          0.00         6.74 o                         
   8   5   4         46.54         45.09        11.34 o                         
   9   5   4          1.26          2.15         2.57 o                         
  -6   6   4          6.57          2.03         2.87 o                         
  -5   6   4          2.47          0.00         1.99 o                         
  -4   6   4          7.62          0.60         7.47 o                         
  -3   6   4          3.40          0.82         6.28 o                         
  -2   6   4        101.73        100.59        17.71 o                         
  -1   6   4         72.15         72.03        14.33 o                         
   1   6   4          3.25          2.20         7.06 o                         
   2   6   4        170.21        154.26        16.62 o                         
   3   6   4         27.33         26.80         7.00 o                         
   4   6   4        420.27        422.46        35.08 o                         
   5   6   4       1444.24       1496.06        55.14 o                         
   6   6   4        139.83        145.89        17.23 o                         
   7   6   4         75.31         84.74        16.73 o                         
   8   6   4          5.42          1.72         2.94 o                         
   9   6   4         83.71        103.70        13.50 o                         
  -5   7   4         10.04         15.17         7.93 o                         
  -4   7   4         17.52         15.87         6.84 o                         
  -3   7   4          0.93          0.00         2.81 o                         
  -2   7   4         55.44         48.38        15.92 o                         
  -1   7   4          0.41          0.00         5.56 o                         
   0   7   4         37.62         46.61        16.25 o                         
   1   7   4          6.06          0.00         4.28 o                         
   2   7   4         23.86         13.78         6.19 o                         
   3   7   4        409.51        408.75        51.25 o                         
   4   7   4         71.05         69.97        16.31 o                         
   5   7   4         33.35         22.48         8.06 o                         
   6   7   4         20.89         20.60         6.11 o                         
   7   7   4          0.45          0.00         2.19 o                         
   8   7   4         65.92         85.10        10.32 o                         
  -4   8   4          0.52          1.16         8.40 o                         
  -3   8   4          8.20          7.12         3.85 o                         
  -2   8   4          0.55          1.23         2.55 o                         
  -1   8   4          4.56          2.35         8.52 o                         
   0   8   4          0.71          1.10         4.35 o                         
   1   8   4          4.97          1.58         2.98 o                         
   2   8   4         27.74         32.00         9.82 o                         
   3   8   4          5.48          6.09         6.13 o                         
   4   8   4         14.02          9.78         5.01 o                         
   5   8   4         23.71         35.91        12.26 o                         
   6   8   4          7.59          9.58         4.62 o                         
   7   8   4         26.33         40.91        13.76 o                         
  -2   9   4          0.15          3.22         3.57 o                         
  -1   9   4          5.83         16.14         5.91 o                         
   0   9   4          1.25          3.03         3.07 o                         
   1   9   4          3.80          8.47         3.41 o                         
   2   9   4          1.75          3.74         1.78 o                         
   3   9   4          1.61          0.88         4.34 o                         
   4   9   4          1.92          0.29         2.22 o                         
   5   9   4         15.59         14.94         5.88 o                         
   6   9   4         40.24         58.08         9.97 o                         
  -1  10   4          9.21          6.15         4.44 o                         
   0  10   4          0.31          0.00         2.88 o                         
   1  10   4          8.31          5.96         5.66 o                         
   2  10   4          0.15          0.00         4.34 o                         
   3  10   4          0.18          2.05         1.91 o                         
   4  10   4          2.22          4.66         2.03 o                         
   5  10   4          1.06          0.21         3.89 o                         
  -3  -8   5        125.28        180.92        25.04 o                         
  -2  -8   5          0.03          0.05         0.44 o                         
  -1  -8   5         25.15         29.57         8.05 o                         
   0  -8   5          6.71          4.70         3.92 o                         
   1  -8   5        148.91        172.69        20.48 o                         
   2  -8   5         27.12         35.35         8.73 o                         
   3  -8   5         60.99         72.32        11.41 o                         
  -4  -7   5          0.04          0.00         2.42 o                         
  -3  -7   5          1.81          2.17         2.11 o                         
  -2  -7   5          0.01          0.00         6.28 o                         
  -1  -7   5          0.47          0.00         2.37 o                         
   0  -7   5          1.63          0.00         2.19 o                         
   1  -7   5          2.76          2.54         3.57 o                         
   2  -7   5         20.41         19.91        11.50 o                         
   3  -7   5         20.81         24.70        12.58 o                         
   4  -7   5         29.74         27.87         7.76 o                         
   5  -7   5         11.65          7.87         3.46 o                         
  -5  -6   5          6.61          6.14         5.36 o                         
  -4  -6   5         23.49         29.84         8.77 o                         
  -3  -6   5          0.22          2.08         1.73 o                         
  -2  -6   5         47.15         59.47        13.76 o                         
  -1  -6   5         34.15         23.30        10.13 o                         
   0  -6   5        679.77        700.10        48.25 o                         
   1  -6   5         16.67          6.63         6.72 o                         
   2  -6   5        117.42        114.60        28.34 o                         
   3  -6   5          4.11          8.77         7.55 o                         
   4  -6   5        169.44        173.50        22.56 o                         
   5  -6   5        114.22        100.56        16.08 o                         
   6  -6   5         43.02         46.67         9.14 o                         
  -6  -5   5         17.87          9.37         4.14 o                         
  -5  -5   5          2.47          0.51         1.61 o                         
  -4  -5   5         99.61        100.50        16.84 o                         
  -3  -5   5          4.98          2.78         3.86 o                         
  -2  -5   5       1375.68       1384.49        66.92 o                         
  -1  -5   5         67.54         86.63        24.17 o                         
   0  -5   5         20.72         13.41         6.11 o                         
   1  -5   5          0.87          2.78         5.61 o                         
   2  -5   5         94.72         78.90        12.80 o                         
   3  -5   5        271.28        250.22        28.73 o                         
   4  -5   5         31.58         28.45         7.43 o                         
   5  -5   5         16.79         15.62         5.77 o                         
   6  -5   5         45.68         42.07         8.59 o                         
   7  -5   5          0.15          0.06         0.79 o                         
  -7  -4   5          0.41          0.00         0.87 o                         
  -6  -4   5          0.47          0.00         4.28 o                         
  -5  -4   5          2.15          2.05         4.05 o                         
  -4  -4   5         14.14         13.09         9.56 o                         
  -3  -4   5         31.42         45.21        18.19 o                         
  -2  -4   5          0.49          0.00         5.12 o                         
  -1  -4   5        494.79        469.77        53.34 o                         
   0  -4   5         57.09         45.00         7.45 o                         
   1  -4   5         46.66         55.08        10.25 o                         
   2  -4   5          0.30          0.00         5.80 o                         
   3  -4   5        253.14        284.49        43.31 o                         
   4  -4   5        269.20        268.38        43.36 o                         
   5  -4   5         97.01         98.73        26.89 o                         
   6  -4   5         13.45         16.28         6.02 o                         
   7  -4   5         27.73         35.59         9.86 o                         
  -7  -3   5          1.30         10.50         4.46 o                         
  -6  -3   5          0.74          0.00         3.71 o                         
  -5  -3   5          1.45          4.55         5.16 o                         
  -4  -3   5         14.10         25.52         9.21 o                         
  -3  -3   5         91.74        104.76        25.29 o                         
  -2  -3   5          2.04          1.71         2.74 o                         
  -1  -3   5        129.32        114.38        11.62 o                         
   0  -3   5        255.78        243.85        16.84 o                         
   1  -3   5        386.49        365.76        24.86 o                         
   2  -3   5        132.08        123.62        14.90 o                         
   3  -3   5         53.92         52.05         8.88 o                         
   4  -3   5         91.95         89.19        16.75 o                         
   5  -3   5          8.80          5.43         4.50 o                         
   6  -3   5         18.05         13.11         8.84 o                         
   7  -3   5          0.87          4.43        13.25 o                         
   8  -3   5          0.90          1.69         5.96 o                         
  -7  -2   5          0.57          0.00         5.32 o                         
  -6  -2   5          0.33          0.00         3.49 o                         
  -5  -2   5          0.89          3.71         3.20 o                         
  -4  -2   5         28.98         40.54        11.34 o                         
  -3  -2   5          0.65          4.30         2.03 o                         
  -2  -2   5          2.13          2.62         1.18 o                         
  -1  -2   5         22.17         24.17         4.99 o                         
   0  -2   5        237.75        215.29        14.53 o                         
   1  -2   5         58.06         63.37         6.63 o                         
   2  -2   5          8.08          9.02         3.00 o                         
   3  -2   5          5.00          9.54         4.04 o                         
   4  -2   5         19.16         15.81         4.91 o                         
   5  -2   5         22.98         16.73         8.61 o                         
   6  -2   5         92.30         88.56        18.20 o                         
   7  -2   5         38.92         37.01        17.37 o                         
   8  -2   5        144.70        143.66        21.21 o                         
  -7  -1   5         21.72         16.75         5.92 o                         
  -6  -1   5         34.76         41.27        10.74 o                         
  -5  -1   5         54.57         42.49         9.60 o                         
  -4  -1   5         35.67         48.85        11.77 o                         
  -3  -1   5          1.76          2.61         2.22 o                         
  -2  -1   5        274.30        273.28        14.64 o                         
  -1  -1   5         11.49         14.01         2.94 o                         
   0  -1   5       1146.26       1199.73        31.30 o                         
   1  -1   5          2.94          1.71         0.69 o                         
   2  -1   5        486.33        488.93        17.41 o                         
   3  -1   5        405.39        419.92        20.07 o                         
   4  -1   5        653.56        663.22        33.49 o                         
   5  -1   5       2011.99       2011.44        65.20 o                         
   6  -1   5        167.97        172.02        26.12 o                         
   7  -1   5         76.03         85.55        18.24 o                         
   8  -1   5         43.46         32.58        15.13 o                         
   9  -1   5         39.27         46.86        10.04 o                         
  -7   0   5          0.60          5.87         5.13 o                         
  -6   0   5          3.89          4.92         5.48 o                         
  -5   0   5         36.40         29.08        10.16 o                         
  -4   0   5         30.50         37.29        15.75 o                         
  -3   0   5         31.34         37.37         7.86 o                         
  -2   0   5         99.37        112.07        10.74 o                         
  -1   0   5        137.40        140.37         9.55 o                         
   0   0   5         28.81         30.01         4.14 o                         
   1   0   5          1.02          0.00         0.83 o                         
   2   0   5        110.70        104.43         8.03 o                         
   3   0   5          4.57          3.57         1.77 o                         
   4   0   5         13.08         13.06         3.71 o                         
   5   0   5          9.66         11.60         3.51 o                         
   6   0   5        223.22        202.03        21.44 o                         
   7   0   5          1.88          1.20         1.22 o                         
   8   0   5          2.17          3.13         2.64 o                         
   9   0   5         11.87         11.53         7.64 o                         
  -7   1   5          0.54          0.00         2.20 o                         
  -6   1   5          0.45          5.60         6.97 o                         
  -5   1   5          0.68          0.84         2.43 o                         
  -4   1   5          7.45         10.04         6.42 o                         
  -3   1   5         56.64         70.66         8.85 o                         
  -2   1   5         69.31         76.11         8.49 o                         
  -1   1   5        140.75        139.51         8.29 o                         
   0   1   5         91.69         87.34         6.33 o                         
   1   1   5        860.61        861.87        21.86 o                         
   2   1   5         29.63         29.22         4.29 o                         
   3   1   5        131.46        143.31        11.70 o                         
   4   1   5        236.00        246.82        19.96 o                         
   5   1   5        228.34        271.04        33.49 o                         
   6   1   5        156.72        170.70        19.49 o                         
   7   1   5          0.13          4.43         2.97 o                         
   8   1   5        166.76        162.96        24.87 o                         
   9   1   5          7.94          8.73         8.24 o                         
  -7   2   5          2.31          0.00         3.07 o                         
  -6   2   5          1.29          3.46         4.60 o                         
  -5   2   5          2.60          1.77         1.99 o                         
  -4   2   5          6.21          3.29         4.29 o                         
  -3   2   5         63.74         68.41        14.93 o                         
  -2   2   5          3.94          3.18         0.49 o                         
  -1   2   5         15.25         16.26         3.80 o                         
   0   2   5         36.02         37.74         5.41 o                         
   1   2   5         63.87         76.49         7.91 o                         
   2   2   5         54.47         50.84         6.75 o                         
   3   2   5         74.38         81.72        11.36 o                         
   4   2   5         47.76         48.30         9.17 o                         
   5   2   5          8.73         10.75         6.16 o                         
   6   2   5         52.45         43.34         9.48 o                         
   7   2   5          1.69          2.41         3.03 o                         
   8   2   5          0.27          0.00         2.47 o                         
   9   2   5         39.62         40.31        10.24 o                         
  -7   3   5          2.70          0.00         6.18 o                         
  -6   3   5         38.81         41.82        10.26 o                         
  -5   3   5         34.97         19.92         9.81 o                         
  -4   3   5        239.65        277.09        24.56 o                         
  -3   3   5          5.05          0.00        10.85 o                         
  -2   3   5         21.38         22.88         6.40 o                         
  -1   3   5        420.48        453.36        36.74 o                         
   0   3   5          0.57          1.35         1.92 o                         
   1   3   5        656.20        714.01        31.09 o                         
   2   3   5          8.61          8.28         2.59 o                         
   3   3   5        298.89        337.63        23.51 o                         
   4   3   5        327.28        327.26        25.13 o                         
   5   3   5         43.22         38.15         8.93 o                         
   6   3   5        115.06         96.88        18.12 o                         
   7   3   5         79.07         76.49        16.31 o                         
   8   3   5        161.54        143.90        21.16 o                         
   9   3   5         10.28          7.21         6.48 o                         
  -6   4   5         16.11         15.14         4.88 o                         
  -5   4   5          0.04          1.61         3.29 o                         
  -4   4   5          6.15          3.91         5.77 o                         
  -3   4   5         21.30         11.89         4.76 o                         
  -2   4   5         43.73         28.14        11.03 o                         
  -1   4   5         82.10         93.21        12.81 o                         
   0   4   5         37.81         40.26        10.74 o                         
   1   4   5        123.17        137.40        14.11 o                         
   2   4   5        550.25        598.78        31.10 o                         
   3   4   5        228.83        234.95        15.95 o                         
   4   4   5          3.74          4.16         2.02 o                         
   5   4   5        156.34        150.34        30.64 o                         
   6   4   5         56.47         46.56        10.12 o                         
   7   4   5         12.85         17.55         7.51 o                         
   8   4   5          3.40          3.46         2.46 o                         
   9   4   5         11.24         10.01         7.46 o                         
  -6   5   5          3.08          0.00         4.23 o                         
  -5   5   5          0.00          0.00         2.06 o                         
  -4   5   5          0.40          0.00         1.95 o                         
  -3   5   5          3.93          4.05         2.58 o                         
  -2   5   5          4.50          0.47         5.33 o                         
  -1   5   5         10.18          0.00         1.42 o                         
   0   5   5          0.78          6.19         3.17 o                         
   1   5   5          1.39          1.97         3.17 o                         
   2   5   5          1.10          7.75         4.42 o                         
   3   5   5          1.63          0.00         3.71 o                         
   4   5   5          8.25          7.63         4.75 o                         
   5   5   5          3.98          6.99         7.33 o                         
   6   5   5          5.96          0.00         4.18 o                         
   7   5   5         17.10         15.35         5.68 o                         
   8   5   5         20.66         25.68         6.86 o                         
   9   5   5         26.34         27.67        10.81 o                         
  -5   6   5          0.01          0.00         2.79 o                         
  -4   6   5          0.01          3.45         2.95 o                         
  -3   6   5          8.33         16.62         7.01 o                         
  -2   6   5         11.35         11.10         6.24 o                         
  -1   6   5         18.28         15.67         6.59 o                         
   0   6   5         88.45         70.79        19.48 o                         
   1   6   5          3.45          1.89         2.04 o                         
   2   6   5         12.42          6.37         6.42 o                         
   3   6   5         88.61         93.20        24.22 o                         
   4   6   5        183.85        182.79        24.03 o                         
   5   6   5         13.14         14.13         6.67 o                         
   6   6   5          2.82          0.00         1.89 o                         
   7   6   5          0.63          0.00         2.53 o                         
   8   6   5         41.75         59.82         9.62 o                         
  -4   7   5          0.04          2.74         2.79 o                         
  -3   7   5          0.16          0.00         6.41 o                         
  -2   7   5          0.79          0.30         0.92 o                         
  -1   7   5          0.07          0.00         1.81 o                         
   0   7   5          1.23          0.00         6.11 o                         
   1   7   5        226.04        221.15        25.94 o                         
   2   7   5          7.05         12.95         4.48 o                         
   3   7   5        309.64        352.40        48.55 o                         
   4   7   5        124.45         90.63        24.93 o                         
   5   7   5         35.45         38.01        15.38 o                         
   6   7   5         29.23         41.25        10.51 o                         
   7   7   5          0.37          0.22         2.07 o                         
   8   7   5          8.08         13.64         5.69 o                         
  -3   8   5          0.04          3.36         2.51 o                         
  -2   8   5          0.04          0.56         1.84 o                         
  -1   8   5          9.70          2.62         3.83 o                         
   0   8   5          1.20          4.51         3.45 o                         
   1   8   5         53.87         52.70        12.04 o                         
   2   8   5         59.72         63.17        12.94 o                         
   3   8   5         31.14         33.04        14.60 o                         
   4   8   5        108.43         95.01        24.08 o                         
   5   8   5         11.78         16.03         9.38 o                         
   6   8   5          2.15          0.00         2.36 o                         
   7   8   5         30.03         41.53        13.37 o                         
  -2   9   5          3.31          5.71         3.39 o                         
  -1   9   5         10.39          5.71         3.21 o                         
   0   9   5          1.14          0.00         1.95 o                         
   1   9   5         52.90         58.79        12.03 o                         
   2   9   5          9.63          5.84         5.49 o                         
   3   9   5         29.22         26.85        12.22 o                         
   4   9   5          1.52          0.00         4.70 o                         
   5   9   5         35.93         34.86        12.18 o                         
   6   9   5          0.34          0.00         0.80 o                         
   1  10   5          0.42          6.74         3.01 o                         
   2  10   5          0.01          0.00         1.93 o                         
   3  10   5          0.17          1.72         2.49 o                         
   4  10   5          1.39          6.45         3.09 o                         
   0  -8   6         24.24         22.84         5.94 o                         
   1  -8   6         27.03         33.60         7.41 o                         
  -3  -7   6         17.09         17.31         7.80 o                         
  -2  -7   6          1.51          0.00         3.10 o                         
  -1  -7   6          0.25          2.26         7.58 o                         
   0  -7   6          4.54          5.91         2.88 o                         
   1  -7   6          0.16          0.00         3.47 o                         
   2  -7   6          5.92          0.00         3.20 o                         
   3  -7   6          3.32          2.66         3.48 o                         
   4  -7   6          0.18          4.90         4.23 o                         
  -4  -6   6          6.62          2.93         3.42 o                         
  -3  -6   6          0.47          6.44         3.72 o                         
  -2  -6   6          0.13          0.00         2.23 o                         
  -1  -6   6         61.17         75.02        15.06 o                         
   0  -6   6         56.90         73.61        14.92 o                         
   1  -6   6         14.55         19.85         7.37 o                         
   2  -6   6         79.22         83.32        23.36 o                         
   3  -6   6         16.73         13.08         6.11 o                         
   4  -6   6         80.88         77.79        20.86 o                         
   5  -6   6          1.99          6.48         5.84 o                         
  -5  -5   6          2.33          3.08         3.44 o                         
  -4  -5   6          0.49          1.23         1.98 o                         
  -3  -5   6          0.70          3.13         1.12 o                         
  -2  -5   6          4.47          3.76         3.50 o                         
  -1  -5   6        461.74        385.99        52.11 o                         
   0  -5   6          8.70          5.38         3.92 o                         
   1  -5   6          1.42          3.31         4.64 o                         
   2  -5   6         23.06         19.33         6.35 o                         
   3  -5   6          0.29          0.57         2.49 o                         
   4  -5   6          0.49          3.86         3.74 o                         
   5  -5   6          4.05          1.51         4.65 o                         
   6  -5   6          0.07          0.00         3.32 o                         
  -6  -4   6         12.94          7.03         6.63 o                         
  -5  -4   6          2.64          0.00         6.20 o                         
  -4  -4   6         92.52        121.04        27.59 o                         
  -3  -4   6         12.13         13.18         9.87 o                         
  -2  -4   6         21.65         34.31        15.72 o                         
  -1  -4   6         41.15         30.03        13.88 o                         
   0  -4   6          1.82          0.32         4.35 o                         
   1  -4   6        129.94        129.15        16.81 o                         
   2  -4   6         12.05         15.29         7.33 o                         
   3  -4   6        219.23        202.74        39.40 o                         
   4  -4   6         89.53         84.64        25.21 o                         
   5  -4   6         47.68         47.34        13.80 o                         
   6  -4   6          0.02          1.52         1.95 o                         
   7  -4   6         57.51         55.14         9.06 o                         
  -6  -3   6         15.23         12.90         4.90 o                         
  -5  -3   6          0.39          0.00         1.52 o                         
  -4  -3   6         74.18         81.24        12.91 o                         
  -3  -3   6          0.33         13.42         6.69 o                         
  -2  -3   6         64.20         65.05        20.13 o                         
  -1  -3   6        180.20        192.14        34.55 o                         
   0  -3   6         79.41         81.82        16.02 o                         
   1  -3   6        219.46        200.94        36.90 o                         
   2  -3   6          9.91         12.56        10.90 o                         
   3  -3   6        161.69        158.55        33.87 o                         
   4  -3   6         29.49         15.16         6.87 o                         
   5  -3   6         97.88        101.80        19.40 o                         
   6  -3   6          3.28         13.79         9.92 o                         
   7  -3   6         23.72         17.13         7.02 o                         
   8  -3   6          3.85          2.22         2.33 o                         
  -6  -2   6          1.98          0.00         9.01 o                         
  -5  -2   6          0.21          0.00         4.54 o                         
  -4  -2   6          0.72          0.00         1.55 o                         
  -3  -2   6          4.96          6.71         4.49 o                         
  -2  -2   6         40.82         34.29        15.08 o                         
  -1  -2   6          0.15          1.36         1.83 o                         
   0  -2   6         35.38         33.11         8.96 o                         
   1  -2   6          0.09          0.00         2.62 o                         
   2  -2   6         92.14         84.47         9.83 o                         
   3  -2   6          9.17          7.62         7.81 o                         
   4  -2   6          4.67          9.02         5.23 o                         
   5  -2   6         21.40         25.16         9.81 o                         
   6  -2   6         64.26         58.11        14.83 o                         
   7  -2   6          0.31          1.93         3.58 o                         
   8  -2   6          3.20          4.60         3.49 o                         
  -6  -1   6          5.38          0.00         5.01 o                         
  -5  -1   6          1.27          2.49         1.28 o                         
  -4  -1   6         10.43          5.93         3.63 o                         
  -3  -1   6         19.18         21.38         9.82 o                         
  -2  -1   6          1.27          0.57         1.74 o                         
  -1  -1   6          5.24          7.31         3.29 o                         
   0  -1   6        728.37        738.18        27.91 o                         
   1  -1   6        169.78        210.53        14.86 o                         
   2  -1   6        213.58        225.60        15.72 o                         
   3  -1   6          9.50         12.78         3.73 o                         
   4  -1   6        430.37        474.62        31.58 o                         
   5  -1   6        137.10        134.22        22.45 o                         
   6  -1   6        211.43        189.06        27.49 o                         
   7  -1   6         87.15         70.55        16.40 o                         
   8  -1   6          9.15         13.46         9.19 o                         
  -6   0   6          0.11          1.71         4.29 o                         
  -5   0   6          5.73          7.65         5.85 o                         
  -4   0   6         52.69         39.80        11.23 o                         
  -3   0   6          1.52          0.00         4.17 o                         
  -2   0   6          6.45          2.23         2.58 o                         
  -1   0   6         30.90         33.59         7.32 o                         
   0   0   6         78.55         77.90         7.58 o                         
   1   0   6        181.95        184.06        13.81 o                         
   2   0   6         70.65         81.20         7.89 o                         
   3   0   6         27.56         29.66         5.86 o                         
   4   0   6        154.72        163.51        14.23 o                         
   5   0   6          0.28          5.30         5.57 o                         
   6   0   6          0.87          0.00         1.53 o                         
   7   0   6         61.51         63.02        15.71 o                         
   8   0   6          0.15          2.08         3.48 o                         
   9   0   6          2.07          8.95         4.07 o                         
  -6   1   6          0.05          1.97         4.70 o                         
  -5   1   6          1.03          0.00         2.12 o                         
  -4   1   6         27.68         43.61        11.44 o                         
  -3   1   6          5.70          0.00         9.08 o                         
  -2   1   6          9.17         13.24         7.23 o                         
  -1   1   6          0.83          3.61         3.51 o                         
   0   1   6        137.86        129.30        11.55 o                         
   1   1   6         20.51         18.91         4.32 o                         
   2   1   6        107.48        111.67         9.17 o                         
   3   1   6        418.18        447.62        19.41 o                         
   4   1   6        198.24        224.05        17.06 o                         
   5   1   6        127.11        135.28        17.05 o                         
   6   1   6          2.10          0.71         2.27 o                         
   7   1   6        165.68        175.85        17.86 o                         
   8   1   6          0.11          2.00         3.47 o                         
   9   1   6         24.24         32.61        12.68 o                         
  -6   2   6          2.88          0.81         2.86 o                         
  -5   2   6          0.75          1.75         2.50 o                         
  -4   2   6          7.31          5.18         6.18 o                         
  -3   2   6          1.43          0.00         2.06 o                         
  -2   2   6         23.73         19.24         5.67 o                         
  -1   2   6         59.31         67.28        15.41 o                         
   0   2   6          0.05          0.65         0.70 o                         
   1   2   6        202.63        218.48        14.93 o                         
   2   2   6          7.90         12.51         3.65 o                         
   3   2   6        136.87        152.95        13.60 o                         
   4   2   6          3.49          7.15         3.04 o                         
   5   2   6        190.05        199.98        26.13 o                         
   6   2   6          1.29          2.25         2.59 o                         
   7   2   6         13.32         14.74         5.18 o                         
   8   2   6         22.00         20.39         5.47 o                         
   9   2   6          4.24          7.50         3.80 o                         
  -6   3   6          3.60          0.00         0.74 o                         
  -5   3   6          2.89          0.00         4.15 o                         
  -4   3   6          0.41          0.00         1.95 o                         
  -3   3   6        189.32        192.75        26.56 o                         
  -2   3   6         18.27         17.83         4.19 o                         
  -1   3   6         11.60         12.24         6.54 o                         
   0   3   6          0.29          0.00         2.28 o                         
   1   3   6          0.11          0.00         2.00 o                         
   2   3   6         65.52         86.30         9.77 o                         
   3   3   6        125.18        123.73        15.23 o                         
   4   3   6          8.35         10.68         5.43 o                         
   5   3   6         41.27         39.79         9.41 o                         
   6   3   6         50.95         52.85        11.05 o                         
   7   3   6         44.00         29.48         8.02 o                         
   8   3   6          0.91          1.27         4.06 o                         
   9   3   6         10.12          0.00         7.53 o                         
  -5   4   6          0.56          0.24         6.06 o                         
  -4   4   6          0.02          3.81         2.86 o                         
  -3   4   6        154.23        174.37        19.25 o                         
  -2   4   6        227.63        278.37        20.78 o                         
  -1   4   6         48.40         46.52         7.20 o                         
   0   4   6         42.20         36.07         7.96 o                         
   1   4   6        275.89        267.67        31.21 o                         
   2   4   6        209.36        208.24        19.56 o                         
   3   4   6        104.21         97.13        19.31 o                         
   4   4   6        131.56        153.52        18.31 o                         
   5   4   6          3.40          6.00         8.03 o                         
   6   4   6          5.09          3.00         5.14 o                         
   7   4   6         62.25         64.12        12.16 o                         
   8   4   6         79.63         82.91        15.88 o                         
   9   4   6         24.06         22.85         6.58 o                         
  -5   5   6          0.05          3.17         3.28 o                         
  -4   5   6          1.65          2.48         4.79 o                         
  -3   5   6          4.32          7.09         3.88 o                         
  -2   5   6          3.34          2.34         0.82 o                         
  -1   5   6         36.91         21.07         9.93 o                         
   0   5   6         15.33         14.84         5.44 o                         
   1   5   6          3.60          0.92         4.02 o                         
   2   5   6          7.55         11.65         5.17 o                         
   3   5   6          9.88         11.58         6.20 o                         
   4   5   6          5.20          1.57         3.77 o                         
   5   5   6         27.29         31.24         8.54 o                         
   6   5   6         18.58         19.14         6.68 o                         
   7   5   6          0.74          2.22         2.06 o                         
   8   5   6         46.52         44.37        10.85 o                         
  -4   6   6          0.06          2.41         6.07 o                         
  -3   6   6          0.48          0.29         5.30 o                         
  -2   6   6          0.35          1.32         2.24 o                         
  -1   6   6         16.03         11.58         6.13 o                         
   0   6   6         10.09         12.91         5.93 o                         
   1   6   6         32.86         40.41        12.30 o                         
   2   6   6          5.92          7.58         3.20 o                         
   3   6   6         54.41         49.90        17.62 o                         
   4   6   6         24.10         22.58        10.32 o                         
   5   6   6         49.19         43.30        10.22 o                         
   6   6   6          0.12          0.00         3.05 o                         
   7   6   6         28.32         32.34        10.00 o                         
   8   6   6          1.22          0.90         1.25 o                         
  -3   7   6          5.68          2.98         3.85 o                         
  -2   7   6          7.42          6.16         3.16 o                         
  -1   7   6         34.35         30.38         9.46 o                         
   0   7   6          0.11          2.88         3.36 o                         
   1   7   6         10.96          6.45         4.26 o                         
   2   7   6          5.00          4.29         3.49 o                         
   3   7   6         53.97         50.95        18.25 o                         
   4   7   6        376.78        386.44        51.03 o                         
   5   7   6         14.52         14.55         5.30 o                         
   6   7   6         11.86         15.07         5.12 o                         
   7   7   6          3.49          0.00         2.67 o                         
  -2   8   6          0.33          0.00         1.32 o                         
  -1   8   6         33.28         33.01         7.34 o                         
   0   8   6          0.67          0.66         1.81 o                         
   1   8   6         37.15         29.97         8.64 o                         
   2   8   6         66.57         67.02        13.55 o                         
   3   8   6         43.36         38.26        15.08 o                         
   4   8   6         98.16         97.51        23.93 o                         
   5   8   6         11.56         11.45         5.43 o                         
   6   8   6         21.76         23.57         7.38 o                         
   7   8   6         32.48         36.92        11.39 o                         
  -1   9   6          4.63          9.58         3.93 o                         
   0   9   6          2.16          4.26         2.66 o                         
   1   9   6         12.67         18.98         5.69 o                         
   2   9   6          0.11          0.00         2.17 o                         
   3   9   6          5.26          1.81         2.86 o                         
   4   9   6          3.67          9.87         4.22 o                         
   5   9   6         13.57         12.96         4.86 o                         
  -1  -7   7          2.18          0.00         9.39 o                         
   0  -7   7         78.73         97.05        12.91 o                         
   1  -7   7          5.51          0.35         3.25 o                         
   2  -7   7         47.03         56.46         9.89 o                         
  -3  -6   7          0.77          6.00         4.70 o                         
  -2  -6   7          0.49          0.00         1.94 o                         
  -1  -6   7          3.51          9.19         4.43 o                         
   0  -6   7          0.48          0.17         1.49 o                         
   1  -6   7         34.80         28.44         8.59 o                         
   2  -6   7         26.89         27.85        10.15 o                         
   3  -6   7         80.72         73.13        19.18 o                         
   4  -6   7         14.57          6.66         5.22 o                         
  -4  -5   7          0.02          0.67         1.50 o                         
  -3  -5   7         15.29         20.54        10.38 o                         
  -2  -5   7          4.37          0.49         1.68 o                         
  -1  -5   7        174.13        181.75        22.79 o                         
   0  -5   7          0.81          8.58         7.34 o                         
   1  -5   7         58.86         59.56        13.68 o                         
   2  -5   7          6.99          4.98         3.56 o                         
   3  -5   7        118.26        117.60        15.07 o                         
   4  -5   7         81.54         73.99        11.09 o                         
   5  -5   7         42.15         33.26         8.79 o                         
  -5  -4   7         21.80          8.41         6.30 o                         
  -4  -4   7          2.05          5.99         3.16 o                         
  -3  -4   7        327.95        361.94        46.63 o                         
  -2  -4   7         18.82         14.60        10.57 o                         
  -1  -4   7          0.04          0.00         1.56 o                         
   0  -4   7          0.27          1.28         2.91 o                         
   1  -4   7         15.97         15.78        10.11 o                         
   2  -4   7         88.23         67.61        12.19 o                         
   3  -4   7         37.57         24.82         9.15 o                         
   4  -4   7          0.99          3.23         3.04 o                         
   5  -4   7         49.47         51.15         9.74 o                         
   6  -4   7         14.70         17.93         5.24 o                         
  -5  -3   7         10.59          2.08         6.88 o                         
  -4  -3   7          3.47          0.00         7.02 o                         
  -3  -3   7          0.29          1.11         1.63 o                         
  -2  -3   7        177.85        227.39        38.94 o                         
  -1  -3   7         17.29         10.62         7.42 o                         
   0  -3   7         17.45         13.03         9.68 o                         
   1  -3   7          3.88          2.79         3.10 o                         
   2  -3   7        158.78        162.32        35.69 o                         
   3  -3   7        239.76        249.70        45.23 o                         
   4  -3   7         75.71         70.53        15.47 o                         
   5  -3   7         17.82         19.14         8.01 o                         
   6  -3   7         41.21         43.81        17.38 o                         
   7  -3   7         85.63        106.03        12.87 o                         
  -5  -2   7          2.31          0.14         0.77 o                         
  -4  -2   7          3.01          3.43         2.46 o                         
  -3  -2   7          1.40          0.49         6.81 o                         
  -2  -2   7          3.78          6.74         4.30 o                         
  -1  -2   7          4.50          5.09         3.55 o                         
   0  -2   7         72.35         93.85        16.82 o                         
   1  -2   7          9.19         19.69         8.09 o                         
   2  -2   7         24.17         34.14        15.81 o                         
   3  -2   7          0.88          7.93         5.28 o                         
   4  -2   7          9.79         11.81         6.49 o                         
   5  -2   7          0.08          2.03         2.87 o                         
   6  -2   7          0.85          0.00         2.30 o                         
   7  -2   7          0.93          0.00         7.65 o                         
  -6  -1   7          0.01          0.00         2.24 o                         
  -5  -1   7          5.71          2.75         3.03 o                         
  -4  -1   7          0.90          0.00         6.66 o                         
  -3  -1   7          8.63         14.81        10.67 o                         
  -2  -1   7          1.75         11.00         7.97 o                         
  -1  -1   7        116.62        108.11        17.48 o                         
   0  -1   7          2.96          9.54         4.01 o                         
   1  -1   7         43.51         45.65        10.78 o                         
   2  -1   7          4.18          8.31         7.54 o                         
   3  -1   7        106.93        110.42        18.90 o                         
   4  -1   7          3.85          3.33        13.74 o                         
   5  -1   7        118.30        114.80        21.34 o                         
   6  -1   7         88.44         93.96        19.10 o                         
   7  -1   7        138.26        132.54        21.38 o                         
   8  -1   7          3.79          0.29         1.22 o                         
  -6   0   7          7.00          5.83         3.68 o                         
  -5   0   7          1.29          0.00         7.80 o                         
  -4   0   7          0.08          0.00         5.06 o                         
  -3   0   7         29.94         25.96        12.62 o                         
  -2   0   7          9.72         13.72         6.51 o                         
  -1   0   7        184.93        194.90        19.37 o                         
   0   0   7          0.32          0.81         2.78 o                         
   1   0   7        125.57        107.94        13.18 o                         
   2   0   7        176.65        168.59        30.43 o                         
   3   0   7        266.35        294.04        30.24 o                         
   4   0   7       1257.88       1373.21        68.36 o                         
   5   0   7        109.95        111.19        16.38 o                         
   6   0   7         52.82         52.40        14.77 o                         
   7   0   7         12.23         11.54         6.35 o                         
   8   0   7         44.72         45.10        11.01 o                         
  -5   1   7          6.91          4.89         6.00 o                         
  -4   1   7          0.20          1.09         4.94 o                         
  -3   1   7         23.58         27.67         8.96 o                         
  -2   1   7         38.60         39.73        11.19 o                         
  -1   1   7          0.14          0.00         4.20 o                         
   0   1   7         13.23         15.87         4.41 o                         
   1   1   7         20.51         14.50         4.72 o                         
   2   1   7          3.08          3.13         3.34 o                         
   3   1   7         30.04         22.93         7.71 o                         
   4   1   7         51.82         46.26        12.51 o                         
   5   1   7        324.34        329.34        27.77 o                         
   6   1   7         11.51         15.36         5.05 o                         
   7   1   7          0.10          1.64         2.49 o                         
   8   1   7         33.68         29.61         8.88 o                         
  -5   2   7          1.88          0.77         6.80 o                         
  -4   2   7          5.58          9.39         5.29 o                         
  -3   2   7         11.50         18.94         8.88 o                         
  -2   2   7         10.56         20.72         8.29 o                         
  -1   2   7          8.11         10.51         4.19 o                         
   0   2   7         55.26         48.24         8.59 o                         
   1   2   7          1.50          0.00         2.30 o                         
   2   2   7          4.39          6.75         3.87 o                         
   3   2   7         98.13         98.73        17.04 o                         
   4   2   7         51.95         59.12        14.17 o                         
   5   2   7         61.47         77.02        16.92 o                         
   6   2   7          0.08          5.12         6.31 o                         
   7   2   7        125.35        129.84        17.50 o                         
   8   2   7          1.12          0.00         3.84 o                         
  -5   3   7          0.90          0.00         3.05 o                         
  -4   3   7          2.55          2.37         1.84 o                         
  -3   3   7          0.13          1.32         1.73 o                         
  -2   3   7          4.15          1.32         4.30 o                         
  -1   3   7          4.17          0.61         1.79 o                         
   0   3   7          3.41          1.56         2.27 o                         
   1   3   7          0.89          0.00         2.05 o                         
   2   3   7          7.19          0.65         2.00 o                         
   3   3   7          1.41          0.00         3.29 o                         
   4   3   7          3.72          0.00         1.08 o                         
   5   3   7          0.46          8.73         5.68 o                         
   6   3   7         18.38          0.84        11.00 o                         
   7   3   7         12.84          6.62         3.92 o                         
   8   3   7         13.46         12.36         4.55 o                         
  -5   4   7         20.47          7.59        17.58 o                         
  -4   4   7          1.77          0.00         2.02 o                         
  -3   4   7          2.69          0.00         3.66 o                         
  -2   4   7         76.44         75.12        13.63 o                         
  -1   4   7          4.08          6.52         4.31 o                         
   0   4   7        100.01         93.98        14.34 o                         
   1   4   7          0.56          0.00         3.11 o                         
   2   4   7         75.05         74.00        12.55 o                         
   3   4   7         59.55         62.99        13.81 o                         
   4   4   7         35.58         21.53         6.94 o                         
   5   4   7         78.29         76.01        13.58 o                         
   6   4   7         79.64         78.59        16.98 o                         
   7   4   7        117.12         90.66        17.82 o                         
   8   4   7         31.27         33.22         9.18 o                         
  -4   5   7          9.04          8.03         3.94 o                         
  -3   5   7          0.20          1.89         2.11 o                         
  -2   5   7          1.08          0.53         2.80 o                         
  -1   5   7          2.69          1.98         2.30 o                         
   0   5   7          3.04          3.14         2.16 o                         
   1   5   7        100.23        117.60        16.37 o                         
   2   5   7         19.41         20.91         5.98 o                         
   3   5   7          0.16          0.00         2.87 o                         
   4   5   7         29.92         30.39         7.55 o                         
   5   5   7         50.18         46.93        10.83 o                         
   6   5   7          0.56          5.41         4.83 o                         
   7   5   7          0.37          0.00         6.54 o                         
   8   5   7          1.69          1.53         1.80 o                         
  -3   6   7          1.73          2.22         3.44 o                         
  -2   6   7          3.79          0.64         6.47 o                         
  -1   6   7          0.47          1.14         3.54 o                         
   0   6   7          2.38          6.01         4.14 o                         
   1   6   7          0.33          1.63         2.37 o                         
   2   6   7          5.52          1.27         2.22 o                         
   3   6   7         31.87         27.88         7.67 o                         
   4   6   7          1.18          1.69         8.42 o                         
   5   6   7         25.85         28.96         7.94 o                         
   6   6   7          5.49          1.33         3.40 o                         
   7   6   7         32.61         26.87         8.29 o                         
   8   6   7         12.03          5.62         3.06 o                         
  -2   7   7          0.91          5.49         3.75 o                         
  -1   7   7          4.89          2.47         4.05 o                         
   0   7   7          0.06          0.00         1.49 o                         
   1   7   7          0.57          0.00         3.04 o                         
   2   7   7         11.16         20.48         7.96 o                         
   3   7   7         37.49         39.10        10.92 o                         
   4   7   7          0.28          0.29         1.55 o                         
   5   7   7          0.25          2.56         4.16 o                         
   6   7   7          0.16          0.00         3.94 o                         
   7   7   7         14.71         25.56        10.42 o                         
  -1   8   7          1.16          0.00         3.46 o                         
   0   8   7         52.95         64.71        12.09 o                         
   1   8   7          0.33          0.00         5.50 o                         
   2   8   7         87.20         92.76        15.57 o                         
   3   8   7         37.06         39.04         9.97 o                         
   4   8   7         29.29         24.00         8.45 o                         
   5   8   7         27.01         40.65         9.33 o                         
   6   8   7          0.53          0.00         4.30 o                         
   1   9   7          8.32          7.51         5.31 o                         
   2   9   7          2.35          6.85         3.32 o                         
   3   9   7         16.58         11.40         4.15 o                         
   4   9   7          0.11          0.00         3.52 o                         
   0  -6   8         16.64         20.82         5.78 o                         
   1  -6   8         19.35         17.98         5.45 o                         
  -2  -5   8         20.12         30.21        11.79 o                         
  -1  -5   8         16.33         25.87        11.24 o                         
   0  -5   8         18.70         23.14         7.01 o                         
   1  -5   8         23.12         21.23        10.41 o                         
   2  -5   8         15.26         14.50         5.81 o                         
   3  -5   8         56.36         61.15        11.81 o                         
   4  -5   8          6.60          5.29         3.01 o                         
  -3  -4   8          1.83          3.24         2.28 o                         
  -2  -4   8         82.18         91.64        22.14 o                         
  -1  -4   8         11.59         15.62         9.98 o                         
   0  -4   8          8.99         10.04         7.17 o                         
   1  -4   8          2.26          4.48         7.33 o                         
   2  -4   8         17.38         10.60         5.44 o                         
   3  -4   8         14.41         11.40         4.46 o                         
   4  -4   8         30.56         27.88         7.04 o                         
   5  -4   8          2.25          2.82         2.09 o                         
  -4  -3   8          0.10          0.00         4.42 o                         
  -3  -3   8         10.49         19.90         6.49 o                         
  -2  -3   8         42.32         48.24        16.89 o                         
  -1  -3   8          2.46          0.05         0.58 o                         
   0  -3   8         88.46         93.54        25.47 o                         
   1  -3   8          6.94          7.42         5.01 o                         
   2  -3   8        175.81        184.15        20.42 o                         
   3  -3   8         49.94         47.75        12.77 o                         
   4  -3   8         54.32         73.26        23.43 o                         
   5  -3   8          1.62          7.78         7.12 o                         
   6  -3   8         74.47         81.66        11.34 o                         
  -4  -2   8          1.80          0.00         3.87 o                         
  -3  -2   8         11.59          6.30         5.65 o                         
  -2  -2   8         23.33         33.75         9.87 o                         
  -1  -2   8         17.07         17.85         6.72 o                         
   0  -2   8         33.71         37.04        10.90 o                         
   1  -2   8         20.97         27.35         9.21 o                         
   2  -2   8         24.57         27.71        10.20 o                         
   3  -2   8          1.70          1.04         2.89 o                         
   4  -2   8         17.12         22.18         8.44 o                         
   5  -2   8          7.75          6.65         4.45 o                         
   6  -2   8          1.88          0.00         3.42 o                         
   7  -2   8          1.38          0.00         1.82 o                         
  -4  -1   8          0.09          0.00         1.88 o                         
  -3  -1   8          3.22          0.93         1.06 o                         
  -2  -1   8          3.97          0.00         4.40 o                         
  -1  -1   8          0.30          0.00         4.29 o                         
   0  -1   8          5.91          6.90         4.75 o                         
   1  -1   8         49.20         55.70        13.61 o                         
   2  -1   8          1.56          0.01         2.31 o                         
   3  -1   8         12.88         18.42        11.66 o                         
   4  -1   8         11.79         12.91         6.49 o                         
   5  -1   8        104.78        129.82        21.71 o                         
   6  -1   8          3.06          7.22         4.54 o                         
   7  -1   8         37.40         44.03        11.12 o                         
  -4   0   8          2.32          0.00         1.92 o                         
  -3   0   8          0.47          1.20         2.53 o                         
  -2   0   8          1.01          3.74         4.82 o                         
  -1   0   8         76.89         73.30        15.46 o                         
   0   0   8         17.79         19.56         6.02 o                         
   1   0   8         13.58          9.50         4.40 o                         
   2   0   8         16.10         18.21         6.41 o                         
   3   0   8         88.84        106.12        28.79 o                         
   4   0   8         31.66         25.32         9.39 o                         
   5   0   8        152.29        130.87        22.76 o                         
   6   0   8         13.34         11.10         5.81 o                         
   7   0   8          9.03          9.92         5.38 o                         
   8   0   8          3.23          2.99         3.35 o                         
  -4   1   8          2.15          0.63         1.15 o                         
  -3   1   8          1.75          0.02         0.32 o                         
  -2   1   8          1.64          0.00         3.79 o                         
  -1   1   8          0.14          0.00         2.85 o                         
   0   1   8        123.26        136.97        17.16 o                         
   1   1   8          0.01          4.88         3.52 o                         
   2   1   8        125.04        144.69        20.97 o                         
   3   1   8        166.61        180.23        19.09 o                         
   4   1   8         68.59         52.41        18.07 o                         
   5   1   8          4.88          0.00        10.37 o                         
   6   1   8          2.03          7.18         3.59 o                         
   7   1   8          0.34          0.00         1.07 o                         
   8   1   8         28.28         32.17        11.31 o                         
  -4   2   8          0.60          2.07         2.03 o                         
  -3   2   8          1.93          1.18         2.20 o                         
  -2   2   8          0.28          0.00         1.91 o                         
  -1   2   8         24.93         23.86         6.43 o                         
   0   2   8         31.21         42.19         8.32 o                         
   1   2   8         71.33         70.19        12.26 o                         
   2   2   8        152.53        157.53        22.57 o                         
   3   2   8        121.00        118.62        19.60 o                         
   4   2   8         73.27         87.08        23.28 o                         
   5   2   8          0.60          0.00         3.05 o                         
   6   2   8        132.29        149.62        22.77 o                         
   7   2   8          2.94          2.86         2.91 o                         
   8   2   8         33.43         44.21        14.06 o                         
  -4   3   8          0.00          0.00         4.60 o                         
  -3   3   8          2.20          3.72         2.48 o                         
  -2   3   8          6.12          5.44         4.98 o                         
  -1   3   8          0.94          0.73         1.19 o                         
   0   3   8         26.41         29.64         7.14 o                         
   1   3   8         17.75         18.86         6.52 o                         
   2   3   8         14.56         11.39         5.04 o                         
   3   3   8          5.96          2.34         5.05 o                         
   4   3   8         29.07         26.10        12.96 o                         
   5   3   8          9.99         14.70         9.98 o                         
   6   3   8          8.02          9.11         5.66 o                         
   7   3   8          1.85          0.85         3.79 o                         
   8   3   8          1.24          0.89         3.27 o                         
  -4   4   8         10.71          0.22         2.65 o                         
  -3   4   8          1.99          2.55         2.76 o                         
  -2   4   8          2.30          0.00         3.39 o                         
  -1   4   8          0.14          1.73         1.79 o                         
   0   4   8          1.19          0.00         3.24 o                         
   1   4   8          0.74          1.65         2.21 o                         
   2   4   8         22.97         14.81         5.29 o                         
   3   4   8         22.11         23.92         8.36 o                         
   4   4   8         18.01         16.44        10.29 o                         
   5   4   8         31.64         42.72        16.87 o                         
   6   4   8         31.22         15.97         6.74 o                         
   7   4   8          0.33          1.12         1.83 o                         
   8   4   8          5.64          5.03         2.77 o                         
  -3   5   8         32.90         45.10        14.50 o                         
  -2   5   8          7.39          5.14         2.90 o                         
  -1   5   8          7.17         10.79         5.67 o                         
   0   5   8         34.88         39.24         9.65 o                         
   1   5   8         39.95         45.79        10.08 o                         
   2   5   8         15.76         14.83         6.91 o                         
   3   5   8          6.43          5.58         3.48 o                         
   4   5   8          0.00          9.75         2.99 o                         
   5   5   8          4.00          5.31         6.82 o                         
   6   5   8          8.71          6.49         6.12 o                         
   7   5   8         36.19         38.09         9.27 o                         
  -2   6   8         10.85         12.58         4.86 o                         
  -1   6   8          0.00          3.59         3.07 o                         
   0   6   8          0.55          0.00         4.11 o                         
   1   6   8          1.18          0.00         1.53 o                         
   2   6   8         21.10         22.06         8.18 o                         
   3   6   8          8.67          1.09         3.51 o                         
   4   6   8          0.67          0.00         0.96 o                         
   5   6   8         10.49         14.11         8.69 o                         
   6   6   8          4.54          2.45         3.45 o                         
   7   6   8         16.79         11.69         4.54 o                         
  -1   7   8          1.40          1.91         2.04 o                         
   0   7   8          4.37          4.33         3.13 o                         
   1   7   8          5.58          5.38         5.54 o                         
   2   7   8         11.79         12.49         8.46 o                         
   3   7   8         10.15         12.02         4.42 o                         
   4   7   8         11.14          9.06         4.40 o                         
   5   7   8          0.85          0.00         6.22 o                         
   6   7   8          8.70          6.18         3.04 o                         
   1   8   8          0.06          2.31         3.09 o                         
   2   8   8          2.86          0.00         1.86 o                         
   3   8   8         35.50         30.41         7.55 o                         
   4   8   8          0.43         13.32         6.87 o                         
  -1  -4   9          0.95          0.00         4.61 o                         
   0  -4   9          7.80          6.78         5.03 o                         
   1  -4   9          0.18          1.91         4.49 o                         
   2  -4   9         27.41         27.41        11.35 o                         
   3  -4   9          6.53          0.25         2.36 o                         
  -2  -3   9          1.66          5.99         4.67 o                         
  -1  -3   9          0.08          0.00         1.36 o                         
   0  -3   9          0.07          0.00         5.52 o                         
   1  -3   9         15.69          6.85         6.35 o                         
   2  -3   9         22.88         22.65        11.28 o                         
   3  -3   9         11.11          9.14         4.66 o                         
   4  -3   9         21.35         18.93         5.41 o                         
   5  -3   9         26.18         34.67         7.00 o                         
  -3  -2   9         30.65         16.17        21.65 o                         
  -2  -2   9          0.48          3.74         3.94 o                         
  -1  -2   9          0.64          0.48         1.56 o                         
   0  -2   9          9.42          5.11         5.02 o                         
   1  -2   9         31.54         48.15        11.65 o                         
   2  -2   9         62.28         66.17        13.55 o                         
   3  -2   9         13.32         12.78         6.59 o                         
   4  -2   9          1.90          0.00         5.43 o                         
   5  -2   9         17.32         21.79        11.66 o                         
   6  -2   9         52.81         67.07         9.50 o                         
  -3  -1   9          0.47          0.00         3.04 o                         
  -2  -1   9          4.53         15.03         8.61 o                         
  -1  -1   9          5.89          5.87         5.65 o                         
   0  -1   9          0.55          0.00         3.58 o                         
   1  -1   9          2.97          5.64         3.41 o                         
   2  -1   9          8.86         11.31         6.05 o                         
   3  -1   9          3.06          1.41         3.27 o                         
   4  -1   9          2.30          0.00         2.94 o                         
   5  -1   9          0.43          0.00         1.96 o                         
   6  -1   9          4.55          0.83         2.36 o                         
  -3   0   9          0.03          0.00         2.97 o                         
  -2   0   9         14.59         14.66         8.84 o                         
  -1   0   9          0.29          0.00         5.26 o                         
   0   0   9          9.40         13.26         8.97 o                         
   1   0   9          0.37          6.94         4.40 o                         
   2   0   9         38.94         30.83        14.23 o                         
   3   0   9          2.63          4.75         5.60 o                         
   4   0   9         31.63         36.96        11.08 o                         
   5   0   9         29.26         19.96         7.92 o                         
   6   0   9         42.35         36.75         9.87 o                         
   7   0   9          6.21          2.46        11.05 o                         
  -3   1   9          2.79          3.70         3.95 o                         
  -2   1   9         14.84         13.18         8.76 o                         
  -1   1   9          0.08          5.99         6.92 o                         
   0   1   9         11.35          6.61         4.56 o                         
   1   1   9         33.47         32.65         8.24 o                         
   2   1   9         41.91         47.93         9.83 o                         
   3   1   9        304.69        344.91        32.93 o                         
   4   1   9         25.09         21.37        11.14 o                         
   5   1   9          5.70         10.79         8.47 o                         
   6   1   9          0.01         10.20         7.84 o                         
   7   1   9         10.54         10.73         7.48 o                         
  -3   2   9          2.72          1.80         0.98 o                         
  -2   2   9          2.15          0.47         1.57 o                         
  -1   2   9          2.56          5.55         4.09 o                         
   0   2   9          0.01          0.00         2.60 o                         
   1   2   9          6.72          3.21         1.20 o                         
   2   2   9          4.97          4.30         2.79 o                         
   3   2   9         33.17         38.95         9.06 o                         
   4   2   9        134.90        145.41        30.02 o                         
   5   2   9          9.22         15.23         9.09 o                         
   6   2   9          0.30          7.74         4.21 o                         
   7   2   9         29.73         37.84         8.48 o                         
  -3   3   9          0.05          3.25         2.45 o                         
  -2   3   9          0.41          0.00         3.27 o                         
  -1   3   9          0.76          0.00         3.07 o                         
   0   3   9          4.36          2.31         0.96 o                         
   1   3   9          3.37          1.76         2.38 o                         
   2   3   9          5.83          1.76         1.64 o                         
   3   3   9          3.59          1.30         1.95 o                         
   4   3   9          0.12          0.00         2.88 o                         
   5   3   9          2.93          1.55         3.27 o                         
   6   3   9         18.62         18.22         5.78 o                         
   7   3   9          0.19          0.34         1.70 o                         
  -2   4   9          5.00         20.25         8.73 o                         
  -1   4   9          0.06          0.00         4.17 o                         
   0   4   9          2.96          7.63         3.51 o                         
   1   4   9          0.04          1.25         3.04 o                         
   2   4   9          7.23          8.14         4.06 o                         
   3   4   9          0.06          0.00         2.25 o                         
   4   4   9          3.46          0.30         2.97 o                         
   5   4   9         18.81         14.40         6.48 o                         
   6   4   9         14.57          7.26         3.96 o                         
   7   4   9          0.31          2.19         6.12 o                         
  -1   5   9          6.34          3.46         3.92 o                         
   0   5   9          0.44          0.00         2.48 o                         
   1   5   9          5.71          5.53         3.84 o                         
   2   5   9          2.46          2.75         2.80 o                         
   3   5   9          4.91          0.82         8.19 o                         
   4   5   9         23.21         22.07         7.18 o                         
   5   5   9         19.64         18.70         5.30 o                         
   6   5   9         35.65         38.14         8.93 o                         
  -1   6   9          0.15          0.00         2.87 o                         
   0   6   9         12.03         14.81         8.70 o                         
   1   6   9          0.77          5.37         3.41 o                         
   2   6   9          1.59          3.00         2.36 o                         
   3   6   9          4.72          0.57         3.53 o                         
   4   6   9         18.78         16.84         9.18 o                         
   5   6   9          5.10          0.00         3.51 o                         
   1   7   9          0.26          3.90         3.95 o                         
   2   7   9          9.62          8.87         6.05 o                         
   3   7   9          0.14          0.00         1.20 o                         
   4   7   9          6.87          0.00         3.73 o                         
   0  -2  10          0.32          0.00         6.18 o                         
   1  -2  10         38.24         39.07        12.75 o                         
   2  -2  10          9.77         13.46         7.86 o                         
   3  -2  10         10.18          8.75         6.25 o                         
  -1  -1  10          2.89          1.88         2.65 o                         
   0  -1  10         10.51         12.58         7.28 o                         
   1  -1  10          0.87          0.41         1.37 o                         
   2  -1  10          2.72          1.05         1.38 o                         
   3  -1  10          0.27          0.00         3.52 o                         
   4  -1  10         30.13         36.42         8.30 o                         
  -1   0  10          1.29          0.00         3.06 o                         
   0   0  10          7.77          3.21         3.95 o                         
   1   0  10          1.35          9.19         6.88 o                         
   2   0  10         13.15         25.15         7.92 o                         
   3   0  10          1.97          0.00         1.23 o                         
   4   0  10         52.81         78.97        19.52 o                         
   5   0  10          2.42          2.03         1.83 o                         
  -1   1  10          0.87          0.00         4.18 o                         
   0   1  10          0.08          0.00         6.43 o                         
   1   1  10          7.96         14.79         9.43 o                         
   2   1  10          5.34         14.51         5.89 o                         
   3   1  10          0.85          0.00         2.37 o                         
   4   1  10         50.44         50.78        11.50 o                         
   5   1  10          1.79          0.00         2.44 o                         
  -1   2  10         33.48         29.05        10.95 o                         
   0   2  10          0.37          0.00         7.04 o                         
   1   2  10         57.10         66.29        19.64 o                         
   2   2  10         41.01         38.27        10.39 o                         
   3   2  10         51.43         50.56        11.66 o                         
   4   2  10         15.62         23.26         6.15 o                         
   5   2  10          0.85          0.00         1.50 o                         
  -1   3  10          8.81          4.68         4.68 o                         
   0   3  10         18.52         23.89         7.84 o                         
   1   3  10         21.75         27.19         6.71 o                         
   2   3  10         33.16         31.66         7.77 o                         
   3   3  10          9.77          6.34         3.35 o                         
   4   3  10          0.34          1.70         1.97 o                         
   5   3  10         37.91         47.00         8.43 o                         
   0   4  10          4.30          2.48         2.80 o                         
   1   4  10          0.86          5.08         3.36 o                         
   2   4  10          2.00          0.12         0.82 o                         
   3   4  10          0.67          1.80         1.41 o                         
   4   4  10          7.72         10.47         4.59 o                         
   5   4  10          1.53          0.22         1.33 o                         
   1   5  10          3.44          6.59         5.38 o                         
   2   5  10          2.83          0.97         4.32 o                         
   3   5  10          5.06          5.27         3.11 o                         
   4   5  10          3.44          3.55         4.03 o                         
                                                                                
