# Supplementary material for: Mechanochemical synthesis of N-salicylidene­aniline: thermosalient effect of polymorphic crystals
Source: IUCrJ. 2017 Mar 27;4(Pt 3):243–50. doi: 10.1107/S2052252517004043 (PMC5414398; doi:10.1107/S2052252517004043)
Supplement: Supplementary file 3 [file m-04-00243-AFORMIIsup3.hkl]

data_AFORMII                                                                    
_shelx_title ' AN in P-1 No2' 
_shelx_refln_list_code          4                                               
_shelx_F_calc_maximum      274.23                                               
_exptl_crystal_F_000       632.00                                               
_reflns_d_resolution_high  0.8400                                               
                                                                                
loop_                                                                           
 _space_group_symop_operation_xyz                                               
 'x, y, z'                                                                      
 '-x, -y, -z'                                                                   
                                                                                
_cell_length_a     8.3558                                                       
_cell_length_b    12.7516                                                       
_cell_length_c    13.0135                                                       
_cell_angle_alpha  78.050                                                       
_cell_angle_beta   77.167                                                       
_cell_angle_gamma  88.734                                                       
                                                                                
_shelx_F_squared_multiplier     1.000                                           
                                                                                
loop_                                                                           
 _refln_index_h                                                                 
 _refln_index_k                                                                 
 _refln_index_l                                                                 
 _refln_F_squared_calc                                                          
 _refln_F_squared_meas                                                          
 _refln_F_squared_sigma                                                         
 _refln_observed_status                                                         
   1   0   0         35.91         39.87         1.74 o                         
   2   0   0       1934.79       2077.20        26.41 o                         
   3   0   0          0.63         -0.66         3.20 o                         
   4   0   0        299.40        275.32        11.19 o                         
   5   0   0        106.76        111.03        15.79 o                         
   6   0   0        135.09        172.66        22.79 o                         
   7   0   0        194.72        221.19        11.87 o                         
   8   0   0         81.23         84.58         7.63 o                         
   9   0   0         27.11         22.05         4.96 o                         
  -9   1   0         97.06         84.92         8.99 o                         
  -8   1   0         44.78         45.91         7.59 o                         
  -7   1   0         19.42         22.81         3.29 o                         
  -6   1   0          0.59         -5.25         5.25 o                         
  -5   1   0         12.78          8.01         3.41 o                         
  -4   1   0          2.14          0.98         1.85 o                         
  -3   1   0       6283.48       6072.46       107.79 o                         
  -2   1   0         17.84         22.95         2.45 o                         
  -1   1   0        917.43        950.48        26.25 o                         
   0   1   0         89.44         97.59         4.88 o                         
   1   1   0          2.13        140.59        30.39 o                         
   2   1   0       8090.44       8362.16        32.29 o                         
   3   1   0         42.18         36.81         3.24 o                         
   4   1   0          3.66          9.15         3.60 o                         
   5   1   0        784.29        733.58        41.62 o                         
   6   1   0        406.64        378.72        34.22 o                         
   7   1   0         10.21          8.76         2.24 o                         
   8   1   0          5.71         10.39         2.53 o                         
   9   1   0         22.51         20.70         4.47 o                         
  -9   2   0         16.34         19.25         4.72 o                         
  -8   2   0          0.48          0.35         2.02 o                         
  -7   2   0          8.26          8.79         2.86 o                         
  -6   2   0          0.62         -3.72         3.84 o                         
  -5   2   0       1505.58       1523.07        44.27 o                         
  -4   2   0        458.10        427.78        15.97 o                         
  -3   2   0        427.18        436.97        13.58 o                         
  -2   2   0       1337.31       1370.91        41.97 o                         
  -1   2   0          1.30         15.65         3.08 o                         
   0   2   0        289.24        291.65         7.66 o                         
   1   2   0         34.77         39.39         2.70 o                         
   2   2   0      75200.66      53062.32       717.63 o                         
   3   2   0        531.96        530.24        11.81 o                         
   4   2   0       1474.90       1547.68        40.90 o                         
   5   2   0        103.79        100.11        12.27 o                         
   6   2   0          0.99          3.58         3.80 o                         
   7   2   0          0.58          4.71         1.75 o                         
   8   2   0          2.20          0.18         1.95 o                         
   9   2   0         18.43         20.15         4.72 o                         
  -9   3   0          5.87          6.08         1.99 o                         
  -8   3   0        215.12        250.43        12.99 o                         
  -7   3   0          2.80          3.33         3.64 o                         
  -6   3   0         60.16         64.33         6.79 o                         
  -5   3   0       2008.49       2172.73        49.48 o                         
  -4   3   0         23.22         41.58         5.09 o                         
  -3   3   0        401.67        425.22        13.99 o                         
  -2   3   0        449.25        487.03        11.78 o                         
  -1   3   0       1157.07       1144.48        22.71 o                         
   0   3   0        547.46        623.25        13.93 o                         
   1   3   0      10277.03      10160.41       107.34 o                         
   2   3   0       3892.74       4217.71        25.41 o                         
   3   3   0         32.71         40.82         5.16 o                         
   4   3   0       1514.44       1463.55        41.63 o                         
   5   3   0         61.65         47.39         9.03 o                         
   6   3   0          1.96          3.21         2.53 o                         
   7   3   0         11.52          9.06         2.20 o                         
   8   3   0         37.89         38.88         5.74 o                         
   9   3   0         13.61         16.30         5.50 o                         
  -9   4   0          0.18          1.35         2.15 o                         
  -8   4   0          6.90          6.98         2.65 o                         
  -7   4   0         94.58        101.89         7.37 o                         
  -6   4   0         86.71         84.36        11.15 o                         
  -5   4   0         38.44         32.86         9.54 o                         
  -4   4   0        146.86        157.25        10.40 o                         
  -3   4   0        527.64        528.81        16.35 o                         
  -2   4   0      11431.78      10720.85       157.49 o                         
  -1   4   0       3014.66       3121.27        34.59 o                         
   0   4   0        520.10        544.01        13.57 o                         
   1   4   0         14.21         12.31         3.00 o                         
   2   4   0         19.09         16.01         3.09 o                         
   3   4   0       1038.81       1149.73        20.85 o                         
   4   4   0         82.93         92.00        11.08 o                         
   5   4   0         26.74         19.38         9.52 o                         
   6   4   0        575.33        583.09        17.09 o                         
   7   4   0        155.71        152.54         7.94 o                         
   8   4   0          0.17          1.80         4.42 o                         
   9   4   0         12.06         15.55         5.07 o                         
  -9   5   0          1.09          1.15         2.11 o                         
  -8   5   0          6.25          4.61         5.45 o                         
  -7   5   0         26.06         28.48         4.02 o                         
  -6   5   0        193.82        199.01        12.67 o                         
  -5   5   0        490.89        402.08        33.96 o                         
  -4   5   0        340.20        332.57        20.93 o                         
  -3   5   0       5907.03       6673.67       178.40 o                         
  -2   5   0         39.31         52.00         6.32 o                         
  -1   5   0        719.40        763.10        19.31 o                         
   0   5   0        121.21        128.07         7.52 o                         
   1   5   0         70.30         63.61         7.19 o                         
   2   5   0          4.56          7.35         2.85 o                         
   3   5   0       2866.62       2861.64        59.55 o                         
   4   5   0         80.11         71.18        17.19 o                         
   5   5   0         25.48         26.40        12.34 o                         
   6   5   0         28.50         27.66         4.53 o                         
   7   5   0          0.53         -0.56         2.62 o                         
   8   5   0          0.29          1.54         2.74 o                         
   9   5   0         11.23         12.17         5.87 o                         
  -8   6   0         16.23         15.37         3.13 o                         
  -7   6   0          3.63          3.75         2.25 o                         
  -6   6   0         15.51         12.00         2.87 o                         
  -5   6   0         70.80         64.41         7.73 o                         
  -4   6   0         69.03         41.47         8.17 o                         
  -3   6   0        164.55        163.34        14.34 o                         
  -2   6   0         83.28        112.86        14.41 o                         
  -1   6   0        545.68        621.13        26.62 o                         
   0   6   0       2476.21       2622.54        37.46 o                         
   1   6   0       3409.08       3357.58        93.51 o                         
   2   6   0         23.31         10.63         7.46 o                         
   3   6   0         23.11          6.41         6.03 o                         
   4   6   0          0.54          2.91         6.22 o                         
   5   6   0        393.59        385.23        14.72 o                         
   6   6   0        306.32        285.00        10.17 o                         
   7   6   0         39.20         31.82         4.89 o                         
   8   6   0        119.54        109.08         7.63 o                         
  -8   7   0        124.48        112.59         9.92 o                         
  -7   7   0         57.14         50.75         5.02 o                         
  -6   7   0        122.46        127.78         9.57 o                         
  -5   7   0          0.52         -0.84         2.01 o                         
  -4   7   0          2.13          4.25         4.71 o                         
  -3   7   0          2.52          2.23         7.42 o                         
  -2   7   0       1394.29       1376.13        54.69 o                         
  -1   7   0        801.60        962.59        26.47 o                         
   0   7   0        250.50        252.12        17.18 o                         
   1   7   0         15.94          6.33         4.05 o                         
   2   7   0         29.61         41.88        16.00 o                         
   3   7   0        159.57        178.11        27.89 o                         
   4   7   0         19.46         23.63        11.72 o                         
   5   7   0         11.63         12.07         2.50 o                         
   6   7   0         24.47         30.56         3.57 o                         
   7   7   0         31.37         35.90         3.75 o                         
   8   7   0         10.57         13.43         2.99 o                         
  -8   8   0          1.35          1.30         2.05 o                         
  -7   8   0        117.17        106.19         6.82 o                         
  -6   8   0         27.90         22.88         3.72 o                         
  -5   8   0        106.96        112.65         7.49 o                         
  -4   8   0        574.92        566.47        20.03 o                         
  -3   8   0        340.44        299.78        27.62 o                         
  -2   8   0         62.03         75.27        13.77 o                         
  -1   8   0        124.54        130.93        13.34 o                         
   0   8   0          6.46         -1.35         7.93 o                         
   1   8   0        140.65        171.20        15.67 o                         
   2   8   0         44.58         48.73        10.15 o                         
   3   8   0         51.44         37.01        13.73 o                         
   4   8   0          8.84         10.13         2.38 o                         
   5   8   0          2.86          3.53         1.77 o                         
   6   8   0          5.39          0.83         1.73 o                         
   7   8   0          7.56          6.74         2.15 o                         
   8   8   0         46.17         46.35        10.94 o                         
  -7   9   0        222.71        227.69         9.58 o                         
  -6   9   0         81.22         79.99         6.36 o                         
  -5   9   0        207.85        181.81         9.55 o                         
  -4   9   0        493.48        487.74        15.15 o                         
  -3   9   0        317.53        325.11        23.72 o                         
  -2   9   0        110.57        106.93        17.94 o                         
  -1   9   0        103.71        112.88        21.52 o                         
   0   9   0        167.46        219.26        29.95 o                         
   1   9   0        273.73        266.91        33.20 o                         
   2   9   0        566.65        561.20        14.90 o                         
   3   9   0        195.47        197.42         7.51 o                         
   4   9   0         13.25         13.73         6.58 o                         
   5   9   0         12.44          8.38         2.27 o                         
   6   9   0         17.71         18.00         3.27 o                         
   7   9   0         48.79         48.06         5.33 o                         
  -7  10   0         83.86         74.44         5.15 o                         
  -6  10   0         62.57         73.10         5.79 o                         
  -5  10   0        332.40        313.23        13.78 o                         
  -4  10   0          1.83          2.58         1.68 o                         
  -3  10   0        113.09        107.51         7.21 o                         
  -2  10   0        228.41        223.02         8.01 o                         
  -1  10   0       1151.28       1064.39        21.38 o                         
   0  10   0        363.74        384.94        10.43 o                         
   1  10   0          6.02          3.67         1.20 o                         
   2  10   0          8.42          7.93         1.83 o                         
   3  10   0         31.13         25.08         3.76 o                         
   4  10   0         13.07         13.66         4.34 o                         
   5  10   0         24.11         23.06         4.04 o                         
   6  10   0          2.62          2.09         1.85 o                         
   7  10   0          1.94          4.03         2.59 o                         
  -6  11   0          0.31         -0.60         2.19 o                         
  -5  11   0         21.99         19.42         3.06 o                         
  -4  11   0        352.79        327.57        14.53 o                         
  -3  11   0        168.74        147.77        15.83 o                         
  -2  11   0         75.46         72.61         4.76 o                         
  -1  11   0        239.35        232.76        10.35 o                         
   0  11   0        211.96        200.96         9.71 o                         
   1  11   0         19.04         17.73         2.45 o                         
   2  11   0         23.07         28.18         3.01 o                         
   3  11   0        323.23        317.47        17.68 o                         
   4  11   0        124.74        137.94         6.89 o                         
   5  11   0         58.35         62.11         5.84 o                         
   6  11   0         25.95         25.00         5.18 o                         
  -5  12   0         82.21         65.62         4.90 o                         
  -4  12   0         38.09         40.46         4.20 o                         
  -3  12   0         39.33         46.42         4.81 o                         
  -2  12   0          2.50          2.07         1.58 o                         
  -1  12   0         25.26         24.75         3.54 o                         
   0  12   0          0.08         -0.30         1.78 o                         
   1  12   0         85.68         84.97         8.85 o                         
   2  12   0         70.44         88.06         8.91 o                         
   3  12   0         87.29         96.52         9.11 o                         
   4  12   0          6.16          2.80         2.12 o                         
   5  12   0         27.31         36.58         6.50 o                         
  -4  13   0         56.10         52.87         6.78 o                         
  -3  13   0          0.01         -1.55         1.55 o                         
  -2  13   0          0.48          0.12         2.26 o                         
  -1  13   0         65.24         72.93         5.66 o                         
   0  13   0         40.07         36.42         4.22 o                         
   1  13   0          2.51          1.76         2.21 o                         
   2  13   0         18.47         17.07         3.93 o                         
   3  13   0         17.74         19.35         3.99 o                         
   4  13   0          2.76          3.10         2.22 o                         
  -3  14   0        412.86        362.59        15.73 o                         
  -2  14   0         17.38         24.65         4.57 o                         
  -1  14   0         42.08         41.82         3.95 o                         
   0  14   0         26.04         28.16         3.65 o                         
   1  14   0         22.63         24.20         4.50 o                         
   2  14   0          0.01          1.17         1.97 o                         
   3  14   0          2.57          1.28         1.48 o                         
  -2 -14   1          0.90          0.75         2.03 o                         
  -1 -14   1          2.21          0.34         2.01 o                         
   0 -14   1          7.69          7.03         1.66 o                         
   1 -14   1         39.44         33.38         3.51 o                         
   2 -14   1          8.07          6.42         2.69 o                         
   3 -14   1         18.39         28.39         4.58 o                         
  -4 -13   1          8.60         17.36         4.45 o                         
  -3 -13   1         42.34         53.53         4.83 o                         
  -2 -13   1         20.22         25.27         4.79 o                         
  -1 -13   1          0.47         -0.80         2.70 o                         
   0 -13   1          0.55         -1.69         1.69 o                         
   1 -13   1          0.72          0.16         1.90 o                         
   2 -13   1        112.04        122.53         6.84 o                         
   3 -13   1        106.46        102.74         9.27 o                         
   4 -13   1          0.77          0.50         1.39 o                         
  -5 -12   1         22.28         27.67         5.17 o                         
  -4 -12   1         12.04         17.91         4.99 o                         
  -3 -12   1          3.66         -2.72         3.16 o                         
  -2 -12   1         69.09         66.28         7.93 o                         
  -1 -12   1        171.07        164.12        12.06 o                         
   0 -12   1        210.13        209.69        10.07 o                         
   1 -12   1          0.28         -0.81         1.66 o                         
   2 -12   1        170.62        159.51         8.32 o                         
   3 -12   1          3.17          4.63         1.96 o                         
   4 -12   1          3.85          2.26         1.67 o                         
   5 -12   1          0.01         -1.82         2.86 o                         
  -6 -11   1          1.62          0.01         2.19 o                         
  -5 -11   1         26.76         31.81         4.12 o                         
  -4 -11   1         29.39         18.15         3.56 o                         
  -3 -11   1          1.24          0.76         1.37 o                         
  -2 -11   1         74.56         80.57         5.03 o                         
  -1 -11   1        184.26        180.66         9.05 o                         
   0 -11   1        265.77        266.95         9.09 o                         
   1 -11   1         89.91         78.29         6.16 o                         
   2 -11   1         30.23         29.26         3.81 o                         
   3 -11   1         18.43         20.55         3.35 o                         
   4 -11   1        128.38        149.83         8.39 o                         
   5 -11   1        953.47        838.13        18.60 o                         
   6 -11   1         43.15         39.55         5.73 o                         
  -6 -10   1          0.67          1.67         1.87 o                         
  -5 -10   1         13.00         14.20         3.31 o                         
  -4 -10   1          3.37          2.98         3.56 o                         
  -3 -10   1         14.07          8.30         2.45 o                         
  -2 -10   1         79.09         83.16         5.04 o                         
  -1 -10   1         27.85         27.51         2.91 o                         
   0 -10   1          1.31          0.96         1.63 o                         
   1 -10   1        230.83        233.36         8.60 o                         
   2 -10   1        379.02        371.73        10.43 o                         
   3 -10   1          1.81          3.14         1.70 o                         
   4 -10   1        106.17         93.37         6.73 o                         
   5 -10   1         92.59        114.12        13.35 o                         
   6 -10   1        208.92        207.21         9.58 o                         
   7 -10   1          0.38          2.91         1.70 o                         
  -7  -9   1         24.94         23.33         2.47 o                         
  -6  -9   1         16.52         13.28         2.32 o                         
  -5  -9   1         31.40         39.17         6.93 o                         
  -4  -9   1         13.59         14.25         4.06 o                         
  -3  -9   1         97.38         98.07         5.44 o                         
  -2  -9   1        199.71        212.49        12.09 o                         
  -1  -9   1        249.45        231.61        32.48 o                         
   0  -9   1         13.90         -0.68         4.96 o                         
   1  -9   1        118.65        100.01        21.12 o                         
   2  -9   1        171.11        145.41        11.33 o                         
   3  -9   1        172.85        189.96        13.28 o                         
   4  -9   1          1.30          1.98         2.77 o                         
   5  -9   1         10.07          9.45         1.92 o                         
   6  -9   1          5.54          9.89         2.65 o                         
   7  -9   1        560.39        501.83        14.14 o                         
  -7  -8   1         34.09         36.47         3.42 o                         
  -6  -8   1          2.82          2.63         1.77 o                         
  -5  -8   1          8.45          5.40         1.90 o                         
  -4  -8   1         73.15         64.69         5.43 o                         
  -3  -8   1         84.45         78.67        10.01 o                         
  -2  -8   1        224.48        202.63        21.45 o                         
  -1  -8   1       1324.79       1374.37        73.64 o                         
   0  -8   1        283.93        240.31        30.88 o                         
   1  -8   1        320.74        290.54        33.04 o                         
   2  -8   1          3.08          1.13         9.27 o                         
   3  -8   1         10.93         14.68         7.62 o                         
   4  -8   1         16.99         26.50         5.01 o                         
   5  -8   1          5.59          8.10         2.81 o                         
   6  -8   1       1254.58       1174.39        23.90 o                         
   7  -8   1          6.15         -0.28         3.07 o                         
   8  -8   1        151.64        154.35        10.97 o                         
  -8  -7   1         24.49         23.86         3.30 o                         
  -7  -7   1        175.87        144.95         7.44 o                         
  -6  -7   1          0.33          0.34         1.77 o                         
  -5  -7   1         61.21         57.60        10.34 o                         
  -4  -7   1         39.74         35.98         5.94 o                         
  -3  -7   1        352.01        347.77        26.88 o                         
  -2  -7   1       1704.46       1570.29        73.27 o                         
  -1  -7   1         73.12         64.99        14.08 o                         
   0  -7   1       1258.65       1316.85        65.51 o                         
   1  -7   1        290.31        294.00        19.59 o                         
   2  -7   1        173.29        156.67        14.17 o                         
   3  -7   1       1033.14        924.52        36.94 o                         
   4  -7   1        198.85        170.20        22.24 o                         
   5  -7   1         41.52         41.09         6.54 o                         
   6  -7   1        240.89        230.88        10.61 o                         
   7  -7   1         21.74         22.42         3.46 o                         
   8  -7   1          0.63         -2.02         2.96 o                         
  -8  -6   1          3.92          5.62         2.61 o                         
  -7  -6   1         14.56          9.07         2.97 o                         
  -6  -6   1        463.20        417.30        16.33 o                         
  -5  -6   1        907.82        935.29        23.43 o                         
  -4  -6   1         24.42         30.50        12.80 o                         
  -3  -6   1        233.33        216.84        19.57 o                         
  -2  -6   1         69.21         56.44        12.90 o                         
  -1  -6   1        666.37        667.82        41.83 o                         
   0  -6   1        678.69        682.39        23.89 o                         
   1  -6   1       5054.80       5629.14        73.62 o                         
   2  -6   1        412.66        463.02        22.26 o                         
   3  -6   1        819.14        785.27        31.22 o                         
   4  -6   1       1217.64       1070.90        53.23 o                         
   5  -6   1         11.82         13.67         6.35 o                         
   6  -6   1         57.80         47.04         4.90 o                         
   7  -6   1          0.76         -0.86         1.39 o                         
   8  -6   1        702.74        745.25        30.69 o                         
   9  -6   1         13.55         10.86         2.20 o                         
  -8  -5   1         64.81         58.46         5.54 o                         
  -7  -5   1          0.20         -3.09         3.09 o                         
  -6  -5   1        423.50        417.02        16.13 o                         
  -5  -5   1        294.14        323.37        17.18 o                         
  -4  -5   1         24.94         20.56        10.51 o                         
  -3  -5   1         16.94         17.21         4.91 o                         
  -2  -5   1        183.76        186.72        20.03 o                         
  -1  -5   1         37.85         42.05         5.99 o                         
   0  -5   1       3619.08       3428.26       130.67 o                         
   1  -5   1       4469.26       4483.15        62.05 o                         
   2  -5   1       1926.93       2132.07        85.57 o                         
   3  -5   1          0.00          3.28         2.62 o                         
   4  -5   1        202.26        217.20        22.75 o                         
   5  -5   1        561.61        494.69        37.45 o                         
   6  -5   1        192.73        203.49         6.91 o                         
   7  -5   1         26.02         28.08         7.56 o                         
   8  -5   1        202.40        213.72        10.04 o                         
   9  -5   1         46.71         52.91         4.54 o                         
  -9  -4   1          0.30          2.87         2.61 o                         
  -8  -4   1          0.34          3.06         4.40 o                         
  -7  -4   1         30.75         37.88         5.11 o                         
  -6  -4   1         31.27         22.81         4.16 o                         
  -5  -4   1         67.32         53.28        16.01 o                         
  -4  -4   1       2482.31       2382.63        95.05 o                         
  -3  -4   1       2133.08       2319.73        52.75 o                         
  -2  -4   1        279.84        247.04        20.29 o                         
  -1  -4   1        144.14        143.92         5.96 o                         
   0  -4   1         66.49         89.21         5.60 o                         
   1  -4   1        247.78        266.03        13.02 o                         
   2  -4   1        824.19        872.05        35.84 o                         
   3  -4   1        945.91       1142.88        81.89 o                         
   4  -4   1       2247.21       2489.56       104.63 o                         
   5  -4   1        316.72        320.88        19.39 o                         
   6  -4   1        640.10        700.33        17.86 o                         
   7  -4   1        156.37        174.18        13.03 o                         
   8  -4   1         29.92         33.32         4.22 o                         
   9  -4   1          0.36         -0.14         1.71 o                         
  -9  -3   1          5.21          5.23         2.82 o                         
  -8  -3   1          0.77         -0.52         3.67 o                         
  -7  -3   1          3.26          7.47         2.53 o                         
  -6  -3   1         92.56         94.60         6.00 o                         
  -5  -3   1        206.85        218.35        30.62 o                         
  -4  -3   1      17765.24      16165.10       231.99 o                         
  -3  -3   1        158.51        146.85         8.89 o                         
  -2  -3   1        138.88        159.98         8.15 o                         
  -1  -3   1         17.06         18.80         1.64 o                         
   0  -3   1        323.54        330.35        10.51 o                         
   1  -3   1        554.00        546.77        20.15 o                         
   2  -3   1        915.58       1073.75        25.44 o                         
   3  -3   1       3363.34       3686.30       102.93 o                         
   4  -3   1        323.49        398.27        18.71 o                         
   5  -3   1        441.26        484.60        23.36 o                         
   6  -3   1         15.84         17.27         6.81 o                         
   7  -3   1         38.28         32.16         4.17 o                         
   8  -3   1         30.44         36.19         4.37 o                         
   9  -3   1         38.71         34.33         3.93 o                         
  -9  -2   1          4.50          9.76         4.09 o                         
  -8  -2   1          2.53          1.32         2.15 o                         
  -7  -2   1        158.49        170.49         8.20 o                         
  -6  -2   1          7.60          8.39         2.44 o                         
  -5  -2   1         35.55         56.96        25.78 o                         
  -4  -2   1        188.74        200.34        13.79 o                         
  -3  -2   1         22.27         22.77         3.98 o                         
  -2  -2   1       1275.82       1329.64        26.70 o                         
  -1  -2   1        269.87        292.90         9.86 o                         
   0  -2   1        459.53        507.58         8.61 o                         
   1  -2   1       4705.14       4609.83        63.33 o                         
   2  -2   1       1629.06       1681.38        56.51 o                         
   3  -2   1          1.98          1.54         2.22 o                         
   4  -2   1        413.77        465.21        16.34 o                         
   5  -2   1        144.27        150.62        12.71 o                         
   6  -2   1        781.90        774.68        46.28 o                         
   7  -2   1        542.51        530.92        16.14 o                         
   8  -2   1         11.79         11.30         2.72 o                         
   9  -2   1          4.87          3.99         1.78 o                         
  -9  -1   1         54.24         42.89         6.32 o                         
  -8  -1   1         37.68         42.79         4.89 o                         
  -7  -1   1         56.48         69.61         6.25 o                         
  -6  -1   1         94.21        114.51        20.56 o                         
  -5  -1   1        143.19        119.45        17.51 o                         
  -4  -1   1         87.63         80.70         7.47 o                         
  -3  -1   1         51.37         63.35         7.47 o                         
  -2  -1   1      70498.30      57886.35       229.88 o                         
  -1  -1   1       1557.69       1621.64        27.84 o                         
   0  -1   1         27.68         31.63         2.61 o                         
   1  -1   1        241.91        252.86        11.50 o                         
   2  -1   1         18.13         21.24         2.80 o                         
   3  -1   1        233.19        194.87        11.06 o                         
   4  -1   1       1394.12       1464.47        33.04 o                         
   5  -1   1         33.71         43.12         6.69 o                         
   6  -1   1          3.08         -0.91         2.09 o                         
   7  -1   1        691.06        777.60        17.98 o                         
   8  -1   1        113.57        127.29         7.91 o                         
   9  -1   1          1.22         -1.00         2.78 o                         
  -9   0   1         31.31         23.47         5.15 o                         
  -8   0   1         73.02         93.67        10.41 o                         
  -7   0   1          5.72          9.16         4.34 o                         
  -6   0   1        126.27        114.98        14.12 o                         
  -5   0   1        438.71        417.99        26.13 o                         
  -4   0   1         45.10         35.39         5.65 o                         
  -3   0   1       1151.24       1403.20        31.29 o                         
  -2   0   1      10954.78      10703.59        77.23 o                         
  -1   0   1        202.99        211.83        10.42 o                         
   1   0   1        296.02        305.13         9.82 o                         
   2   0   1       1557.61       1800.06        19.03 o                         
   3   0   1          2.83          3.57         1.00 o                         
   4   0   1       1398.24       1427.26        43.95 o                         
   5   0   1        630.99        622.06        36.97 o                         
   6   0   1         31.31         17.64         7.21 o                         
   7   0   1        116.55        118.25         7.45 o                         
   8   0   1         66.65         80.36         7.35 o                         
   9   0   1         50.73         49.37         7.18 o                         
  -9   1   1          5.91          9.10         4.09 o                         
  -8   1   1        116.68        140.81        12.82 o                         
  -7   1   1        165.19        207.26        15.40 o                         
  -6   1   1        310.45        320.79        31.79 o                         
  -5   1   1        301.67        275.86        17.28 o                         
  -4   1   1        264.04        242.84        10.06 o                         
  -3   1   1        236.90        245.17         8.57 o                         
  -2   1   1          0.93          1.40         1.10 o                         
  -1   1   1       2142.49       2200.08        29.69 o                         
   0   1   1        804.29        860.12        16.67 o                         
   1   1   1        713.77        705.70        11.74 o                         
   2   1   1        645.00        698.61        40.22 o                         
   3   1   1       1580.73       1853.27        24.62 o                         
   4   1   1         61.40         54.96         6.30 o                         
   5   1   1        227.38        234.39        22.87 o                         
   6   1   1         50.35         39.99        10.73 o                         
   7   1   1          1.74          2.26         1.66 o                         
   8   1   1          0.42          1.60         1.82 o                         
   9   1   1         99.36         91.42         9.00 o                         
  -9   2   1         46.19         52.55         7.16 o                         
  -8   2   1          0.74          1.97         2.66 o                         
  -7   2   1        469.68        523.92        17.07 o                         
  -6   2   1         70.91         78.65        14.60 o                         
  -5   2   1         78.31         84.91         9.69 o                         
  -4   2   1        149.83        165.78         8.46 o                         
  -3   2   1         27.84         27.47         3.13 o                         
  -2   2   1         67.46         75.18         3.69 o                         
  -1   2   1      11805.46      11048.08        46.52 o                         
   0   2   1       9707.16       8287.46        39.38 o                         
   1   2   1        721.24        831.55        16.59 o                         
   2   2   1       1928.49       2072.23        26.33 o                         
   3   2   1        149.48        151.39         5.14 o                         
   4   2   1        258.08        296.03        17.33 o                         
   5   2   1        552.37        479.51        32.74 o                         
   6   2   1         11.03         21.82         8.39 o                         
   7   2   1        103.07        106.10         5.56 o                         
   8   2   1          7.74         11.38         2.90 o                         
   9   2   1          4.14          1.55         2.40 o                         
  -9   3   1          0.44          0.61         2.69 o                         
  -8   3   1          3.25          2.99         3.82 o                         
  -7   3   1         94.24         91.05         7.12 o                         
  -6   3   1        203.06        222.15        10.39 o                         
  -5   3   1          4.00          5.67         5.53 o                         
  -4   3   1       2577.59       2632.53        54.50 o                         
  -3   3   1       3249.48       3159.09        38.76 o                         
  -2   3   1         21.32         17.15         2.09 o                         
  -1   3   1         47.65         51.68         3.34 o                         
   0   3   1         77.02         85.38         3.90 o                         
   1   3   1       8066.96       8398.17        68.85 o                         
   2   3   1      15982.51      15052.90        87.12 o                         
   3   3   1        566.46        689.73        13.75 o                         
   4   3   1        683.34        629.21        34.98 o                         
   5   3   1        789.16        756.84        55.29 o                         
   6   3   1         79.34         66.35        14.38 o                         
   7   3   1         49.44         49.39         4.44 o                         
   8   3   1          1.64          5.12         1.99 o                         
   9   3   1          6.74         10.36         2.83 o                         
  -9   4   1          2.15          3.26         1.80 o                         
  -8   4   1          2.02         -0.97         2.38 o                         
  -7   4   1        113.53        117.07         8.04 o                         
  -6   4   1        311.55        324.57        12.73 o                         
  -5   4   1        546.66        591.12        39.47 o                         
  -4   4   1          1.00          0.37         1.66 o                         
  -3   4   1         58.61         57.33         5.53 o                         
  -2   4   1         69.95         62.12         4.07 o                         
  -1   4   1          0.87          0.90         1.37 o                         
   0   4   1          8.91          4.31         1.18 o                         
   1   4   1       3637.28       3744.84        46.35 o                         
   2   4   1         69.60         50.68         4.02 o                         
   3   4   1        327.40        317.81        12.95 o                         
   4   4   1        994.66       1004.10        55.25 o                         
   5   4   1         27.24         32.92         9.39 o                         
   6   4   1          9.75         14.40         3.35 o                         
   7   4   1         57.30         64.34         5.19 o                         
   8   4   1         19.57         17.46         3.09 o                         
   9   4   1         13.23         15.63         3.29 o                         
  -9   5   1          0.27          3.18         1.68 o                         
  -8   5   1         22.49         23.76         3.72 o                         
  -7   5   1         20.26         23.08         4.01 o                         
  -6   5   1         13.28         15.44         3.12 o                         
  -5   5   1        478.58        469.09        37.20 o                         
  -4   5   1        103.84        125.48        13.18 o                         
  -3   5   1        235.65        242.68        18.23 o                         
  -2   5   1         15.34         14.63         3.09 o                         
  -1   5   1       2220.86       2273.46        33.24 o                         
   0   5   1       1754.50       1740.74        27.48 o                         
   1   5   1        766.68        806.98        24.45 o                         
   2   5   1         45.55         37.56         4.74 o                         
   3   5   1       1143.51       1314.65        34.84 o                         
   4   5   1       2417.22       2487.76       103.83 o                         
   5   5   1         80.25         85.85        19.26 o                         
   6   5   1        111.34        106.06         6.31 o                         
   7   5   1         87.16         80.07         5.78 o                         
   8   5   1         65.24         68.73         5.15 o                         
   9   5   1          5.83          8.65         3.39 o                         
  -8   6   1         42.12         43.93         4.76 o                         
  -7   6   1         25.44         32.24         4.41 o                         
  -6   6   1          6.80          5.22         2.03 o                         
  -5   6   1         38.84         35.34         4.26 o                         
  -4   6   1        481.44        488.36        27.30 o                         
  -3   6   1        237.21        236.88        17.20 o                         
  -2   6   1        798.60        696.59        29.25 o                         
  -1   6   1        289.96        287.60        13.14 o                         
   0   6   1          1.78         -0.45         1.48 o                         
   1   6   1          6.21          7.56         3.48 o                         
   2   6   1          4.62          3.81         3.37 o                         
   3   6   1         40.42         51.26         7.98 o                         
   4   6   1        179.07        175.72        26.21 o                         
   5   6   1        124.57        151.14         9.08 o                         
   6   6   1        205.93        219.10         7.52 o                         
   7   6   1         18.72         16.80         2.87 o                         
   8   6   1          0.94          2.21         4.14 o                         
  -8   7   1          0.79          4.94         3.23 o                         
  -7   7   1         11.53          9.54         2.83 o                         
  -6   7   1        288.78        314.25        12.60 o                         
  -5   7   1        678.48        679.59        18.05 o                         
  -4   7   1        488.79        502.11        35.61 o                         
  -3   7   1        264.15        312.86        21.36 o                         
  -2   7   1        107.34         95.93        12.04 o                         
  -1   7   1        148.70        189.21        16.31 o                         
   0   7   1        841.80        809.05        30.19 o                         
   1   7   1        219.45        252.61        16.95 o                         
   2   7   1         95.03         84.90         8.73 o                         
   3   7   1         98.51         90.47        11.01 o                         
   4   7   1         57.39         58.86        16.03 o                         
   5   7   1          0.01          0.94         1.83 o                         
   6   7   1         77.51         88.16         5.68 o                         
   7   7   1          0.01         -0.91         2.59 o                         
   8   7   1          1.92          3.54         2.54 o                         
  -8   8   1         65.51         63.67         7.30 o                         
  -7   8   1         23.39         26.28         3.57 o                         
  -6   8   1         14.56         17.35         3.42 o                         
  -5   8   1        229.21        237.49        10.95 o                         
  -4   8   1        127.82        125.08         6.17 o                         
  -3   8   1          0.15         -3.14         8.99 o                         
  -2   8   1          6.94         16.87        18.37 o                         
  -1   8   1       1651.21       1669.23        61.65 o                         
   0   8   1       1155.25       1103.64        38.37 o                         
   1   8   1       1708.28       1717.07        60.79 o                         
   2   8   1          5.95         11.61         3.86 o                         
   3   8   1         64.57         40.33        14.65 o                         
   4   8   1         19.46         23.56         4.42 o                         
   5   8   1        136.78        153.54         7.34 o                         
   6   8   1         53.62         57.34         4.69 o                         
   7   8   1         12.23         11.84         2.34 o                         
   8   8   1          0.75          0.89         2.64 o                         
  -7   9   1         20.00         15.59         2.72 o                         
  -6   9   1         23.11         19.18         3.33 o                         
  -5   9   1          2.29          0.29         1.79 o                         
  -4   9   1         83.61         86.99         6.53 o                         
  -3   9   1        758.76        742.80        47.39 o                         
  -2   9   1       1474.74       1403.22        75.76 o                         
  -1   9   1          3.65          2.03         3.26 o                         
   0   9   1         46.54         42.17         8.37 o                         
   1   9   1        410.23        394.30        24.70 o                         
   2   9   1          3.81         11.43         7.24 o                         
   3   9   1         97.81         83.59         4.75 o                         
   4   9   1         73.90         75.34         5.71 o                         
   5   9   1          4.15          3.37         1.85 o                         
   6   9   1         17.39         21.92         3.66 o                         
   7   9   1         36.04         26.23         6.44 o                         
  -7  10   1          4.03          4.49         1.76 o                         
  -6  10   1         49.77         44.37         4.65 o                         
  -5  10   1          0.86         -0.25         1.70 o                         
  -4  10   1        156.97        157.58         8.80 o                         
  -3  10   1         18.34         23.59         3.63 o                         
  -2  10   1        130.11        133.34        19.25 o                         
  -1  10   1        171.15        183.00         8.83 o                         
   0  10   1          3.86          4.89         2.93 o                         
   1  10   1        484.99        457.66        11.21 o                         
   2  10   1         39.73         34.24         3.25 o                         
   3  10   1        366.35        360.58        10.14 o                         
   4  10   1         22.22         26.88         3.68 o                         
   5  10   1         12.58         10.98         3.63 o                         
   6  10   1          3.18          0.34         3.13 o                         
   7  10   1          2.26          3.92         3.04 o                         
  -6  11   1          0.18         -2.61         2.61 o                         
  -5  11   1         56.65         51.50         6.91 o                         
  -4  11   1          0.04         -1.08         1.70 o                         
  -3  11   1          0.17          1.54         1.97 o                         
  -2  11   1          7.72          6.94         2.39 o                         
  -1  11   1          5.86          5.61         1.98 o                         
   0  11   1        252.58        258.96        10.96 o                         
   1  11   1        238.40        235.88        10.34 o                         
   2  11   1         35.68         36.17         5.83 o                         
   3  11   1          3.62          3.55         1.98 o                         
   4  11   1         13.10          6.17         1.95 o                         
   5  11   1          0.02         -2.84         4.14 o                         
   6  11   1          1.97          4.28         3.41 o                         
  -5  12   1          0.57          0.39         1.71 o                         
  -4  12   1         62.41         59.72         5.12 o                         
  -3  12   1          0.90          0.78         1.70 o                         
  -2  12   1        306.85        305.92        17.51 o                         
  -1  12   1        318.67        312.73        11.90 o                         
   0  12   1          0.98          3.17         1.56 o                         
   1  12   1         43.41         39.88         4.45 o                         
   2  12   1          4.68          8.08         3.42 o                         
   3  12   1         12.13          6.21         2.83 o                         
   4  12   1         37.42         43.14         3.92 o                         
   5  12   1          2.51          3.96         3.36 o                         
  -4  13   1         82.78         95.19         5.94 o                         
  -3  13   1        209.34        197.82         9.08 o                         
  -2  13   1         74.96         63.33         7.92 o                         
  -1  13   1          8.84         10.12         2.37 o                         
   0  13   1         46.65         46.06         4.71 o                         
   1  13   1         25.02         22.96         3.44 o                         
   2  13   1          5.59          2.03         2.25 o                         
   3  13   1         91.16        103.60         7.01 o                         
   4  13   1         40.19         49.24         7.28 o                         
  -3  14   1         79.06         79.78         7.63 o                         
  -2  14   1         21.75         13.66         3.53 o                         
  -1  14   1          1.51          2.99         1.50 o                         
   0  14   1         38.75         43.91         4.50 o                         
   1  14   1        171.86        206.64        12.12 o                         
   2  14   1         45.85         55.02         8.34 o                         
   3  14   1         17.14         14.95         4.92 o                         
   0  15   1          2.80         -1.58         1.58 o                         
  -1 -14   2         47.51         65.50         6.46 o                         
   0 -14   2          1.19          2.87         2.19 o                         
   1 -14   2        286.74        291.94        16.22 o                         
   2 -14   2         53.42         43.81         3.53 o                         
  -3 -13   2         20.21         23.36         5.98 o                         
  -2 -13   2        165.34        177.29        11.39 o                         
  -1 -13   2         11.20         14.93         3.91 o                         
   0 -13   2         11.52         16.74         3.00 o                         
   1 -13   2         60.24         68.12         6.05 o                         
   2 -13   2          3.25          2.50         2.84 o                         
   3 -13   2          1.47         -1.94         2.88 o                         
   4 -13   2         17.99         20.26         5.55 o                         
  -4 -12   2         10.78         19.00         4.87 o                         
  -3 -12   2         14.52         14.24         3.54 o                         
  -2 -12   2          9.47          9.28         5.94 o                         
  -1 -12   2         73.78         85.78         6.29 o                         
   0 -12   2         67.12         70.46         5.89 o                         
   1 -12   2         34.95         33.75         4.07 o                         
   2 -12   2          9.21         10.30         2.59 o                         
   3 -12   2       1002.68       1017.08        21.26 o                         
   4 -12   2        135.81        123.36         7.17 o                         
   5 -12   2         21.10         20.34         2.76 o                         
  -5 -11   2         20.92         20.72         3.16 o                         
  -4 -11   2         22.59         22.34         3.67 o                         
  -3 -11   2          3.51          4.01         1.60 o                         
  -2 -11   2         10.48          5.56         1.72 o                         
  -1 -11   2          6.81          2.86         1.52 o                         
   0 -11   2        209.89        211.26         8.20 o                         
   1 -11   2         33.69         31.47         3.25 o                         
   2 -11   2        778.45        695.45        17.78 o                         
   3 -11   2         44.03         41.12         4.58 o                         
   4 -11   2        332.74        319.24        12.16 o                         
   5 -11   2          6.92          5.69         2.06 o                         
   6 -11   2          0.01          2.37         2.40 o                         
  -6 -10   2          0.22         -0.77         1.74 o                         
  -5 -10   2         19.79         23.90         3.86 o                         
  -4 -10   2         76.24         69.77         5.01 o                         
  -3 -10   2        111.71        118.93         6.19 o                         
  -2 -10   2          1.95          0.77         1.55 o                         
  -1 -10   2        206.61        199.45         9.43 o                         
   0 -10   2         88.58        105.66         7.09 o                         
   1 -10   2         55.88         57.54         5.19 o                         
   2 -10   2          0.28          8.46         3.73 o                         
   3 -10   2         18.03         16.24         3.15 o                         
   4 -10   2          0.19         -1.28         1.91 o                         
   5 -10   2        372.71        345.63        12.49 o                         
   6 -10   2         27.65         21.32         4.96 o                         
   7 -10   2          3.85          4.31         3.07 o                         
  -6  -9   2          0.36          1.06         1.37 o                         
  -5  -9   2         40.54         28.52         4.32 o                         
  -4  -9   2        203.12        198.10         9.74 o                         
  -3  -9   2        412.29        420.66        11.41 o                         
  -2  -9   2         35.02         26.05         6.62 o                         
  -1  -9   2        122.18        107.54         6.72 o                         
   0  -9   2        148.20        125.05        10.02 o                         
   1  -9   2         13.83         11.05         3.14 o                         
   2  -9   2         37.13         40.35         6.27 o                         
   3  -9   2         98.04         90.49         9.37 o                         
   4  -9   2       3015.17       2911.41        52.43 o                         
   5  -9   2         79.55         92.92         8.66 o                         
   6  -9   2        126.55        112.15         7.35 o                         
   7  -9   2          6.72          5.45         2.40 o                         
  -7  -8   2          2.75         -0.09         1.36 o                         
  -6  -8   2          0.15         -0.30         1.64 o                         
  -5  -8   2         18.13         22.47         3.27 o                         
  -4  -8   2        129.50        132.47        10.91 o                         
  -3  -8   2        620.30        615.91        16.01 o                         
  -2  -8   2        262.50        200.68        29.37 o                         
  -1  -8   2          2.33          1.43         6.57 o                         
   0  -8   2        121.32         90.98        20.54 o                         
   1  -8   2       1063.30        922.87        61.89 o                         
   2  -8   2        861.69        854.02        36.67 o                         
   3  -8   2          0.26          4.67         3.86 o                         
   4  -8   2        144.21        143.60        11.35 o                         
   5  -8   2        567.88        557.58        16.56 o                         
   6  -8   2         15.71         11.24         3.20 o                         
   7  -8   2          0.42         -1.46         1.96 o                         
   8  -8   2          0.23          4.60         1.80 o                         
  -7  -7   2         61.44         52.82         4.08 o                         
  -6  -7   2          2.73          0.91         1.69 o                         
  -5  -7   2          3.12          0.47         2.28 o                         
  -4  -7   2          3.40          0.65         1.74 o                         
  -3  -7   2         84.04         70.49        13.21 o                         
  -2  -7   2        261.32        241.30        30.60 o                         
  -1  -7   2       1136.12       1056.75        62.20 o                         
   0  -7   2        322.46        339.16        35.09 o                         
   1  -7   2        268.00        333.45        20.56 o                         
   2  -7   2       2760.08       2470.02        57.53 o                         
   3  -7   2         66.75         43.96        10.94 o                         
   4  -7   2          0.53          1.39         2.57 o                         
   5  -7   2         47.35         48.44         6.83 o                         
   6  -7   2       1478.10       1404.94        31.87 o                         
   7  -7   2         23.94         26.63         3.73 o                         
   8  -7   2          0.80          6.59         3.16 o                         
  -8  -6   2        377.88        343.19        16.12 o                         
  -7  -6   2         11.43         16.36         3.17 o                         
  -6  -6   2          0.19          1.25         2.53 o                         
  -5  -6   2          1.47          0.22         2.78 o                         
  -4  -6   2          5.37        -10.03        10.03 o                         
  -3  -6   2         67.18         64.61        12.50 o                         
  -2  -6   2          1.78          0.25         3.55 o                         
  -1  -6   2       2631.32       2529.10        85.22 o                         
   0  -6   2         73.36         76.30        15.57 o                         
   1  -6   2         63.03         65.18         8.49 o                         
   2  -6   2         15.10         15.76         6.85 o                         
   3  -6   2        980.92        817.34        43.38 o                         
   4  -6   2        356.21        315.41        29.08 o                         
   5  -6   2         42.68         50.87         7.35 o                         
   6  -6   2          8.09         10.98         2.81 o                         
   7  -6   2        361.70        361.23        10.56 o                         
   8  -6   2         93.91        104.12         6.79 o                         
   9  -6   2          8.28          4.79         1.58 o                         
  -8  -5   2          0.00         -2.05         3.40 o                         
  -7  -5   2          2.18         -0.54         1.82 o                         
  -6  -5   2        139.87        154.72        10.88 o                         
  -5  -5   2          6.39          6.72         2.34 o                         
  -4  -5   2          0.88          4.68         9.35 o                         
  -3  -5   2        467.26        458.04        27.55 o                         
  -2  -5   2         16.48         24.15         8.74 o                         
  -1  -5   2          0.54         -5.05         5.05 o                         
   0  -5   2        128.94        131.20         9.79 o                         
   1  -5   2        137.63        167.73        11.95 o                         
   2  -5   2       1350.04       1319.69        35.61 o                         
   3  -5   2       6190.66       6029.84        79.16 o                         
   4  -5   2        304.61        259.18        24.84 o                         
   5  -5   2        478.05        441.72        35.51 o                         
   6  -5   2          6.91          7.73         2.50 o                         
   7  -5   2         28.22         33.43         5.02 o                         
   8  -5   2         51.87         43.38         4.76 o                         
   9  -5   2          9.91         10.05         4.22 o                         
  -8  -4   2         11.86          9.52         4.29 o                         
  -7  -4   2         31.65         34.23         6.89 o                         
  -6  -4   2       3522.51       3825.28        47.61 o                         
  -5  -4   2         30.61         43.07        14.23 o                         
  -4  -4   2         10.92         23.19        10.07 o                         
  -3  -4   2          2.67          3.85         2.99 o                         
  -2  -4   2         63.08         74.01        11.10 o                         
  -1  -4   2        192.51        202.63        12.21 o                         
   0  -4   2       2584.27       2625.57        38.71 o                         
   1  -4   2        415.62        437.98        17.30 o                         
   2  -4   2        213.45        225.95        13.49 o                         
   3  -4   2       1316.58       1346.47        34.65 o                         
   4  -4   2          5.75          4.37         3.79 o                         
   5  -4   2        108.05        112.29        11.62 o                         
   6  -4   2         30.16         30.28         5.73 o                         
   7  -4   2        109.29        110.41         6.13 o                         
   8  -4   2         47.10         41.94         4.69 o                         
   9  -4   2          1.28          2.51         3.14 o                         
  -9  -3   2         29.62         27.77         4.43 o                         
  -8  -3   2          2.26          2.08         3.14 o                         
  -7  -3   2          0.18          0.37         3.57 o                         
  -6  -3   2        115.57         95.84        10.39 o                         
  -5  -3   2          4.09         16.67         9.31 o                         
  -4  -3   2          5.39         23.60        15.24 o                         
  -3  -3   2        127.40        130.94         9.41 o                         
  -2  -3   2        747.41        838.22        21.78 o                         
  -1  -3   2       1567.24       1606.98        34.46 o                         
   0  -3   2       3233.56       3280.00        31.36 o                         
   1  -3   2        496.27        487.97        16.40 o                         
   2  -3   2          0.18          1.50         2.29 o                         
   3  -3   2        216.13        245.05        22.57 o                         
   4  -3   2        257.97        203.98        19.33 o                         
   5  -3   2       3425.45       3358.17        61.50 o                         
   6  -3   2        560.62        478.38        26.89 o                         
   7  -3   2          1.08          2.04         1.78 o                         
   8  -3   2          5.34          4.13         2.41 o                         
   9  -3   2         30.88         28.07         3.59 o                         
  -9  -2   2         15.07         20.44         2.97 o                         
  -8  -2   2         20.61         15.89         5.58 o                         
  -7  -2   2         19.04         17.85         5.04 o                         
  -6  -2   2         25.71         23.68         3.82 o                         
  -5  -2   2         18.69         48.96        14.03 o                         
  -4  -2   2       5461.34       5464.41       111.29 o                         
  -3  -2   2        538.37        516.81        17.54 o                         
  -2  -2   2        668.23        722.24        18.20 o                         
  -1  -2   2        159.74        169.33         9.76 o                         
   0  -2   2         51.60         57.08         4.97 o                         
   1  -2   2        284.29        302.52         6.98 o                         
   2  -2   2       1534.87       1531.84        38.84 o                         
   3  -2   2        213.48        216.13        13.74 o                         
   4  -2   2        389.01        474.86        27.57 o                         
   5  -2   2       1131.19       1106.35        34.29 o                         
   6  -2   2        588.05        548.22        38.61 o                         
   7  -2   2         12.31         10.29         3.67 o                         
   8  -2   2          2.27          3.59         2.82 o                         
   9  -2   2         10.01          8.83         2.33 o                         
  -9  -1   2          2.30          2.03         2.58 o                         
  -8  -1   2          4.91          3.21         2.24 o                         
  -7  -1   2         22.63         20.44         4.13 o                         
  -6  -1   2          2.86          4.26         3.63 o                         
  -5  -1   2         74.94         90.63        11.62 o                         
  -4  -1   2        431.42        512.75        25.75 o                         
  -3  -1   2         64.24         55.35         5.72 o                         
  -2  -1   2         42.49         35.83         3.97 o                         
  -1  -1   2          9.34         12.92         3.96 o                         
   0  -1   2       3368.87       3311.62       119.84 o                         
   1  -1   2        927.09       1045.36        24.57 o                         
   2  -1   2        157.52        173.28         5.81 o                         
   3  -1   2       5171.71       5319.84        41.35 o                         
   4  -1   2         13.34         21.55         6.23 o                         
   5  -1   2        206.87        216.02        14.74 o                         
   6  -1   2         13.49         -0.22         1.90 o                         
   7  -1   2        313.92        355.88        12.07 o                         
   8  -1   2        121.95        122.73         7.76 o                         
   9  -1   2         16.07         16.33         4.64 o                         
  -9   0   2          0.29          3.84         2.72 o                         
  -8   0   2        218.74        257.17        17.08 o                         
  -7   0   2         87.15        101.18         7.64 o                         
  -6   0   2          0.38         -1.19         3.98 o                         
  -5   0   2          1.53         11.40         4.22 o                         
  -4   0   2          7.69         11.31         3.96 o                         
  -3   0   2         49.42         43.04         4.99 o                         
  -2   0   2        370.74        389.11        13.30 o                         
  -1   0   2          0.55          1.93         2.66 o                         
   0   0   2       3750.48       3459.75        31.96 o                         
   1   0   2       4173.19       3996.90        59.43 o                         
   2   0   2        363.48        361.63        18.68 o                         
   3   0   2        243.36        285.37        10.28 o                         
   4   0   2         88.42         64.23         6.67 o                         
   5   0   2          0.33          9.63         4.66 o                         
   6   0   2          6.48         -0.37         1.22 o                         
   7   0   2          3.94          4.75         3.09 o                         
   8   0   2        122.23        130.46        11.32 o                         
   9   0   2         24.06         28.72         5.48 o                         
  -9   1   2        180.52        176.95        12.23 o                         
  -8   1   2         51.99         56.92         8.54 o                         
  -7   1   2          0.35          4.41         3.53 o                         
  -6   1   2          0.46          7.88         3.41 o                         
  -5   1   2          6.00          2.73         2.75 o                         
  -4   1   2          0.05          3.74         6.20 o                         
  -3   1   2        840.27        887.03        23.36 o                         
  -2   1   2       1486.69       1364.59        28.51 o                         
  -1   1   2       3550.12       3385.84        40.62 o                         
   0   1   2         67.00         79.40         6.73 o                         
   1   1   2         45.90         55.06         4.28 o                         
   2   1   2        691.88        682.59        18.28 o                         
   3   1   2       1774.11       1782.03        28.07 o                         
   4   1   2       1754.13       1810.25        25.01 o                         
   5   1   2        174.02        138.83        17.79 o                         
   6   1   2          6.30         -1.67         3.70 o                         
   7   1   2         43.46         52.05         4.04 o                         
   8   1   2          6.53         12.25         3.10 o                         
   9   1   2          6.07          9.12         3.73 o                         
  -9   2   2          0.14         -0.22         2.99 o                         
  -8   2   2         18.39         24.97         6.37 o                         
  -7   2   2         53.80         68.92         6.43 o                         
  -6   2   2        305.76        339.01        12.96 o                         
  -5   2   2        826.30        755.98        43.97 o                         
  -4   2   2        830.40        856.43        24.17 o                         
  -3   2   2        639.34        654.08        18.21 o                         
  -2   2   2         25.91         25.42         2.37 o                         
  -1   2   2         24.50         28.21         4.96 o                         
   0   2   2       3036.60       3016.13        32.79 o                         
   1   2   2        259.59        299.19         8.51 o                         
   2   2   2       5740.97       5479.57        29.81 o                         
   3   2   2       1514.03       1702.60        20.19 o                         
   4   2   2       2208.61       2185.56        45.46 o                         
   5   2   2         91.89         65.72        11.99 o                         
   6   2   2          6.99         19.82         7.54 o                         
   7   2   2          0.39          4.47         1.64 o                         
   8   2   2          5.54         12.02         2.29 o                         
   9   2   2          8.65          9.99         3.19 o                         
  -9   3   2          9.24          6.05         3.24 o                         
  -8   3   2         89.47         82.86         6.68 o                         
  -7   3   2        177.24        184.91        10.29 o                         
  -6   3   2        395.10        438.14        14.98 o                         
  -5   3   2         44.58         57.37         9.26 o                         
  -4   3   2          8.94         19.00         5.82 o                         
  -3   3   2         69.62         66.06         5.10 o                         
  -2   3   2        327.50        335.01         9.75 o                         
  -1   3   2          3.52          3.36         2.54 o                         
   0   3   2       5581.12       5128.61        66.05 o                         
   1   3   2      17254.97      15751.60        74.50 o                         
   2   3   2        126.23        129.43         6.86 o                         
   3   3   2          5.82          3.15         1.89 o                         
   4   3   2          0.36          3.12         4.88 o                         
   5   3   2         92.94        100.04        12.76 o                         
   6   3   2        161.13        138.52        20.12 o                         
   7   3   2        168.02        194.54         7.35 o                         
   8   3   2          0.80          2.54         1.83 o                         
   9   3   2          0.14          3.15         4.21 o                         
  -9   4   2         23.65         25.81         3.08 o                         
  -8   4   2         15.10         23.00         3.82 o                         
  -7   4   2          2.22          2.98         2.51 o                         
  -6   4   2         22.43         25.03         4.16 o                         
  -5   4   2         57.50         46.70        13.23 o                         
  -4   4   2        443.21        442.10        23.81 o                         
  -3   4   2         99.95        102.02         7.64 o                         
  -2   4   2       4649.93       4549.08        44.79 o                         
  -1   4   2       2520.60       2484.71        37.01 o                         
   0   4   2         38.55         56.96         5.36 o                         
   1   4   2       1157.99       1214.72        33.79 o                         
   2   4   2         59.15         59.95         4.68 o                         
   3   4   2        473.47        535.94        14.21 o                         
   4   4   2        843.24        853.34        53.07 o                         
   5   4   2         23.09         27.26         6.25 o                         
   6   4   2        432.39        433.75        12.25 o                         
   7   4   2         65.41         71.51         5.49 o                         
   8   4   2          4.81         10.01         2.68 o                         
   9   4   2          0.89         -3.30         4.12 o                         
  -8   5   2          3.39          2.97         2.14 o                         
  -7   5   2        102.63        116.78         8.18 o                         
  -6   5   2          6.51          8.09         2.79 o                         
  -5   5   2          0.47          3.11         4.06 o                         
  -4   5   2       1831.82       1765.24        49.89 o                         
  -3   5   2       1402.96       1354.80        39.24 o                         
  -2   5   2        287.19        281.36        12.52 o                         
  -1   5   2          0.17          1.26         1.38 o                         
   0   5   2        634.14        648.83        16.89 o                         
   1   5   2        944.08       1040.14        32.34 o                         
   2   5   2        363.65        432.58        15.17 o                         
   3   5   2       1992.04       2155.05        36.40 o                         
   4   5   2        198.59        194.77        15.31 o                         
   5   5   2          2.65         -0.24         9.78 o                         
   6   5   2          2.66         -1.52         1.77 o                         
   7   5   2          2.68         -0.17         1.89 o                         
   8   5   2          0.13          3.01         2.12 o                         
   9   5   2         15.37         15.02         5.35 o                         
  -8   6   2         25.73         26.05         3.64 o                         
  -7   6   2        266.90        282.25        17.41 o                         
  -6   6   2        400.25        450.54        13.78 o                         
  -5   6   2        131.52        138.36         8.19 o                         
  -4   6   2         18.45          9.94         6.47 o                         
  -3   6   2         51.49         48.93         8.21 o                         
  -2   6   2        418.06        414.45        14.54 o                         
  -1   6   2        858.99        840.18        36.57 o                         
   0   6   2        314.69        319.76        17.01 o                         
   1   6   2        275.06        248.99        15.02 o                         
   2   6   2       1025.50       1059.95        26.41 o                         
   3   6   2       1126.56       1192.77        37.90 o                         
   4   6   2        149.26        162.85        23.75 o                         
   5   6   2        159.54        151.69        25.61 o                         
   6   6   2          1.55         -2.09         2.09 o                         
   7   6   2          8.17          8.99         3.73 o                         
   8   6   2          0.72          2.88         2.03 o                         
   9   6   2          1.73          2.45         3.54 o                         
  -8   7   2          8.82          8.27         4.02 o                         
  -7   7   2          0.07         -0.26         3.03 o                         
  -6   7   2         30.89         27.57         4.86 o                         
  -5   7   2          1.40          1.04         1.98 o                         
  -4   7   2         70.27         50.72        14.88 o                         
  -3   7   2          9.03         18.15         8.31 o                         
  -2   7   2        951.69        929.84        33.47 o                         
  -1   7   2       4679.37       4517.33        94.03 o                         
   0   7   2        305.48        312.52        24.57 o                         
   1   7   2         36.01         36.19         6.55 o                         
   2   7   2          5.27          7.20         3.60 o                         
   3   7   2        232.71        260.65        18.42 o                         
   4   7   2         44.13         44.26        13.50 o                         
   5   7   2         80.34         82.81         4.53 o                         
   6   7   2        284.78        282.77         9.89 o                         
   7   7   2          4.66          0.27         1.65 o                         
   8   7   2          4.67          7.57         3.19 o                         
  -8   8   2         17.41         11.71         3.83 o                         
  -7   8   2          3.11          2.68         1.79 o                         
  -6   8   2          9.76         12.39         5.07 o                         
  -5   8   2        120.78        112.54         7.76 o                         
  -4   8   2       1325.14       1412.13        26.23 o                         
  -3   8   2        781.57        737.99        53.02 o                         
  -2   8   2          4.44          7.80        13.05 o                         
  -1   8   2         29.52         27.84         7.87 o                         
   0   8   2        103.77         90.06        14.50 o                         
   1   8   2          6.34          1.06         4.50 o                         
   2   8   2         81.22         95.05         9.67 o                         
   3   8   2          0.43          1.61         2.05 o                         
   4   8   2        267.30        253.78        14.23 o                         
   5   8   2        289.14        296.59         9.91 o                         
   6   8   2          0.35          1.14         2.55 o                         
   7   8   2         11.79          5.58         2.88 o                         
   8   8   2          0.08          1.20         3.15 o                         
  -7   9   2          0.95          0.45         1.44 o                         
  -6   9   2        115.86        129.47         8.13 o                         
  -5   9   2        206.59        202.50        10.37 o                         
  -4   9   2         10.54         10.77         2.24 o                         
  -3   9   2        111.78        116.29         9.05 o                         
  -2   9   2          2.55          4.52         9.47 o                         
  -1   9   2        158.15        116.95        17.55 o                         
   0   9   2        110.60        102.70        16.37 o                         
   1   9   2        735.76        756.97        44.41 o                         
   2   9   2        191.33        187.62        28.78 o                         
   3   9   2          9.39          6.97         2.14 o                         
   4   9   2         18.64         13.41         2.21 o                         
   5   9   2          1.45         -0.36         1.57 o                         
   6   9   2         17.99         11.45         2.37 o                         
   7   9   2         62.45         58.88         8.90 o                         
  -7  10   2         66.45         76.64         6.14 o                         
  -6  10   2          1.48         -2.69         5.50 o                         
  -5  10   2          7.12          5.75         2.20 o                         
  -4  10   2         11.46         10.17         2.64 o                         
  -3  10   2         79.83         75.46         6.24 o                         
  -2  10   2        198.69        192.59         9.62 o                         
  -1  10   2       1199.07       1131.91        21.89 o                         
   0  10   2        424.05        416.94        13.39 o                         
   1  10   2       1172.40       1150.05        21.99 o                         
   2  10   2         40.01         27.22         4.78 o                         
   3  10   2         16.26         12.78         2.67 o                         
   4  10   2          8.14          8.05         1.97 o                         
   5  10   2          5.92          3.33         2.34 o                         
   6  10   2          0.43         -0.80         3.09 o                         
   7  10   2          5.58          0.18         3.25 o                         
  -6  11   2          2.08          3.26         1.28 o                         
  -5  11   2          4.38          4.58         2.88 o                         
  -4  11   2         67.72         62.43         5.60 o                         
  -3  11   2        849.85        840.98        22.95 o                         
  -2  11   2        319.41        326.74        12.76 o                         
  -1  11   2         38.63         42.43         4.49 o                         
   0  11   2          6.69          5.24         1.97 o                         
   1  11   2        114.61        121.16         7.99 o                         
   2  11   2        300.43        334.73        16.91 o                         
   3  11   2         32.22         33.85         5.73 o                         
   4  11   2          0.30         -0.86         2.04 o                         
   5  11   2         21.95         23.52         6.11 o                         
   6  11   2         34.64         34.05         6.52 o                         
  -5  12   2         87.41         82.55         8.17 o                         
  -4  12   2          3.43          2.31         1.59 o                         
  -3  12   2         34.91         37.24         4.39 o                         
  -2  12   2         19.34         22.18         3.75 o                         
  -1  12   2          1.66          2.60         1.53 o                         
   0  12   2          2.59          7.21         3.89 o                         
   1  12   2        238.64        227.26        10.34 o                         
   2  12   2        383.51        408.75        18.77 o                         
   3  12   2       1060.84       1140.83        30.75 o                         
   4  12   2         23.34         24.73         4.00 o                         
   5  12   2          0.17          2.73         2.77 o                         
   6  12   2          4.49          2.03         2.40 o                         
  -4  13   2         26.02         21.65         3.00 o                         
  -3  13   2          4.59         -0.72         1.54 o                         
  -2  13   2          1.32          0.17         2.12 o                         
  -1  13   2        167.79        162.54         8.44 o                         
   0  13   2        306.08        314.74        18.37 o                         
   1  13   2         35.20         38.81         4.26 o                         
   2  13   2          1.13          1.48         2.39 o                         
   3  13   2          7.39          9.07         2.61 o                         
   4  13   2         46.52         69.32         5.65 o                         
   5  13   2          8.98         10.01         3.37 o                         
  -3  14   2          7.81          3.42         2.42 o                         
  -2  14   2         64.30         70.14         7.68 o                         
  -1  14   2         10.97         11.58         3.50 o                         
   0  14   2          1.46          4.15         4.72 o                         
   1  14   2          8.53          7.56         1.90 o                         
   2  14   2         16.34         18.13         4.20 o                         
   3  14   2         13.90         17.83         2.86 o                         
  -1  15   2          1.96          0.95         1.63 o                         
   0  15   2          4.07          2.80         1.38 o                         
   1  15   2          6.07          6.95         2.25 o                         
  -2 -13   3          0.48          0.13         1.75 o                         
  -1 -13   3         79.44         76.64         7.64 o                         
   0 -13   3          7.78          7.57         1.98 o                         
   1 -13   3        495.01        486.15        22.02 o                         
   2 -13   3         82.79         72.65         8.75 o                         
   3 -13   3         50.12         53.53         6.60 o                         
   4 -13   3          3.98          3.10         2.13 o                         
  -4 -12   3          1.95         -0.96         1.92 o                         
  -3 -12   3          0.12          1.13         6.68 o                         
  -2 -12   3          0.15         -0.37         1.83 o                         
  -1 -12   3          5.63          4.49         2.16 o                         
   0 -12   3        509.47        510.56        12.33 o                         
   1 -12   3        274.53        280.84        13.08 o                         
   2 -12   3        287.85        269.58        10.74 o                         
   3 -12   3          5.96          1.34         2.35 o                         
   4 -12   3          5.83          5.22         1.89 o                         
   5 -12   3         27.74         27.18         3.06 o                         
  -5 -11   3          2.97          4.64         3.02 o                         
  -4 -11   3          0.75          2.45         1.69 o                         
  -3 -11   3         87.29         87.78         5.11 o                         
  -2 -11   3        121.65        127.50         6.33 o                         
  -1 -11   3         12.40         11.07         2.78 o                         
   0 -11   3        158.30        153.20         7.06 o                         
   1 -11   3         47.04         55.51         5.51 o                         
   2 -11   3          0.69          1.87         1.90 o                         
   3 -11   3        115.12        110.98         9.11 o                         
   4 -11   3          1.89         -1.87         1.87 o                         
   5 -11   3          6.23          5.70         2.04 o                         
   6 -11   3        188.94        195.29        11.70 o                         
  -5 -10   3        172.88        182.65         8.73 o                         
  -4 -10   3          6.63          3.55         1.58 o                         
  -3 -10   3          3.21          2.63         2.10 o                         
  -2 -10   3         95.08        101.33         5.80 o                         
  -1 -10   3          0.42         -0.46         2.55 o                         
   0 -10   3         12.81         12.26         2.80 o                         
   1 -10   3          0.10          1.10         1.79 o                         
   2 -10   3       1276.47       1202.34        35.15 o                         
   3 -10   3        909.21        938.36        30.92 o                         
   4 -10   3          3.06          1.69         2.60 o                         
   5 -10   3          3.01          3.19         1.69 o                         
   6 -10   3          3.97          5.38         2.77 o                         
   7 -10   3         44.00         46.19         5.68 o                         
  -6  -9   3         34.70         35.25         3.04 o                         
  -5  -9   3         69.56         63.05         6.01 o                         
  -4  -9   3          0.36          1.33         1.85 o                         
  -3  -9   3         28.34         23.85         2.99 o                         
  -2  -9   3          2.93          6.81         2.39 o                         
  -1  -9   3        341.22        341.16        12.55 o                         
   0  -9   3        459.35        446.39        14.33 o                         
   1  -9   3         53.54         52.84         4.90 o                         
   2  -9   3        257.02        221.00        14.65 o                         
   3  -9   3        229.43        229.89        15.04 o                         
   4  -9   3          5.72          6.06         3.07 o                         
   5  -9   3          3.86         11.35         3.59 o                         
   6  -9   3          2.20          3.07         2.38 o                         
   7  -9   3         81.33         76.97         5.57 o                         
  -7  -8   3          1.24         -1.54         2.21 o                         
  -6  -8   3          4.33          3.51         1.98 o                         
  -5  -8   3          0.02         -0.80         1.95 o                         
  -4  -8   3          2.58          3.15         2.20 o                         
  -3  -8   3        375.86        390.47        18.92 o                         
  -2  -8   3         64.38         70.61         8.02 o                         
  -1  -8   3        993.80        987.25        70.18 o                         
   0  -8   3        393.38        360.09        41.97 o                         
   1  -8   3        232.25        243.84        34.48 o                         
   2  -8   3         12.98         15.22         8.92 o                         
   3  -8   3          4.92          4.26         2.42 o                         
   4  -8   3        250.29        237.39        14.91 o                         
   5  -8   3        289.05        302.42        12.02 o                         
   6  -8   3        120.36        124.08         7.84 o                         
   7  -8   3         24.82         26.39         4.26 o                         
   8  -8   3         10.80         11.97         2.23 o                         
  -7  -7   3          2.03          1.72         1.88 o                         
  -6  -7   3          0.06          0.45         1.59 o                         
  -5  -7   3         75.88         81.93         7.19 o                         
  -4  -7   3          1.18         -1.91         2.29 o                         
  -3  -7   3         18.13         18.28         4.11 o                         
  -2  -7   3         73.15         60.78        16.19 o                         
  -1  -7   3          2.84         -6.74         6.81 o                         
   0  -7   3        105.55        104.28        20.58 o                         
   1  -7   3        179.28        150.42        24.85 o                         
   2  -7   3        331.25        325.20        21.94 o                         
   3  -7   3         82.22         77.29        11.29 o                         
   4  -7   3         27.18         19.21         4.91 o                         
   5  -7   3         10.87         14.30         3.13 o                         
   6  -7   3          0.69          2.51         2.98 o                         
   7  -7   3         16.17         17.30         3.18 o                         
   8  -7   3          0.71          2.00         1.60 o                         
  -7  -6   3          3.63          0.61         2.02 o                         
  -6  -6   3          4.89          5.58         2.66 o                         
  -5  -6   3         14.71         14.85         3.63 o                         
  -4  -6   3         88.19        106.29         7.00 o                         
  -3  -6   3          3.85          6.56         7.99 o                         
  -2  -6   3         46.63         42.62        12.58 o                         
  -1  -6   3        300.46        302.64        31.65 o                         
   0  -6   3        541.04        521.34        41.44 o                         
   1  -6   3       5377.47       5182.44       265.66 o                         
   2  -6   3       1421.16       1352.02        41.25 o                         
   3  -6   3        375.02        350.51        22.00 o                         
   4  -6   3         21.16         26.42         8.55 o                         
   5  -6   3         12.26         10.96         3.88 o                         
   6  -6   3        133.95        108.96         7.75 o                         
   7  -6   3          0.68         -1.33         1.66 o                         
   8  -6   3         44.52         49.75         5.48 o                         
   9  -6   3          0.12         -0.93         2.62 o                         
  -8  -5   3        195.55        158.33        11.32 o                         
  -7  -5   3          5.09         10.31         3.95 o                         
  -6  -5   3          6.08          1.35         3.07 o                         
  -5  -5   3         11.06          5.14         2.21 o                         
  -4  -5   3          4.06         -2.93         5.91 o                         
  -3  -5   3        270.23        247.48        21.80 o                         
  -2  -5   3        341.50        328.80        20.42 o                         
  -1  -5   3       1020.73       1013.79        32.41 o                         
   0  -5   3        128.19        156.78        11.52 o                         
   1  -5   3       1375.57       1388.64        36.13 o                         
   2  -5   3        168.35        139.39        12.36 o                         
   3  -5   3         54.09         51.35        16.57 o                         
   4  -5   3        179.46        163.91        20.19 o                         
   5  -5   3        239.54        242.71        26.53 o                         
   6  -5   3        265.54        284.12        17.38 o                         
   7  -5   3        282.09        280.79         9.76 o                         
   8  -5   3        187.48        169.32        10.13 o                         
   9  -5   3         16.69         14.57         2.67 o                         
  -8  -4   3         79.72         52.44         7.04 o                         
  -7  -4   3          0.01          2.19         3.71 o                         
  -6  -4   3        139.83        130.82        12.87 o                         
  -5  -4   3          0.77          2.33         3.67 o                         
  -4  -4   3         67.63         73.88        11.56 o                         
  -3  -4   3         63.98         62.13         9.93 o                         
  -2  -4   3        310.22        292.31        23.89 o                         
  -1  -4   3       1405.92       1391.29        35.10 o                         
   0  -4   3          5.25          8.14         1.96 o                         
   1  -4   3        102.42        109.76         9.50 o                         
   2  -4   3        474.30        481.13        20.93 o                         
   3  -4   3       2305.06       2107.50        45.62 o                         
   4  -4   3       4197.89       3689.56        89.82 o                         
   5  -4   3        126.04        110.43        17.12 o                         
   6  -4   3         46.15         53.99         7.66 o                         
   7  -4   3         38.52         34.41         4.48 o                         
   8  -4   3         67.93         64.70         5.64 o                         
   9  -4   3          5.42          6.44         1.90 o                         
  -8  -3   3          1.60          0.68         3.23 o                         
  -7  -3   3          0.46          6.93         4.17 o                         
  -6  -3   3          0.21         -0.54         2.47 o                         
  -5  -3   3          6.38          7.02         2.87 o                         
  -4  -3   3          5.19          9.52         4.56 o                         
  -3  -3   3         75.48         70.38         9.73 o                         
  -2  -3   3        107.24        116.11         9.25 o                         
  -1  -3   3        599.65        596.57        22.62 o                         
   0  -3   3        424.46        428.14        12.81 o                         
   1  -3   3       1751.91       1788.44        22.90 o                         
   2  -3   3        186.11        185.26        18.07 o                         
   3  -3   3        183.62        214.86        14.75 o                         
   4  -3   3       2481.14       2316.82        67.09 o                         
   5  -3   3          2.57         -4.47         4.47 o                         
   6  -3   3          2.51         18.85         8.37 o                         
   7  -3   3         17.18         19.36         5.06 o                         
   8  -3   3         32.17         36.90         3.98 o                         
   9  -3   3         94.24        104.80         6.57 o                         
  -8  -2   3          7.40          3.48         2.14 o                         
  -7  -2   3          3.53          1.93         3.83 o                         
  -6  -2   3         43.66         37.26         3.69 o                         
  -5  -2   3         13.11         18.05         7.82 o                         
  -4  -2   3       1248.13       1292.40        34.60 o                         
  -3  -2   3        241.01        241.77        13.45 o                         
  -2  -2   3        318.85        352.13        14.69 o                         
  -1  -2   3       2780.22       2832.25        64.71 o                         
   0  -2   3       5045.57       4833.43        44.69 o                         
   1  -2   3       4226.32       4158.40        79.76 o                         
   2  -2   3        760.60        686.90        21.77 o                         
   3  -2   3         62.02         60.28         7.03 o                         
   4  -2   3         91.78         82.49        12.12 o                         
   5  -2   3        114.80         79.30        12.84 o                         
   6  -2   3        412.84        328.48        30.38 o                         
   7  -2   3         67.07         68.70         8.25 o                         
   8  -2   3         17.84         24.91         5.00 o                         
   9  -2   3          6.91          5.22         1.99 o                         
  -8  -1   3          2.85         -0.51         2.31 o                         
  -7  -1   3          9.40         16.23         3.68 o                         
  -6  -1   3          0.42         -0.79         2.52 o                         
  -5  -1   3          0.46         13.02         4.90 o                         
  -4  -1   3       1283.88       1312.33        33.63 o                         
  -3  -1   3        901.11        907.80        24.61 o                         
  -2  -1   3          0.38         -0.91         2.24 o                         
  -1  -1   3       2914.32       2760.52        26.54 o                         
   0  -1   3        305.67        297.85        12.51 o                         
   1  -1   3        289.47        291.56        16.01 o                         
   2  -1   3        663.84        643.43        15.54 o                         
   3  -1   3        268.46        259.81        11.55 o                         
   4  -1   3       1471.90       1399.02        37.49 o                         
   5  -1   3        809.13        722.48        37.08 o                         
   6  -1   3        198.06        184.94        22.65 o                         
   7  -1   3         33.36         36.41         5.75 o                         
   8  -1   3          3.81          1.42         1.95 o                         
   9  -1   3          7.31          5.19         3.39 o                         
  -9   0   3          1.10          1.13         2.39 o                         
  -8   0   3          1.48          1.08         2.27 o                         
  -7   0   3         41.02         41.99         5.29 o                         
  -6   0   3          1.38         -1.31         2.22 o                         
  -5   0   3         29.52         30.20         7.01 o                         
  -4   0   3        496.46        443.81        23.14 o                         
  -3   0   3       1163.24       1181.26        26.97 o                         
  -2   0   3       3008.31       3064.60        48.03 o                         
  -1   0   3         77.36         64.71         3.82 o                         
   0   0   3        228.22        254.08        10.53 o                         
   2   0   3      13847.55      11945.60        61.20 o                         
   3   0   3       1170.38       1342.31        25.12 o                         
   4   0   3        856.58        838.78        25.57 o                         
   5   0   3         10.61          6.25         2.46 o                         
   6   0   3        292.03        252.93        26.30 o                         
   7   0   3          4.18          6.68         2.88 o                         
   8   0   3          0.17         -1.75         2.48 o                         
   9   0   3          0.04         -0.57         2.71 o                         
  -9   1   3         21.08         16.83         4.38 o                         
  -8   1   3         48.60         64.86         9.39 o                         
  -7   1   3          2.80         -3.01         4.87 o                         
  -6   1   3        248.51        266.15        17.27 o                         
  -5   1   3          9.51         17.31         9.24 o                         
  -4   1   3         12.44          9.87         4.35 o                         
  -3   1   3          1.52         -2.19         2.45 o                         
  -2   1   3        755.99        857.38        17.44 o                         
  -1   1   3       2084.22       2110.77        52.15 o                         
   0   1   3        138.85        164.70         8.73 o                         
   1   1   3        970.28       1051.54        22.11 o                         
   2   1   3       3903.50       3887.84        70.98 o                         
   3   1   3        876.76        936.76        41.96 o                         
   4   1   3         11.75         12.30         2.60 o                         
   5   1   3        247.04        276.88        17.24 o                         
   6   1   3        419.84        411.69        33.82 o                         
   7   1   3        263.87        257.90        14.23 o                         
   8   1   3         42.96         46.28         4.61 o                         
   9   1   3         19.91         22.84         5.06 o                         
  -9   2   3         20.65         20.59         2.85 o                         
  -8   2   3          3.76          8.10         4.38 o                         
  -7   2   3          0.19         -2.03         3.94 o                         
  -6   2   3        148.83        162.54         9.41 o                         
  -5   2   3         32.65         22.14         8.49 o                         
  -4   2   3         67.70         52.05         6.77 o                         
  -3   2   3        150.87        168.90        10.68 o                         
  -2   2   3        128.58        151.21        10.96 o                         
  -1   2   3       4094.01       4406.81        50.91 o                         
   0   2   3        735.10        747.10        22.95 o                         
   1   2   3        113.86         95.94         4.85 o                         
   2   2   3         65.18         75.09         4.94 o                         
   3   2   3         82.57         71.22         5.90 o                         
   4   2   3        907.90        837.52        28.12 o                         
   5   2   3       1678.24       1621.75        41.17 o                         
   6   2   3         59.66         52.72        12.06 o                         
   7   2   3         71.64         95.44         6.21 o                         
   8   2   3        188.80        212.66         7.83 o                         
   9   2   3          0.03          1.70         4.02 o                         
  -8   3   3         41.59         49.85         5.28 o                         
  -7   3   3        188.26        198.16        14.58 o                         
  -6   3   3        851.90        948.72        37.36 o                         
  -5   3   3        258.31        246.10        20.87 o                         
  -4   3   3        669.18        617.69        22.85 o                         
  -3   3   3         20.00         42.80        22.47 o                         
  -2   3   3        278.34        299.01        11.18 o                         
  -1   3   3         63.49         66.60         6.74 o                         
   0   3   3         24.51         29.26         4.45 o                         
   1   3   3         80.95         69.16         5.06 o                         
   2   3   3        126.71        154.62         8.46 o                         
   3   3   3        373.27        359.74        13.84 o                         
   4   3   3         52.32         55.67         7.77 o                         
   5   3   3        663.59        631.70        37.44 o                         
   6   3   3          5.41         10.50         5.66 o                         
   7   3   3          0.34          0.53         2.14 o                         
   8   3   3          5.37          6.15         1.82 o                         
   9   3   3          2.54          3.15         2.07 o                         
  -8   4   3         32.43         35.58         4.50 o                         
  -7   4   3        154.86        160.40         9.78 o                         
  -6   4   3         22.10         22.07         4.08 o                         
  -5   4   3        246.67        236.28        20.99 o                         
  -4   4   3        779.60        694.35        31.81 o                         
  -3   4   3        190.17        203.18        15.24 o                         
  -2   4   3         32.12         36.27         5.32 o                         
  -1   4   3        542.87        585.06        20.73 o                         
   0   4   3       1029.11       1217.08        41.31 o                         
   1   4   3       2476.22       2420.33        37.10 o                         
   2   4   3        114.58        151.89        11.79 o                         
   3   4   3        337.14        330.57        13.87 o                         
   4   4   3        493.48        489.85        22.59 o                         
   5   4   3          0.27          4.86         2.66 o                         
   6   4   3         10.17         12.24         2.48 o                         
   7   4   3         43.80         40.43         4.29 o                         
   8   4   3         51.29         49.73         4.77 o                         
   9   4   3         88.45         81.54        10.89 o                         
  -8   5   3        195.22        196.42         9.53 o                         
  -7   5   3         38.69         44.71         8.39 o                         
  -6   5   3        166.99        206.88        11.62 o                         
  -5   5   3        251.75        270.19        11.73 o                         
  -4   5   3        383.41        370.89        24.16 o                         
  -3   5   3        943.44        945.63        59.03 o                         
  -2   5   3         83.60        101.08         7.71 o                         
  -1   5   3        246.26        298.19        15.23 o                         
   0   5   3       1777.58       1746.35        49.29 o                         
   1   5   3        239.04        251.52        18.92 o                         
   2   5   3        321.95        350.02        25.33 o                         
   3   5   3        348.46        331.73        12.18 o                         
   4   5   3        260.46        252.15        21.72 o                         
   5   5   3        294.76        280.43        21.75 o                         
   6   5   3        314.23        315.75        10.61 o                         
   7   5   3          5.65          3.69         2.00 o                         
   8   5   3          5.28          8.35         2.43 o                         
   9   5   3         31.78         30.38         7.26 o                         
  -8   6   3          1.64          2.42         1.77 o                         
  -7   6   3          2.80          4.22         6.61 o                         
  -6   6   3         33.36         30.87         3.53 o                         
  -5   6   3         20.27         20.05         3.70 o                         
  -4   6   3        238.11        227.08        19.65 o                         
  -3   6   3       1154.83       1285.28        41.69 o                         
  -2   6   3       1132.68       1050.32        26.59 o                         
  -1   6   3         13.98         14.52         2.76 o                         
   0   6   3         98.27         91.11        12.71 o                         
   1   6   3         23.66          9.27         4.53 o                         
   2   6   3         49.80         33.14         5.72 o                         
   3   6   3       5840.10       5854.62        79.37 o                         
   4   6   3        538.48        618.10        45.03 o                         
   5   6   3        133.71        140.50        23.49 o                         
   6   6   3        167.16        169.47         7.95 o                         
   7   6   3         15.03         10.04         2.42 o                         
   8   6   3          8.75         10.06         2.57 o                         
   9   6   3          0.44         -3.56         3.83 o                         
  -8   7   3         13.47         14.51         3.91 o                         
  -7   7   3         22.92         32.71         6.52 o                         
  -6   7   3        538.99        565.84        17.20 o                         
  -5   7   3        559.07        558.45        32.33 o                         
  -4   7   3          4.87          8.03         2.48 o                         
  -3   7   3        419.68        371.66        36.18 o                         
  -2   7   3         19.95         18.33         8.64 o                         
  -1   7   3         13.14         14.70         8.13 o                         
   0   7   3        149.30        151.63        17.57 o                         
   1   7   3        272.48        304.39        24.62 o                         
   2   7   3        161.90        169.05        14.30 o                         
   3   7   3         13.85         -0.79         7.77 o                         
   4   7   3        873.78        868.07        56.72 o                         
   5   7   3        120.10        121.36         6.12 o                         
   6   7   3         12.28          6.84         1.98 o                         
   7   7   3         13.19         16.94         2.96 o                         
   8   7   3         55.70         58.20         5.71 o                         
  -7   8   3        100.98         98.73        11.21 o                         
  -6   8   3        119.33        127.01         8.22 o                         
  -5   8   3         14.91         14.24         7.66 o                         
  -4   8   3         13.22         17.43         3.28 o                         
  -3   8   3        104.65        115.74        21.42 o                         
  -2   8   3       2007.80       1788.77        53.87 o                         
  -1   8   3          0.06          0.61         2.20 o                         
   0   8   3        322.93        294.13        26.40 o                         
   1   8   3         38.38         32.92        10.06 o                         
   2   8   3         69.14         87.71        10.87 o                         
   3   8   3          8.46          4.50        12.83 o                         
   4   8   3          7.40          7.46         7.19 o                         
   5   8   3        976.05        978.10        17.55 o                         
   6   8   3         19.51         23.31         2.62 o                         
   7   8   3         24.79         16.59         3.46 o                         
   8   8   3          0.99          1.05         2.83 o                         
  -7   9   3         17.68         17.51         2.75 o                         
  -6   9   3          0.66         -1.86         1.86 o                         
  -5   9   3        133.51        143.39         9.86 o                         
  -4   9   3         57.48         63.97         4.78 o                         
  -3   9   3        976.26        979.65        21.62 o                         
  -2   9   3        817.13        684.46        44.39 o                         
  -1   9   3       3987.11       3666.11        77.09 o                         
   0   9   3         15.61         10.85         5.79 o                         
   1   9   3         12.14         16.69         6.98 o                         
   2   9   3         21.41         13.77         4.67 o                         
   3   9   3        106.15        112.09         6.69 o                         
   4   9   3         76.05         82.49         5.19 o                         
   5   9   3         60.60         67.66         4.22 o                         
   6   9   3        300.48        287.43         9.85 o                         
   7   9   3          9.94          0.60         3.35 o                         
   8   9   3          3.02          3.50         2.93 o                         
  -6  10   3          1.20          1.36         1.73 o                         
  -5  10   3        287.16        286.04        12.15 o                         
  -4  10   3        536.46        546.81        16.46 o                         
  -3  10   3         11.69         13.64         3.03 o                         
  -2  10   3         73.27         82.86         6.56 o                         
  -1  10   3         11.39         13.56         2.43 o                         
   0  10   3       1048.94       1062.67        21.40 o                         
   1  10   3        291.10        289.51        11.19 o                         
   2  10   3         55.34         59.39         7.14 o                         
   3  10   3         34.96         36.16         5.75 o                         
   4  10   3         70.88         74.96         5.09 o                         
   5  10   3         27.60         28.43         6.79 o                         
   6  10   3          1.51          0.87         3.25 o                         
   7  10   3         67.01         58.42         8.12 o                         
  -6  11   3          0.35          7.24         7.78 o                         
  -5  11   3          7.72          4.99         1.87 o                         
  -4  11   3         25.56         27.73         3.91 o                         
  -3  11   3          0.44          0.84         1.72 o                         
  -2  11   3          3.62          3.66         1.76 o                         
  -1  11   3        145.93        153.77         8.52 o                         
   0  11   3       1072.05       1105.37        22.73 o                         
   1  11   3       2053.32       1970.98        30.43 o                         
   2  11   3        281.44        316.40        16.39 o                         
   3  11   3         14.68         15.40         4.07 o                         
   4  11   3          0.01         -0.19         2.45 o                         
   5  11   3          1.38          4.79         3.77 o                         
   6  11   3         59.99         71.15         8.96 o                         
  -5  12   3          3.26          2.64         2.06 o                         
  -4  12   3         32.89         32.83         3.97 o                         
  -3  12   3          4.39          3.41         2.60 o                         
  -2  12   3        296.31        304.77        12.44 o                         
  -1  12   3         32.23         28.54         3.82 o                         
   0  12   3        256.41        260.79        11.21 o                         
   1  12   3        311.56        314.16        12.23 o                         
   2  12   3         52.97         60.78         7.56 o                         
   3  12   3          9.17         13.58         3.89 o                         
   4  12   3          9.89          8.14         2.63 o                         
   5  12   3         12.03         10.84         4.11 o                         
   6  12   3          0.19          0.37         2.25 o                         
  -4  13   3         35.45         40.28         3.96 o                         
  -3  13   3        385.63        393.27        12.90 o                         
  -2  13   3          4.68         -0.90         2.02 o                         
  -1  13   3          6.01          3.93         2.93 o                         
   0  13   3         38.48         41.84         5.87 o                         
   1  13   3          9.37         10.39         2.63 o                         
   2  13   3        547.61        585.81        21.80 o                         
   3  13   3         54.67         52.25         5.00 o                         
   4  13   3         60.74         75.86         5.80 o                         
   5  13   3          2.39          1.99         2.01 o                         
  -3  14   3          0.70         -0.58         1.08 o                         
  -2  14   3         10.19         13.57         4.07 o                         
  -1  14   3         27.76         24.01         4.77 o                         
   0  14   3          6.05          4.66         3.10 o                         
   1  14   3         59.26         51.45         6.87 o                         
   2  14   3         88.62         98.13         8.79 o                         
   3  14   3         58.64         56.95         7.12 o                         
  -1  15   3        369.15        420.46        21.14 o                         
   0  15   3         86.75        105.87         5.87 o                         
   1  15   3          4.46          2.27         1.84 o                         
  -1 -13   4         13.09         19.57         3.88 o                         
   0 -13   4         73.05         63.60         6.56 o                         
   1 -13   4         43.30         33.31         3.57 o                         
   2 -13   4          1.90          3.09         1.41 o                         
   3 -13   4         56.14         55.92         6.31 o                         
  -3 -12   4          6.53          4.32         1.55 o                         
  -2 -12   4         24.62         25.46         3.98 o                         
  -1 -12   4         91.81         92.04         6.19 o                         
   0 -12   4          0.33         -0.21         1.10 o                         
   1 -12   4        103.77        110.25         7.07 o                         
   2 -12   4         16.38         17.22         2.91 o                         
   3 -12   4         45.56         47.04         6.58 o                         
   4 -12   4        131.64        132.49         6.96 o                         
  -4 -11   4         23.54         28.54         3.24 o                         
  -3 -11   4          4.91          7.76         1.76 o                         
  -2 -11   4          0.03         -1.53         1.53 o                         
  -1 -11   4         32.37         36.26         4.35 o                         
   0 -11   4        350.68        339.70        12.93 o                         
   1 -11   4         25.89         25.79         3.80 o                         
   2 -11   4         55.15         68.49         8.80 o                         
   3 -11   4        236.43        232.62         8.22 o                         
   4 -11   4         42.64         42.55         4.57 o                         
   5 -11   4          6.36          5.10         1.66 o                         
   6 -11   4        191.75        186.66        11.10 o                         
  -5 -10   4          0.41          0.03         1.48 o                         
  -4 -10   4          1.98          0.57         1.42 o                         
  -3 -10   4         11.94         10.98         2.19 o                         
  -2 -10   4         23.95         22.06         2.84 o                         
  -1 -10   4         16.41         18.31         4.75 o                         
   0 -10   4         12.92         15.85         3.04 o                         
   1 -10   4        539.73        550.61        25.97 o                         
   2 -10   4          2.87          0.03         2.70 o                         
   3 -10   4        115.79        127.73        11.92 o                         
   4 -10   4         27.77         26.75         5.43 o                         
   5 -10   4         92.43         96.32         6.67 o                         
   6 -10   4         31.60         33.38         5.43 o                         
  -6  -9   4          4.18          3.51         1.55 o                         
  -5  -9   4          7.20          5.42         2.28 o                         
  -4  -9   4         42.87         42.26         3.98 o                         
  -3  -9   4        303.67        329.64        10.43 o                         
  -2  -9   4          0.09          3.14         1.91 o                         
  -1  -9   4         20.80         20.90         4.76 o                         
   0  -9   4          3.31          4.08         2.17 o                         
   1  -9   4          6.58         12.83         2.86 o                         
   2  -9   4         42.69         36.90         6.44 o                         
   3  -9   4        110.43        119.65        11.04 o                         
   4  -9   4        263.42        271.02        16.58 o                         
   5  -9   4        143.11        146.42        11.95 o                         
   6  -9   4          7.62          5.75         3.08 o                         
   7  -9   4         21.51         19.20         2.90 o                         
  -6  -8   4         21.14         26.07         3.48 o                         
  -5  -8   4          0.42          1.50         1.56 o                         
  -4  -8   4          5.85          3.57         1.67 o                         
  -3  -8   4         57.62         75.18         8.98 o                         
  -2  -8   4          0.02          0.86         2.71 o                         
  -1  -8   4         35.28         35.88         5.93 o                         
   0  -8   4         10.49         11.27         3.45 o                         
   1  -8   4         57.70         57.19         7.43 o                         
   2  -8   4        818.53        843.86        28.01 o                         
   3  -8   4          2.92          5.05         3.19 o                         
   4  -8   4        196.66        202.54        14.13 o                         
   5  -8   4         19.40         17.60         4.46 o                         
   6  -8   4          7.15         11.00         3.77 o                         
   7  -8   4          4.13          2.86         1.63 o                         
   8  -8   4         17.32         19.27         4.78 o                         
  -7  -7   4          2.56         -0.07         1.58 o                         
  -6  -7   4          2.54          1.09         2.15 o                         
  -5  -7   4          0.58          2.07         2.80 o                         
  -4  -7   4         34.94         41.54         4.01 o                         
  -3  -7   4          0.69          6.05         3.51 o                         
  -2  -7   4        192.15        186.13        12.72 o                         
  -1  -7   4       1197.95       1101.39        72.45 o                         
   0  -7   4       1856.40       1730.14        90.16 o                         
   1  -7   4         94.71         99.49        21.39 o                         
   2  -7   4          8.15          3.03         3.02 o                         
   3  -7   4         49.26         40.75        17.38 o                         
   4  -7   4         16.88         22.65         3.73 o                         
   5  -7   4        513.24        524.24        16.41 o                         
   6  -7   4        104.63        102.50        10.51 o                         
   7  -7   4          4.37          6.23         2.25 o                         
   8  -7   4         57.13         58.90         4.79 o                         
  -7  -6   4          0.32         -2.60         4.14 o                         
  -6  -6   4          0.18          1.29         3.36 o                         
  -5  -6   4          0.31          0.13         3.64 o                         
  -4  -6   4        128.72        125.15         7.96 o                         
  -3  -6   4        233.39        218.35        12.39 o                         
  -2  -6   4         15.43          2.99        13.84 o                         
  -1  -6   4        521.27        522.60        45.41 o                         
   0  -6   4        598.70        595.76        47.62 o                         
   1  -6   4        156.90        161.63        14.68 o                         
   2  -6   4          1.96         -0.09         3.49 o                         
   3  -6   4         65.44         53.02        13.56 o                         
   4  -6   4        923.00        850.71        50.35 o                         
   5  -6   4        555.14        537.44        24.49 o                         
   6  -6   4        553.88        582.12        26.29 o                         
   7  -6   4          5.08          3.12         1.93 o                         
   8  -6   4          0.14          2.25         1.36 o                         
  -7  -5   4         20.09         26.75         6.06 o                         
  -6  -5   4          6.64          5.64         3.69 o                         
  -5  -5   4         36.00         34.64         6.82 o                         
  -4  -5   4         28.05         30.31        12.78 o                         
  -3  -5   4        104.19         79.83        13.69 o                         
  -2  -5   4        422.40        455.57        25.98 o                         
  -1  -5   4        129.75        143.49        13.32 o                         
   0  -5   4         40.43         33.66        11.11 o                         
   1  -5   4        653.16        572.38        25.36 o                         
   2  -5   4       2859.76       2562.28        95.47 o                         
   3  -5   4        967.10        910.09        34.91 o                         
   4  -5   4        148.46        130.66        19.08 o                         
   5  -5   4          0.26          1.13         2.53 o                         
   6  -5   4        120.35        136.71        12.52 o                         
   7  -5   4        234.97        222.45        11.02 o                         
   8  -5   4          5.91          3.62         1.64 o                         
   9  -5   4         10.23          6.89         2.11 o                         
  -8  -4   4          0.39          0.10         2.84 o                         
  -7  -4   4          8.15          6.35         3.78 o                         
  -6  -4   4         13.35         14.34         5.37 o                         
  -5  -4   4         56.10         51.73         7.03 o                         
  -4  -4   4          0.69          1.69         2.46 o                         
  -3  -4   4         42.59         40.12         9.52 o                         
  -2  -4   4        277.66        267.82        18.99 o                         
  -1  -4   4        296.23        260.86        21.84 o                         
   0  -4   4       1072.86       1176.43        22.77 o                         
   1  -4   4        108.21         77.60        10.23 o                         
   2  -4   4        820.11        719.07        27.82 o                         
   3  -4   4        419.64        372.05        20.82 o                         
   4  -4   4         79.38         70.31        13.21 o                         
   5  -4   4          0.28         -5.56         5.56 o                         
   6  -4   4          8.03         13.03         4.61 o                         
   7  -4   4        126.07        128.85        12.11 o                         
   8  -4   4         16.04          9.44         2.60 o                         
   9  -4   4        145.99        153.79         7.83 o                         
  -8  -3   4          0.16         -0.10         2.79 o                         
  -7  -3   4         42.64         50.84         8.36 o                         
  -6  -3   4         98.37        102.39         7.93 o                         
  -5  -3   4         63.16         67.73         5.04 o                         
  -4  -3   4         16.86         30.01        10.40 o                         
  -3  -3   4        351.37        350.76        22.58 o                         
  -2  -3   4       3634.84       3676.28        90.27 o                         
  -1  -3   4        349.81        406.89        21.29 o                         
   0  -3   4       2669.24       2741.06       136.22 o                         
   1  -3   4       1037.95       1216.21        20.88 o                         
   2  -3   4         34.82         39.00         6.27 o                         
   3  -3   4        109.84        105.59        10.38 o                         
   4  -3   4        147.71        115.96        15.93 o                         
   5  -3   4         30.62         30.69         9.90 o                         
   6  -3   4         13.66         15.57         4.43 o                         
   7  -3   4        283.77        294.47        17.62 o                         
   8  -3   4         23.12         24.42         3.82 o                         
   9  -3   4          0.60          1.67         1.92 o                         
  -8  -2   4          4.72          4.58         2.95 o                         
  -7  -2   4          0.32          0.38         2.85 o                         
  -6  -2   4          2.40         -0.24         1.54 o                         
  -5  -2   4        262.81        263.96         8.29 o                         
  -4  -2   4         78.26         69.75        11.10 o                         
  -3  -2   4        487.16        507.29        21.33 o                         
  -2  -2   4        753.10        682.64        40.90 o                         
  -1  -2   4        183.02        189.75        18.39 o                         
   0  -2   4        523.02        536.06        37.12 o                         
   1  -2   4        648.44        671.63        23.68 o                         
   2  -2   4       2192.55       2286.48        52.60 o                         
   3  -2   4       2195.46       2019.81        33.72 o                         
   4  -2   4       1174.22       1172.37        35.48 o                         
   5  -2   4        223.11        188.91        21.09 o                         
   6  -2   4          0.61         -3.84         3.84 o                         
   7  -2   4         29.44         32.09         6.24 o                         
   8  -2   4         43.17         53.06         6.57 o                         
   9  -2   4          7.26          4.08         2.04 o                         
  -8  -1   4          0.61         -1.16         2.30 o                         
  -7  -1   4          9.24          8.24         3.65 o                         
  -6  -1   4         90.56         87.48         5.84 o                         
  -5  -1   4        544.41        479.41        44.08 o                         
  -4  -1   4         15.77          9.37         3.76 o                         
  -3  -1   4          8.11          3.00         3.51 o                         
  -2  -1   4          5.45          3.26         1.81 o                         
  -1  -1   4         90.94        101.75        16.40 o                         
   0  -1   4       6676.70       6125.47        65.75 o                         
   1  -1   4      12635.49      10708.00        93.26 o                         
   2  -1   4       1074.84       1068.99        40.96 o                         
   3  -1   4          0.57         -0.01         1.97 o                         
   4  -1   4        329.15        334.33        18.18 o                         
   5  -1   4          1.43          1.71         8.22 o                         
   6  -1   4          6.02         24.17         8.19 o                         
   7  -1   4         17.26         15.55         3.11 o                         
   8  -1   4         85.88         81.68         8.77 o                         
   9  -1   4        204.11        201.81         9.16 o                         
  -8   0   4         13.40         11.62         2.80 o                         
  -7   0   4          1.18         -0.68         2.05 o                         
  -6   0   4          3.42          3.91         2.24 o                         
  -5   0   4          6.32          5.79        10.24 o                         
  -4   0   4        227.39        252.10        19.46 o                         
  -3   0   4         84.62         86.62        10.13 o                         
  -2   0   4        787.57        742.10        39.20 o                         
  -1   0   4         73.85         58.07         4.48 o                         
   0   0   4       1709.54       1906.32        71.29 o                         
   1   0   4       1472.11       1455.28        38.78 o                         
   2   0   4         13.30         16.39         3.27 o                         
   3   0   4        674.95        741.13        21.61 o                         
   4   0   4          3.64          4.72         2.11 o                         
   5   0   4        406.48        324.04        18.67 o                         
   6   0   4       1339.21       1179.51        57.69 o                         
   7   0   4        119.58        120.28         7.07 o                         
   8   0   4          0.33          0.11         3.44 o                         
   9   0   4         14.04         13.09         4.26 o                         
  -8   1   4         63.28         68.23         5.89 o                         
  -7   1   4          4.14          0.53         4.36 o                         
  -6   1   4          0.26         -3.22         4.16 o                         
  -5   1   4         38.27         37.52         8.29 o                         
  -4   1   4         81.27         63.19         9.59 o                         
  -3   1   4        385.74        444.50        23.75 o                         
  -2   1   4       2004.97       2274.45        33.91 o                         
  -1   1   4        498.78        459.98        14.60 o                         
   0   1   4         46.40         41.47         4.22 o                         
   1   1   4         56.78         64.59         4.87 o                         
   2   1   4        159.86        140.59        11.56 o                         
   3   1   4       3781.49       3732.19        86.69 o                         
   4   1   4         11.28         19.34         3.13 o                         
   5   1   4        875.09        935.33        47.97 o                         
   6   1   4        163.66        145.03        20.54 o                         
   7   1   4          9.52          6.85         4.17 o                         
   8   1   4          6.94          6.64         3.25 o                         
   9   1   4          0.39          2.51         2.98 o                         
  -8   2   4         44.65         54.31         8.41 o                         
  -7   2   4         64.08         69.48        10.11 o                         
  -6   2   4          4.02          0.49         2.36 o                         
  -5   2   4          0.51         -1.26         3.55 o                         
  -4   2   4        109.80         83.38         9.47 o                         
  -3   2   4        194.40        185.88        12.24 o                         
  -2   2   4         67.33         81.29         6.52 o                         
  -1   2   4        257.20        272.94        10.19 o                         
   0   2   4       1036.52        945.87        22.16 o                         
   1   2   4       3426.77       3335.55        35.15 o                         
   2   2   4       2027.50       2141.90        51.89 o                         
   3   2   4       1648.92       1745.68        38.35 o                         
   4   2   4         66.04         56.64         5.69 o                         
   5   2   4        235.40        247.71        17.17 o                         
   6   2   4        240.76        208.11        24.23 o                         
   7   2   4          0.87          3.53         3.15 o                         
   8   2   4        141.86        154.77         8.16 o                         
   9   2   4         17.11         19.05         3.68 o                         
  -8   3   4          2.06          3.88         3.81 o                         
  -7   3   4         52.43         48.51         7.89 o                         
  -6   3   4        233.22        233.01        11.74 o                         
  -5   3   4          1.56          3.28         3.02 o                         
  -4   3   4         37.52         39.61         6.35 o                         
  -3   3   4         57.89         56.28         8.23 o                         
  -2   3   4       1112.16       1126.26        33.52 o                         
  -1   3   4       5003.91       4784.50        56.47 o                         
   0   3   4       8094.41       7944.69        64.76 o                         
   1   3   4       1630.42       1648.76        22.37 o                         
   2   3   4        640.62        705.46        14.96 o                         
   3   3   4        287.27        307.03        12.06 o                         
   4   3   4          3.63         -1.10         1.91 o                         
   5   3   4          2.82         -2.63         6.87 o                         
   6   3   4        265.22        235.72        25.50 o                         
   7   3   4        483.34        503.88        17.43 o                         
   8   3   4         13.05         14.80         2.82 o                         
   9   3   4          4.99          2.62         2.28 o                         
  -8   4   4         32.91         32.94         5.10 o                         
  -7   4   4        169.27        188.96        11.79 o                         
  -6   4   4         44.52         48.85         5.76 o                         
  -5   4   4        152.50        157.89         9.23 o                         
  -4   4   4         83.39         82.76        11.36 o                         
  -3   4   4         58.64         68.15        12.28 o                         
  -2   4   4        132.83         94.60         7.61 o                         
  -1   4   4        819.28        839.60        22.39 o                         
   0   4   4       1725.86       1850.48        38.45 o                         
   1   4   4         99.41        119.71         6.72 o                         
   2   4   4        996.32       1015.02        21.22 o                         
   3   4   4       1064.26       1010.02        27.77 o                         
   4   4   4       2973.13       2844.35        46.80 o                         
   5   4   4         23.47         25.38         6.44 o                         
   6   4   4         33.73         32.03         3.53 o                         
   7   4   4        424.35        444.68        13.16 o                         
   8   4   4         50.32         55.80         7.39 o                         
   9   4   4          0.08          2.63         3.08 o                         
  -8   5   4          8.12          9.46         2.48 o                         
  -7   5   4        220.95        243.29        11.95 o                         
  -6   5   4        251.75        307.07        13.73 o                         
  -5   5   4        213.49        207.88        14.56 o                         
  -4   5   4        252.27        238.16        20.19 o                         
  -3   5   4         28.06         27.86         6.54 o                         
  -2   5   4          0.45          2.49         1.76 o                         
  -1   5   4          9.82         10.37         3.00 o                         
   0   5   4         74.15         70.93         7.35 o                         
   1   5   4       5871.53       6244.29        84.85 o                         
   2   5   4       4192.23       4611.74        68.41 o                         
   3   5   4        354.47        358.27        21.36 o                         
   4   5   4         12.24          2.68         1.70 o                         
   5   5   4        306.14        291.44        30.53 o                         
   6   5   4         24.21         18.92         2.95 o                         
   7   5   4         22.23         20.96         3.28 o                         
   8   5   4        128.36        132.16         9.51 o                         
   9   5   4         44.65         46.38         5.30 o                         
  -8   6   4         40.99         41.78         5.89 o                         
  -7   6   4        601.20        605.91        18.03 o                         
  -6   6   4          5.36          7.58         3.02 o                         
  -5   6   4       3054.17       3221.58        41.05 o                         
  -4   6   4        240.40        207.54        19.56 o                         
  -3   6   4         22.78         23.69         6.23 o                         
  -2   6   4         27.37         27.33         4.74 o                         
  -1   6   4        116.09        134.75        10.08 o                         
   0   6   4        461.57        497.36        23.14 o                         
   1   6   4         46.11         67.41        10.32 o                         
   2   6   4       4616.86       5036.66        98.06 o                         
   3   6   4        313.45        304.58        15.89 o                         
   4   6   4        229.59        238.93        27.27 o                         
   5   6   4          0.94         -5.20        13.18 o                         
   6   6   4        252.85        266.02        14.04 o                         
   7   6   4         14.39         16.59         2.84 o                         
   8   6   4          4.21          5.69         2.98 o                         
   9   6   4         96.43        104.30         7.02 o                         
  -7   7   4          6.08          5.13         4.08 o                         
  -6   7   4          0.68          1.29         2.14 o                         
  -5   7   4        415.45        438.91        15.55 o                         
  -4   7   4       1553.48       1670.99        47.18 o                         
  -3   7   4         12.76         21.41         9.72 o                         
  -2   7   4         23.71         20.65         6.06 o                         
  -1   7   4          1.42          3.65         5.42 o                         
   0   7   4        693.61        753.12        80.31 o                         
   1   7   4         87.76         89.92        14.00 o                         
   2   7   4          2.16         -2.72         2.72 o                         
   3   7   4        286.40        321.59        23.36 o                         
   4   7   4          3.87          5.95         5.10 o                         
   5   7   4         11.47         12.03         2.19 o                         
   6   7   4        132.63        133.21         7.12 o                         
   7   7   4         20.80         18.82         3.94 o                         
   8   7   4          0.22          1.47         2.17 o                         
  -7   8   4          2.41          4.00         3.18 o                         
  -6   8   4          4.49          2.18         2.19 o                         
  -5   8   4        678.83        694.61        19.67 o                         
  -4   8   4        345.85        369.28        14.18 o                         
  -3   8   4       7150.19       7010.50        66.82 o                         
  -2   8   4         81.97         67.38        15.96 o                         
  -1   8   4         73.07         56.13        12.37 o                         
   0   8   4         86.04        108.81        12.29 o                         
   1   8   4        113.54        102.21        16.31 o                         
   2   8   4        940.80        906.37        47.65 o                         
   3   8   4        123.23        101.72        12.20 o                         
   4   8   4        937.13        945.52        44.04 o                         
   5   8   4        156.53        159.27        12.67 o                         
   6   8   4          6.70          5.49         2.08 o                         
   7   8   4          3.71          4.25         2.32 o                         
   8   8   4          0.00          1.46         3.71 o                         
  -7   9   4         18.30         15.57         2.57 o                         
  -6   9   4        284.79        278.80        13.51 o                         
  -5   9   4         21.78         26.58         4.25 o                         
  -4   9   4         42.64         35.78         4.67 o                         
  -3   9   4         17.08         19.34         2.86 o                         
  -2   9   4        924.17        942.23        22.51 o                         
  -1   9   4         17.69         26.69         7.25 o                         
   0   9   4        548.10        481.99        28.52 o                         
   1   9   4          0.53          1.01         3.08 o                         
   2   9   4        139.47        203.31        30.18 o                         
   3   9   4        480.72        501.89        19.77 o                         
   4   9   4         59.32         48.95         8.94 o                         
   5   9   4          9.08          3.34         3.65 o                         
   6   9   4         72.51         67.64         6.29 o                         
   7   9   4          7.16          8.71         2.63 o                         
   8   9   4         57.24         68.53         8.12 o                         
  -6  10   4          2.47          3.86         1.82 o                         
  -5  10   4          6.38          7.36         2.96 o                         
  -4  10   4          3.15          3.14         1.61 o                         
  -3  10   4        126.89        116.37         7.90 o                         
  -2  10   4        693.97        687.47        18.85 o                         
  -1  10   4       1886.98       1850.07        30.61 o                         
   0  10   4        852.97        855.52        19.64 o                         
   1  10   4          0.50          0.67         1.51 o                         
   2  10   4          0.19         -2.23         2.64 o                         
   3  10   4          1.57         -1.11         2.13 o                         
   4  10   4        246.46        275.04        12.17 o                         
   5  10   4          7.39          1.67         3.04 o                         
   6  10   4          3.45          0.75         2.03 o                         
   7  10   4         32.00         26.22         5.59 o                         
  -6  11   4         33.77         35.87         3.65 o                         
  -5  11   4         55.83         54.85         5.09 o                         
  -4  11   4        109.70        110.82         7.43 o                         
  -3  11   4         19.56         22.44         3.65 o                         
  -2  11   4        281.21        294.22        12.54 o                         
  -1  11   4        225.15        227.10         8.63 o                         
   0  11   4         34.48         41.55         4.66 o                         
   1  11   4         42.59         40.47         4.57 o                         
   2  11   4          2.38          2.17         2.49 o                         
   3  11   4          1.31          1.06         1.83 o                         
   4  11   4         14.40         19.32         3.58 o                         
   5  11   4         70.67         64.20         5.76 o                         
   6  11   4         16.00         14.28         4.11 o                         
  -5  12   4        453.10        494.83        19.04 o                         
  -4  12   4        121.31        120.92         7.29 o                         
  -3  12   4         13.45         22.15        11.14 o                         
  -2  12   4         21.81         25.95         3.84 o                         
  -1  12   4         41.96         31.71         5.86 o                         
   0  12   4        402.03        407.48        14.21 o                         
   1  12   4         35.91         37.16         4.44 o                         
   2  12   4        105.61        115.18        10.22 o                         
   3  12   4         58.35         60.91         5.56 o                         
   4  12   4         13.69          8.82         2.52 o                         
   5  12   4          0.59          1.77         1.95 o                         
   6  12   4          8.35          0.36         1.99 o                         
  -4  13   4          8.70          5.60         1.66 o                         
  -3  13   4         63.08         58.15         6.21 o                         
  -2  13   4         30.85         25.63         3.54 o                         
  -1  13   4         46.26         48.63         7.26 o                         
   0  13   4         15.30         14.96         4.00 o                         
   1  13   4          8.78         10.11         3.88 o                         
   2  13   4          2.12          0.76         2.69 o                         
   3  13   4          0.66          1.28         2.37 o                         
   4  13   4         32.84         30.47         3.59 o                         
   5  13   4         14.72         18.35         3.65 o                         
  -3  14   4        161.29        181.17         7.66 o                         
  -2  14   4        252.40        248.63        14.22 o                         
  -1  14   4         60.56         58.81         4.94 o                         
   0  14   4         15.14         13.13         5.51 o                         
   1  14   4          1.19          1.09         2.52 o                         
   2  14   4         17.94         13.66         3.79 o                         
   3  14   4         88.21        103.32         8.62 o                         
   4  14   4         26.49         40.06         5.11 o                         
  -1  15   4          0.20         -2.49         2.49 o                         
   0  15   4          7.77          6.83         3.94 o                         
   1  15   4         36.86         27.98         4.80 o                         
   1 -13   5         17.14         18.22         4.38 o                         
  -2 -12   5          0.95          1.40         1.29 o                         
  -1 -12   5         45.78         39.37         6.21 o                         
   0 -12   5         67.40         67.81         6.25 o                         
   1 -12   5        145.12        150.04         7.80 o                         
   2 -12   5          5.97          4.72         4.02 o                         
   3 -12   5          1.54          3.03         2.13 o                         
   4 -12   5        113.21        116.98         5.97 o                         
  -3 -11   5          0.42          0.45         1.04 o                         
  -2 -11   5          0.63          0.83         1.41 o                         
  -1 -11   5          1.16          1.33         1.61 o                         
   0 -11   5        304.68        300.72        24.26 o                         
   1 -11   5        164.27        159.31         8.58 o                         
   2 -11   5         50.60         52.15         7.58 o                         
   3 -11   5          1.58         -0.75         1.75 o                         
   4 -11   5          2.33          7.14         2.33 o                         
   5 -11   5        436.05        449.13        12.68 o                         
  -4 -10   5         19.11         20.89         2.76 o                         
  -3 -10   5         25.62         20.27         3.15 o                         
  -2 -10   5          3.57          3.72         2.42 o                         
  -1 -10   5          1.11         -0.39         2.48 o                         
   0 -10   5        126.70        112.94         7.76 o                         
   1 -10   5          4.19          1.16         1.64 o                         
   2 -10   5        311.49        279.23        17.37 o                         
   3 -10   5          4.21          7.20         3.89 o                         
   4 -10   5          2.91          3.73         2.66 o                         
   5 -10   5          1.94          1.58         1.69 o                         
   6 -10   5          1.53         10.31         3.35 o                         
  -5  -9   5          1.30         -0.89         2.61 o                         
  -4  -9   5         10.05         13.28         2.96 o                         
  -3  -9   5         95.72         90.74         6.81 o                         
  -2  -9   5          0.19          1.71         1.94 o                         
  -1  -9   5         55.18         63.62         8.37 o                         
   0  -9   5        122.99        125.05         8.18 o                         
   1  -9   5        359.02        341.06        13.07 o                         
   2  -9   5       1386.14       1382.40        38.63 o                         
   3  -9   5        537.15        557.26        24.57 o                         
   4  -9   5          8.48          6.42         3.19 o                         
   5  -9   5         28.21         30.26         5.73 o                         
   6  -9   5        134.15        126.80        10.75 o                         
   7  -9   5          1.95          6.53         2.75 o                         
  -6  -8   5          1.38         -1.66         1.66 o                         
  -5  -8   5          0.00          2.43         3.21 o                         
  -4  -8   5          1.29          2.20         1.74 o                         
  -3  -8   5        146.59        138.91        12.01 o                         
  -2  -8   5        525.77        544.02        23.81 o                         
  -1  -8   5        562.59        538.68        23.13 o                         
   0  -8   5         86.60         86.09         6.61 o                         
   1  -8   5         14.67          9.09         9.14 o                         
   2  -8   5        120.17         99.12        10.23 o                         
   3  -8   5        233.29        243.23        15.85 o                         
   4  -8   5        232.50        249.24        16.04 o                         
   5  -8   5        294.10        325.01        17.91 o                         
   6  -8   5        132.89        134.94        11.45 o                         
   7  -8   5        244.29        245.23        10.15 o                         
  -6  -7   5          5.63          7.43         2.16 o                         
  -5  -7   5         16.77         13.32         4.95 o                         
  -4  -7   5         34.73         31.31         4.28 o                         
  -3  -7   5         22.79         14.60         4.16 o                         
  -2  -7   5         59.86         54.83         7.49 o                         
  -1  -7   5         53.51         55.73         7.34 o                         
   0  -7   5          5.00        -15.07        15.07 o                         
   1  -7   5         21.28         23.38        11.17 o                         
   2  -7   5          0.22          7.65         7.09 o                         
   3  -7   5        702.60        696.68        23.68 o                         
   4  -7   5        938.05        928.31        22.24 o                         
   5  -7   5         41.34         37.25         4.81 o                         
   6  -7   5          8.61         11.45         2.90 o                         
   7  -7   5         22.07         23.98         5.12 o                         
   8  -7   5         32.63         28.87         3.35 o                         
  -7  -6   5         28.88         33.70         3.44 o                         
  -6  -6   5         18.85         23.74         5.72 o                         
  -5  -6   5          0.39          0.99         3.29 o                         
  -4  -6   5          0.75          7.19         7.85 o                         
  -3  -6   5         44.50         39.61         5.01 o                         
  -2  -6   5        182.15        197.18        28.67 o                         
  -1  -6   5         36.13         23.30        11.11 o                         
   0  -6   5        520.21        488.11        46.72 o                         
   1  -6   5        926.72        912.43        64.51 o                         
   2  -6   5        312.98        301.67        28.64 o                         
   3  -6   5        113.21        114.47        17.94 o                         
   4  -6   5         10.68          7.15         1.82 o                         
   5  -6   5         75.06         70.48         6.21 o                         
   6  -6   5          0.66         -3.36         3.42 o                         
   7  -6   5         64.73         60.40         6.07 o                         
   8  -6   5         45.01         51.09         4.67 o                         
  -7  -5   5         17.27         11.53         3.66 o                         
  -6  -5   5          1.14          1.44         3.43 o                         
  -5  -5   5          0.12         -2.29         3.66 o                         
  -4  -5   5         15.94         17.40         2.82 o                         
  -3  -5   5         30.18         24.16         3.68 o                         
  -2  -5   5          4.63         -0.23         5.66 o                         
  -1  -5   5        206.80        204.44        28.38 o                         
   0  -5   5        597.36        579.39        46.70 o                         
   1  -5   5        307.42        285.43        19.69 o                         
   2  -5   5         45.13         39.50         7.78 o                         
   3  -5   5          4.15         -4.40         4.40 o                         
   4  -5   5        901.53        782.73        48.41 o                         
   5  -5   5          4.36          2.91         2.61 o                         
   6  -5   5        324.96        336.09        20.01 o                         
   7  -5   5        658.13        699.86        28.59 o                         
   8  -5   5          0.17         -0.79         1.61 o                         
   9  -5   5         19.85         27.12         3.27 o                         
  -7  -4   5          3.53          1.82         3.02 o                         
  -6  -4   5          0.40          1.13         3.23 o                         
  -5  -4   5         34.02         27.16         3.37 o                         
  -4  -4   5        727.77        762.92        16.27 o                         
  -3  -4   5        693.43        692.53        48.55 o                         
  -2  -4   5          9.83          8.58         6.43 o                         
  -1  -4   5         59.22         66.01        12.35 o                         
   0  -4   5        437.74        487.34        20.28 o                         
   1  -4   5         63.76         66.92        10.12 o                         
   2  -4   5         37.95         37.21        10.61 o                         
   3  -4   5          0.36         -2.85         3.09 o                         
   4  -4   5          1.60          0.42         2.58 o                         
   5  -4   5       1121.22        918.42        52.99 o                         
   6  -4   5        593.86        651.95        27.33 o                         
   7  -4   5         86.57         85.61        10.27 o                         
   8  -4   5         49.63         42.95         4.95 o                         
   9  -4   5         11.51          9.59         2.41 o                         
  -8  -3   5         12.77         12.58         3.33 o                         
  -7  -3   5         52.74         63.52         8.34 o                         
  -6  -3   5          1.58          1.42         1.59 o                         
  -5  -3   5        111.76        119.97         6.75 o                         
  -4  -3   5         16.77         10.30         4.61 o                         
  -3  -3   5         19.88         26.77         9.76 o                         
  -2  -3   5         46.09         47.61         6.84 o                         
  -1  -3   5        439.59        458.30        32.55 o                         
   0  -3   5        233.12        306.17        18.95 o                         
   1  -3   5       1136.91       1099.68        34.52 o                         
   2  -3   5       6861.16       6508.93        96.97 o                         
   3  -3   5        183.95        190.95        21.02 o                         
   4  -3   5         28.20         24.27         8.28 o                         
   5  -3   5         58.97         48.17        11.69 o                         
   6  -3   5        490.20        502.06        23.36 o                         
   7  -3   5        311.27        326.17        19.32 o                         
   8  -3   5        578.62        621.52        25.38 o                         
   9  -3   5        205.28        209.06        10.66 o                         
  -8  -2   5          8.25          0.85         2.43 o                         
  -7  -2   5          8.26          7.41         2.48 o                         
  -6  -2   5         42.07         39.98         3.50 o                         
  -5  -2   5         31.45         26.63         3.52 o                         
  -4  -2   5          9.26          5.90         5.83 o                         
  -3  -2   5         28.58         42.55         8.64 o                         
  -2  -2   5        969.44        965.21        38.11 o                         
  -1  -2   5       4630.40       4453.81       222.91 o                         
   0  -2   5        813.42        894.17        28.61 o                         
   1  -2   5       2436.00       2744.75        53.83 o                         
   2  -2   5        227.39        223.37        14.66 o                         
   3  -2   5        231.56        243.58        16.65 o                         
   4  -2   5         14.01         10.55         4.12 o                         
   5  -2   5          4.13         -1.81         2.57 o                         
   6  -2   5        303.30        343.55        18.91 o                         
   7  -2   5        492.21        506.26        23.64 o                         
   8  -2   5       1990.08       2124.73        46.40 o                         
   9  -2   5         31.39         32.52         3.97 o                         
  -8  -1   5          1.20          0.05         2.08 o                         
  -7  -1   5          1.86          2.26         1.86 o                         
  -6  -1   5         26.91         33.07         3.39 o                         
  -5  -1   5         24.44         22.86         2.78 o                         
  -4  -1   5         19.55         11.75         7.70 o                         
  -3  -1   5         32.39         29.03         6.97 o                         
  -2  -1   5        357.78        316.07        21.31 o                         
  -1  -1   5       1434.35       1379.13        66.92 o                         
   0  -1   5        100.85        124.07        10.70 o                         
   1  -1   5        113.73        128.65        17.41 o                         
   2  -1   5       3364.72       3993.69       101.58 o                         
   3  -1   5        445.55        454.14        30.80 o                         
   4  -1   5       1820.72       1754.04        45.62 o                         
   5  -1   5       1783.66       1609.73        46.35 o                         
   6  -1   5          6.40          5.14         3.90 o                         
   7  -1   5          1.85          1.58         1.90 o                         
   8  -1   5          0.08          1.54         2.62 o                         
   9  -1   5        241.12        274.21        10.71 o                         
  -8   0   5         39.85         43.65         5.38 o                         
  -7   0   5         13.74         13.18         2.61 o                         
  -6   0   5         60.24         65.94         5.22 o                         
  -5   0   5        346.50        340.24        14.00 o                         
  -4   0   5        657.74        653.58        61.00 o                         
  -3   0   5        581.90        588.28        30.48 o                         
  -2   0   5        254.45        235.09        26.60 o                         
  -1   0   5         49.09         56.78        13.93 o                         
   0   0   5        182.13        184.41        25.96 o                         
   1   0   5        348.42        337.42        21.16 o                         
   2   0   5        195.53        199.66        15.92 o                         
   3   0   5       8491.92       8961.98       286.16 o                         
   4   0   5         94.84        111.37         9.74 o                         
   5   0   5          1.60         10.28         6.17 o                         
   6   0   5         27.35         32.45         9.77 o                         
   7   0   5         34.41         41.28         4.51 o                         
   8   0   5         36.92         35.91         5.78 o                         
   9   0   5         14.13         13.35         4.00 o                         
  -8   1   5         14.38         14.07         3.78 o                         
  -7   1   5          3.26          2.02         2.60 o                         
  -6   1   5         23.05         23.97         4.48 o                         
  -5   1   5          5.30         12.40         6.50 o                         
  -4   1   5        131.78        131.14        15.63 o                         
  -3   1   5         38.32         48.61         8.93 o                         
  -2   1   5        127.56        120.03        12.54 o                         
  -1   1   5       1061.84       1021.24        40.85 o                         
   0   1   5       9809.07       9944.77        95.11 o                         
   1   1   5        216.99        236.46        10.06 o                         
   2   1   5        539.41        560.00        26.17 o                         
   3   1   5       1529.81       1623.72        64.46 o                         
   4   1   5       1379.37       1470.58        40.67 o                         
   5   1   5         69.87         56.81         8.58 o                         
   6   1   5          0.42          8.09         3.65 o                         
   7   1   5        119.27        123.53         7.29 o                         
   8   1   5         15.02         14.99         4.24 o                         
   9   1   5         39.67         36.47         5.97 o                         
  -8   2   5         30.93         31.03         5.28 o                         
  -7   2   5          2.95          3.38         4.36 o                         
  -6   2   5        108.45        116.98        12.77 o                         
  -5   2   5          1.25          0.89         2.03 o                         
  -4   2   5        167.30        157.38        18.92 o                         
  -3   2   5       5928.85       5941.48        91.95 o                         
  -2   2   5       3430.77       3429.79        65.05 o                         
  -1   2   5       2951.42       3039.83        44.31 o                         
   0   2   5        645.66        662.53        17.65 o                         
   1   2   5        197.30        212.72         9.76 o                         
   2   2   5        347.71        398.85        17.50 o                         
   3   2   5        120.44        110.31        16.65 o                         
   4   2   5       1359.95       1470.77        32.60 o                         
   5   2   5       2829.09       2695.42        89.88 o                         
   6   2   5        168.92        138.55        20.18 o                         
   7   2   5          0.28          4.02         2.78 o                         
   8   2   5          0.32          0.41         3.25 o                         
   9   2   5          0.49         -1.46         2.72 o                         
  -8   3   5         28.21         30.01         3.84 o                         
  -7   3   5         96.74         99.75         7.75 o                         
  -6   3   5         17.63         16.14         3.84 o                         
  -5   3   5          6.20          8.48         2.72 o                         
  -4   3   5        274.21        255.86        27.23 o                         
  -3   3   5          7.42          1.84         5.42 o                         
  -2   3   5       2926.10       3037.18        61.33 o                         
  -1   3   5        130.67        140.35         8.49 o                         
   0   3   5        754.52        841.48        20.40 o                         
   1   3   5        125.10        119.06         6.80 o                         
   2   3   5       6458.73       6560.56        68.04 o                         
   3   3   5       1423.52       1530.82        34.43 o                         
   4   3   5         95.79        112.08        17.62 o                         
   5   3   5        829.75        806.52        39.75 o                         
   6   3   5         27.90         31.69         4.90 o                         
   7   3   5        107.95         98.88         8.40 o                         
   8   3   5         11.19         10.12         2.46 o                         
   9   3   5          4.48          5.11         2.08 o                         
  -8   4   5        174.08        171.36        11.37 o                         
  -7   4   5         54.00         75.58         6.80 o                         
  -6   4   5          0.57          0.04         2.86 o                         
  -5   4   5         24.06         25.24         4.12 o                         
  -4   4   5          3.14          1.23         4.37 o                         
  -3   4   5          5.37          4.30         3.89 o                         
  -2   4   5          6.04          6.01         3.21 o                         
  -1   4   5       6380.34       6928.16        85.89 o                         
   0   4   5       1623.73       1889.41        31.88 o                         
   1   4   5       1809.41       1954.13        28.82 o                         
   2   4   5        183.36        242.80         8.58 o                         
   3   4   5        297.42        326.79        13.71 o                         
   4   4   5        142.88        132.25        21.35 o                         
   5   4   5          1.39        -10.48        14.73 o                         
   6   4   5        512.42        532.98        18.25 o                         
   7   4   5        134.84        142.47        10.01 o                         
   8   4   5         26.79         28.49         4.75 o                         
   9   4   5          0.44          2.13         2.67 o                         
  -8   5   5         12.31         11.01         3.08 o                         
  -7   5   5        533.10        553.46        17.34 o                         
  -6   5   5          9.57         12.95         6.99 o                         
  -5   5   5        235.30        244.28        18.70 o                         
  -4   5   5         21.00         11.25        13.29 o                         
  -3   5   5         42.52         61.64        10.40 o                         
  -2   5   5       1823.46       1820.86        62.05 o                         
  -1   5   5        829.25        779.99        39.14 o                         
   0   5   5       6050.86       6958.28        89.48 o                         
   1   5   5         17.01         13.63         3.76 o                         
   2   5   5         21.39         25.93         4.59 o                         
   3   5   5        191.22        195.56        13.44 o                         
   4   5   5        129.13        124.02        13.90 o                         
   5   5   5        146.44        165.74        26.47 o                         
   6   5   5         26.51         24.41         3.28 o                         
   7   5   5         53.86         48.66         6.09 o                         
   8   5   5          0.21         -1.61         2.45 o                         
   9   5   5         26.52         24.12         5.54 o                         
  -7   6   5         51.28         57.99         5.66 o                         
  -6   6   5        566.73        614.96        21.68 o                         
  -5   6   5        399.11        430.58        12.87 o                         
  -4   6   5        316.57        327.30        16.53 o                         
  -3   6   5        312.11        288.99        22.76 o                         
  -2   6   5        270.55        274.77        20.99 o                         
  -1   6   5        372.59        408.02        18.96 o                         
   0   6   5          0.03          2.11         2.97 o                         
   1   6   5       1265.32       1534.78        56.13 o                         
   2   6   5        420.08        422.64        25.34 o                         
   3   6   5        724.91        763.81        27.58 o                         
   4   6   5        720.05        765.96        24.29 o                         
   5   6   5         21.23         28.98         5.49 o                         
   6   6   5          1.66          1.51         3.75 o                         
   7   6   5         14.61          9.36         3.20 o                         
   8   6   5         57.15         47.64         5.72 o                         
   9   6   5          9.37         13.00         3.13 o                         
  -7   7   5         16.93         15.15         4.64 o                         
  -6   7   5        238.43        259.10        11.73 o                         
  -5   7   5        523.61        539.01        17.56 o                         
  -4   7   5        419.05        420.50        15.21 o                         
  -3   7   5        277.00        288.56        34.32 o                         
  -2   7   5         13.08         21.04         9.00 o                         
  -1   7   5         46.99         53.20         8.68 o                         
   0   7   5       1608.25       1742.05        51.42 o                         
   1   7   5       1605.86       1570.90        49.82 o                         
   2   7   5        312.14        369.71        19.32 o                         
   3   7   5        161.79        170.27        13.50 o                         
   4   7   5        534.31        565.06        49.72 o                         
   5   7   5         11.45         12.42         4.50 o                         
   6   7   5         43.62         42.32         5.43 o                         
   7   7   5          6.97          3.82         2.28 o                         
   8   7   5          7.78          3.73         2.78 o                         
  -7   8   5         27.50         23.02         5.22 o                         
  -6   8   5         59.32         57.51         5.58 o                         
  -5   8   5        683.42        720.25        29.55 o                         
  -4   8   5        215.80        219.19        11.25 o                         
  -3   8   5        280.04        289.11        10.14 o                         
  -2   8   5        491.02        463.53        43.76 o                         
  -1   8   5         86.11        110.39        13.28 o                         
   0   8   5         99.77         86.18        17.57 o                         
   1   8   5        675.35        700.60        27.40 o                         
   2   8   5        115.92        110.21        11.27 o                         
   3   8   5        113.38        128.20        12.48 o                         
   4   8   5        123.71        114.70         7.52 o                         
   5   8   5        367.64        383.79        14.31 o                         
   6   8   5        172.73        173.36        10.49 o                         
   7   8   5         59.98         68.87        17.04 o                         
   8   8   5         36.35         42.87         4.63 o                         
  -6   9   5          6.48          6.87         2.27 o                         
  -5   9   5          0.25         -0.25         2.02 o                         
  -4   9   5        547.34        557.36        18.01 o                         
  -3   9   5        251.99        256.49         9.83 o                         
  -2   9   5        992.62       1023.31        22.76 o                         
  -1   9   5          2.39          2.28         2.50 o                         
   0   9   5         34.78         20.06         9.45 o                         
   1   9   5         12.58          3.43         5.91 o                         
   2   9   5        188.44        193.16        10.51 o                         
   3   9   5         43.99         45.54         6.58 o                         
   4   9   5        239.91        277.16        11.85 o                         
   5   9   5         85.50         73.66         6.44 o                         
   6   9   5         89.59         84.73         7.16 o                         
   7   9   5         52.73         45.08         4.97 o                         
   8   9   5          1.50          5.00         2.04 o                         
  -6  10   5         16.19         16.83         2.21 o                         
  -5  10   5          0.28          4.07         6.60 o                         
  -4  10   5        138.82        138.94        15.64 o                         
  -3  10   5        332.30        351.57        11.56 o                         
  -2  10   5          0.58          2.23         2.10 o                         
  -1  10   5        103.87        101.80         7.51 o                         
   0  10   5         58.29         63.41         8.50 o                         
   1  10   5          8.48         11.06         2.71 o                         
   2  10   5        404.03        412.10        25.03 o                         
   3  10   5          0.20          3.45         3.07 o                         
   4  10   5          7.89          5.30         2.26 o                         
   5  10   5          1.67          2.98         1.77 o                         
   6  10   5          4.19          7.37         3.58 o                         
   7  10   5         48.02         35.73         3.93 o                         
  -5  11   5        142.17        150.86         8.09 o                         
  -4  11   5          1.31          0.89         1.19 o                         
  -3  11   5          8.69         13.01         3.54 o                         
  -2  11   5        253.14        263.88        12.19 o                         
  -1  11   5       1465.20       1512.81        29.07 o                         
   0  11   5          0.32          1.16         2.49 o                         
   1  11   5         45.15         37.11         6.83 o                         
   2  11   5         37.51         22.78         5.08 o                         
   3  11   5         25.43         22.06         5.35 o                         
   4  11   5          1.39          3.41         1.77 o                         
   5  11   5         15.49         10.81         2.55 o                         
   6  11   5         56.81         54.45         4.87 o                         
   7  11   5         28.14         22.96         4.29 o                         
  -5  12   5         26.59         25.63         4.46 o                         
  -4  12   5        161.91        155.01         8.10 o                         
  -3  12   5          2.65          1.82         1.86 o                         
  -2  12   5         26.77         20.99         3.78 o                         
  -1  12   5         74.71         82.19         6.61 o                         
   0  12   5          1.54          3.28         3.89 o                         
   1  12   5        201.36        211.74        15.86 o                         
   2  12   5         82.60         71.94         6.13 o                         
   3  12   5         51.09         52.61         7.27 o                         
   4  12   5         73.59         85.29         8.81 o                         
   5  12   5         70.38         86.13         5.94 o                         
   6  12   5         29.67         35.07         5.11 o                         
  -4  13   5         69.83         65.20         5.29 o                         
  -3  13   5        122.64        121.92         7.95 o                         
  -2  13   5         29.36         27.28         3.92 o                         
  -1  13   5          0.00          0.93         1.16 o                         
   0  13   5          0.50         -0.46         2.76 o                         
   1  13   5        252.07        270.22        11.38 o                         
   2  13   5        240.90        269.73        15.22 o                         
   3  13   5         40.29         41.01         5.96 o                         
   4  13   5         20.92         18.01         3.90 o                         
   5  13   5         53.17         54.18         5.86 o                         
  -3  14   5          4.17          1.50         1.90 o                         
  -2  14   5         27.13         25.75         4.90 o                         
  -1  14   5          3.74          6.22         3.12 o                         
   0  14   5        168.24        171.19         8.34 o                         
   1  14   5         81.32         87.34         6.02 o                         
   2  14   5          0.59          0.27         2.02 o                         
   3  14   5        104.01        116.69         9.06 o                         
   4  14   5          0.01         -1.02         2.20 o                         
   0  15   5          0.14         -0.93         1.97 o                         
   1  15   5          0.42          2.90         3.55 o                         
  -1 -12   6         98.28         98.07         5.25 o                         
   0 -12   6         32.51         33.10         6.28 o                         
   1 -12   6          0.14         -0.90         1.24 o                         
   2 -12   6         21.98         27.44         3.04 o                         
   3 -12   6          0.93          0.90         1.83 o                         
  -2 -11   6         16.90         18.50         2.68 o                         
  -1 -11   6        105.05        114.66         6.70 o                         
   0 -11   6         36.05         38.94         5.85 o                         
   1 -11   6        141.66        137.86         7.51 o                         
   2 -11   6          1.38          0.63         1.85 o                         
   3 -11   6         14.56         15.15         2.47 o                         
   4 -11   6          0.58         -0.90         1.41 o                         
   5 -11   6          4.76          1.55         1.75 o                         
  -4 -10   6          1.98          1.03         1.28 o                         
  -3 -10   6         37.82         43.88         4.12 o                         
  -2 -10   6         86.78         86.84         6.35 o                         
  -1 -10   6         21.13         23.45         5.55 o                         
   0 -10   6         39.68         40.24         6.65 o                         
   1 -10   6          3.17          6.31         2.24 o                         
   2 -10   6         19.34         16.89         4.54 o                         
   3 -10   6          0.90         -0.61         2.48 o                         
   4 -10   6        314.17        333.70        17.97 o                         
   5 -10   6        355.63        338.78        11.76 o                         
   6 -10   6         85.65        103.42        15.11 o                         
  -4  -9   6         18.70         25.62         3.40 o                         
  -3  -9   6        157.44        180.76         9.00 o                         
  -2  -9   6         26.99         28.35         4.05 o                         
  -1  -9   6         22.07         16.14         4.63 o                         
   0  -9   6        277.42        288.50        13.17 o                         
   1  -9   6        590.19        589.52        17.43 o                         
   2  -9   6         48.36         56.25         8.26 o                         
   3  -9   6        315.95        290.05        18.08 o                         
   4  -9   6         10.42         10.55         4.21 o                         
   5  -9   6        355.32        332.58        17.74 o                         
   6  -9   6        191.03        179.89        11.43 o                         
  -5  -8   6         55.63         52.07         6.83 o                         
  -4  -8   6          0.89          1.47         2.26 o                         
  -3  -8   6          4.82          4.76         2.70 o                         
  -2  -8   6         35.72         27.73         5.91 o                         
  -1  -8   6          9.75         10.48         3.70 o                         
   0  -8   6          0.39          1.12         1.84 o                         
   1  -8   6         13.45         13.82         2.98 o                         
   2  -8   6        706.48        694.51        27.44 o                         
   3  -8   6       1615.86       1641.47        42.28 o                         
   4  -8   6         14.76         14.39         4.56 o                         
   5  -8   6          0.47          0.54         2.66 o                         
   6  -8   6         71.59         66.61         7.63 o                         
   7  -8   6        636.38        649.25        39.02 o                         
  -6  -7   6          9.45         14.21         3.12 o                         
  -5  -7   6         34.03         33.64         6.05 o                         
  -4  -7   6          7.28          6.54         2.45 o                         
  -3  -7   6         15.97         11.25         2.85 o                         
  -2  -7   6          0.34         -3.35         3.66 o                         
  -1  -7   6         22.12         17.30         4.73 o                         
   0  -7   6         85.33         84.80         6.87 o                         
   1  -7   6        220.27        203.20         9.98 o                         
   2  -7   6        314.73        293.11        17.41 o                         
   3  -7   6        263.54        258.64        16.49 o                         
   4  -7   6       1038.14       1071.89        24.36 o                         
   5  -7   6          0.43          0.68         1.96 o                         
   6  -7   6         42.31         36.02         4.78 o                         
   7  -7   6         76.53         78.53         8.68 o                         
   8  -7   6        251.45        250.48         8.99 o                         
  -6  -6   6          0.13          6.91         3.42 o                         
  -5  -6   6         11.17          7.74         4.34 o                         
  -4  -6   6         15.10         11.37         3.09 o                         
  -3  -6   6          7.32          6.02         3.05 o                         
  -2  -6   6        705.16        690.01        22.11 o                         
  -1  -6   6        114.24        120.59        10.78 o                         
   0  -6   6        135.13        107.88        23.75 o                         
   1  -6   6         10.73        -13.02        13.02 o                         
   2  -6   6        446.99        432.35        28.62 o                         
   3  -6   6        865.39        915.31        29.69 o                         
   4  -6   6       5205.61       5296.23        52.78 o                         
   5  -6   6       2841.59       2825.32        39.11 o                         
   6  -6   6         62.12         59.11         8.88 o                         
   7  -6   6         31.23         26.66         5.07 o                         
   8  -6   6          1.11         -1.37         1.98 o                         
  -7  -5   6          1.15          0.37         1.46 o                         
  -6  -5   6         52.29         58.55         8.18 o                         
  -5  -5   6        300.04        278.24        18.14 o                         
  -4  -5   6          1.32          1.04         1.64 o                         
  -3  -5   6         16.65         14.84         2.13 o                         
  -2  -5   6         17.12          4.96        18.69 o                         
  -1  -5   6        200.89        139.39        24.91 o                         
   0  -5   6         24.66         19.06        10.02 o                         
   1  -5   6        351.04        356.88        56.23 o                         
   2  -5   6         13.34          4.76         7.72 o                         
   3  -5   6       1587.40       1366.17        65.21 o                         
   4  -5   6       1563.20       1515.07        39.94 o                         
   5  -5   6          2.43          3.74         2.19 o                         
   6  -5   6        879.48        857.63        32.50 o                         
   7  -5   6          9.11          5.62         4.04 o                         
   8  -5   6        194.52        196.35         6.67 o                         
  -7  -4   6         21.62         24.54         4.89 o                         
  -6  -4   6          2.21          0.65         3.09 o                         
  -5  -4   6          0.91         -0.83         1.72 o                         
  -4  -4   6          2.00          1.87         1.47 o                         
  -3  -4   6        158.10        156.03         7.35 o                         
  -2  -4   6         23.44         18.43         7.94 o                         
  -1  -4   6         43.73         53.38        11.92 o                         
   0  -4   6       2316.68       2122.07        88.13 o                         
   1  -4   6        740.23        641.40        30.77 o                         
   2  -4   6        127.91        152.42        15.69 o                         
   3  -4   6         11.61         26.89         9.05 o                         
   4  -4   6         50.32         49.48        12.98 o                         
   5  -4   6       1851.66       1750.80        44.00 o                         
   6  -4   6       2131.22       2011.75        49.35 o                         
   7  -4   6        849.59        900.88        32.87 o                         
   8  -4   6         36.60         36.21         5.05 o                         
   9  -4   6         56.79         58.40         4.78 o                         
  -7  -3   6          6.64          6.33         3.35 o                         
  -6  -3   6         29.39         29.24         3.41 o                         
  -5  -3   6         29.28         27.69         3.52 o                         
  -4  -3   6          4.21          1.17         1.58 o                         
  -3  -3   6        760.99        695.71        50.82 o                         
  -2  -3   6          6.32         -5.96         5.96 o                         
  -1  -3   6       2699.87       2892.31        68.12 o                         
   0  -3   6        880.45        950.07        36.26 o                         
   1  -3   6        161.50        167.94        12.99 o                         
   2  -3   6        162.18        147.65        14.43 o                         
   3  -3   6         77.50         88.37        16.14 o                         
   4  -3   6         35.21         33.03         9.71 o                         
   5  -3   6        462.92        422.24        36.96 o                         
   6  -3   6       4367.45       4324.87        70.97 o                         
   7  -3   6         19.30         16.16         5.39 o                         
   8  -3   6         38.56         31.17         6.16 o                         
   9  -3   6          0.07          0.03         1.43 o                         
  -7  -2   6          6.03          7.04         2.34 o                         
  -6  -2   6          3.02          0.86         1.72 o                         
  -5  -2   6          9.97          7.16         2.10 o                         
  -4  -2   6        178.56        172.77         7.90 o                         
  -3  -2   6         40.05         81.59        13.02 o                         
  -2  -2   6          1.37         -4.70         4.70 o                         
  -1  -2   6          0.28         -0.47         2.50 o                         
   0  -2   6        575.29        606.23        49.72 o                         
   1  -2   6        100.45        155.13        14.00 o                         
   2  -2   6          4.87          1.08         3.02 o                         
   3  -2   6       1900.01       1819.93        49.51 o                         
   4  -2   6        430.55        373.64        23.45 o                         
   5  -2   6         91.97         94.19        16.63 o                         
   6  -2   6         78.32         97.92        10.84 o                         
   7  -2   6        669.49        667.83        28.06 o                         
   8  -2   6          2.65          6.48         3.64 o                         
   9  -2   6        223.93        234.13         8.02 o                         
  -7  -1   6        133.80        137.55        10.49 o                         
  -6  -1   6        262.35        254.61        11.60 o                         
  -5  -1   6         71.90         69.87         4.61 o                         
  -4  -1   6         56.99         51.04         4.75 o                         
  -3  -1   6          1.00          5.16         9.72 o                         
  -2  -1   6         43.63         60.80        10.26 o                         
  -1  -1   6         41.14         61.66        16.64 o                         
   0  -1   6       1072.05       1342.05        73.23 o                         
   1  -1   6       8620.75       9179.45       190.21 o                         
   2  -1   6        108.90        201.63        12.62 o                         
   3  -1   6          0.39          9.24         4.00 o                         
   4  -1   6         43.95         44.54         9.13 o                         
   5  -1   6         65.17         46.91         8.47 o                         
   6  -1   6         90.39        120.95        11.92 o                         
   7  -1   6         14.42         13.48         3.51 o                         
   8  -1   6        667.58        685.90        27.05 o                         
   9  -1   6          0.43          2.78         1.86 o                         
  -8   0   6         18.55         21.16         3.41 o                         
  -7   0   6          0.22          0.02         1.91 o                         
  -6   0   6         99.37        110.57         5.66 o                         
  -5   0   6         48.62         49.94         4.69 o                         
  -4   0   6        250.43        194.86        20.64 o                         
  -3   0   6         87.08         78.23        12.32 o                         
  -2   0   6       2614.80       2393.09       136.17 o                         
  -1   0   6        679.98        728.47        52.29 o                         
   0   0   6        143.05        156.92        25.36 o                         
   1   0   6        824.83        940.63        60.77 o                         
   2   0   6          3.51         -4.31         4.31 o                         
   3   0   6         87.12        174.43        15.65 o                         
   4   0   6        697.49        672.01        25.70 o                         
   5   0   6          0.10          0.55         6.39 o                         
   6   0   6         27.87         26.24         3.77 o                         
   7   0   6        144.09        149.38         9.80 o                         
   8   0   6          2.60          1.88         4.39 o                         
   9   0   6         69.20         58.43         5.01 o                         
  -8   1   6          0.53         -0.21         1.93 o                         
  -7   1   6          7.54          5.68         3.44 o                         
  -6   1   6          0.05         -1.69         1.69 o                         
  -5   1   6        720.61        674.56        29.58 o                         
  -4   1   6       1215.85       1040.83        47.38 o                         
  -3   1   6        199.04        167.55        17.96 o                         
  -2   1   6         78.52        103.39        19.47 o                         
  -1   1   6        314.85        306.12        33.53 o                         
   0   1   6          7.67          3.03        13.85 o                         
   1   1   6         85.56        122.67        14.17 o                         
   2   1   6       4634.67       4777.97        85.83 o                         
   3   1   6       2171.76       2241.94        82.59 o                         
   4   1   6        387.62        328.90        18.09 o                         
   5   1   6        174.78        130.92        13.72 o                         
   6   1   6         10.80         12.73         2.72 o                         
   7   1   6         55.84         62.71         5.43 o                         
   8   1   6         35.89         33.41         5.02 o                         
   9   1   6          3.02          1.76         2.66 o                         
  -8   2   6          8.60         10.82         3.05 o                         
  -7   2   6          5.19          5.07         6.27 o                         
  -6   2   6         94.76         92.18        11.55 o                         
  -5   2   6          3.37          4.09         4.60 o                         
  -4   2   6        742.04        660.73        48.61 o                         
  -3   2   6        288.71        356.16        25.51 o                         
  -2   2   6        955.00        988.71        49.57 o                         
  -1   2   6        241.67        284.08        12.33 o                         
   0   2   6       1381.19       1422.58        28.02 o                         
   1   2   6       2336.79       2458.86        51.25 o                         
   2   2   6        293.84        260.46        15.69 o                         
   3   2   6        272.92        294.46        30.00 o                         
   4   2   6        136.00        129.36        13.76 o                         
   5   2   6         73.37         84.56        16.89 o                         
   6   2   6         56.89         45.76         6.38 o                         
   7   2   6         56.89         54.87         5.03 o                         
   8   2   6         15.88         13.67         3.90 o                         
   9   2   6         55.17         58.23         7.00 o                         
  -8   3   6         24.51         24.99         4.32 o                         
  -7   3   6         36.97         30.46         4.61 o                         
  -6   3   6        127.54        132.45        10.45 o                         
  -5   3   6          6.41          8.84         3.08 o                         
  -4   3   6         44.86         42.80        13.10 o                         
  -3   3   6        292.80        313.85        23.59 o                         
  -2   3   6        468.88        426.73        30.01 o                         
  -1   3   6         12.48          4.97         3.29 o                         
   0   3   6       3555.03       3963.70        49.13 o                         
   1   3   6         96.06        118.62         7.48 o                         
   2   3   6          0.84          2.62         3.76 o                         
   3   3   6         86.35        120.46        12.91 o                         
   4   3   6        769.33        888.93        36.01 o                         
   5   3   6        148.04        167.61        26.04 o                         
   6   3   6         23.95         22.05         4.10 o                         
   7   3   6         85.25         79.92         5.93 o                         
   8   3   6          0.10          0.11         2.81 o                         
   9   3   6          5.42          4.25         2.35 o                         
  -7   4   6         22.02         14.69         4.24 o                         
  -6   4   6          9.64          5.58         3.42 o                         
  -5   4   6          0.19         -0.68         4.59 o                         
  -4   4   6        358.88        363.17        20.56 o                         
  -3   4   6        804.71        616.01        33.67 o                         
  -2   4   6       1094.88       1246.74        45.07 o                         
  -1   4   6        315.67        367.61        15.47 o                         
   0   4   6         31.24         22.99         3.62 o                         
   1   4   6        725.93        836.09        20.42 o                         
   2   4   6         67.15         59.25         6.63 o                         
   3   4   6          0.83          2.01         2.76 o                         
   4   4   6        220.32        215.93        18.09 o                         
   5   4   6          2.34          4.12         8.37 o                         
   6   4   6         17.01         17.16         3.80 o                         
   7   4   6         12.41         11.64         3.37 o                         
   8   4   6          1.13         -1.93         2.94 o                         
   9   4   6          1.25          2.76         2.40 o                         
  -7   5   6          5.77          7.91         3.65 o                         
  -6   5   6        231.53        249.80        12.50 o                         
  -5   5   6        120.25        122.47         8.95 o                         
  -4   5   6        109.65        102.12         6.35 o                         
  -3   5   6         90.78         91.58        13.40 o                         
  -2   5   6         12.49          1.10        13.60 o                         
  -1   5   6         15.24         23.98         6.72 o                         
   0   5   6        196.28        234.71        15.41 o                         
   1   5   6         78.97         62.79         6.00 o                         
   2   5   6       3889.01       4407.80        67.84 o                         
   3   5   6        677.52        735.46        27.52 o                         
   4   5   6         60.50         57.37        15.41 o                         
   5   5   6          0.46         18.60         9.48 o                         
   6   5   6         54.03         61.07         6.46 o                         
   7   5   6        337.10        355.33        15.53 o                         
   8   5   6         40.92         45.32         6.01 o                         
   9   5   6          0.31          0.80         2.14 o                         
  -7   6   6         74.13         67.27         8.13 o                         
  -6   6   6        133.43        124.27        12.48 o                         
  -5   6   6          5.31          8.20         2.53 o                         
  -4   6   6         47.71         47.65         5.40 o                         
  -3   6   6          7.55         -4.81         4.81 o                         
  -2   6   6        159.56        154.07        17.49 o                         
  -1   6   6       1458.46       1301.25        67.31 o                         
   0   6   6        225.94        208.10        17.55 o                         
   1   6   6         33.08         43.87         6.70 o                         
   2   6   6        386.56        388.47        25.58 o                         
   3   6   6         54.53         58.32        13.82 o                         
   4   6   6         60.90         45.71        14.16 o                         
   5   6   6        132.94        135.89         8.28 o                         
   6   6   6          0.40         -1.01         3.43 o                         
   7   6   6         77.12         67.78         6.95 o                         
   8   6   6         14.65          9.64         3.11 o                         
   9   6   6         54.52         53.71        11.38 o                         
  -7   7   6         66.31         60.10         7.32 o                         
  -6   7   6         38.80         36.10         7.16 o                         
  -5   7   6         10.93          8.21         2.77 o                         
  -4   7   6         99.86         99.13         7.85 o                         
  -3   7   6          5.74          2.60         2.77 o                         
  -2   7   6        396.98        434.68        41.75 o                         
  -1   7   6          4.55          5.34         3.21 o                         
   0   7   6        248.52        236.80        19.51 o                         
   1   7   6          6.04         13.23         4.81 o                         
   2   7   6          4.89          2.82         3.60 o                         
   3   7   6         51.02         59.57         8.76 o                         
   4   7   6        772.69        670.03        54.78 o                         
   5   7   6        404.39        401.72        14.36 o                         
   6   7   6        120.94        129.17         9.24 o                         
   7   7   6          4.24          3.22         3.08 o                         
   8   7   6          0.02          3.32         2.49 o                         
  -7   8   6          1.92         -0.40         2.31 o                         
  -6   8   6         38.22         18.97         5.09 o                         
  -5   8   6        128.64        134.83         8.92 o                         
  -4   8   6        151.56        146.35         9.42 o                         
  -3   8   6        236.86        248.87        11.07 o                         
  -2   8   6         14.11          9.78         3.62 o                         
  -1   8   6         15.85         30.55        11.59 o                         
   0   8   6         35.07         33.17         8.43 o                         
   1   8   6         21.41          8.80         3.69 o                         
   2   8   6        643.54        719.88        29.68 o                         
   3   8   6         12.43          1.11         5.16 o                         
   4   8   6          2.73         -1.47         2.61 o                         
   5   8   6         44.13         45.84         5.01 o                         
   6   8   6         17.33         11.01         2.87 o                         
   7   8   6          7.13          6.71         2.52 o                         
   8   8   6          0.77          0.39         2.73 o                         
  -6   9   6          8.06          7.36         2.08 o                         
  -5   9   6          9.62         12.81         3.27 o                         
  -4   9   6         53.39         44.24         5.48 o                         
  -3   9   6         10.59          4.01         2.22 o                         
  -2   9   6        138.92        148.24         7.58 o                         
  -1   9   6         26.54         28.82         4.22 o                         
   0   9   6        754.09        740.66        15.27 o                         
   1   9   6        605.77        655.88        15.82 o                         
   2   9   6          3.09          5.03         1.69 o                         
   3   9   6         24.31         19.53         4.39 o                         
   4   9   6         16.00         17.11         4.46 o                         
   5   9   6         10.04         13.22         2.80 o                         
   6   9   6         13.12          7.05         2.56 o                         
   7   9   6         25.24         21.66         3.54 o                         
   8   9   6          2.33          0.86         3.16 o                         
  -6  10   6          0.05         -1.23         1.23 o                         
  -5  10   6          7.34          5.10         2.11 o                         
  -4  10   6         17.20         18.60         3.62 o                         
  -3  10   6        246.49        253.53         9.90 o                         
  -2  10   6        221.27        204.59        10.87 o                         
  -1  10   6        274.68        300.63        13.15 o                         
   0  10   6         19.50         20.22         3.27 o                         
   1  10   6        203.78        203.83        10.21 o                         
   2  10   6         36.93         35.35         4.34 o                         
   3  10   6         29.82         21.59         4.91 o                         
   4  10   6          3.27          1.50         2.10 o                         
   5  10   6          5.74          5.56         2.91 o                         
   6  10   6         11.38         10.92         2.65 o                         
   7  10   6         13.14         11.00         2.55 o                         
  -5  11   6          1.44          0.14         2.31 o                         
  -4  11   6        210.13        220.73        10.34 o                         
  -3  11   6        217.80        240.77        17.96 o                         
  -2  11   6        167.24        167.01         9.83 o                         
  -1  11   6         31.90         32.81         4.71 o                         
   0  11   6         34.84         36.63         5.20 o                         
   1  11   6          2.28          1.27         1.59 o                         
   2  11   6        160.70        148.27         8.81 o                         
   3  11   6        383.33        440.74        20.35 o                         
   4  11   6         88.49        104.40        10.23 o                         
   5  11   6          8.74         10.15         3.60 o                         
   6  11   6          2.11          2.05         1.53 o                         
  -4  12   6         13.37         13.50         3.83 o                         
  -3  12   6          0.02         -0.59         1.85 o                         
  -2  12   6        144.12        154.78         9.20 o                         
  -1  12   6         23.60         30.21         4.47 o                         
   0  12   6        404.20        434.28        14.91 o                         
   1  12   6        141.57        159.78         9.22 o                         
   2  12   6          0.66          2.61         1.69 o                         
   3  12   6         98.63        102.57         9.75 o                         
   4  12   6         13.00          9.07         3.53 o                         
   5  12   6          0.35         -1.03         1.96 o                         
   6  12   6         20.11          9.88         2.68 o                         
  -3  13   6          0.57         -0.21         2.24 o                         
  -2  13   6        150.29        168.39        12.80 o                         
  -1  13   6         17.16         19.88         6.12 o                         
   0  13   6         11.47         12.38         2.85 o                         
   1  13   6         19.56         17.32         3.16 o                         
   2  13   6          2.07          3.55         1.44 o                         
   3  13   6          3.16          5.89         3.43 o                         
   4  13   6          0.76         -2.83         2.83 o                         
   5  13   6         41.17         47.39         5.53 o                         
  -2  14   6          0.23          0.07         2.26 o                         
  -1  14   6          5.86          1.58         1.93 o                         
   0  14   6        109.66        106.01         6.45 o                         
   1  14   6        112.00        121.48         7.04 o                         
   2  14   6         17.00         20.17         4.19 o                         
   3  14   6          3.75          5.18         2.42 o                         
  -1 -11   7          4.44          4.70         1.66 o                         
   0 -11   7          4.57          2.21         1.38 o                         
   1 -11   7          1.25          1.18         1.09 o                         
   2 -11   7        119.73        132.81         9.92 o                         
   3 -11   7        340.45        363.66        12.74 o                         
   4 -11   7        221.06        279.51        13.52 o                         
  -3 -10   7          2.27          0.38         1.14 o                         
  -2 -10   7         13.56         11.57         3.09 o                         
  -1 -10   7         50.01         48.94         6.68 o                         
   0 -10   7         57.54         61.29         7.51 o                         
   1 -10   7        260.16        277.83        10.98 o                         
   2 -10   7          5.06          4.51         2.80 o                         
   3 -10   7        309.03        305.77        16.93 o                         
   4 -10   7        244.68        240.60        14.46 o                         
   5 -10   7          2.62          1.38         1.42 o                         
  -4  -9   7         10.10         13.22         5.45 o                         
  -3  -9   7          0.54          0.87         1.53 o                         
  -2  -9   7         48.44         53.49         4.91 o                         
  -1  -9   7        188.75        202.87        14.27 o                         
   0  -9   7        710.01        734.79        26.92 o                         
   1  -9   7        781.91        800.67        19.93 o                         
   2  -9   7         21.01         18.76         4.54 o                         
   3  -9   7          3.76          3.99         3.08 o                         
   4  -9   7         12.95         18.01         5.00 o                         
   5  -9   7        349.69        337.63        17.23 o                         
   6  -9   7         81.87         84.92         7.46 o                         
  -4  -8   7          0.30          0.96         1.59 o                         
  -3  -8   7          7.64          4.44         2.82 o                         
  -2  -8   7         12.69         15.35         4.68 o                         
  -1  -8   7        146.65        144.24        12.34 o                         
   0  -8   7        292.43        308.65        12.77 o                         
   1  -8   7          0.44          0.02         1.87 o                         
   2  -8   7        435.99        396.74        20.97 o                         
   3  -8   7         16.19         10.68         4.29 o                         
   4  -8   7        240.40        243.03        16.31 o                         
   5  -8   7          0.62          2.15         2.22 o                         
   6  -8   7        167.11        159.71        11.41 o                         
   7  -8   7         43.83         51.35         6.26 o                         
  -5  -7   7          0.39          0.61         2.14 o                         
  -4  -7   7        258.46        277.26        16.29 o                         
  -3  -7   7          0.92          0.90         2.09 o                         
  -2  -7   7         70.37         64.34         8.58 o                         
  -1  -7   7          0.59          0.86         2.40 o                         
   0  -7   7        280.74        273.23        12.06 o                         
   1  -7   7       1484.17       1456.04        27.32 o                         
   2  -7   7       1706.94       1646.96        42.26 o                         
   3  -7   7       1024.15        984.06        32.94 o                         
   4  -7   7         29.88         30.15         4.15 o                         
   5  -7   7         69.53         68.60         6.21 o                         
   6  -7   7          3.18          1.59         1.60 o                         
   7  -7   7          4.21         -1.15         1.93 o                         
  -6  -6   7         17.70         19.43         2.63 o                         
  -5  -6   7         65.37         50.82         6.93 o                         
  -4  -6   7         13.08         16.84         3.13 o                         
  -3  -6   7          5.02          0.34         2.53 o                         
  -2  -6   7         16.21         15.49         2.55 o                         
  -1  -6   7        138.04        134.70        12.05 o                         
   0  -6   7          0.24         -3.00         3.00 o                         
   1  -6   7        541.75        502.75        13.11 o                         
   2  -6   7       5663.07       5202.57        52.53 o                         
   3  -6   7          2.67          6.84         3.47 o                         
   4  -6   7          8.62          9.02         2.78 o                         
   5  -6   7         36.63         42.34         4.94 o                         
   6  -6   7        352.07        326.40        19.58 o                         
   7  -6   7        280.73        284.32        12.05 o                         
   8  -6   7         14.02         11.35         2.30 o                         
  -6  -5   7          3.54          3.25         2.32 o                         
  -5  -5   7          0.12         -1.99         3.05 o                         
  -4  -5   7        230.33        234.60         9.10 o                         
  -3  -5   7         25.24         23.07         3.08 o                         
  -2  -5   7        225.82        229.51        11.11 o                         
  -1  -5   7        577.10        552.87        24.20 o                         
   0  -5   7        250.36        245.32        35.01 o                         
   1  -5   7          5.13          2.06         5.90 o                         
   2  -5   7         21.85         -0.16        26.42 o                         
   3  -5   7       2634.79       2491.98        77.01 o                         
   4  -5   7         22.73         23.38         6.69 o                         
   5  -5   7        439.61        468.24        16.05 o                         
   6  -5   7          1.05         -1.35         3.06 o                         
   7  -5   7        130.95        127.79        12.52 o                         
   8  -5   7        119.95        130.39         7.79 o                         
  -6  -4   7          0.52          0.18         2.88 o                         
  -5  -4   7          1.64          1.69         2.26 o                         
  -4  -4   7          9.73         11.59         2.15 o                         
  -3  -4   7        664.17        664.62        15.30 o                         
  -2  -4   7          1.34          0.42         2.36 o                         
  -1  -4   7          0.30         24.10        10.06 o                         
   0  -4   7        111.68         95.71        20.11 o                         
   1  -4   7         41.58         45.73         9.25 o                         
   2  -4   7        166.04        146.31        16.25 o                         
   3  -4   7         12.04         13.70         7.04 o                         
   4  -4   7       6685.75       6377.21        73.75 o                         
   5  -4   7        240.98        232.38        11.09 o                         
   6  -4   7        474.82        470.82        24.16 o                         
   7  -4   7          8.62          7.59         4.17 o                         
   8  -4   7         27.72         17.91         5.51 o                         
  -7  -3   7          0.09          0.35         1.97 o                         
  -6  -3   7         59.02         63.60         4.33 o                         
  -5  -3   7          0.96          1.10         1.59 o                         
  -4  -3   7          2.83          3.49         1.82 o                         
  -3  -3   7        235.78        226.97        10.77 o                         
  -2  -3   7        454.83        404.10        37.70 o                         
  -1  -3   7          4.16         17.59         6.10 o                         
   0  -3   7        338.12        298.88        36.74 o                         
   1  -3   7        535.62        585.17        26.23 o                         
   2  -3   7        440.49        429.02        37.78 o                         
   3  -3   7         96.81         93.15        17.72 o                         
   4  -3   7         32.37         36.10        11.32 o                         
   5  -3   7        848.58        812.68        27.86 o                         
   6  -3   7        741.81        787.66        30.93 o                         
   7  -3   7        240.85        242.61        17.34 o                         
   8  -3   7         44.29         51.68         7.90 o                         
   9  -3   7         15.76         17.83         2.40 o                         
  -7  -2   7          2.35          2.26         1.54 o                         
  -6  -2   7          1.91          2.55         1.57 o                         
  -5  -2   7          1.07          0.58         1.86 o                         
  -4  -2   7          0.99         -0.15         1.82 o                         
  -3  -2   7        100.73        107.58         7.64 o                         
  -2  -2   7        338.03        354.91        30.25 o                         
  -1  -2   7        863.23        920.70        40.67 o                         
   0  -2   7        497.36        421.83        25.99 o                         
   1  -2   7         98.49         95.02        20.69 o                         
   2  -2   7          2.94         -2.60         3.63 o                         
   3  -2   7        137.03        128.64        13.97 o                         
   4  -2   7        425.68        407.72        26.39 o                         
   5  -2   7        916.51        901.60        31.31 o                         
   6  -2   7        394.18        399.96        21.98 o                         
   7  -2   7          3.80          3.07         3.57 o                         
   8  -2   7        430.97        438.93        21.94 o                         
   9  -2   7         14.73         13.79         2.16 o                         
  -7  -1   7         24.64         21.17         2.93 o                         
  -6  -1   7         60.62         59.16         4.56 o                         
  -5  -1   7          7.35         10.71         2.44 o                         
  -4  -1   7        259.66        227.60        13.35 o                         
  -3  -1   7        370.21        373.55        28.85 o                         
  -2  -1   7         38.48         31.68         7.88 o                         
  -1  -1   7        979.50       1031.57        42.56 o                         
   0  -1   7         27.55         25.33        12.26 o                         
   1  -1   7         55.44         51.75         8.65 o                         
   2  -1   7        628.72        520.25        28.32 o                         
   3  -1   7         50.86         46.16        12.41 o                         
   4  -1   7         15.69         15.86         5.39 o                         
   5  -1   7        129.26        114.64        15.49 o                         
   6  -1   7        464.25        476.97        23.64 o                         
   7  -1   7        102.15        105.24        11.63 o                         
   8  -1   7        395.61        415.57        21.46 o                         
   9  -1   7         24.63         13.97         2.19 o                         
  -7   0   7         25.14         21.75         3.01 o                         
  -6   0   7        192.07        186.73         7.95 o                         
  -5   0   7          3.89          1.67         1.55 o                         
  -4   0   7        134.67        137.42         8.78 o                         
  -3   0   7          1.65         12.72         5.50 o                         
  -2   0   7          0.80          9.15        18.82 o                         
  -1   0   7         13.21          5.71         7.27 o                         
   0   0   7        731.92        779.44        60.11 o                         
   1   0   7        180.82        225.04        31.86 o                         
   2   0   7        784.60        732.04        42.42 o                         
   3   0   7       1691.85       1558.15        66.22 o                         
   4   0   7          0.67         -3.22         9.08 o                         
   5   0   7          0.89          3.45         2.97 o                         
   6   0   7         12.95         10.42         3.71 o                         
   7   0   7        161.35        155.02         9.99 o                         
   8   0   7        149.66        156.22        13.40 o                         
   9   0   7        125.11        114.36         5.60 o                         
  -7   1   7          3.19         -0.25         2.31 o                         
  -6   1   7         29.32         21.37         2.90 o                         
  -5   1   7         44.45         42.96         5.25 o                         
  -4   1   7         20.56         15.84         2.87 o                         
  -3   1   7        399.42        388.84        29.24 o                         
  -2   1   7          5.15         -2.49         6.68 o                         
  -1   1   7        445.40        419.85        42.95 o                         
   0   1   7        736.48        852.70        61.35 o                         
   1   1   7        687.80        726.15        56.72 o                         
   2   1   7        342.85        338.41        25.12 o                         
   3   1   7        135.57        147.13        23.28 o                         
   4   1   7         10.99          2.68         3.70 o                         
   5   1   7         16.46          8.26        16.07 o                         
   6   1   7         14.29         14.13         2.63 o                         
   7   1   7         87.65         85.54         7.54 o                         
   8   1   7        204.46        216.88        11.40 o                         
   9   1   7         13.37         13.80         4.11 o                         
  -7   2   7          0.02          1.73         2.61 o                         
  -6   2   7          5.67          2.55         2.08 o                         
  -5   2   7          1.74          2.16         2.91 o                         
  -4   2   7         33.58         25.85         3.37 o                         
  -3   2   7          8.87          2.41         3.41 o                         
  -2   2   7       1286.59       1379.78        80.50 o                         
  -1   2   7        550.71        510.04        21.92 o                         
   0   2   7          0.40          1.35         5.10 o                         
   1   2   7         80.05         79.17         8.94 o                         
   2   2   7          2.81         10.79         5.15 o                         
   3   2   7       3255.80       3381.78       110.26 o                         
   4   2   7         11.34         14.26        10.95 o                         
   5   2   7        395.41        288.48        33.35 o                         
   6   2   7        140.63        133.97         6.22 o                         
   7   2   7         91.42         88.70         6.32 o                         
   8   2   7          3.98          0.63         2.40 o                         
   9   2   7          4.43          2.36         2.41 o                         
  -7   3   7          0.10         -0.06         3.12 o                         
  -6   3   7         48.13         42.53         5.12 o                         
  -5   3   7        190.21        188.41        11.02 o                         
  -4   3   7          7.09         -1.51         2.02 o                         
  -3   3   7         18.56          4.83        10.90 o                         
  -2   3   7        377.92        363.04        26.06 o                         
  -1   3   7        215.03        199.12        14.15 o                         
   0   3   7        785.82        768.36        20.33 o                         
   1   3   7        170.62        150.77        10.83 o                         
   2   3   7         18.53         24.14         4.73 o                         
   3   3   7        143.19        138.55        18.66 o                         
   4   3   7       1332.72       1323.88        49.93 o                         
   5   3   7        457.96        433.21        30.35 o                         
   6   3   7          4.00          2.88         1.82 o                         
   7   3   7          0.65          3.01         2.21 o                         
   8   3   7         11.83         15.77         3.01 o                         
   9   3   7          1.58          0.85         1.69 o                         
  -7   4   7          2.95          2.24         2.62 o                         
  -6   4   7          6.33          5.05         3.61 o                         
  -5   4   7          0.92         -0.25         2.50 o                         
  -4   4   7         19.08         12.95         2.90 o                         
  -3   4   7         13.63          6.07        17.21 o                         
  -2   4   7          1.81          2.33         2.92 o                         
  -1   4   7        300.22        343.25        16.09 o                         
   0   4   7       1295.54       1436.37        29.13 o                         
   1   4   7       3150.42       3101.95        50.10 o                         
   2   4   7        315.46        320.50        16.25 o                         
   3   4   7         56.79         60.90         8.36 o                         
   4   4   7          0.00         -1.74         5.00 o                         
   5   4   7        905.54        778.48        38.83 o                         
   6   4   7        181.43        207.43         9.07 o                         
   7   4   7         12.64         13.19         2.67 o                         
   8   4   7         14.10         10.47         4.77 o                         
   9   4   7         23.05         13.29         4.72 o                         
  -7   5   7         10.26          7.29         2.01 o                         
  -6   5   7         25.38         14.90         4.93 o                         
  -5   5   7         25.24         23.90         3.92 o                         
  -4   5   7          4.76          4.81         2.10 o                         
  -3   5   7        426.89        415.80        22.34 o                         
  -2   5   7       1132.51       1153.84        91.63 o                         
  -1   5   7        522.63        584.74        33.01 o                         
   0   5   7         57.64         77.97         7.30 o                         
   1   5   7        370.17        374.13        18.16 o                         
   2   5   7        185.77        168.06        13.72 o                         
   3   5   7        130.35        138.88        12.83 o                         
   4   5   7         74.50         76.48        18.39 o                         
   5   5   7         74.11         67.13         5.85 o                         
   6   5   7        309.78        270.65        10.33 o                         
   7   5   7        192.66        189.61         8.97 o                         
   8   5   7         12.83         17.24         3.91 o                         
   9   5   7          0.65          0.55         2.92 o                         
  -7   6   7         10.86          9.57         2.67 o                         
  -6   6   7          5.45          0.91         3.41 o                         
  -5   6   7         53.99         53.13         5.75 o                         
  -4   6   7        381.99        373.70        26.37 o                         
  -3   6   7        346.91        340.66        13.94 o                         
  -2   6   7         21.40         -2.38        22.31 o                         
  -1   6   7         36.63         48.99        10.47 o                         
   0   6   7        313.44        363.70        22.64 o                         
   1   6   7        132.39        166.42        17.41 o                         
   2   6   7         92.34         87.46        12.82 o                         
   3   6   7        848.86        836.18        40.69 o                         
   4   6   7        604.77        636.61        54.16 o                         
   5   6   7          9.22         12.50         2.93 o                         
   6   6   7         51.47         52.21         5.68 o                         
   7   6   7          1.13          3.28         2.42 o                         
   8   6   7          0.20          2.52         2.20 o                         
   9   6   7         14.47         11.51         3.97 o                         
  -6   7   7         16.48         15.40         4.83 o                         
  -5   7   7         46.77         49.07         5.70 o                         
  -4   7   7          0.79         -2.56         2.56 o                         
  -3   7   7          0.07         -1.95         2.34 o                         
  -2   7   7        215.11        212.63         8.93 o                         
  -1   7   7          0.16         -3.85        17.53 o                         
   0   7   7        786.31       1041.34        59.54 o                         
   1   7   7        256.34        285.24        24.03 o                         
   2   7   7        331.34        359.52        26.89 o                         
   3   7   7         21.35         35.86        10.84 o                         
   4   7   7          3.98          2.34         2.99 o                         
   5   7   7          0.18         -2.04         2.77 o                         
   6   7   7          3.53          2.35         2.11 o                         
   7   7   7         17.77         14.86         4.85 o                         
   8   7   7          0.07          0.23         2.07 o                         
  -6   8   7          5.43          6.74         3.36 o                         
  -5   8   7         50.49         43.68         5.07 o                         
  -4   8   7         55.66         50.89         9.44 o                         
  -3   8   7         29.19         28.72         4.60 o                         
  -2   8   7        470.17        487.32        13.90 o                         
  -1   8   7       1443.10       1479.82        29.99 o                         
   0   8   7        313.76        290.02        33.32 o                         
   1   8   7         33.82         24.14        19.69 o                         
   2   8   7         33.31         27.05         9.96 o                         
   3   8   7          7.46          6.31         3.06 o                         
   4   8   7         77.18         67.27         8.42 o                         
   5   8   7          0.15         -0.34         2.31 o                         
   6   8   7         42.76         38.71         4.02 o                         
   7   8   7          5.05          8.90         2.56 o                         
   8   8   7         78.61         79.61         5.98 o                         
  -6   9   7          2.01          0.14         2.35 o                         
  -5   9   7         66.80         70.40         5.96 o                         
  -4   9   7        583.68        570.20        20.51 o                         
  -3   9   7         39.33         34.25         4.03 o                         
  -2   9   7         20.30         19.36         2.88 o                         
  -1   9   7        245.06        237.43         9.53 o                         
   0   9   7          7.50          5.07         1.70 o                         
   1   9   7         24.11         20.76         3.48 o                         
   2   9   7          5.49          7.01         2.26 o                         
   3   9   7        150.15        157.74        12.33 o                         
   4   9   7        110.55         99.59        10.06 o                         
   5   9   7         64.59         72.19         8.79 o                         
   6   9   7          9.39          8.32         2.64 o                         
   7   9   7          2.89          8.31         3.15 o                         
  -5  10   7          1.33          1.11         1.57 o                         
  -4  10   7          0.68          0.51         1.75 o                         
  -3  10   7        165.18        156.45         7.87 o                         
  -2  10   7         19.23         16.17         2.97 o                         
  -1  10   7          0.41          1.27         1.83 o                         
   0  10   7        104.48        105.95         7.66 o                         
   1  10   7        555.03        545.04        17.04 o                         
   2  10   7        561.53        515.60        16.68 o                         
   3  10   7          7.42          4.20         3.03 o                         
   4  10   7          0.30         -2.53         3.20 o                         
   5  10   7         40.88         32.80         6.06 o                         
   6  10   7         21.01         30.34         6.33 o                         
   7  10   7         15.27         23.07         4.67 o                         
  -5  11   7          0.99          2.34         2.28 o                         
  -4  11   7         11.22         15.40         4.36 o                         
  -3  11   7         13.39         11.74         2.25 o                         
  -2  11   7        515.68        523.36        31.43 o                         
  -1  11   7         24.43         20.10         5.43 o                         
   0  11   7        147.17        162.99        12.09 o                         
   1  11   7          0.15          0.01         1.76 o                         
   2  11   7        123.88        116.79         8.03 o                         
   3  11   7          1.45          1.64         2.65 o                         
   4  11   7          2.27          1.31         2.46 o                         
   5  11   7          3.92          1.86         2.27 o                         
   6  11   7          7.62          6.20         3.18 o                         
  -4  12   7          3.93          1.53         2.00 o                         
  -3  12   7         98.05        105.40         9.99 o                         
  -2  12   7        376.97        385.50        20.37 o                         
  -1  12   7         85.72        100.47        11.01 o                         
   0  12   7         41.75         43.46         4.97 o                         
   1  12   7          1.46          1.25         1.88 o                         
   2  12   7          1.59          1.74         2.01 o                         
   3  12   7         44.71         49.83         6.98 o                         
   4  12   7         26.31         19.52         4.31 o                         
   5  12   7          5.87          4.23         2.33 o                         
   6  12   7         11.96         16.03         3.69 o                         
  -3  13   7          4.65          2.84         2.03 o                         
  -2  13   7          9.86         11.48         4.20 o                         
  -1  13   7          5.48          6.76         3.35 o                         
   0  13   7         34.35         29.95         3.86 o                         
   1  13   7          9.99         11.73         2.68 o                         
   2  13   7         54.61         57.83         5.15 o                         
   3  13   7        136.46        148.21        10.67 o                         
   4  13   7         13.66          8.17         2.85 o                         
   5  13   7          0.08          0.73         1.12 o                         
  -1  14   7         93.42        101.56         9.20 o                         
   0  14   7        699.13        820.24        31.52 o                         
   1  14   7          0.18          0.00         1.33 o                         
   2  14   7          2.91          3.14         2.00 o                         
   3  14   7          7.68          3.85         2.31 o                         
   1 -11   8          2.26          0.49         1.70 o                         
   2 -11   8        112.68        129.75         5.90 o                         
  -2 -10   8        407.20        437.56        15.04 o                         
  -1 -10   8        267.62        302.84        13.97 o                         
   0 -10   8         42.82         53.11         6.25 o                         
   1 -10   8          0.41         -1.24         1.24 o                         
   2 -10   8          3.09          4.47         2.55 o                         
   3 -10   8         88.16        100.79         8.97 o                         
   4 -10   8         57.22         69.94         6.50 o                         
  -3  -9   8         59.04         58.73         3.83 o                         
  -2  -9   8        199.68        229.11        12.77 o                         
  -1  -9   8          0.01          1.73         2.59 o                         
   0  -9   8        165.08        164.22        12.16 o                         
   1  -9   8          4.57          4.59         1.98 o                         
   2  -9   8        130.94        132.66        11.35 o                         
   3  -9   8        302.89        298.99        16.79 o                         
   4  -9   8          1.54          0.46         2.57 o                         
   5  -9   8          7.27          2.87         2.00 o                         
  -4  -8   8         20.35         20.14         2.38 o                         
  -3  -8   8          2.09          3.11         1.54 o                         
  -2  -8   8          7.11          6.54         2.18 o                         
  -1  -8   8        484.29        501.49        21.81 o                         
   0  -8   8        651.33        658.32        25.45 o                         
   1  -8   8        284.01        281.08        11.83 o                         
   2  -8   8         59.83         54.64         7.72 o                         
   3  -8   8         64.62         59.42         8.17 o                         
   4  -8   8          8.07         14.83         4.26 o                         
   5  -8   8          3.82          1.31         2.48 o                         
   6  -8   8          1.05          0.24         2.00 o                         
  -4  -7   8         19.70         18.49         2.62 o                         
  -3  -7   8         50.19         53.81         4.80 o                         
  -2  -7   8          0.98          6.39         3.82 o                         
  -1  -7   8        116.22        108.08        10.81 o                         
   0  -7   8       1260.78       1303.38        36.81 o                         
   1  -7   8         28.41         25.22         3.85 o                         
   2  -7   8          0.08          1.17         2.48 o                         
   3  -7   8         51.88         55.07         7.94 o                         
   4  -7   8        124.86        123.95        11.92 o                         
   5  -7   8        849.58        930.40        30.55 o                         
   6  -7   8        274.70        242.20        14.27 o                         
   7  -7   8        133.31        158.81        10.00 o                         
  -5  -6   8          2.61          3.11         2.19 o                         
  -4  -6   8         30.07         37.65         4.19 o                         
  -3  -6   8         67.08         66.30         9.96 o                         
  -2  -6   8         58.76         57.38         5.51 o                         
  -1  -6   8          6.22          2.67         3.24 o                         
   0  -6   8         37.13         34.49         4.25 o                         
   1  -6   8        454.42        452.08        12.75 o                         
   2  -6   8        139.22        114.41        13.12 o                         
   3  -6   8        339.95        367.65        20.17 o                         
   4  -6   8        103.00        111.81        11.33 o                         
   5  -6   8         53.14         46.40         6.03 o                         
   6  -6   8        146.36        150.02         8.57 o                         
   7  -6   8          4.21          2.53         1.82 o                         
  -5  -5   8        124.21        126.88        10.30 o                         
  -4  -5   8         86.96         75.18         4.90 o                         
  -3  -5   8          0.15          0.31         1.40 o                         
  -2  -5   8         53.51         54.18         8.23 o                         
  -1  -5   8         87.78         93.95         7.33 o                         
   0  -5   8         88.21        103.83         7.54 o                         
   1  -5   8        176.34        164.70         9.44 o                         
   2  -5   8        233.00        231.30        11.25 o                         
   3  -5   8         28.00         21.28         5.87 o                         
   4  -5   8         45.85         47.23         5.18 o                         
   5  -5   8          0.46          1.09         1.83 o                         
   6  -5   8          0.32          1.30         2.47 o                         
   7  -5   8        175.38        201.09        14.50 o                         
   8  -5   8        183.36        188.52        12.04 o                         
  -6  -4   8          0.66          0.05         1.91 o                         
  -5  -4   8         19.54         21.35         3.53 o                         
  -4  -4   8         43.49         44.24         3.38 o                         
  -3  -4   8         10.52          9.76         2.25 o                         
  -2  -4   8        454.66        473.58        12.86 o                         
  -1  -4   8         10.77          8.73         1.98 o                         
   0  -4   8          4.45          2.98         2.85 o                         
   1  -4   8          9.69         12.28         8.67 o                         
   2  -4   8         65.43         73.89        10.29 o                         
   3  -4   8          2.48         -3.81         4.62 o                         
   4  -4   8         22.17         18.14         3.13 o                         
   5  -4   8        193.18        210.31        10.80 o                         
   6  -4   8        612.99        626.09        27.08 o                         
   7  -4   8         17.80         23.50         5.74 o                         
   8  -4   8          0.97         -1.10         2.90 o                         
  -6  -3   8          2.83         -1.27         2.47 o                         
  -5  -3   8          0.14          3.06         2.05 o                         
  -4  -3   8        269.97        281.34         8.31 o                         
  -3  -3   8         82.15         85.72         5.62 o                         
  -2  -3   8         77.59         85.07         6.55 o                         
  -1  -3   8        286.38        258.05        15.42 o                         
   0  -3   8          0.21         -2.84        11.70 o                         
   1  -3   8        275.62        290.78        19.92 o                         
   2  -3   8         16.01         -5.61         5.61 o                         
   3  -3   8       1287.71       1166.59        66.24 o                         
   4  -3   8       1151.22       1141.25        33.63 o                         
   5  -3   8        717.70        747.35        20.04 o                         
   6  -3   8          0.91         -1.10         3.19 o                         
   7  -3   8         74.01         74.11         9.75 o                         
   8  -3   8         10.09          7.79         3.70 o                         
  -6  -2   8          1.75          0.79         2.25 o                         
  -5  -2   8         28.95         24.07         2.96 o                         
  -4  -2   8         51.77         52.14         4.43 o                         
  -3  -2   8         23.45         24.78         4.11 o                         
  -2  -2   8        197.47        205.57         9.67 o                         
  -1  -2   8         68.35         60.13        11.13 o                         
   0  -2   8        438.36        437.23        28.07 o                         
   1  -2   8        361.26        375.65        42.96 o                         
   2  -2   8        251.95        233.41        25.36 o                         
   3  -2   8          3.48         -2.37        11.30 o                         
   4  -2   8        772.27        740.17        52.02 o                         
   5  -2   8          1.74         -2.89         3.74 o                         
   6  -2   8         77.91         77.78         9.96 o                         
   7  -2   8          1.05          2.34         3.46 o                         
   8  -2   8        299.28        284.53        17.29 o                         
   9  -2   8         53.03         55.77         3.83 o                         
  -6  -1   8          6.73          5.87         1.69 o                         
  -5  -1   8          0.03         -0.29         1.56 o                         
  -4  -1   8         26.87         21.24         3.05 o                         
  -3  -1   8         15.34          9.54         4.21 o                         
  -2  -1   8        166.41        135.53        38.84 o                         
  -1  -1   8        152.09        139.94        16.33 o                         
   0  -1   8        589.40        584.02        54.20 o                         
   1  -1   8       1515.86       1485.09        85.41 o                         
   2  -1   8        121.56        100.48        13.33 o                         
   3  -1   8          9.09         16.21         7.65 o                         
   4  -1   8        110.78         96.49        13.32 o                         
   5  -1   8        121.80        124.76        11.96 o                         
   6  -1   8       1459.83       1413.90        41.08 o                         
   7  -1   8        733.57        761.90        30.26 o                         
   8  -1   8         12.05          7.79         3.65 o                         
   9  -1   8         39.48         32.86         3.79 o                         
  -7   0   8          0.01         -2.07         2.07 o                         
  -6   0   8         24.44         18.33         2.48 o                         
  -5   0   8         32.84         34.69         3.61 o                         
  -4   0   8        204.91        202.51        10.64 o                         
  -3   0   8         19.13         19.88         3.19 o                         
  -2   0   8        193.71        197.69        24.21 o                         
  -1   0   8          1.41          2.60         8.50 o                         
   0   0   8        154.31        165.78        29.48 o                         
   1   0   8         62.35         72.56        12.02 o                         
   2   0   8        114.28        124.56        14.66 o                         
   3   0   8        159.50        130.13        20.42 o                         
   4   0   8          8.53          1.23         8.16 o                         
   5   0   8          2.84          0.43         2.57 o                         
   6   0   8        107.10        101.27        11.35 o                         
   7   0   8          7.10          8.32         4.04 o                         
   8   0   8        136.08        144.58        12.59 o                         
   9   0   8          9.43          9.47         2.25 o                         
  -7   1   8          8.75          9.44         3.02 o                         
  -6   1   8          5.22          2.38         2.23 o                         
  -5   1   8         11.16          7.20         2.59 o                         
  -4   1   8         98.31         90.16         7.29 o                         
  -3   1   8        275.02        270.06        11.30 o                         
  -2   1   8        163.54        160.41        18.62 o                         
  -1   1   8         17.30          9.16         9.27 o                         
   0   1   8          6.89         21.31        12.06 o                         
   1   1   8        878.16        918.14        67.13 o                         
   2   1   8       2481.88       2477.80       110.19 o                         
   3   1   8          1.94         -5.16         6.17 o                         
   4   1   8        617.09        544.74        32.07 o                         
   5   1   8        105.04        113.01         9.18 o                         
   6   1   8         11.70          9.16         4.38 o                         
   7   1   8         22.65         22.24         6.05 o                         
   8   1   8        202.19        214.71        10.96 o                         
   9   1   8         17.70         18.00         2.76 o                         
  -7   2   8         40.64         36.61         5.00 o                         
  -6   2   8          7.70          9.02         2.67 o                         
  -5   2   8         11.31          7.02         2.81 o                         
  -4   2   8        118.50        113.51         7.46 o                         
  -3   2   8          0.68          0.05         1.43 o                         
  -2   2   8        408.53        416.35        48.89 o                         
  -1   2   8        736.94        703.04        60.99 o                         
   0   2   8         58.59         45.22        15.42 o                         
   1   2   8         20.06         11.02        10.59 o                         
   2   2   8       1094.88       1143.03        48.88 o                         
   3   2   8        229.01        249.87        32.09 o                         
   4   2   8        126.05        130.74        12.87 o                         
   5   2   8         58.62         50.51         7.20 o                         
   6   2   8         95.20         86.00         5.04 o                         
   7   2   8         71.75         75.19         9.95 o                         
   8   2   8         74.70         79.59        10.38 o                         
   9   2   8          5.36          5.56         1.99 o                         
  -7   3   8         17.31         18.56         3.90 o                         
  -6   3   8          0.36         -2.16         2.24 o                         
  -5   3   8         14.57         10.49         3.14 o                         
  -4   3   8          0.20         -1.68         1.71 o                         
  -3   3   8          3.40          1.24         1.67 o                         
  -2   3   8        131.75        111.97        25.01 o                         
  -1   3   8       1026.20       1032.40        43.88 o                         
   0   3   8       1126.22       1165.67        31.50 o                         
   1   3   8         18.32         10.83         3.34 o                         
   2   3   8         10.43         -2.62         7.95 o                         
   3   3   8         12.87         13.76         5.86 o                         
   4   3   8       1129.41       1041.95        62.86 o                         
   5   3   8        645.22        635.77        24.27 o                         
   6   3   8         33.35         26.02         4.13 o                         
   7   3   8          5.53          2.48         1.65 o                         
   8   3   8         36.78         30.79         4.42 o                         
   9   3   8          4.40          4.40         1.75 o                         
  -7   4   8          0.60          0.66         1.90 o                         
  -6   4   8        109.77        131.79         7.86 o                         
  -5   4   8         27.78         23.05         4.05 o                         
  -4   4   8        197.43        195.18        10.42 o                         
  -3   4   8          2.30          3.05         2.97 o                         
  -2   4   8         80.66         85.30        13.64 o                         
  -1   4   8         51.66         48.01        10.37 o                         
   0   4   8          0.31         -0.93         2.43 o                         
   1   4   8        456.40        452.76        27.47 o                         
   2   4   8         93.99         87.53         9.27 o                         
   3   4   8        134.48        136.74        16.09 o                         
   4   4   8         36.43         37.56        10.18 o                         
   5   4   8         24.93         25.07         4.93 o                         
   6   4   8        230.37        231.91        11.64 o                         
   7   4   8          1.97          2.26         1.85 o                         
   8   4   8          0.04         -2.00         4.89 o                         
   9   4   8         15.94         21.51         4.92 o                         
  -6   5   8         11.86         10.57         2.79 o                         
  -5   5   8        199.36        204.71         9.85 o                         
  -4   5   8         84.22         81.51         6.96 o                         
  -3   5   8          0.68         -0.67         2.08 o                         
  -2   5   8         13.65         11.82         4.96 o                         
  -1   5   8        193.07        164.64        19.13 o                         
   0   5   8         10.78          8.49         4.37 o                         
   1   5   8         61.81         65.78         8.11 o                         
   2   5   8       1130.76       1201.33        38.83 o                         
   3   5   8         55.91         42.77         7.39 o                         
   4   5   8        223.76        165.34        29.14 o                         
   5   5   8        169.58        161.69        12.54 o                         
   6   5   8          2.08          4.09         2.56 o                         
   7   5   8        190.87        193.83         8.97 o                         
   8   5   8          2.26          2.57         1.60 o                         
   9   5   8          3.95          5.94         3.12 o                         
  -6   6   8          1.82         -1.06         1.88 o                         
  -5   6   8         27.73         26.81         3.25 o                         
  -4   6   8        245.21        249.50        12.23 o                         
  -3   6   8         79.96         79.70         7.12 o                         
  -2   6   8         40.15         33.31         5.80 o                         
  -1   6   8         45.56         73.40        12.19 o                         
   0   6   8        411.74        407.32        22.19 o                         
   1   6   8        526.56        535.63        33.15 o                         
   2   6   8         32.91         43.43         9.66 o                         
   3   6   8         32.93         39.79         9.40 o                         
   4   6   8          3.01         11.82         3.86 o                         
   5   6   8         12.56         17.68         3.40 o                         
   6   6   8        372.76        391.49        15.26 o                         
   7   6   8         45.06         51.32         4.59 o                         
   8   6   8         38.75         34.50         4.50 o                         
  -6   7   8          1.39         -1.46         1.73 o                         
  -5   7   8          1.85          1.85         1.61 o                         
  -4   7   8          9.96         10.10         3.26 o                         
  -3   7   8        458.28        442.27        24.33 o                         
  -2   7   8        905.27        844.26        27.37 o                         
  -1   7   8          1.14         -3.26         3.26 o                         
   0   7   8         65.53         97.79        20.35 o                         
   1   7   8        121.62        117.79        16.20 o                         
   2   7   8        213.41        178.23        22.00 o                         
   3   7   8        146.80        144.65        11.53 o                         
   4   7   8         20.01         15.25         4.65 o                         
   5   7   8         34.67         42.34         4.82 o                         
   6   7   8        213.28        197.27        10.86 o                         
   7   7   8         41.06         46.43        13.73 o                         
   8   7   8         40.48         37.49         4.38 o                         
  -6   8   8         89.85         92.12         6.89 o                         
  -5   8   8        128.54        137.15         8.08 o                         
  -4   8   8         56.43         53.50         5.75 o                         
  -3   8   8         66.83         62.80         9.62 o                         
  -2   8   8          0.41          3.00         3.36 o                         
  -1   8   8         97.98         85.62         7.11 o                         
   0   8   8         23.51         32.69         6.43 o                         
   1   8   8         18.15         14.84         2.96 o                         
   2   8   8         20.48         12.50         3.19 o                         
   3   8   8        637.92        586.43        17.48 o                         
   4   8   8         76.45         80.29         9.15 o                         
   5   8   8          0.03         -4.20         4.20 o                         
   6   8   8         16.37         20.55         4.75 o                         
   7   8   8         20.06         28.31         6.17 o                         
   8   8   8        404.71        416.70        19.04 o                         
  -5   9   8         13.57         19.59         3.04 o                         
  -4   9   8         24.02         23.35         4.01 o                         
  -3   9   8         17.31         18.57         3.77 o                         
  -2   9   8          3.34          1.86         2.00 o                         
  -1   9   8        139.90        135.35        12.90 o                         
   0   9   8        678.22        659.85        28.60 o                         
   1   9   8         14.81         14.61         3.07 o                         
   2   9   8          1.19          0.06         2.96 o                         
   3   9   8          2.69          2.46         1.86 o                         
   4   9   8          6.72          5.76         3.35 o                         
   5   9   8         44.20         56.55         7.73 o                         
   6   9   8          6.37          5.68         2.27 o                         
   7   9   8          0.52          0.14         2.62 o                         
  -5  10   8         71.10         76.68         6.96 o                         
  -4  10   8          4.25          7.35         2.49 o                         
  -3  10   8        249.70        250.29        20.61 o                         
  -2  10   8        139.77        165.87        14.25 o                         
  -1  10   8        252.50        230.59        16.90 o                         
   0  10   8        110.66        107.77         7.68 o                         
   1  10   8          0.55         -0.29         3.89 o                         
   2  10   8         14.38         10.40         2.67 o                         
   3  10   8        127.59        130.12         8.33 o                         
   4  10   8          7.46         10.88         4.05 o                         
   5  10   8         43.55         41.78         6.49 o                         
   6  10   8         21.60         17.38         3.16 o                         
   7  10   8          0.23         -0.45         2.18 o                         
  -4  11   8        349.32        374.63        17.13 o                         
  -3  11   8         29.03         28.74         5.55 o                         
  -2  11   8          0.07          1.85         2.69 o                         
  -1  11   8         23.16         18.87         5.13 o                         
   0  11   8         54.21         43.29         4.98 o                         
   1  11   8         13.10         11.72         4.88 o                         
   2  11   8          0.47         -1.57         1.83 o                         
   3  11   8          3.08          7.11         3.23 o                         
   4  11   8         25.49         24.01         5.07 o                         
   5  11   8         68.42         63.90         5.27 o                         
   6  11   8          2.71          2.08         1.48 o                         
  -3  12   8          0.46          3.16         1.93 o                         
  -2  12   8         70.95         71.21         8.81 o                         
  -1  12   8         60.31         64.69         8.80 o                         
   0  12   8         11.69         16.95         3.14 o                         
   1  12   8        463.66        490.96        15.86 o                         
   2  12   8          5.45          6.70         2.14 o                         
   3  12   8          4.17          8.23         3.27 o                         
   4  12   8         11.53         15.05         4.11 o                         
   5  12   8         73.24         72.27         5.05 o                         
  -2  13   8        482.48        530.78        22.08 o                         
  -1  13   8         61.48         65.77         5.37 o                         
   0  13   8         11.00         16.81         3.09 o                         
   1  13   8          0.04          0.86         1.55 o                         
   2  13   8          4.13          1.67         1.53 o                         
   3  13   8          2.23          1.87         2.47 o                         
   4  13   8         38.05         37.28         4.96 o                         
   0  14   8         37.10         33.58         5.39 o                         
   1  14   8         13.71         18.35         3.74 o                         
   2  14   8          0.05         -0.09         1.54 o                         
   0 -10   9         40.08         38.61         4.41 o                         
   1 -10   9         91.48         90.81         6.47 o                         
   2 -10   9        102.32        111.50         7.90 o                         
   3 -10   9         57.77         52.64         5.57 o                         
  -2  -9   9          5.23          8.38         2.47 o                         
  -1  -9   9         31.44         25.06         4.28 o                         
   0  -9   9          0.21         -1.12         2.12 o                         
   1  -9   9         14.75         13.92         2.42 o                         
   2  -9   9         37.19         36.21         5.39 o                         
   3  -9   9         62.53         62.24         7.06 o                         
   4  -9   9          9.24          7.50         3.10 o                         
  -3  -8   9         22.58         16.44         2.09 o                         
  -2  -8   9        137.32        139.21         9.80 o                         
  -1  -8   9          0.27          0.58         2.23 o                         
   0  -8   9        206.02        217.05        13.65 o                         
   1  -8   9        144.71        146.57         7.97 o                         
   2  -8   9          5.30          2.66         2.45 o                         
   3  -8   9        237.17        247.82        15.25 o                         
   4  -8   9        275.41        298.43        16.42 o                         
   5  -8   9        405.80        418.04        17.93 o                         
   6  -8   9         52.90         58.80         5.66 o                         
  -3  -7   9          5.72          9.83         2.99 o                         
  -2  -7   9         10.61          7.16         3.22 o                         
  -1  -7   9         25.35         20.73         4.96 o                         
   0  -7   9          4.43          0.22         2.76 o                         
   1  -7   9        128.27        135.92         8.14 o                         
   2  -7   9          1.49          1.34         1.97 o                         
   3  -7   9         28.44         31.64         6.03 o                         
   4  -7   9         72.99         71.11         8.68 o                         
   5  -7   9         11.55          9.85         3.42 o                         
   6  -7   9         40.03         35.81         5.29 o                         
  -4  -6   9          0.28          1.65         2.57 o                         
  -3  -6   9          0.28         -1.13         1.40 o                         
  -2  -6   9          3.69          3.37         1.89 o                         
  -1  -6   9         98.83         94.24         9.90 o                         
   0  -6   9         68.02         67.12         8.53 o                         
   1  -6   9         85.49         87.71         6.84 o                         
   2  -6   9        179.13        164.93        13.20 o                         
   3  -6   9          5.36          2.62         2.76 o                         
   4  -6   9         24.15         30.06         6.02 o                         
   5  -6   9          1.99          1.37         1.65 o                         
   6  -6   9        101.79         94.21         6.31 o                         
   7  -6   9         69.89         78.60         7.31 o                         
  -5  -5   9         33.30         26.27         4.04 o                         
  -4  -5   9          4.55          3.64         1.62 o                         
  -3  -5   9         38.91         45.96         3.78 o                         
  -2  -5   9         27.21         26.01         3.10 o                         
  -1  -5   9          4.73          2.88         2.45 o                         
   0  -5   9        108.40        106.78         7.45 o                         
   1  -5   9          0.27         -0.87         1.72 o                         
   2  -5   9          1.01          0.70         1.79 o                         
   3  -5   9         67.45         58.37         5.83 o                         
   4  -5   9        189.29        192.82        14.59 o                         
   5  -5   9        380.23        409.70        14.38 o                         
   6  -5   9        112.80        104.90         7.03 o                         
   7  -5   9         21.37         29.57         5.55 o                         
  -5  -4   9         14.61         12.99         3.64 o                         
  -4  -4   9          2.96          1.31         1.31 o                         
  -3  -4   9        162.24        170.71         7.36 o                         
  -2  -4   9         47.02         50.06         5.27 o                         
  -1  -4   9         15.94         18.04         4.78 o                         
   0  -4   9         30.92         25.13         3.74 o                         
   1  -4   9        497.43        499.82        23.54 o                         
   2  -4   9       1104.10       1169.92        36.42 o                         
   3  -4   9       1047.67       1084.45        24.46 o                         
   4  -4   9         43.54         43.11         7.10 o                         
   5  -4   9         63.01         64.01         6.03 o                         
   6  -4   9          2.24          1.71         2.25 o                         
   7  -4   9         28.94         37.42         6.37 o                         
   8  -4   9          1.27          5.64         3.06 o                         
  -5  -3   9         28.52         28.83         5.28 o                         
  -4  -3   9         46.72         47.30         3.38 o                         
  -3  -3   9        119.18        120.28         6.38 o                         
  -2  -3   9         97.76         98.90         7.00 o                         
  -1  -3   9        168.48        180.04         9.34 o                         
   0  -3   9        115.15        110.34        10.57 o                         
   1  -3   9          0.09          1.34         1.73 o                         
   2  -3   9        350.79        380.39        20.23 o                         
   3  -3   9        238.75        252.58        16.58 o                         
   4  -3   9          1.93          2.68         2.70 o                         
   5  -3   9          0.19          5.68         3.70 o                         
   6  -3   9          9.74         11.23         4.56 o                         
   7  -3   9        219.68        220.38        15.33 o                         
   8  -3   9        255.27        288.90        15.70 o                         
  -6  -2   9          4.48          3.24         2.07 o                         
  -5  -2   9          0.30          1.15         1.94 o                         
  -4  -2   9          0.68          0.14         1.61 o                         
  -3  -2   9        232.92        212.30         8.45 o                         
  -2  -2   9         60.67         64.89         5.70 o                         
  -1  -2   9        319.11        307.54         9.80 o                         
   0  -2   9          9.27          7.34         2.60 o                         
   1  -2   9         30.12         32.98        16.68 o                         
   2  -2   9         52.86         56.98        14.53 o                         
   3  -2   9         13.08          8.69         3.27 o                         
   4  -2   9        545.34        558.47        23.27 o                         
   5  -2   9        193.65        172.48         9.78 o                         
   6  -2   9         14.34         10.62         4.99 o                         
   7  -2   9         62.21         63.47         8.45 o                         
   8  -2   9          0.35         -1.32         2.62 o                         
  -6  -1   9         39.32         36.57         2.86 o                         
  -5  -1   9         37.19         40.35         3.55 o                         
  -4  -1   9          8.82          6.75         1.95 o                         
  -3  -1   9         57.63         60.22         4.49 o                         
  -2  -1   9        613.11        605.39        19.94 o                         
  -1  -1   9         96.88         99.93         5.54 o                         
   0  -1   9         56.21         82.66        12.71 o                         
   1  -1   9        115.40         64.93        19.81 o                         
   2  -1   9         83.50        102.78        22.73 o                         
   3  -1   9        136.76        127.25        14.86 o                         
   4  -1   9         61.80         57.39         7.64 o                         
   5  -1   9        322.25        344.99        19.54 o                         
   6  -1   9          5.69          7.04         3.66 o                         
   7  -1   9         23.76         22.45         5.40 o                         
   8  -1   9         25.33         24.42         5.45 o                         
   9  -1   9          0.10          3.30         1.84 o                         
  -6   0   9          3.06          0.20         1.11 o                         
  -5   0   9         98.39         99.31         5.53 o                         
  -4   0   9         36.88         32.80         4.45 o                         
  -3   0   9         39.82         36.21         4.26 o                         
  -2   0   9         18.45         25.93         3.80 o                         
  -1   0   9        256.62        226.98        21.55 o                         
   0   0   9        654.66        666.34        60.14 o                         
   1   0   9        438.73        448.07        48.65 o                         
   2   0   9        201.51        205.48        19.55 o                         
   3   0   9          6.67         26.39         9.48 o                         
   4   0   9        218.66        233.63        15.25 o                         
   5   0   9          0.05         -3.19         3.19 o                         
   6   0   9          0.67         -1.45         2.83 o                         
   7   0   9        229.43        254.26        17.23 o                         
   8   0   9          0.35         -1.43         3.55 o                         
   9   0   9          0.86         -2.72         2.72 o                         
  -6   1   9          2.74          5.40         1.70 o                         
  -5   1   9          2.40          1.08         1.50 o                         
  -4   1   9         15.38         10.13         2.87 o                         
  -3   1   9        259.43        255.76        11.10 o                         
  -2   1   9        343.76        350.75        13.11 o                         
  -1   1   9         70.49         47.36        17.81 o                         
   0   1   9        455.99        382.68        46.04 o                         
   1   1   9         98.29        133.74        27.60 o                         
   2   1   9        158.37        171.07        30.89 o                         
   3   1   9         26.07         32.50        10.28 o                         
   4   1   9         33.00         23.66         4.55 o                         
   5   1   9        379.76        351.80        19.77 o                         
   6   1   9        744.93        733.21        29.44 o                         
   7   1   9          2.15          2.23         2.79 o                         
   8   1   9        114.32        116.25        11.03 o                         
   9   1   9         10.41          7.83         1.84 o                         
  -6   2   9          0.10          2.42         1.58 o                         
  -5   2   9         24.42         22.49         3.59 o                         
  -4   2   9          0.57         -1.06         1.34 o                         
  -3   2   9        158.95        140.82         8.45 o                         
  -2   2   9        381.35        368.92        13.28 o                         
  -1   2   9        113.49         89.78        22.90 o                         
   0   2   9         27.92         27.02         7.39 o                         
   1   2   9         48.14         62.58        21.66 o                         
   2   2   9        112.00        110.31        23.59 o                         
   3   2   9       1872.95       1836.98        88.93 o                         
   4   2   9          3.47         -1.56        10.93 o                         
   5   2   9         10.36          6.39         3.08 o                         
   6   2   9        147.40        149.29        13.60 o                         
   7   2   9        111.86        114.03        11.89 o                         
   8   2   9          3.72          7.60         2.45 o                         
   9   2   9        240.46        220.10         8.53 o                         
  -6   3   9          3.39          3.30         2.92 o                         
  -5   3   9         65.57         56.90         7.88 o                         
  -4   3   9         57.34         51.33         5.18 o                         
  -3   3   9         45.44         36.05         4.42 o                         
  -2   3   9         15.55         18.10         3.43 o                         
  -1   3   9        150.88        146.16        30.28 o                         
   0   3   9        267.69        255.24        22.81 o                         
   1   3   9        232.10        203.55        20.42 o                         
   2   3   9        551.78        538.34        35.67 o                         
   3   3   9          3.54          4.83         4.05 o                         
   4   3   9        584.65        589.83        22.68 o                         
   5   3   9         20.37         22.48         4.98 o                         
   6   3   9         10.71         14.25         3.09 o                         
   7   3   9         30.99         25.33         6.44 o                         
   8   3   9        175.24        203.02        14.20 o                         
   9   3   9         25.90         25.66         2.91 o                         
  -6   4   9         29.14         36.42         5.52 o                         
  -5   4   9         59.93         54.04         7.55 o                         
  -4   4   9          0.08          0.17         1.42 o                         
  -3   4   9        106.05         91.36         6.47 o                         
  -2   4   9        159.29        160.19        12.86 o                         
  -1   4   9         53.00         51.00         5.93 o                         
   0   4   9        333.23        367.89        28.09 o                         
   1   4   9        453.24        481.63        21.94 o                         
   2   4   9        214.61        194.75        20.15 o                         
   3   4   9        154.55        157.32        27.92 o                         
   4   4   9        318.20        322.18        19.89 o                         
   5   4   9        456.08        455.75        21.03 o                         
   6   4   9          0.43          2.36         4.14 o                         
   7   4   9         33.62         31.25         4.59 o                         
   8   4   9         10.91          7.84         2.46 o                         
   9   4   9         24.93         26.37         4.61 o                         
  -6   5   9          1.61          4.44         2.23 o                         
  -5   5   9        135.73        130.07         7.36 o                         
  -4   5   9          3.62          3.32         1.70 o                         
  -3   5   9        123.83        108.43         6.38 o                         
  -2   5   9         36.60         30.16         4.59 o                         
  -1   5   9        551.25        492.58        22.27 o                         
   0   5   9         97.47         81.16        10.51 o                         
   1   5   9          2.55         -1.81         3.72 o                         
   2   5   9        140.51        120.76        15.90 o                         
   3   5   9        766.15        676.11        20.97 o                         
   4   5   9       3264.78       3181.15       121.74 o                         
   5   5   9         16.56         19.55         4.82 o                         
   6   5   9         63.97         58.83         5.77 o                         
   7   5   9          4.85          4.41         1.96 o                         
   8   5   9          1.16         -0.32         1.71 o                         
  -6   6   9          0.14          1.70         1.68 o                         
  -5   6   9         57.99         63.59         5.10 o                         
  -4   6   9        253.35        254.93         9.43 o                         
  -3   6   9         81.95         73.34         7.00 o                         
  -2   6   9          0.36         -1.63         2.52 o                         
  -1   6   9          7.56          4.40         2.55 o                         
   0   6   9        333.30        300.63        12.79 o                         
   1   6   9        467.99        459.07        48.19 o                         
   2   6   9          6.92          5.89         2.64 o                         
   3   6   9        227.02        201.63        13.93 o                         
   4   6   9        173.60        164.18        10.66 o                         
   5   6   9       1459.72       1399.46        37.61 o                         
   6   6   9         61.88         70.86         6.52 o                         
   7   6   9         10.84         13.55         2.28 o                         
   8   6   9          0.22         -0.26         1.78 o                         
  -5   7   9          5.80          4.63         1.65 o                         
  -4   7   9         50.80         56.83         5.68 o                         
  -3   7   9         56.21         61.20         6.20 o                         
  -2   7   9          4.26          1.99         3.00 o                         
  -1   7   9         60.90         43.27         4.12 o                         
   0   7   9         24.79         29.60         4.26 o                         
   1   7   9         86.79         92.68         7.11 o                         
   2   7   9        792.34        767.22        26.84 o                         
   3   7   9          1.32          0.01         2.33 o                         
   4   7   9         45.45         44.39         4.94 o                         
   5   7   9        116.00         98.44        10.11 o                         
   6   7   9       1833.28       1933.62        32.38 o                         
   7   7   9         11.88          8.60         2.09 o                         
   8   7   9          0.44         -0.88         2.10 o                         
  -5   8   9          2.44          8.62         3.01 o                         
  -4   8   9         22.28         29.85         6.81 o                         
  -3   8   9         19.07         15.09         3.36 o                         
  -2   8   9        100.83         94.76        10.32 o                         
  -1   8   9         39.21         36.12         5.03 o                         
   0   8   9        154.89        137.74         9.11 o                         
   1   8   9          3.36          3.34         1.92 o                         
   2   8   9          0.00          1.86         3.65 o                         
   3   8   9        149.24        152.36        12.51 o                         
   4   8   9          3.02          0.82         2.54 o                         
   5   8   9         19.34         15.83         4.68 o                         
   6   8   9        126.79        123.08         8.08 o                         
   7   8   9        377.75        350.71        16.76 o                         
  -5   9   9         71.98         73.21         6.39 o                         
  -4   9   9          8.28          6.94         3.01 o                         
  -3   9   9        356.70        360.27        19.55 o                         
  -2   9   9          7.52          4.65         2.10 o                         
  -1   9   9          1.90          2.10         2.02 o                         
   0   9   9          0.31          1.13         2.15 o                         
   1   9   9        161.25        125.71         8.44 o                         
   2   9   9         40.36         35.97         4.70 o                         
   3   9   9         97.93        109.30        10.57 o                         
   4   9   9        141.90        145.07        12.10 o                         
   5   9   9          2.24          2.12         1.89 o                         
   6   9   9          4.59          2.84         3.16 o                         
   7   9   9          1.83          1.60         2.13 o                         
  -4  10   9          4.02          2.74         2.11 o                         
  -3  10   9          0.99          0.28         2.62 o                         
  -2  10   9         62.85         59.50         5.92 o                         
  -1  10   9          1.91          2.29         2.15 o                         
   0  10   9         71.23         64.51         6.51 o                         
   1  10   9         44.35         28.19         4.20 o                         
   2  10   9        133.16        115.13         8.10 o                         
   3  10   9        181.06        169.90        12.96 o                         
   4  10   9          1.15          2.44         2.78 o                         
   5  10   9          3.47          4.34         1.76 o                         
   6  10   9          4.64          2.07         1.68 o                         
  -4  11   9         16.68         20.68         3.82 o                         
  -3  11   9          7.62          9.98         3.24 o                         
  -2  11   9         16.69         14.62         2.95 o                         
  -1  11   9        203.75        218.48        10.86 o                         
   0  11   9        141.59        174.08         9.93 o                         
   1  11   9         22.50         21.04         3.70 o                         
   2  11   9          0.58          2.18         1.65 o                         
   3  11   9         15.76         11.16         3.75 o                         
   4  11   9         12.48         15.74         4.42 o                         
   5  11   9         60.77         70.14         7.37 o                         
   6  11   9          0.36          1.10         2.24 o                         
  -3  12   9          9.45          6.30         2.40 o                         
  -2  12   9          0.08         -1.07         1.67 o                         
  -1  12   9          0.09          0.87         2.01 o                         
   0  12   9          0.23          1.21         2.38 o                         
   1  12   9          0.48         -0.75         1.40 o                         
   2  12   9         55.54         60.76         7.31 o                         
   3  12   9        159.59        157.61        11.34 o                         
   4  12   9         14.35         13.72         3.70 o                         
   5  12   9         33.18         26.13         2.77 o                         
  -1  13   9          0.04          3.84         2.29 o                         
   0  13   9         11.83          7.32         2.79 o                         
   1  13   9         11.24         12.67         3.19 o                         
   2  13   9         36.91         37.27         5.23 o                         
   3  13   9         95.00        103.90         8.28 o                         
   4  13   9          3.09          2.99         2.47 o                         
   0  -9  10          5.01          5.02         2.01 o                         
   1  -9  10         30.74         28.86         3.72 o                         
   2  -9  10         48.50         52.32         5.43 o                         
   3  -9  10        139.76        146.90         9.00 o                         
  -1  -8  10         69.61         70.95         6.57 o                         
   0  -8  10          8.92          4.90         2.25 o                         
   1  -8  10         69.93         73.37         4.97 o                         
   2  -8  10         12.97         17.17         3.85 o                         
   3  -8  10         64.05         61.43         6.86 o                         
   4  -8  10         63.75         61.12         6.64 o                         
   5  -8  10          4.03          6.51         2.35 o                         
  -2  -7  10        103.87        105.36         8.13 o                         
  -1  -7  10        236.85        259.74        13.87 o                         
   0  -7  10         11.86          9.90         3.39 o                         
   1  -7  10         15.03         13.81         2.47 o                         
   2  -7  10         24.30         24.84         4.82 o                         
   3  -7  10         35.60         30.96         5.37 o                         
   4  -7  10         14.11         14.99         3.98 o                         
   5  -7  10          3.30          2.27         2.22 o                         
   6  -7  10          4.47          5.17         2.03 o                         
  -3  -6  10          0.06         -0.52         1.58 o                         
  -2  -6  10         15.17         11.64         2.29 o                         
  -1  -6  10          1.90          0.64         2.47 o                         
   0  -6  10         46.38         35.10         5.84 o                         
   1  -6  10         16.41         11.74         2.72 o                         
   2  -6  10        150.75        144.74        11.70 o                         
   3  -6  10        246.47        256.74        15.84 o                         
   4  -6  10        575.08        635.41        24.64 o                         
   5  -6  10         12.99         17.84         4.31 o                         
   6  -6  10         13.65         10.51         3.03 o                         
  -4  -5  10         32.62         29.72         2.76 o                         
  -3  -5  10         39.72         40.52         3.90 o                         
  -2  -5  10         12.76          9.93         2.33 o                         
  -1  -5  10         26.54         27.95         5.14 o                         
   0  -5  10        317.96        337.86        18.48 o                         
   1  -5  10        775.80        763.01        20.88 o                         
   2  -5  10         96.58         74.73         5.10 o                         
   3  -5  10        131.21        120.92         8.08 o                         
   4  -5  10          1.51          9.68         3.84 o                         
   5  -5  10         67.44         75.48         8.71 o                         
   6  -5  10          3.83          0.70         1.40 o                         
   7  -5  10          3.41         10.33         2.85 o                         
  -4  -4  10          6.11          6.80         3.23 o                         
  -3  -4  10         32.38         32.28         3.04 o                         
  -2  -4  10         51.98         58.09         5.22 o                         
  -1  -4  10         24.37         22.70         4.91 o                         
   0  -4  10          1.30         -0.69         1.73 o                         
   1  -4  10         60.98         61.97         5.76 o                         
   2  -4  10         15.42          8.02         2.45 o                         
   3  -4  10          1.28          0.65         1.84 o                         
   4  -4  10         25.74         23.75         3.73 o                         
   5  -4  10          7.13          8.35         3.18 o                         
   6  -4  10        523.40        557.26        17.66 o                         
   7  -4  10        267.89        290.50        15.03 o                         
  -5  -3  10         16.65         20.64         3.87 o                         
  -4  -3  10        125.97        134.17         5.58 o                         
  -3  -3  10          4.93          6.72         2.29 o                         
  -2  -3  10          0.30         -1.96         1.96 o                         
  -1  -3  10         37.31         43.50         5.76 o                         
   0  -3  10          0.06          3.54         3.40 o                         
   1  -3  10         51.88         51.19         7.43 o                         
   2  -3  10         41.21         36.50         6.73 o                         
   3  -3  10         83.75         86.76         9.94 o                         
   4  -3  10        141.25        137.66         8.62 o                         
   5  -3  10         44.72         42.84         5.35 o                         
   6  -3  10         14.17         11.24         3.01 o                         
   7  -3  10          0.31          1.91         2.63 o                         
   8  -3  10         12.54         18.24         3.84 o                         
  -5  -2  10         24.54         25.10         3.01 o                         
  -4  -2  10         16.36         14.16         2.28 o                         
  -3  -2  10        184.69        171.95         7.32 o                         
  -2  -2  10        121.18        119.37         7.60 o                         
  -1  -2  10         17.04         19.76         3.19 o                         
   0  -2  10          7.55          8.35         3.55 o                         
   1  -2  10        384.96        364.21        19.18 o                         
   2  -2  10        654.93        613.20        25.46 o                         
   3  -2  10         20.96         15.72         4.29 o                         
   4  -2  10         13.73          8.61         4.23 o                         
   5  -2  10          4.26          1.76         2.59 o                         
   6  -2  10         35.87         31.77         6.30 o                         
   7  -2  10        134.80        151.30        12.05 o                         
   8  -2  10          2.47          2.33         2.23 o                         
  -5  -1  10          5.37          5.49         1.64 o                         
  -4  -1  10         30.56         32.42         3.30 o                         
  -3  -1  10        298.76        308.34        10.34 o                         
  -2  -1  10        387.00        388.30        21.31 o                         
  -1  -1  10       1406.23       1388.88        25.15 o                         
   0  -1  10         44.38         34.95         4.71 o                         
   1  -1  10         77.46         62.83         6.58 o                         
   2  -1  10        108.32        101.98        10.19 o                         
   3  -1  10          0.31          0.20         1.92 o                         
   4  -1  10         38.38         35.99         5.83 o                         
   5  -1  10        101.54         87.11         9.70 o                         
   6  -1  10         56.48         59.86         8.46 o                         
   7  -1  10         66.15         62.36         8.17 o                         
   8  -1  10         82.49         91.10         8.86 o                         
  -5   0  10         91.04         95.03         4.84 o                         
  -4   0  10        100.25        105.12         5.63 o                         
  -3   0  10         36.62         44.79         3.95 o                         
  -2   0  10        115.56        115.61         7.52 o                         
  -1   0  10        879.54        916.65        16.71 o                         
   0   0  10       1187.44       1151.75        22.89 o                         
   1   0  10          0.58          0.60         1.99 o                         
   2   0  10        178.46        161.85         8.77 o                         
   3   0  10        387.38        333.82        18.10 o                         
   4   0  10       1472.72       1434.14        54.09 o                         
   5   0  10        704.25        701.57        27.15 o                         
   6   0  10        302.50        281.84        17.63 o                         
   7   0  10        112.99        113.21        11.18 o                         
   8   0  10         70.06         91.97         9.18 o                         
  -5   1  10          0.98          1.49         1.20 o                         
  -4   1  10         33.70         38.87         4.46 o                         
  -3   1  10        103.20        116.74         6.19 o                         
  -2   1  10          0.01          0.29         1.83 o                         
  -1   1  10        702.55        704.37        14.54 o                         
   0   1  10         13.11         11.92         2.04 o                         
   1   1  10       3502.79       3331.27        52.66 o                         
   2   1  10         37.48         29.71         4.20 o                         
   3   1  10         52.94         47.79         7.42 o                         
   4   1  10          0.21          4.33         2.51 o                         
   5   1  10         96.69        105.53        10.89 o                         
   6   1  10          0.01         -2.22         3.12 o                         
   7   1  10         38.17         29.91         6.04 o                         
   8   1  10         27.21         35.22         5.98 o                         
  -5   2  10          7.21          6.93         1.62 o                         
  -4   2  10         11.24          8.99         2.08 o                         
  -3   2  10         90.94         88.76         6.54 o                         
  -2   2  10         72.71         77.20         6.28 o                         
  -1   2  10         48.02         51.99         4.14 o                         
   0   2  10       2775.26       2583.61        33.96 o                         
   1   2  10       1284.84       1238.15        33.08 o                         
   2   2  10       1338.07       1284.17        34.46 o                         
   3   2  10          3.50         -0.79         2.97 o                         
   4   2  10         52.17         43.23         4.68 o                         
   5   2  10          0.41          3.77         2.88 o                         
   6   2  10        128.06        166.16        13.73 o                         
   7   2  10        593.53        657.52        26.53 o                         
   8   2  10        129.01        135.76        11.16 o                         
  -5   3  10          9.19         15.71         4.12 o                         
  -4   3  10         55.33         49.71         4.76 o                         
  -3   3  10        216.19        218.85        15.23 o                         
  -2   3  10          0.35         -1.23         1.95 o                         
  -1   3  10        519.36        503.47        15.13 o                         
   0   3  10        180.78        170.16         8.88 o                         
   1   3  10        274.22        251.11        10.79 o                         
   2   3  10        268.89        230.30        10.08 o                         
   3   3  10       1334.76       1202.13        23.29 o                         
   4   3  10         47.27         47.48         4.88 o                         
   5   3  10        128.02        120.42        10.79 o                         
   6   3  10         39.45         38.32         4.46 o                         
   7   3  10          3.06         -0.38         3.88 o                         
   8   3  10          4.74          3.13         2.46 o                         
  -5   4  10          0.06          1.27         2.30 o                         
  -4   4  10          6.23          6.01         1.90 o                         
  -3   4  10          5.56          6.58         2.60 o                         
  -2   4  10        174.37        165.24        13.06 o                         
  -1   4  10         14.82          9.86         2.53 o                         
   0   4  10        152.80        145.82         8.44 o                         
   1   4  10        315.76        314.83        12.29 o                         
   2   4  10       6756.44       5934.22        52.03 o                         
   3   4  10        310.56        288.21        11.71 o                         
   4   4  10         52.83         49.54         5.03 o                         
   5   4  10         59.62         54.10         7.39 o                         
   6   4  10         25.70         29.04         5.41 o                         
   7   4  10          3.89          7.47         3.84 o                         
   8   4  10         39.20         41.11         4.25 o                         
  -5   5  10          0.52          0.43         1.79 o                         
  -4   5  10         19.83         19.65         3.26 o                         
  -3   5  10        125.65        116.35         7.57 o                         
  -2   5  10         37.44         31.88         5.93 o                         
  -1   5  10        537.37        542.68        16.32 o                         
   0   5  10        147.14        137.35         8.43 o                         
   1   5  10        303.57        315.40        12.61 o                         
   2   5  10        113.85        107.18         7.34 o                         
   3   5  10       1944.47       1822.26        30.10 o                         
   4   5  10          4.79          2.86         3.42 o                         
   5   5  10         65.47         68.94         8.30 o                         
   6   5  10          0.21          0.72         2.40 o                         
   7   5  10         76.95         70.41         6.04 o                         
   8   5  10         32.96         37.53         3.99 o                         
  -5   6  10          0.63          0.16         1.95 o                         
  -4   6  10          1.99          0.49         1.49 o                         
  -3   6  10          0.11          2.19         3.21 o                         
  -2   6  10         69.60         82.59         9.41 o                         
  -1   6  10        186.65        161.21        14.63 o                         
   0   6  10        564.68        538.74        16.97 o                         
   1   6  10         13.25         11.06         2.77 o                         
   2   6  10         15.14         10.35         3.36 o                         
   3   6  10          0.57         -0.55         1.71 o                         
   4   6  10       2430.39       2267.33        77.25 o                         
   5   6  10          7.08          4.94         2.21 o                         
   6   6  10          1.91          2.65         1.78 o                         
   7   6  10         56.13         47.20         3.81 o                         
   8   6  10          4.48         -1.05         1.46 o                         
  -5   7  10          3.59          4.86         1.87 o                         
  -4   7  10          3.21          2.11         2.65 o                         
  -3   7  10         26.30         25.05         5.77 o                         
  -2   7  10         64.77         50.78         7.64 o                         
  -1   7  10         21.18         25.87         5.32 o                         
   0   7  10         40.54         35.51         4.62 o                         
   1   7  10        139.25        129.51         8.04 o                         
   2   7  10         39.15         36.21         4.34 o                         
   3   7  10         72.20         62.41         6.24 o                         
   4   7  10        223.18        215.19        10.84 o                         
   5   7  10        119.54        120.82         7.86 o                         
   6   7  10         69.23         69.95         5.94 o                         
   7   7  10          1.54          1.12         1.37 o                         
   8   7  10          2.75          1.00         1.27 o                         
  -4   8  10         39.25         40.15         5.82 o                         
  -3   8  10          0.74         -0.19         2.58 o                         
  -2   8  10          4.03          8.05         3.83 o                         
  -1   8  10         15.43         15.86         3.31 o                         
   0   8  10        147.78        165.17        13.71 o                         
   1   8  10        384.95        380.13        19.13 o                         
   2   8  10          8.35          6.72         3.41 o                         
   3   8  10         27.66         29.76         4.10 o                         
   4   8  10         45.72         38.72         6.43 o                         
   5   8  10          0.74          7.33         4.85 o                         
   6   8  10         17.67         14.83         2.91 o                         
   7   8  10         43.85         35.39         2.95 o                         
  -4   9  10          7.11          3.82         2.24 o                         
  -3   9  10         33.67         39.28         6.16 o                         
  -2   9  10         94.32         80.75         9.22 o                         
  -1   9  10        223.69        203.33        14.63 o                         
   0   9  10         18.31         14.84         4.73 o                         
   1   9  10        420.13        400.61        19.34 o                         
   2   9  10         16.71         14.25         4.31 o                         
   3   9  10          0.10          4.32         3.01 o                         
   4   9  10          0.09          0.16         1.94 o                         
   5   9  10         35.73         31.19         3.83 o                         
   6   9  10        160.90        155.27        15.48 o                         
   7   9  10         85.01         94.16         5.52 o                         
  -3  10  10          5.29          4.91         2.38 o                         
  -2  10  10        133.72        144.44        11.61 o                         
  -1  10  10        139.93        127.66        11.48 o                         
   0  10  10         11.60         10.01         3.71 o                         
   1  10  10         18.07         17.76         4.21 o                         
   2  10  10         95.91         92.00         9.33 o                         
   3  10  10         65.31         75.78         8.58 o                         
   4  10  10         50.27         54.55         5.02 o                         
   5  10  10          0.61          1.00         1.26 o                         
   6  10  10          4.40          2.50         1.81 o                         
  -3  11  10         28.18         36.12         5.05 o                         
  -2  11  10          1.46          3.66         2.40 o                         
  -1  11  10         22.50         23.86         4.94 o                         
   0  11  10         66.04         70.49         8.13 o                         
   1  11  10        195.15        181.90        12.16 o                         
   2  11  10        116.91        114.06         9.92 o                         
   3  11  10         13.85         16.88         4.21 o                         
   4  11  10         73.75         64.39         7.18 o                         
   5  11  10          0.49          2.55         3.10 o                         
  -2  12  10         39.37         49.14         5.70 o                         
  -1  12  10        110.85        118.01         8.98 o                         
   0  12  10          0.14         -0.78         2.18 o                         
   1  12  10        243.52        247.40        12.99 o                         
   2  12  10          0.10         -0.39         2.05 o                         
   3  12  10         19.92         21.81         3.02 o                         
   4  12  10         13.16         12.14         2.29 o                         
   0  13  10         27.74         31.17         4.43 o                         
   1  13  10          4.58          6.65         2.03 o                         
   2  13  10          5.52          5.77         2.16 o                         
   3  13  10          3.47          1.68         1.74 o                         
   1  -8  11         46.87         55.45         5.00 o                         
   2  -8  11         20.61         20.61         3.42 o                         
   3  -8  11          9.56          7.98         2.35 o                         
  -1  -7  11         29.28         33.13         4.46 o                         
   0  -7  11          4.08          2.23         1.78 o                         
   1  -7  11         35.99         35.46         3.41 o                         
   2  -7  11        177.41        191.01        11.26 o                         
   3  -7  11        322.16        365.67        15.70 o                         
   4  -7  11         21.71         27.91         4.60 o                         
  -2  -6  11          3.46          4.40         2.18 o                         
  -1  -6  11         24.20         24.08         4.15 o                         
   0  -6  11          1.54         -0.18         1.91 o                         
   1  -6  11        105.09        100.62         6.15 o                         
   2  -6  11          5.38          3.48         2.16 o                         
   3  -6  11         26.20         26.47         4.89 o                         
   4  -6  11        120.85        137.45        10.43 o                         
   5  -6  11         91.72        121.25         9.19 o                         
  -3  -5  11          0.42          0.85         1.12 o                         
  -2  -5  11          0.36         -1.22         1.42 o                         
  -1  -5  11          0.01         -0.10         1.16 o                         
   0  -5  11         51.00         46.44         6.44 o                         
   1  -5  11         30.75         28.95         3.67 o                         
   2  -5  11         10.01         11.59         2.36 o                         
   3  -5  11        104.17         88.94         9.07 o                         
   4  -5  11         58.28         66.28         7.85 o                         
   5  -5  11        558.52        576.64        21.34 o                         
   6  -5  11          0.07         -2.13         2.13 o                         
  -3  -4  11          7.29          9.09         1.86 o                         
  -2  -4  11         45.68         46.66         4.45 o                         
  -1  -4  11         82.23         84.14         8.39 o                         
   0  -4  11         61.36         69.77         8.26 o                         
   1  -4  11        103.55         91.89         6.74 o                         
   2  -4  11          6.27          3.19         1.84 o                         
   3  -4  11         28.85         27.13         3.95 o                         
   4  -4  11        187.28        201.55         9.76 o                         
   5  -4  11          0.87          1.88         1.88 o                         
   6  -4  11         82.07         84.00         5.45 o                         
   7  -4  11         56.97         65.54         6.13 o                         
  -4  -3  11         28.25         27.89         4.26 o                         
  -3  -3  11         30.25         33.33         2.89 o                         
  -2  -3  11         27.20         26.38         6.63 o                         
  -1  -3  11         66.62         61.37         7.42 o                         
   0  -3  11        227.97        226.79        10.23 o                         
   1  -3  11        279.40        302.72        17.63 o                         
   2  -3  11        387.10        348.37        19.27 o                         
   3  -3  11          1.64          5.27         2.78 o                         
   4  -3  11          2.46         -0.08         1.69 o                         
   5  -3  11        340.97        358.58        22.87 o                         
   6  -3  11        106.11         90.52         6.01 o                         
   7  -3  11         48.07         45.79         5.75 o                         
  -4  -2  11          6.98         10.31         2.08 o                         
  -3  -2  11        304.54        310.12        10.96 o                         
  -2  -2  11          1.10          1.96         1.59 o                         
  -1  -2  11          1.98          5.49         2.19 o                         
   0  -2  11         16.24         17.16         4.51 o                         
   1  -2  11          6.22          5.31         3.07 o                         
   2  -2  11        128.28        124.52        11.62 o                         
   3  -2  11        379.94        323.57        18.53 o                         
   4  -2  11        231.68        204.28        14.39 o                         
   5  -2  11         54.83         67.77         5.70 o                         
   6  -2  11        502.66        550.96        15.20 o                         
   7  -2  11         40.91         38.86         5.71 o                         
  -4  -1  11        133.75        145.23         7.10 o                         
  -3  -1  11        138.81        148.09        12.37 o                         
  -2  -1  11        163.84        171.01        12.11 o                         
  -1  -1  11        107.34        121.23         7.62 o                         
   0  -1  11        160.94        170.25         9.09 o                         
   1  -1  11          0.26         -3.04         3.04 o                         
   2  -1  11        408.17        388.32        19.97 o                         
   3  -1  11       1035.77        972.54        31.77 o                         
   4  -1  11        967.23        875.25        29.92 o                         
   5  -1  11         96.73         83.38         9.01 o                         
   6  -1  11          3.99          3.76         2.62 o                         
   7  -1  11          5.41          4.69         2.61 o                         
   8  -1  11         74.44         78.65         7.22 o                         
  -5   0  11         73.21         74.38         9.29 o                         
  -4   0  11          7.06          8.53         1.87 o                         
  -3   0  11         31.57         38.05         3.10 o                         
  -2   0  11        233.54        241.23        10.37 o                         
  -1   0  11        554.59        550.09        15.87 o                         
   0   0  11          1.69          0.22         1.78 o                         
   1   0  11         27.23         31.26         4.04 o                         
   2   0  11        108.90         90.41         9.67 o                         
   3   0  11         22.91         25.54         5.41 o                         
   4   0  11          0.63         -0.40         1.38 o                         
   5   0  11        208.04        179.73        13.21 o                         
   6   0  11        636.93        652.17        25.08 o                         
   7   0  11          2.59          3.54         2.56 o                         
   8   0  11        213.11        239.79        12.77 o                         
  -5   1  11          1.55          1.95         1.03 o                         
  -4   1  11         19.95         20.29         2.50 o                         
  -3   1  11        181.31        185.73         7.31 o                         
  -2   1  11       1705.53       1701.06        27.65 o                         
  -1   1  11         17.36         10.65         2.07 o                         
   0   1  11         20.11         15.34         2.81 o                         
   1   1  11         11.93          9.21         2.54 o                         
   2   1  11          0.70         -0.97         1.81 o                         
   3   1  11        152.55        119.41        11.01 o                         
   4   1  11         29.56         31.32         4.10 o                         
   5   1  11        446.54        418.42        20.54 o                         
   6   1  11        185.96        171.53        13.28 o                         
   7   1  11         89.61         86.60         9.02 o                         
   8   1  11        126.44        132.81         9.88 o                         
  -5   2  11         22.55         22.92         2.69 o                         
  -4   2  11          4.99          8.91         1.78 o                         
  -3   2  11        140.87        139.67         7.66 o                         
  -2   2  11         21.73         21.17         5.95 o                         
  -1   2  11       1748.38       1788.28        30.71 o                         
   0   2  11        297.49        295.50        11.83 o                         
   1   2  11         25.25         28.51         3.93 o                         
   2   2  11         29.89         23.91         2.82 o                         
   3   2  11         33.20         28.82         3.87 o                         
   4   2  11        230.36        210.06        11.70 o                         
   5   2  11        124.61        138.64        12.03 o                         
   6   2  11          7.08          5.59         3.43 o                         
   7   2  11         23.46         21.80         4.76 o                         
   8   2  11        101.56         94.86         8.42 o                         
  -5   3  11         14.03         14.27         2.20 o                         
  -4   3  11        130.31        110.79         6.29 o                         
  -3   3  11         23.12         26.61         2.92 o                         
  -2   3  11        128.98        127.62         7.69 o                         
  -1   3  11        162.42        149.33         8.39 o                         
   0   3  11       3942.75       3767.37       100.57 o                         
   1   3  11        204.52        205.20         9.93 o                         
   2   3  11        256.92        232.76         8.45 o                         
   3   3  11        113.96        111.24         7.31 o                         
   4   3  11         58.87         57.34         7.13 o                         
   5   3  11          2.82          3.40         2.78 o                         
   6   3  11        140.97        152.77        12.78 o                         
   7   3  11          7.52          8.42         3.60 o                         
   8   3  11         39.25         40.10         5.74 o                         
  -5   4  11          2.06          1.96         1.83 o                         
  -4   4  11          0.20          1.10         1.64 o                         
  -3   4  11         56.50         56.66         7.57 o                         
  -2   4  11         60.04         53.70         7.56 o                         
  -1   4  11         10.50          9.28         2.21 o                         
   0   4  11          0.58          0.57         1.94 o                         
   1   4  11       1934.39       1907.41        30.61 o                         
   2   4  11         55.60         52.14         4.09 o                         
   3   4  11        188.90        162.79         8.92 o                         
   4   4  11        166.22        155.97         8.69 o                         
   5   4  11         15.67         10.58         2.33 o                         
   6   4  11        136.76        139.38        12.04 o                         
   7   4  11        146.31        163.53        12.41 o                         
   8   4  11          0.61          2.92         2.58 o                         
  -5   5  11         17.54         18.06         2.76 o                         
  -4   5  11         12.96         13.09         3.04 o                         
  -3   5  11        164.85        157.62        11.96 o                         
  -2   5  11        143.88        134.22        11.55 o                         
  -1   5  11         11.58          9.82         2.45 o                         
   0   5  11         17.36         16.63         3.30 o                         
   1   5  11         15.54         12.28         3.42 o                         
   2   5  11        870.99        850.03        20.46 o                         
   3   5  11        405.20        373.34        13.64 o                         
   4   5  11         66.65         70.24         6.10 o                         
   5   5  11         64.02         69.60         5.81 o                         
   6   5  11          5.33          2.57         2.87 o                         
   7   5  11          2.69          1.09         2.56 o                         
   8   5  11          2.83          0.41         1.94 o                         
  -4   6  11          7.67          8.09         3.17 o                         
  -3   6  11        144.45        143.69        11.33 o                         
  -2   6  11         15.17         13.69         4.17 o                         
  -1   6  11          2.98          1.62         4.84 o                         
   0   6  11          9.01          7.87         2.48 o                         
   1   6  11          0.29         -2.55         2.55 o                         
   2   6  11         38.45         44.40         4.76 o                         
   3   6  11          8.80          7.05         2.37 o                         
   4   6  11         49.26         53.75         5.40 o                         
   5   6  11        174.27        169.50         8.89 o                         
   6   6  11         29.34         30.09         3.83 o                         
   7   6  11         13.72         21.33         3.38 o                         
  -4   7  11         62.25         63.54         6.53 o                         
  -3   7  11          7.32          5.73         2.99 o                         
  -2   7  11         81.31         84.57         9.11 o                         
  -1   7  11        194.59        206.64        14.42 o                         
   0   7  11         46.36         48.94         5.16 o                         
   1   7  11          7.91          5.99         2.29 o                         
   2   7  11         14.66         14.33         2.85 o                         
   3   7  11         12.84         12.70         2.91 o                         
   4   7  11         51.48         54.34         5.44 o                         
   5   7  11        161.25        165.94         8.69 o                         
   6   7  11         51.55         42.38         4.40 o                         
   7   7  11         13.45         14.45         2.51 o                         
  -4   8  11        138.12        137.42         8.95 o                         
  -3   8  11        131.12        136.52        10.50 o                         
  -2   8  11        276.95        244.69        14.94 o                         
  -1   8  11        173.56        168.78        12.98 o                         
   0   8  11         86.57        100.25        13.89 o                         
   1   8  11          1.25          1.02         1.47 o                         
   2   8  11          5.68          4.25         1.95 o                         
   3   8  11          0.19          2.24         1.85 o                         
   4   8  11         17.18         20.18         3.42 o                         
   5   8  11        420.71        421.59        13.42 o                         
   6   8  11         34.58         40.92         6.01 o                         
   7   8  11         87.50         97.68         5.62 o                         
  -3   9  11        144.16        150.61        10.39 o                         
  -2   9  11         59.84         58.41         7.29 o                         
  -1   9  11         14.32          7.03         2.89 o                         
   0   9  11         32.19         34.96         5.72 o                         
   1   9  11         41.65         42.80         4.56 o                         
   2   9  11        146.85        141.30         8.37 o                         
   3   9  11          0.62         -0.91         2.01 o                         
   4   9  11          2.62          0.40         1.76 o                         
   5   9  11         40.12         39.91         4.08 o                         
   6   9  11         34.22         35.40         3.59 o                         
  -3  10  11          0.11          4.92         2.83 o                         
  -2  10  11         88.48         80.21         7.74 o                         
  -1  10  11         62.31         48.47         6.50 o                         
   0  10  11        270.26        286.35        23.60 o                         
   1  10  11         97.72         89.11         8.37 o                         
   2  10  11         57.07         57.48         5.19 o                         
   3  10  11         38.83         39.97         4.53 o                         
   4  10  11          6.69          7.99         2.35 o                         
   5  10  11         12.02         14.15         2.30 o                         
   6  10  11          3.40          2.09         1.39 o                         
  -2  11  11         67.68         68.35         6.53 o                         
  -1  11  11        142.42        132.93         9.64 o                         
   0  11  11          3.68          4.62         1.73 o                         
   1  11  11          2.89          6.37         1.87 o                         
   2  11  11          0.43          1.23         1.95 o                         
   3  11  11          2.02          0.25         1.64 o                         
   4  11  11         19.78         26.56         4.90 o                         
   5  11  11          0.67          0.85         0.99 o                         
  -1  12  11          2.42          7.76         2.15 o                         
   0  12  11          7.75          8.46         2.47 o                         
   1  12  11          5.17         14.17         4.90 o                         
   2  12  11         49.80         55.78         4.39 o                         
   3  12  11        219.71        219.79         9.97 o                         
   0  -6  12         19.43         18.28         3.28 o                         
   1  -6  12        175.31        179.29        11.45 o                         
   2  -6  12          8.93          7.73         2.37 o                         
   3  -6  12         87.14         96.30         7.72 o                         
   4  -6  12         13.70         16.73         3.31 o                         
  -1  -5  12         52.90         61.13         4.09 o                         
   0  -5  12          3.45          7.74         2.95 o                         
   1  -5  12          1.63          2.97         1.36 o                         
   2  -5  12         93.06         91.67         8.14 o                         
   3  -5  12         27.52         26.70         4.56 o                         
   4  -5  12         14.07         16.35         3.78 o                         
   5  -5  12          3.34          8.09         2.61 o                         
  -2  -4  12         46.10         44.66         5.66 o                         
  -1  -4  12        229.63        235.00        12.18 o                         
   0  -4  12        256.95        289.23        14.25 o                         
   1  -4  12         65.65         61.96         5.13 o                         
   2  -4  12         93.53         77.55         5.75 o                         
   3  -4  12        209.95        225.80         9.71 o                         
   4  -4  12        269.69        274.81        14.69 o                         
   5  -4  12          5.51          7.16         2.93 o                         
   6  -4  12         27.79         34.78         4.40 o                         
  -3  -3  12         24.00         22.55         2.44 o                         
  -2  -3  12         57.30         62.40         3.67 o                         
  -1  -3  12         41.42         47.42         6.26 o                         
   0  -3  12         29.82         32.24         5.50 o                         
   1  -3  12         83.98         87.03         6.28 o                         
   2  -3  12        224.71        221.61        11.11 o                         
   3  -3  12          8.79          6.32         2.23 o                         
   4  -3  12        252.11        283.13        10.99 o                         
   5  -3  12        220.64        247.72        14.04 o                         
   6  -3  12          0.60          1.16         2.70 o                         
  -3  -2  12         12.75         12.39         1.71 o                         
  -2  -2  12         32.54         31.76         3.53 o                         
  -1  -2  12         28.74         32.05         5.28 o                         
   0  -2  12         35.15         34.07         5.89 o                         
   1  -2  12        475.21        479.18        21.30 o                         
   2  -2  12        515.37        515.91        22.54 o                         
   3  -2  12        299.11        262.95        16.04 o                         
   4  -2  12          3.58          5.42         2.31 o                         
   5  -2  12          0.29         -1.45         2.45 o                         
   6  -2  12        107.17        110.51         7.07 o                         
   7  -2  12         25.77         21.99         3.73 o                         
  -3  -1  12        125.91        109.07         6.08 o                         
  -2  -1  12          0.29         -0.84         1.61 o                         
  -1  -1  12         45.84         50.36         4.52 o                         
   0  -1  12        272.22        288.19        16.20 o                         
   1  -1  12          0.23         -0.94         2.45 o                         
   2  -1  12          0.57         -1.01         2.86 o                         
   3  -1  12         32.11         30.07         5.81 o                         
   4  -1  12        394.92        387.81        19.09 o                         
   5  -1  12        168.98        175.11         8.56 o                         
   6  -1  12         30.14         31.65         3.49 o                         
   7  -1  12        168.60        197.00        11.23 o                         
  -4   0  12        397.04        416.72        12.66 o                         
  -3   0  12         28.54         30.32         3.43 o                         
  -2   0  12          1.18          2.41         2.36 o                         
  -1   0  12         43.41         45.08         4.52 o                         
   0   0  12         28.25         28.34         5.45 o                         
   1   0  12         95.00         88.87         9.33 o                         
   2   0  12        169.91        159.02        12.74 o                         
   3   0  12         87.72         76.67         8.93 o                         
   4   0  12         44.83         39.70         6.36 o                         
   5   0  12        279.94        283.73        15.50 o                         
   6   0  12        226.69        210.13        13.18 o                         
   7   0  12          4.77          4.10         1.76 o                         
  -4   1  12         30.50         27.12         2.82 o                         
  -3   1  12        164.22        163.03         6.20 o                         
  -2   1  12         25.65         26.15         5.03 o                         
  -1   1  12         27.35         27.92         3.83 o                         
   0   1  12         48.50         62.90         5.57 o                         
   1   1  12          7.41          6.56         2.22 o                         
   2   1  12        250.69        223.87        14.91 o                         
   3   1  12        371.60        358.55        18.85 o                         
   4   1  12         15.12         14.99         2.78 o                         
   5   1  12          4.35          0.21         2.13 o                         
   6   1  12          0.91          0.56         2.25 o                         
   7   1  12        206.50        195.59        11.95 o                         
  -4   2  12         37.87         37.54         2.74 o                         
  -3   2  12          6.72          7.88         1.92 o                         
  -2   2  12        445.92        454.09        13.61 o                         
  -1   2  12         11.57          5.58         3.25 o                         
   0   2  12        133.50        139.19         8.13 o                         
   1   2  12        328.26        336.65        12.64 o                         
   2   2  12          7.86          8.27         2.37 o                         
   3   2  12          5.59          4.12         2.87 o                         
   4   2  12         76.41         75.68         6.06 o                         
   5   2  12         22.53         22.96         3.43 o                         
   6   2  12         53.87         40.86         6.22 o                         
   7   2  12        143.00        147.49        10.69 o                         
  -4   3  12         11.70         12.07         1.65 o                         
  -3   3  12         37.43         39.60         3.14 o                         
  -2   3  12         34.39         37.96         4.15 o                         
  -1   3  12          5.77          4.61         2.49 o                         
   0   3  12          2.12          1.96         1.61 o                         
   1   3  12          3.82          4.14         1.91 o                         
   2   3  12        113.99        120.24         7.59 o                         
   3   3  12          5.87          1.59         1.41 o                         
   4   3  12         46.07         43.03         6.77 o                         
   5   3  12        427.16        455.62        14.31 o                         
   6   3  12         58.73         60.63         7.51 o                         
   7   3  12         10.49          7.85         3.13 o                         
  -4   4  12          1.96          1.08         1.28 o                         
  -3   4  12         11.53         10.98         2.56 o                         
  -2   4  12          5.52          8.17         3.33 o                         
  -1   4  12         87.26         89.49         6.81 o                         
   0   4  12         59.59         66.61        11.66 o                         
   1   4  12         25.66         27.88         4.03 o                         
   2   4  12          5.37          3.92         1.48 o                         
   3   4  12        188.52        198.93         9.60 o                         
   4   4  12         80.28         72.83         5.85 o                         
   5   4  12         30.66         27.77         3.68 o                         
   6   4  12         32.98         34.47         5.85 o                         
   7   4  12          7.54          7.21         2.67 o                         
  -4   5  12          3.94          1.12         1.43 o                         
  -3   5  12          0.97          1.92         2.02 o                         
  -2   5  12          5.16          2.53         2.42 o                         
  -1   5  12         43.60         39.46         6.16 o                         
   0   5  12         77.54         85.41         6.47 o                         
   1   5  12       1160.22       1183.95        23.93 o                         
   2   5  12        149.95        136.33         7.97 o                         
   3   5  12         20.22         19.59         3.18 o                         
   4   5  12          0.00          0.76         1.62 o                         
   5   5  12         24.33         14.96         4.10 o                         
   6   5  12         38.32         40.34         6.13 o                         
   7   5  12         46.74         47.16         5.91 o                         
  -4   6  12          1.28         -0.62         1.50 o                         
  -3   6  12         34.31         42.60         5.87 o                         
  -2   6  12        237.81        232.09        14.10 o                         
  -1   6  12          6.53          2.84         2.24 o                         
   0   6  12          0.66          0.16         1.46 o                         
   1   6  12          4.04          7.02         2.25 o                         
   2   6  12        376.94        358.33        12.88 o                         
   3   6  12         26.13         30.81         4.49 o                         
   4   6  12         90.24         87.05         6.39 o                         
   5   6  12         59.18         65.03         5.31 o                         
   6   6  12         66.33         63.55         6.86 o                         
   7   6  12         74.63         84.97         7.66 o                         
  -3   7  12         32.37         25.12         4.47 o                         
  -2   7  12          7.94         11.24         3.36 o                         
  -1   7  12         19.56         14.04         3.98 o                         
   0   7  12          0.01          2.18         4.19 o                         
   1   7  12         31.13         21.71         3.39 o                         
   2   7  12          9.17          8.74         3.53 o                         
   3   7  12       1078.25       1019.53        21.68 o                         
   4   7  12        364.30        356.42        12.74 o                         
   5   7  12          0.09          0.35         1.47 o                         
   6   7  12          6.11          5.18         1.71 o                         
  -3   8  12         23.86         29.24         4.35 o                         
  -2   8  12         27.19         29.04         4.82 o                         
  -1   8  12         13.98         22.84         4.81 o                         
   0   8  12        329.85        338.88        12.26 o                         
   1   8  12          7.44         11.61         2.84 o                         
   2   8  12         29.77         23.38         3.45 o                         
   3   8  12          0.02         -1.76         1.76 o                         
   4   8  12         12.02          9.41         2.32 o                         
   5   8  12         66.87         64.00         4.09 o                         
   6   8  12         38.50         36.44         3.36 o                         
  -2   9  12          6.65         16.57         3.50 o                         
  -1   9  12        484.21        473.00        18.91 o                         
   0   9  12         28.85         22.59         3.16 o                         
   1   9  12         79.99         88.96         9.14 o                         
   2   9  12          0.67         -0.79         1.35 o                         
   3   9  12         13.90         11.18         2.37 o                         
   4   9  12          0.61         -1.39         1.85 o                         
   5   9  12        104.96        100.98         4.74 o                         
  -2  10  12         10.37          6.34         2.36 o                         
  -1  10  12          5.41          3.61         2.45 o                         
   0  10  12         21.96         24.40         3.15 o                         
   1  10  12          2.42         16.45         4.21 o                         
   2  10  12         73.63         75.41         5.33 o                         
   3  10  12          2.51          2.06         1.73 o                         
   4  10  12         26.52         25.30         3.08 o                         
   5  10  12         25.51         28.55         2.36 o                         
   0  11  12         10.64          4.61         2.02 o                         
   1  11  12        338.76        343.69        15.35 o                         
   2  11  12        136.77        149.72         6.91 o                         
   3  11  12          0.00         -1.64         1.64 o                         
   4  11  12          9.48         12.23         1.95 o                         
   1  -5  13          6.07          5.99         1.96 o                         
   2  -5  13        198.60        200.35        10.04 o                         
   3  -5  13         48.13         48.30         5.10 o                         
  -1  -4  13         29.12         31.69         2.78 o                         
   0  -4  13         61.27         56.79         3.93 o                         
   1  -4  13         74.45         67.24         4.69 o                         
   2  -4  13         50.80         53.27         3.86 o                         
   3  -4  13         87.74         85.07         7.34 o                         
   4  -4  13         28.82         31.05         4.57 o                         
  -1  -3  13         48.78         48.14         5.44 o                         
   0  -3  13         48.19         54.33         6.22 o                         
   1  -3  13         13.46         11.49         2.29 o                         
   2  -3  13         90.67         84.00         8.73 o                         
   3  -3  13          3.72          0.41         1.35 o                         
   4  -3  13         42.66         42.75         3.87 o                         
   5  -3  13         48.17         57.93         5.93 o                         
  -2  -2  13          5.58          6.19         1.56 o                         
  -1  -2  13          9.93         12.06         3.17 o                         
   0  -2  13          8.76          9.84         3.25 o                         
   1  -2  13         59.85         62.33         5.02 o                         
   2  -2  13         51.37         50.61         4.64 o                         
   3  -2  13        728.43        728.24        17.07 o                         
   4  -2  13         17.90         21.53         3.06 o                         
   5  -2  13         40.87         31.79         4.76 o                         
   6  -2  13         20.12         16.76         3.06 o                         
  -2  -1  13         19.58         23.05         2.72 o                         
  -1  -1  13          2.58          3.75         2.66 o                         
   0  -1  13        184.19        192.94        12.41 o                         
   1  -1  13         49.03         50.33         6.94 o                         
   2  -1  13          0.51          5.76         2.82 o                         
   3  -1  13          1.60          0.63         2.37 o                         
   4  -1  13        387.98        392.91        17.79 o                         
   5  -1  13         90.42        103.38         8.67 o                         
   6  -1  13          0.38          1.48         1.15 o                         
  -3   0  13         20.66         20.84         2.47 o                         
  -2   0  13         52.73         54.97         4.28 o                         
  -1   0  13          0.27         -1.11         1.33 o                         
   0   0  13          0.72         -0.80         2.03 o                         
   1   0  13        206.20        226.42        14.16 o                         
   2   0  13        112.06        109.05        10.17 o                         
   3   0  13         29.60         32.08         5.65 o                         
   4   0  13         32.53         32.58         5.69 o                         
   5   0  13        435.12        459.51        18.49 o                         
   6   0  13        213.12        238.90        12.74 o                         
  -3   1  13         33.09         30.62         2.95 o                         
  -2   1  13         13.32         14.56         2.46 o                         
  -1   1  13          7.54          6.72         2.67 o                         
   0   1  13          4.89          0.08         2.11 o                         
   1   1  13          1.14         -0.40         2.58 o                         
   2   1  13         17.02         13.63         4.22 o                         
   3   1  13        234.03        226.62        14.45 o                         
   4   1  13         26.53         13.17         3.53 o                         
   5   1  13          9.41         11.93         2.25 o                         
   6   1  13        231.11        260.90        13.08 o                         
   7   1  13        130.05        147.57         8.89 o                         
  -3   2  13         13.51         11.35         1.96 o                         
  -2   2  13         26.89         30.25         3.40 o                         
  -1   2  13         34.93         29.97         4.68 o                         
   0   2  13         14.38         14.53         2.77 o                         
   1   2  13         88.87         80.55         6.14 o                         
   2   2  13        125.67        114.45        10.56 o                         
   3   2  13        255.83        253.98        15.31 o                         
   4   2  13        135.66        140.34        11.21 o                         
   5   2  13         17.03         15.88         2.65 o                         
   6   2  13          4.89          5.81         2.69 o                         
   7   2  13         22.49         25.94         3.93 o                         
  -3   3  13          0.18         -0.86         0.99 o                         
  -2   3  13         45.52         54.80         4.59 o                         
  -1   3  13         79.76         86.03         8.57 o                         
   0   3  13         20.01         14.43         2.73 o                         
   1   3  13         12.15         12.40         2.77 o                         
   2   3  13         67.47         62.80        10.89 o                         
   3   3  13        218.10        209.28        13.97 o                         
   4   3  13         11.14          9.91         2.33 o                         
   5   3  13         30.24         31.28         3.55 o                         
   6   3  13          3.98          8.21         2.93 o                         
   7   3  13         69.75         88.46         7.19 o                         
  -3   4  13         14.71         18.76         3.39 o                         
  -2   4  13          6.48          5.97         1.65 o                         
  -1   4  13        225.78        214.85        13.13 o                         
   0   4  13        223.85        235.93        10.12 o                         
   1   4  13         50.29         42.01         4.42 o                         
   2   4  13         34.01         32.59         3.97 o                         
   3   4  13         55.21         51.28         7.00 o                         
   4   4  13        414.52        383.91        18.30 o                         
   5   4  13          1.62          1.30         1.33 o                         
   6   4  13         35.92         30.89         4.89 o                         
   7   4  13          4.16          6.23         2.35 o                         
  -3   5  13          0.09         -0.36         1.81 o                         
  -2   5  13          0.90          0.59         2.02 o                         
  -1   5  13         13.97         16.55         4.02 o                         
   0   5  13          2.14          2.30         1.67 o                         
   1   5  13        168.06        174.06         8.82 o                         
   2   5  13        143.49        146.74         7.94 o                         
   3   5  13         57.25         50.24         4.70 o                         
   4   5  13         30.10         30.03         6.58 o                         
   5   5  13        211.63        232.68        13.08 o                         
   6   5  13         45.60         52.48         6.22 o                         
  -2   6  13         11.06         10.33         2.92 o                         
  -1   6  13         22.17         23.54         4.62 o                         
   0   6  13          1.32          0.53         1.47 o                         
   1   6  13        105.90        114.48         7.09 o                         
   2   6  13         93.08         91.01         9.26 o                         
   3   6  13        213.70        208.48         9.25 o                         
   4   6  13          1.18          2.76         1.65 o                         
   5   6  13          1.58          0.03         1.08 o                         
   6   6  13         43.58         44.02         5.46 o                         
  -2   7  13         72.13         70.90         6.61 o                         
  -1   7  13          2.29          2.67         2.29 o                         
   0   7  13          4.20          2.89         2.29 o                         
   1   7  13         50.56         46.50         4.45 o                         
   2   7  13        161.06        165.93         7.95 o                         
   3   7  13         40.17         37.95         4.00 o                         
   4   7  13         75.24         74.13         5.36 o                         
   5   7  13         82.18         96.82         5.63 o                         
   6   7  13          0.03         -1.21         1.72 o                         
  -2   8  13        105.93        112.95         7.83 o                         
  -1   8  13         17.62         23.60         4.06 o                         
   0   8  13          0.88         -0.47         1.38 o                         
   1   8  13          3.04          3.60         1.42 o                         
   2   8  13          1.38          3.22         2.35 o                         
   3   8  13         29.37         26.78         3.31 o                         
   4   8  13         22.41         22.83         2.95 o                         
   5   8  13        149.98        158.76         6.72 o                         
  -1   9  13         19.79         19.37         3.58 o                         
   0   9  13          3.14          0.54         1.13 o                         
   1   9  13         13.14         11.83         3.35 o                         
   2   9  13          0.57          2.37         1.21 o                         
   3   9  13        109.50        123.95         6.40 o                         
   4   9  13          1.54          2.99         1.33 o                         
   0  10  13        138.30        155.32         6.01 o                         
   1  10  13         17.20         13.43         3.18 o                         
   2  10  13         10.31          7.14         2.47 o                         
   3  10  13          7.19          4.92         3.96 o                         
   1  -3  14        225.69        242.76         7.35 o                         
   2  -3  14        168.14        174.72         9.41 o                         
   3  -3  14          0.20          4.01         1.92 o                         
   0  -2  14          1.11          2.54         1.33 o                         
   1  -2  14          0.59         -0.47         1.76 o                         
   2  -2  14         94.44        109.87         5.89 o                         
   3  -2  14         82.75         87.31         5.24 o                         
   4  -2  14          4.76          4.82         1.49 o                         
  -1  -1  14         13.71         17.27         3.27 o                         
   0  -1  14         29.84         41.44         5.27 o                         
   1  -1  14         28.19         28.66         3.21 o                         
   2  -1  14         13.77         12.69         2.33 o                         
   3  -1  14         17.67         17.42         2.62 o                         
   4  -1  14        359.74        417.34        11.38 o                         
   5  -1  14         72.57         87.56         6.75 o                         
  -1   0  14         10.19          8.78         2.83 o                         
   0   0  14         33.14         35.78         5.00 o                         
   1   0  14        143.19        172.83        11.39 o                         
   2   0  14          9.58         10.32         3.48 o                         
   3   0  14         12.77         10.85         3.24 o                         
   4   0  14         20.44         22.27         4.09 o                         
   5   0  14         49.28         71.39         6.43 o                         
  -1   1  14         50.85         63.95         6.69 o                         
   0   1  14        141.18        149.38        10.14 o                         
   1   1  14         22.40         25.98         4.87 o                         
   2   1  14         41.04         37.90         5.78 o                         
   3   1  14          9.31          8.91         3.20 o                         
   4   1  14         12.31         10.91         3.11 o                         
   5   1  14         13.11          9.57         2.04 o                         
   6   1  14         10.54         13.11         2.49 o                         
  -2   2  14         35.15         43.23         3.31 o                         
  -1   2  14          2.47         -1.76         1.76 o                         
   0   2  14          3.44          4.54         2.35 o                         
   1   2  14        264.52        283.17        14.99 o                         
   2   2  14          0.27         -0.22         2.22 o                         
   3   2  14          0.90         -0.21         2.09 o                         
   4   2  14          3.18          0.76         1.97 o                         
   5   2  14         45.16         44.15         5.09 o                         
   6   2  14         48.78         60.04         5.46 o                         
  -2   3  14        117.74        115.53         6.35 o                         
  -1   3  14          8.80          5.50         2.58 o                         
   0   3  14         67.59         76.39         5.29 o                         
   1   3  14          0.10         -3.01         3.01 o                         
   2   3  14        378.48        381.33        17.71 o                         
   3   3  14         81.52         82.69         8.25 o                         
   4   3  14         41.30         42.81         5.82 o                         
   5   3  14          0.22         -1.06         1.06 o                         
   6   3  14         51.58         52.13         5.20 o                         
  -2   4  14         15.79         12.29         2.87 o                         
  -1   4  14         21.67         24.26         4.11 o                         
   0   4  14         45.10         49.20         4.35 o                         
   1   4  14          1.39          3.31         1.52 o                         
   2   4  14         35.87         35.14         5.63 o                         
   3   4  14        122.94        140.52        10.62 o                         
   4   4  14        202.89        235.02        13.26 o                         
   5   4  14          2.27          0.69         1.48 o                         
   6   4  14          4.43          4.93         1.98 o                         
  -1   5  14          0.07          5.20         2.37 o                         
   0   5  14         25.85         28.17         3.24 o                         
   1   5  14         59.69         59.42         4.85 o                         
   2   5  14         15.71         13.39         3.58 o                         
   3   5  14         26.35         25.18         4.62 o                         
   4   5  14          9.61          9.01         1.86 o                         
   5   5  14        186.53        214.43         7.88 o                         
  -1   6  14         67.35         70.90         6.41 o                         
   0   6  14          0.58          0.88         1.11 o                         
   1   6  14          1.36          0.27         1.24 o                         
   2   6  14          2.26          2.55         2.23 o                         
   3   6  14          0.94          0.85         1.85 o                         
   4   6  14         66.21         64.10         6.74 o                         
   5   6  14          0.06          1.26         1.10 o                         
  -1   7  14          0.00         -0.94         1.50 o                         
   0   7  14         63.10         65.24         7.02 o                         
   1   7  14        150.26        157.98        12.54 o                         
   2   7  14          5.30          5.67         2.82 o                         
   3   7  14        110.61        108.19         8.83 o                         
   4   7  14         98.97        111.53         8.62 o                         
   5   7  14         10.79         11.41         1.82 o                         
   0   8  14         25.81         23.94         2.55 o                         
   1   8  14         49.13         55.63         5.91 o                         
   2   8  14        450.82        485.60        17.47 o                         
   3   8  14          5.86          6.01         2.55 o                         
   4   8  14         23.82         23.59         3.74 o                         
   1   9  14          0.34         -2.12         2.12 o                         
   2   9  14          7.29         14.49         3.42 o                         
   1   0  15          1.51          3.40         1.15 o                         
   2   0  15          1.11          4.85         1.47 o                         
   3   0  15          0.26          0.09         2.08 o                         
   1   1  15          3.47          6.10         2.75 o                         
   2   1  15         29.56         39.29         5.08 o                         
   3   1  15          7.70          4.61         2.32 o                         
   4   1  15        276.66        342.53         9.36 o                         
   0   2  15         96.58        124.34         7.67 o                         
   1   2  15        253.44        313.16        13.53 o                         
   2   2  15         32.54         41.69         5.32 o                         
   3   2  15         13.35         19.72         3.65 o                         
   4   2  15          0.26         -1.07         1.73 o                         
   0   3  15         69.41         77.07         6.11 o                         
   1   3  15          0.38          0.61         1.66 o                         
   2   3  15        193.90        233.04        12.18 o                         
   3   3  15          8.77          5.97         2.09 o                         
   4   3  15          0.05          1.66         1.98 o                         
   0   4  15         31.89         34.80         4.10 o                         
   1   4  15          2.55          2.60         1.92 o                         
   2   4  15          7.38          4.24         2.44 o                         
   3   4  15        211.46        241.22        12.13 o                         
   4   4  15          7.38          9.11         2.60 o                         
   1   5  15          9.21         12.11         2.94 o                         
   2   5  15        107.50        103.43         7.97 o                         
   3   5  15         32.03         19.71         3.63 o                         
   4   5  15         11.42         14.16         3.01 o                         
   1   6  15        380.59        414.19        14.49 o                         
   2   6  15         20.40         25.79         4.10 o                         
   3   6  15         70.66         73.01         6.42 o                         
                                                                                
