# Supplementary material for: Mechanochemical synthesis of N-salicylidene­aniline: thermosalient effect of polymorphic crystals
Source: IUCrJ. 2017 Mar 27;4(Pt 3):243–50. doi: 10.1107/S2052252517004043 (PMC5414398; doi:10.1107/S2052252517004043)
Supplement: Supplementary file 4 [file m-04-00243-AFORMIIIsup4.hkl]

data_AFORMIII                                                                   
_shelx_title ' an in P-1 No2' 
_shelx_refln_list_code          4                                               
_shelx_F_calc_maximum      302.98                                               
_exptl_crystal_F_000       632.00                                               
_reflns_d_resolution_high  0.8401                                               
                                                                                
loop_                                                                           
 _space_group_symop_operation_xyz                                               
 'x, y, z'                                                                      
 '-x, -y, -z'                                                                   
                                                                                
_cell_length_a     7.2798                                                       
_cell_length_b    13.2794                                                       
_cell_length_c    14.5473                                                       
_cell_angle_alpha  87.618                                                       
_cell_angle_beta   80.816                                                       
_cell_angle_gamma  75.707                                                       
                                                                                
_shelx_F_squared_multiplier     1.000                                           
                                                                                
loop_                                                                           
 _refln_index_h                                                                 
 _refln_index_k                                                                 
 _refln_index_l                                                                 
 _refln_F_squared_calc                                                          
 _refln_F_squared_meas                                                          
 _refln_F_squared_sigma                                                         
 _refln_observed_status                                                         
   1   0   0        305.59        278.78        14.21 o                         
   2   0   0        493.00        457.62        31.65 o                         
   3   0   0         21.12         25.17         6.73 o                         
   4   0   0        160.59        158.71        18.05 o                         
   5   0   0        176.92        172.45        33.17 o                         
   6   0   0         45.80         38.21        11.22 o                         
   7   0   0         16.13         23.73        10.70 o                         
  -8   1   0          9.10          2.79        10.20 o                         
  -7   1   0          0.88         -0.80         4.78 o                         
  -6   1   0          0.12         -0.07         4.06 o                         
  -5   1   0         10.82         11.33        12.79 o                         
  -4   1   0          3.64         17.85         6.91 o                         
  -3   1   0         62.64         49.63         9.27 o                         
  -2   1   0        376.94        367.79        18.80 o                         
  -1   1   0        133.61        126.06        13.09 o                         
   1   1   0        115.31         91.08         6.53 o                         
   2   1   0       8496.21       9431.46       130.68 o                         
   3   1   0        780.98       1008.33        34.64 o                         
   4   1   0        137.10        125.59        20.05 o                         
   5   1   0         81.57         98.99        21.69 o                         
   6   1   0        104.70        146.25        16.43 o                         
   7   1   0          0.19         -3.32         5.91 o                         
   8   1   0         20.47         -3.32         9.82 o                         
  -7   2   0          9.71          4.62         5.35 o                         
  -6   2   0          0.58         -0.51         5.06 o                         
  -5   2   0         25.55         17.06        28.45 o                         
  -4   2   0        782.16        761.33        45.92 o                         
  -3   2   0        280.63        299.56        22.44 o                         
  -2   2   0       1942.86       2004.74        46.58 o                         
  -1   2   0       4915.47       5039.21       146.70 o                         
   0   2   0       4871.87       4391.61        49.18 o                         
   1   2   0        300.76        275.53         9.48 o                         
   2   2   0       2524.60       2621.75        75.13 o                         
   3   2   0        573.14        555.97        21.81 o                         
   4   2   0        429.64        451.90        38.09 o                         
   5   2   0          0.04          4.43         6.54 o                         
   6   2   0          0.05          0.25         9.79 o                         
   7   2   0          0.30          5.10         4.53 o                         
   8   2   0          4.63         -0.09        11.80 o                         
  -7   3   0          0.00          1.66         2.46 o                         
  -6   3   0          8.08          3.34         6.13 o                         
  -5   3   0         65.66         39.54        11.61 o                         
  -4   3   0         34.86         38.26        12.72 o                         
  -3   3   0          0.13         10.29         6.84 o                         
  -2   3   0         22.49         15.89         5.20 o                         
  -1   3   0       1230.37       1159.39        24.74 o                         
   0   3   0        264.58        275.07        15.10 o                         
   1   3   0         12.80         19.40         2.17 o                         
   2   3   0       1775.92       1794.14        41.00 o                         
   3   3   0        610.71        681.96        40.32 o                         
   4   3   0        151.10        157.21        23.01 o                         
   5   3   0         27.73         45.10        21.48 o                         
   6   3   0          3.51          4.32         5.15 o                         
   7   3   0          7.34         17.40        11.06 o                         
   8   3   0         16.94         31.41         8.34 o                         
  -7   4   0          0.79          1.38         2.91 o                         
  -6   4   0         45.09         35.80         8.81 o                         
  -5   4   0         89.81         64.32        15.08 o                         
  -4   4   0        228.75        301.08        37.58 o                         
  -3   4   0          0.64          1.83         7.54 o                         
  -2   4   0       2798.23       2821.29        97.22 o                         
  -1   4   0       1329.20       1225.12        41.04 o                         
   0   4   0          4.44          6.23         4.09 o                         
   1   4   0       1875.26       2041.73        32.32 o                         
   2   4   0         78.47         73.14         7.93 o                         
   3   4   0         23.31         18.25         7.72 o                         
   4   4   0        289.05        343.73        33.36 o                         
   5   4   0        240.00        283.89        53.35 o                         
   6   4   0         29.71         28.12         9.31 o                         
   7   4   0          1.92          0.74         3.76 o                         
   8   4   0          0.33          0.40         2.86 o                         
  -7   5   0          0.02          1.77         2.67 o                         
  -6   5   0          3.21         -0.99         3.59 o                         
  -5   5   0          0.15          2.78         3.41 o                         
  -4   5   0        174.13        143.08        19.66 o                         
  -3   5   0        249.06        280.68        31.29 o                         
  -2   5   0        828.37        970.20        47.43 o                         
  -1   5   0        305.34        308.61        22.09 o                         
   0   5   0         78.45         63.99         8.86 o                         
   1   5   0       4816.46       5024.87        63.89 o                         
   2   5   0        910.28        999.98        48.65 o                         
   3   5   0       1587.34       1815.13        74.04 o                         
   4   5   0       1987.93       2326.59        92.70 o                         
   5   5   0        674.03        816.98        97.66 o                         
   6   5   0         24.36          8.42        20.27 o                         
   7   5   0          1.77         -1.43         4.14 o                         
   8   5   0         20.07         36.87         9.42 o                         
  -6   6   0          0.05          1.99         4.17 o                         
  -5   6   0          2.96          3.66         4.28 o                         
  -4   6   0         11.24          5.28         4.03 o                         
  -3   6   0         52.46         57.22        24.24 o                         
  -2   6   0        366.12        361.30        37.88 o                         
  -1   6   0       2916.45       3258.51        78.66 o                         
   0   6   0        560.27        643.78        35.17 o                         
   1   6   0        868.88        906.42        40.60 o                         
   2   6   0        629.33        648.69        87.57 o                         
   3   6   0        213.85        261.80        30.92 o                         
   4   6   0        596.62        717.09        77.41 o                         
   5   6   0         98.70        132.75        41.44 o                         
   6   6   0         28.52          8.66        27.08 o                         
   7   6   0          0.02          3.18         6.16 o                         
   8   6   0          0.42          3.44         3.16 o                         
  -6   7   0          2.10          2.24         3.50 o                         
  -5   7   0          0.95          4.72         7.22 o                         
  -4   7   0         12.45          8.72         5.20 o                         
  -3   7   0         78.24         61.89        21.96 o                         
  -2   7   0         19.75         24.69        14.86 o                         
  -1   7   0        435.31        448.57        42.28 o                         
   0   7   0         88.39        101.45        15.43 o                         
   1   7   0         38.87         37.64        12.71 o                         
   2   7   0         20.09         16.96        11.51 o                         
   3   7   0        524.91        537.70        68.47 o                         
   4   7   0       1080.85       1088.97       245.52 o                         
   5   7   0        132.43        136.46        22.05 o                         
   6   7   0          1.57         -2.22         5.98 o                         
   7   7   0          1.65          1.59         4.49 o                         
   8   7   0          1.03         -1.49         5.93 o                         
  -6   8   0          1.65         -3.35         4.16 o                         
  -5   8   0          6.22          6.25         4.94 o                         
  -4   8   0          8.10         12.48         6.30 o                         
  -3   8   0        103.98        101.24        19.97 o                         
  -2   8   0          7.64          5.22         6.85 o                         
  -1   8   0        467.75        495.42        47.08 o                         
   0   8   0        267.19        254.90        26.52 o                         
   1   8   0         27.17          9.45        11.73 o                         
   2   8   0         83.67         88.24        29.39 o                         
   3   8   0         32.30         27.33        19.38 o                         
   4   8   0        108.29        122.85        37.48 o                         
   5   8   0          6.52          4.00         4.39 o                         
   6   8   0         47.00         42.96        17.48 o                         
   7   8   0          0.78          2.81         5.52 o                         
   8   8   0          1.99         -7.05        12.52 o                         
  -5   9   0         52.43         58.99        14.49 o                         
  -4   9   0          6.44         10.10         9.22 o                         
  -3   9   0         25.53         24.94         9.90 o                         
  -2   9   0          6.05          2.28         5.17 o                         
  -1   9   0        660.04        674.11        57.91 o                         
   0   9   0         49.23         57.63        16.77 o                         
   1   9   0         69.82         29.68        20.30 o                         
   2   9   0        252.72        184.71        46.93 o                         
   3   9   0         19.15         53.36        27.55 o                         
   4   9   0         44.70         45.20         8.13 o                         
   5   9   0          2.28         -1.69         4.38 o                         
   6   9   0          7.89         20.00         7.96 o                         
   7   9   0         24.26         32.59        10.77 o                         
   8   9   0          0.01          1.82         3.56 o                         
  -5  10   0         45.49         52.95        10.23 o                         
  -4  10   0          0.25         -2.26         6.08 o                         
  -3  10   0          0.32         -2.09         6.20 o                         
  -2  10   0         53.68         35.35        11.78 o                         
  -1  10   0          2.96          0.58         4.72 o                         
   0  10   0       1260.50       1322.50        45.54 o                         
   1  10   0        187.05        109.55        35.34 o                         
   2  10   0        137.18        124.89        41.57 o                         
   3  10   0          3.49         11.92        10.02 o                         
   4  10   0         77.99        114.30        17.85 o                         
   5  10   0        158.35        179.63        22.25 o                         
   6  10   0          1.49          4.56         4.54 o                         
   7  10   0          0.52         -5.64         5.64 o                         
  -4  11   0          2.67          3.80         4.11 o                         
  -3  11   0          5.64          6.58         4.68 o                         
  -2  11   0        118.50        105.14        15.13 o                         
  -1  11   0         73.23         69.61         7.93 o                         
   0  11   0        212.88        216.87        13.38 o                         
   1  11   0         21.69         14.86         4.13 o                         
   2  11   0        264.69        254.58        32.93 o                         
   3  11   0       3879.45       4622.86       134.71 o                         
   4  11   0          2.84         -4.95         7.71 o                         
   5  11   0         88.21        124.85        18.68 o                         
   6  11   0          5.30          4.11         4.31 o                         
   7  11   0          1.11          0.21        10.05 o                         
  -3  12   0          0.39         -0.57         2.65 o                         
  -2  12   0         11.85          9.68         4.28 o                         
  -1  12   0          0.18          1.11         3.95 o                         
   0  12   0          0.98          1.42         2.46 o                         
   1  12   0         23.05         21.40         9.76 o                         
   2  12   0          0.52         -3.87         5.90 o                         
   3  12   0         74.82        116.28        22.84 o                         
   5  12   0         63.70          0.51         8.05 o                         
   6  12   0          5.68          6.36         4.29 o                         
  -2  13   0         15.92         19.59         3.29 o                         
  -1  13   0         51.13         54.66         5.47 o                         
   0  13   0        186.71        209.91        13.08 o                         
   1  13   0         58.45         42.34        14.09 o                         
   2  13   0          3.54          4.24         7.22 o                         
   3  13   0         34.20         12.85        17.60 o                         
   4  13   0         39.83         -3.90        10.35 o                         
   5  13   0         36.48          2.22         8.00 o                         
   6  13   0          0.71          0.46         2.27 o                         
  -1  14   0          0.47          2.88         4.27 o                         
   0  14   0         22.67         22.55         9.41 o                         
   1  14   0          7.28         16.02         9.45 o                         
   2  14   0          3.02         -3.12         7.35 o                         
   3  14   0         13.26         20.52         9.23 o                         
   5  14   0         19.04         -1.11         5.84 o                         
   0  15   0         11.07          8.62         6.52 o                         
   1  15   0        227.97        318.54        27.81 o                         
   2  15   0         25.62         22.57         8.29 o                         
   3  15   0         70.18         75.71        12.95 o                         
   4  15   0          5.11          1.45         4.80 o                         
  -4 -15   1         74.75          1.33         7.66 o                         
  -3 -15   1         13.06         11.58         6.05 o                         
  -2 -15   1         20.95         16.51         8.07 o                         
  -1 -15   1          1.08         -0.07         5.72 o                         
   0 -15   1          2.63          6.03         6.51 o                         
  -5 -14   1          0.66         -2.87         6.90 o                         
  -4 -14   1         24.37          1.10         6.25 o                         
  -3 -14   1          0.01          1.87         3.99 o                         
  -2 -14   1         23.55         19.99        10.58 o                         
  -1 -14   1         64.70         62.10        15.83 o                         
   0 -14   1         83.58        118.08        20.07 o                         
   1 -14   1         91.40        123.06        18.41 o                         
   2 -14   1         45.16         27.29         7.54 o                         
  -6 -13   1          0.04          0.68         6.61 o                         
  -4 -13   1         48.04          0.25         9.49 o                         
  -3 -13   1         45.83         49.42        35.60 o                         
  -2 -13   1         30.27         37.68        14.31 o                         
  -1 -13   1          6.60          2.90         7.92 o                         
   0 -13   1         17.38         19.05         6.52 o                         
   1 -13   1          6.32          8.06         9.22 o                         
   2 -13   1          2.26          2.66         2.90 o                         
   3 -13   1          0.06         -2.08         2.16 o                         
  -6 -12   1         17.81         14.39        11.67 o                         
  -5 -12   1          0.27         -0.05         8.87 o                         
  -4 -12   1         55.68          2.31        10.55 o                         
  -3 -12   1         48.32         23.97        34.57 o                         
  -2 -12   1         10.47         11.92        10.33 o                         
  -1 -12   1          6.20         16.42        10.44 o                         
   0 -12   1        183.63        179.53        17.69 o                         
   1 -12   1         81.87         71.43         9.15 o                         
   2 -12   1          0.01         -1.76         3.25 o                         
   3 -12   1         51.22         53.45         7.17 o                         
  -7 -11   1          5.44          8.37         9.16 o                         
  -6 -11   1         11.40         20.84         8.82 o                         
  -5 -11   1          9.35         -6.31        10.21 o                         
  -3 -11   1         79.54         77.16        19.24 o                         
  -2 -11   1        570.88        638.00        53.14 o                         
  -1 -11   1        100.85        104.34        10.81 o                         
   0 -11   1         18.30         13.70         5.88 o                         
   1 -11   1          0.58          0.68         3.12 o                         
   2 -11   1          4.10          0.77         3.91 o                         
   3 -11   1         23.52         18.45         5.15 o                         
   4 -11   1          1.81          4.83         6.46 o                         
  -7 -10   1         16.11         27.40         8.69 o                         
  -6 -10   1         14.51         13.38         7.24 o                         
  -5 -10   1         94.33        115.70        17.67 o                         
  -3 -10   1        296.34        174.74       179.01 o                         
  -2 -10   1        403.41        354.11        60.78 o                         
  -1 -10   1       3848.17       3080.71       196.37 o                         
   0 -10   1        577.56        491.24        25.74 o                         
   1 -10   1        425.90        437.07        33.32 o                         
   2 -10   1         48.32         50.32        13.29 o                         
   3 -10   1         30.20         30.13        10.69 o                         
   4 -10   1          6.00         11.12         7.29 o                         
   5 -10   1          3.37          2.44         3.02 o                         
  -7  -9   1          3.33          4.23         4.02 o                         
  -6  -9   1          1.48         -2.71         6.80 o                         
  -5  -9   1         32.33         28.16         9.14 o                         
  -3  -9   1          1.73        -14.74        15.83 o                         
  -2  -9   1          0.78          7.20        11.00 o                         
  -1  -9   1          5.24        -12.94        14.25 o                         
   0  -9   1         36.35         47.01        21.26 o                         
   1  -9   1         46.58         33.51        22.46 o                         
   2  -9   1        141.39        158.50        22.80 o                         
   3  -9   1          6.57          7.71         9.68 o                         
   4  -9   1         16.36         21.31         9.90 o                         
   5  -9   1          2.92          7.05         7.41 o                         
  -8  -8   1          0.71          1.76         3.77 o                         
  -7  -8   1          1.26         -1.45         4.25 o                         
  -6  -8   1         32.18         40.88         7.65 o                         
  -5  -8   1         10.56          8.22         4.93 o                         
  -4  -8   1         46.04         57.28        26.28 o                         
  -3  -8   1        487.48        608.41        78.37 o                         
  -2  -8   1        602.64        643.55        79.82 o                         
  -1  -8   1          6.57          4.05         6.96 o                         
   0  -8   1         10.12          7.85         5.33 o                         
   1  -8   1        494.32        502.96        48.89 o                         
   2  -8   1        588.90        550.91        54.59 o                         
   3  -8   1         44.78         59.13        14.78 o                         
   4  -8   1         24.92         26.65         7.96 o                         
   5  -8   1          1.63         -4.34         4.34 o                         
   6  -8   1          4.59          4.80         5.44 o                         
  -8  -7   1          0.02         -4.45         4.45 o                         
  -7  -7   1          3.08          4.46         5.57 o                         
  -6  -7   1          0.27          0.88         2.71 o                         
  -5  -7   1         22.05          6.25        17.59 o                         
  -4  -7   1         93.52        113.77        29.06 o                         
  -3  -7   1         83.18         89.13        27.77 o                         
  -2  -7   1         28.17         29.08        16.38 o                         
  -1  -7   1          5.61          3.93         9.11 o                         
   0  -7   1        155.42        167.01        17.41 o                         
   1  -7   1        231.72        272.88        27.84 o                         
   2  -7   1       1152.97       1230.42        63.11 o                         
   3  -7   1          1.13         -2.66         9.72 o                         
   4  -7   1          3.05         -4.97         6.22 o                         
   5  -7   1         14.84         17.30         6.72 o                         
   6  -7   1          1.56          1.92         3.66 o                         
  -8  -6   1          0.04         -4.53         4.53 o                         
  -7  -6   1         28.38         52.82        12.19 o                         
  -6  -6   1         46.29         37.24        46.11 o                         
  -5  -6   1        114.42        137.27        41.71 o                         
  -4  -6   1         38.76         38.70        13.49 o                         
  -3  -6   1        581.08        620.47        71.75 o                         
  -2  -6   1       3058.44       3285.79       184.08 o                         
  -1  -6   1        703.11        792.99        48.30 o                         
   0  -6   1       1138.97       1083.47        38.79 o                         
   1  -6   1        325.21        322.83        27.52 o                         
   2  -6   1         68.61         65.70        11.80 o                         
   3  -6   1         95.16        104.03        22.60 o                         
   4  -6   1        337.10        308.44        22.22 o                         
   5  -6   1         26.25         14.77         6.72 o                         
   6  -6   1          5.76          7.10         4.27 o                         
  -8  -5   1          0.90          3.52         6.30 o                         
  -7  -5   1         28.17         38.03        11.02 o                         
  -6  -5   1         23.35         16.24        11.94 o                         
  -5  -5   1        115.62        151.81        41.70 o                         
  -4  -5   1          0.87         18.46        10.11 o                         
  -3  -5   1        344.34        373.86        33.81 o                         
  -2  -5   1        226.10        191.25        21.57 o                         
  -1  -5   1        142.37        120.64         9.85 o                         
   0  -5   1       3994.42       4041.44        91.55 o                         
   1  -5   1        127.09        124.58        10.99 o                         
   2  -5   1          8.44         -0.20         5.10 o                         
   3  -5   1        394.61        497.74        38.47 o                         
   4  -5   1        288.19        267.59        31.55 o                         
   5  -5   1          4.41          2.39         5.12 o                         
   6  -5   1          2.63          0.73         4.03 o                         
   7  -5   1          3.60          5.88         8.22 o                         
  -8  -4   1          2.33          3.30         3.31 o                         
  -7  -4   1         15.84         19.15         8.33 o                         
  -6  -4   1          0.61          4.93         6.45 o                         
  -5  -4   1         49.35         53.94        23.77 o                         
  -4  -4   1        604.24        677.05        47.87 o                         
  -3  -4   1        141.59        111.07        17.38 o                         
  -2  -4   1       6131.85       6448.67       326.77 o                         
  -1  -4   1        398.60        328.36        25.77 o                         
   0  -4   1       2071.72       1901.51        39.26 o                         
   1  -4   1        528.56        527.32        26.47 o                         
   2  -4   1       1061.34       1089.53        45.90 o                         
   3  -4   1         18.00         13.31         9.41 o                         
   4  -4   1          0.81        -17.66        17.66 o                         
   5  -4   1         17.96         24.56         9.59 o                         
   6  -4   1          0.35          1.22         4.49 o                         
   7  -4   1          0.60         -2.84         3.40 o                         
  -8  -3   1          1.05          2.43         3.20 o                         
  -7  -3   1         29.24         37.55        10.87 o                         
  -6  -3   1          0.96         -5.65         8.42 o                         
  -5  -3   1         76.12         67.59        25.50 o                         
  -4  -3   1        291.18        315.22        34.29 o                         
  -3  -3   1         33.14         37.20         8.15 o                         
  -2  -3   1        429.59        492.36        16.19 o                         
  -1  -3   1        761.73        707.66        19.39 o                         
   0  -3   1         50.14         51.88         6.15 o                         
   1  -3   1         33.13         32.36         5.00 o                         
   2  -3   1        832.71        767.68        29.53 o                         
   3  -3   1       1403.71       1390.64        74.11 o                         
   4  -3   1        603.05        649.37        51.22 o                         
   5  -3   1         40.22         33.39        11.24 o                         
   6  -3   1          2.70          4.91         5.54 o                         
   7  -3   1         11.45          6.38         4.55 o                         
  -8  -2   1          3.01        -12.30        12.38 o                         
  -7  -2   1         10.37         10.12         6.60 o                         
  -6  -2   1          1.10          0.01         4.52 o                         
  -5  -2   1          7.29        -14.27        14.27 o                         
  -4  -2   1         80.96         95.21        18.74 o                         
  -3  -2   1        408.11        468.21        25.95 o                         
  -2  -2   1       1668.34       1627.28        25.37 o                         
  -1  -2   1       4759.65       4711.48        58.45 o                         
   0  -2   1        265.61        248.79         8.34 o                         
   1  -2   1        520.91        486.96        15.83 o                         
   2  -2   1        223.89        236.02        18.78 o                         
   3  -2   1        823.66        827.11        40.71 o                         
   4  -2   1         54.79         69.94        12.67 o                         
   5  -2   1         31.95         24.37        11.32 o                         
   6  -2   1         14.93         11.29         7.63 o                         
   7  -2   1          1.14         -0.77         5.27 o                         
   8  -2   1          0.62          0.99         3.18 o                         
  -7  -1   1          0.39         -2.11         3.82 o                         
  -6  -1   1         77.65         95.09        12.61 o                         
  -5  -1   1         85.73         76.23        26.86 o                         
  -4  -1   1          1.44         -6.18         6.18 o                         
  -3  -1   1          2.66          3.42         3.58 o                         
  -2  -1   1       1879.06       2245.63        74.80 o                         
  -1  -1   1       4878.51       5538.34        60.01 o                         
   0  -1   1        922.64        863.74        25.76 o                         
   1  -1   1       1126.29       1086.81        34.97 o                         
   2  -1   1       1180.32       1145.65        99.77 o                         
   3  -1   1        181.07        222.35        17.92 o                         
   4  -1   1         25.06         10.85         5.41 o                         
   5  -1   1         67.82         31.11        20.10 o                         
   6  -1   1         38.42         31.64        11.03 o                         
   7  -1   1          9.80         15.07         7.95 o                         
   8  -1   1          1.15          5.29         4.83 o                         
  -8   0   1          1.91          4.37         8.88 o                         
  -7   0   1          3.38          4.93         7.16 o                         
  -6   0   1        191.25        120.54        94.33 o                         
  -5   0   1         11.95         10.78        11.34 o                         
  -4   0   1        254.37        275.11        30.87 o                         
  -3   0   1       1753.94       1740.65        64.77 o                         
  -2   0   1         64.72         54.91         9.91 o                         
  -1   0   1         94.05         68.79         9.80 o                         
   1   0   1        197.58        267.66        12.93 o                         
   2   0   1      11312.55      10063.00       465.47 o                         
   3   0   1          1.62          5.67         6.15 o                         
   4   0   1         29.69         20.23         9.79 o                         
   5   0   1         50.72         56.58        25.51 o                         
   6   0   1          6.21         -0.54         4.57 o                         
   7   0   1          1.51          3.35         5.47 o                         
   8   0   1          3.28          3.80         5.74 o                         
  -8   1   1          0.33          1.05         7.06 o                         
  -7   1   1          0.81          8.24         8.07 o                         
  -6   1   1         44.95         43.54        12.70 o                         
  -5   1   1         48.59         37.72        19.07 o                         
  -4   1   1         58.24         63.16        15.56 o                         
  -3   1   1       1474.89       1588.71        51.58 o                         
  -2   1   1        447.53        411.72        21.54 o                         
  -1   1   1       1007.80       1089.98        36.30 o                         
   0   1   1        279.80        313.18        14.01 o                         
   2   1   1      37011.99      35362.63       223.74 o                         
   3   1   1         25.96         41.57         7.07 o                         
   4   1   1        110.62         91.02        16.82 o                         
   5   1   1          0.68          6.88         8.24 o                         
   6   1   1          0.00         -2.20         6.02 o                         
   7   1   1          7.63         14.84         8.53 o                         
  -7   2   1         18.77         21.69         9.73 o                         
  -6   2   1         12.45          6.33         5.89 o                         
  -5   2   1         68.42         72.58        14.39 o                         
  -4   2   1          0.93         -3.72        10.09 o                         
  -3   2   1         68.86         53.25        10.31 o                         
  -2   2   1         51.11         43.52         7.84 o                         
  -1   2   1         34.68         27.81         6.15 o                         
   0   2   1        174.59        161.10        15.56 o                         
   1   2   1        168.28        179.24        15.94 o                         
   2   2   1        312.80        324.50        26.52 o                         
   3   2   1         38.75         34.21         6.75 o                         
   4   2   1        316.66        419.43        36.55 o                         
   5   2   1         58.26         78.28        18.69 o                         
   6   2   1         11.24          6.20         5.97 o                         
   7   2   1          4.83          9.83        15.42 o                         
  -7   3   1         14.41         11.17         6.32 o                         
  -6   3   1          6.74          5.30         4.16 o                         
  -5   3   1         61.37         66.08        14.18 o                         
  -4   3   1         19.65         29.53        37.52 o                         
  -3   3   1        741.05        782.21        39.77 o                         
  -2   3   1        466.00        536.13        27.44 o                         
  -1   3   1      10585.75       9696.53       105.94 o                         
   0   3   1       4431.88       4172.05        97.75 o                         
   1   3   1       3781.23       4170.35        90.34 o                         
   2   3   1         17.13         14.97         3.95 o                         
   3   3   1       1229.61       1258.29        40.04 o                         
   4   3   1        498.25        649.52        45.47 o                         
   5   3   1         65.90         57.96        23.80 o                         
   6   3   1          0.17          2.91         4.74 o                         
   7   3   1         33.82         43.57        10.48 o                         
  -7   4   1          4.88          3.39         3.15 o                         
  -6   4   1          1.24         -2.51         3.56 o                         
  -5   4   1          1.37          2.47         3.35 o                         
  -2   4   1        467.36        296.03       166.16 o                         
  -1   4   1        814.14        794.01        42.19 o                         
   0   4   1        139.43        128.54        20.62 o                         
   1   4   1        168.68        184.75        12.89 o                         
   2   4   1         15.98          9.75         3.23 o                         
   3   4   1        100.34        111.31        12.82 o                         
   4   4   1        975.71       1157.36        60.13 o                         
   5   4   1         41.51         48.87        22.85 o                         
   6   4   1          0.59          2.08         5.75 o                         
   7   4   1          1.48          1.45         4.24 o                         
   8   4   1          0.02          3.79         4.24 o                         
  -7   5   1          0.01         -3.79         7.63 o                         
  -6   5   1         19.11         19.33         6.01 o                         
  -5   5   1        106.01         75.35        12.42 o                         
  -4   5   1         81.78         49.24        10.86 o                         
  -3   5   1          0.59         -7.48        64.26 o                         
  -2   5   1       3930.56       3641.29      1836.00 o                         
  -1   5   1          1.76         -2.31         8.81 o                         
   0   5   1         23.70         16.48         7.95 o                         
   1   5   1        576.78        606.65        22.71 o                         
   2   5   1       4825.23       4919.25       200.56 o                         
   3   5   1        899.35        916.87        52.88 o                         
   4   5   1         34.21         38.02        12.14 o                         
   5   5   1         56.24         49.97        24.52 o                         
   6   5   1         47.00         34.51        17.20 o                         
   7   5   1         47.01         30.25        26.11 o                         
   8   5   1          5.41          6.13         4.86 o                         
  -6   6   1          5.40          6.78         4.59 o                         
  -5   6   1          9.28          5.29         5.02 o                         
  -4   6   1         26.77         25.98         6.87 o                         
  -3   6   1          0.07          2.30         6.48 o                         
  -2   6   1        850.16        871.46        81.03 o                         
  -1   6   1        147.13        119.44        18.95 o                         
   0   6   1         77.59         89.37        11.15 o                         
   1   6   1         14.93         18.40         4.92 o                         
   2   6   1        362.50        317.40        39.54 o                         
   3   6   1        503.50        509.34        53.57 o                         
   4   6   1         96.27        118.25        22.68 o                         
   5   6   1         68.86         80.86        32.47 o                         
   6   6   1        124.29        122.14        62.69 o                         
   7   6   1         21.25         10.85        17.99 o                         
   8   6   1          2.83          7.05         4.76 o                         
  -6   7   1         39.60         38.42        11.06 o                         
  -5   7   1          3.69          2.22         3.91 o                         
  -4   7   1          0.08          3.66         4.03 o                         
  -3   7   1         82.40         67.40        21.35 o                         
  -2   7   1        453.35        420.20        59.88 o                         
  -1   7   1         44.86         30.13        11.37 o                         
   0   7   1       1797.60       1993.65        93.63 o                         
   1   7   1        194.71        237.96        28.40 o                         
   2   7   1          5.88          6.61        10.47 o                         
   3   7   1        159.22        161.67        25.59 o                         
   4   7   1        120.77        106.38        24.32 o                         
   5   7   1        244.18        342.00        37.89 o                         
   6   7   1         21.68         25.76         7.91 o                         
   7   7   1         12.92         11.30         7.29 o                         
   8   7   1          2.00          2.90         3.26 o                         
  -6   8   1          5.77          5.86         5.07 o                         
  -5   8   1         14.69         25.15         7.58 o                         
  -4   8   1         23.49          7.58        20.85 o                         
  -3   8   1         22.50         25.06        11.30 o                         
  -2   8   1         25.49         38.64        14.18 o                         
  -1   8   1          6.32         26.99        22.83 o                         
   0   8   1        404.24        391.25        28.82 o                         
   1   8   1        757.87        657.29        78.46 o                         
   2   8   1         28.93         16.76        14.93 o                         
   3   8   1         42.80         20.62        16.65 o                         
   4   8   1        302.41        331.09        63.44 o                         
   5   8   1         94.45        115.08        17.54 o                         
   6   8   1         29.07        -12.98        12.98 o                         
   7   8   1          6.19          5.56         5.10 o                         
   8   8   1          0.04          1.55         8.95 o                         
  -5   9   1          0.41          2.08         5.72 o                         
  -4   9   1         98.29        117.55        21.18 o                         
  -3   9   1         75.24         75.26        17.65 o                         
  -2   9   1         11.36         17.56        10.17 o                         
  -1   9   1        197.58        188.48        26.54 o                         
   0   9   1        508.58        556.03        49.24 o                         
   1   9   1        231.19        189.79        44.74 o                         
   2   9   1          0.11        -15.52        15.52 o                         
   3   9   1        389.70        315.31        63.43 o                         
   4   9   1          2.29         -0.57         5.87 o                         
   5   9   1          4.03         -0.17         3.48 o                         
   6   9   1          3.84          1.19         4.86 o                         
   7   9   1          3.13          0.91         4.78 o                         
   8   9   1          1.94          9.64         5.22 o                         
  -5  10   1          5.45          5.36         3.16 o                         
  -4  10   1         17.53         12.96         5.18 o                         
  -3  10   1         27.37         30.40        12.11 o                         
  -2  10   1         10.50         -0.96        10.66 o                         
  -1  10   1         12.06          4.91         6.28 o                         
   0  10   1          9.00          7.67         3.26 o                         
   1  10   1       1258.76       1304.52       125.02 o                         
   2  10   1       1730.02       1559.92       143.78 o                         
   3  10   1        764.35        804.81        43.62 o                         
   4  10   1        172.35        179.47        22.25 o                         
   5  10   1         22.80         38.33        11.24 o                         
   6  10   1          4.06          0.68         4.46 o                         
   7  10   1         26.63         42.87        12.53 o                         
  -4  11   1          3.53          2.67         3.17 o                         
  -3  11   1         83.11         89.44        11.63 o                         
  -2  11   1         45.34         39.83         6.59 o                         
  -1  11   1         20.59         15.13         4.27 o                         
   0  11   1          1.07          5.68         4.78 o                         
   1  11   1          8.13          7.67         7.42 o                         
   2  11   1        118.65        120.96        13.78 o                         
   3  11   1         83.18         91.05        15.98 o                         
   4  11   1        160.25        200.07        23.58 o                         
   5  11   1         41.31         33.71        25.80 o                         
   6  11   1          1.64         -4.22         4.72 o                         
   7  11   1          2.74          4.64         5.33 o                         
  -3  12   1         25.89         31.01         8.58 o                         
  -2  12   1         36.01         30.86         6.50 o                         
  -1  12   1        109.65        115.53        11.79 o                         
   0  12   1         52.02         52.96         6.49 o                         
   1  12   1          4.11          1.06         3.20 o                         
   2  12   1        501.85        563.28        28.48 o                         
   3  12   1          2.76         20.73         6.89 o                         
   4  12   1         50.93         59.28         9.86 o                         
   5  12   1         79.70         90.24        15.66 o                         
   6  12   1         15.19         16.23        14.72 o                         
   7  12   1          1.61         -0.22         2.83 o                         
  -2  13   1          6.61         11.93         3.64 o                         
  -1  13   1         49.70         46.74         6.91 o                         
   0  13   1          2.25          0.83         4.06 o                         
   1  13   1          4.93          8.01         3.99 o                         
   2  13   1         15.80         17.30         5.75 o                         
   3  13   1          7.45          6.34         4.17 o                         
   4  13   1         71.90         87.45        14.71 o                         
   5  13   1         19.06         21.93        19.02 o                         
   6  13   1          2.55         -1.02         1.91 o                         
  -1  14   1          3.65         -0.42         3.65 o                         
   0  14   1         67.66         65.63         8.44 o                         
   1  14   1          4.14          4.46         3.28 o                         
   2  14   1        303.96        370.55        33.92 o                         
   3  14   1         25.56          8.86        15.70 o                         
   0  15   1          0.06         -0.18         4.09 o                         
   1  15   1         18.37         18.38         7.41 o                         
   2  15   1          4.19         15.59         7.32 o                         
   3  15   1         27.43         27.77         8.34 o                         
   4  15   1          0.94         -6.04         6.04 o                         
  -4 -15   2         24.98          4.14         4.91 o                         
  -3 -15   2         41.23         46.23        10.66 o                         
  -2 -15   2          1.46          6.07         6.44 o                         
  -1 -15   2         16.25         29.67         9.96 o                         
   0 -15   2         15.64         13.37         7.05 o                         
  -5 -14   2         16.61         -0.13         6.02 o                         
  -4 -14   2          0.48          0.65         4.19 o                         
  -3 -14   2          4.14          0.99         4.72 o                         
  -2 -14   2          4.52         12.89        10.19 o                         
  -1 -14   2         46.92         50.02        15.00 o                         
   0 -14   2          9.77          9.29         8.64 o                         
   1 -14   2          1.48         -0.17         4.50 o                         
  -6 -13   2          0.38          6.50         8.94 o                         
  -5 -13   2          2.55          5.95         8.35 o                         
  -4 -13   2          9.90          6.50         7.98 o                         
  -3 -13   2         39.48         12.87        15.37 o                         
  -2 -13   2         14.37         14.34         8.57 o                         
  -1 -13   2         27.03         36.92        15.99 o                         
   0 -13   2         47.92         44.37         9.23 o                         
   1 -13   2          0.21          2.19         5.89 o                         
   2 -13   2         52.81         57.31         8.58 o                         
  -6 -12   2          0.07          5.91         6.50 o                         
  -4 -12   2          0.32         -2.47         5.34 o                         
  -3 -12   2        123.77         92.01        81.11 o                         
  -2 -12   2        287.55        321.16        39.00 o                         
  -1 -12   2         73.22         69.98        11.88 o                         
   0 -12   2          3.52          4.80         5.32 o                         
   1 -12   2         13.76          6.74         7.09 o                         
   2 -12   2         19.71         16.19         3.84 o                         
   3 -12   2          7.33          5.35         3.30 o                         
  -7 -11   2          4.72         16.14         6.09 o                         
  -6 -11   2          1.92         -1.91         5.06 o                         
  -5 -11   2          0.21          4.63         4.81 o                         
  -4 -11   2         31.37         13.62        15.90 o                         
  -3 -11   2        133.15         77.25        80.53 o                         
  -2 -11   2        162.63        157.11        27.52 o                         
  -1 -11   2       3466.96       3522.85        71.01 o                         
   0 -11   2        537.84        530.90        24.26 o                         
   1 -11   2          0.45         -2.81         5.24 o                         
   2 -11   2        131.01        104.93        12.75 o                         
   3 -11   2          0.09         -0.49         5.68 o                         
   4 -11   2         26.95         31.32         6.45 o                         
  -7 -10   2          2.65          4.98         4.79 o                         
  -6 -10   2          2.73          2.84         4.10 o                         
  -4 -10   2         66.89         -2.30         8.97 o                         
  -3 -10   2        111.70        123.46        22.67 o                         
  -2 -10   2         78.19         68.45        11.13 o                         
  -1 -10   2         54.84         65.35         8.44 o                         
   0 -10   2        479.49        493.18        26.33 o                         
   1 -10   2         14.60          3.64         5.71 o                         
   2 -10   2        167.82        150.67        32.85 o                         
   3 -10   2          6.16          9.14         8.53 o                         
   4 -10   2          1.40         -3.87        10.06 o                         
   5 -10   2          9.79          3.80         9.55 o                         
  -7  -9   2         10.24         15.92         6.82 o                         
  -6  -9   2         11.04         20.87         9.28 o                         
  -5  -9   2        113.71          5.21        13.51 o                         
  -3  -9   2         18.55         23.06        18.98 o                         
  -2  -9   2        201.96        131.35        38.85 o                         
  -1  -9   2        140.06        168.91        43.09 o                         
   0  -9   2        561.94        578.84        76.38 o                         
   1  -9   2       1018.48        950.25        75.05 o                         
   2  -9   2          4.96         21.96         9.23 o                         
   3  -9   2        233.06        289.86        31.96 o                         
   4  -9   2          1.87          2.95         5.31 o                         
   5  -9   2          5.81         10.36         6.69 o                         
  -7  -8   2         16.98         13.77         8.61 o                         
  -6  -8   2          9.49          3.33        11.35 o                         
  -5  -8   2         14.50         13.04         7.23 o                         
  -4  -8   2          3.14         22.61        17.77 o                         
  -3  -8   2         21.04         23.92        17.15 o                         
  -2  -8   2         14.63          7.36        11.25 o                         
  -1  -8   2         63.84         41.44        14.90 o                         
   0  -8   2          0.45         -8.71         8.71 o                         
   1  -8   2        100.24        115.18        19.87 o                         
   2  -8   2        121.43        130.76        22.48 o                         
   3  -8   2          4.18          1.30         4.76 o                         
   4  -8   2          0.57         -4.12         6.20 o                         
   5  -8   2          0.37          1.65         4.27 o                         
   6  -8   2          0.31          2.58         3.31 o                         
  -8  -7   2         16.91         41.69         9.18 o                         
  -7  -7   2          9.01          5.23         6.13 o                         
  -6  -7   2         21.50         21.47         8.95 o                         
  -5  -7   2         24.35         15.81        18.00 o                         
  -4  -7   2         27.39         44.58        15.75 o                         
  -3  -7   2        206.24        210.61        42.11 o                         
  -2  -7   2       1961.37       2359.71       135.22 o                         
  -1  -7   2       2595.37       2593.70        97.97 o                         
   0  -7   2         86.45         58.91        11.40 o                         
   1  -7   2          0.88         13.68         6.83 o                         
   2  -7   2         36.38         13.39         8.51 o                         
   3  -7   2        171.63        203.27        26.94 o                         
   4  -7   2        133.83        124.30        31.48 o                         
   5  -7   2          1.81          0.46         3.44 o                         
   6  -7   2          5.43          4.34         3.62 o                         
  -8  -6   2          0.02         -2.85         3.54 o                         
  -7  -6   2          4.07          2.58         4.70 o                         
  -6  -6   2         14.35         12.72         6.52 o                         
  -5  -6   2         53.77         34.18        32.59 o                         
  -4  -6   2        411.02        511.30        52.38 o                         
  -3  -6   2        790.95        869.95        60.11 o                         
  -2  -6   2         87.49         99.72        16.83 o                         
  -1  -6   2          4.46         10.59         8.03 o                         
   0  -6   2         65.33         65.04        10.04 o                         
   1  -6   2         22.42         12.77         6.59 o                         
   2  -6   2        256.02        271.13        23.70 o                         
   3  -6   2        668.19        773.32        44.97 o                         
   4  -6   2          7.84          1.22         4.92 o                         
   5  -6   2          0.68          0.59         3.88 o                         
   6  -6   2          4.56          2.50         3.58 o                         
  -8  -5   2          2.99          3.58         3.65 o                         
  -7  -5   2          5.23          6.12         5.39 o                         
  -6  -5   2        156.90        189.33        22.03 o                         
  -5  -5   2        101.46        125.41        15.82 o                         
  -4  -5   2          4.31          8.42         6.46 o                         
  -3  -5   2       4687.33       5096.90       126.98 o                         
  -2  -5   2       3585.58       3724.27        95.55 o                         
  -1  -5   2       5333.56       5656.66       110.79 o                         
   0  -5   2        105.80         86.47        10.11 o                         
   1  -5   2       4501.61       4705.54        78.98 o                         
   2  -5   2        986.87       1026.46        42.74 o                         
   3  -5   2         23.01         11.98         6.61 o                         
   4  -5   2        119.26        115.62        19.72 o                         
   5  -5   2          0.65         -0.21         4.00 o                         
   6  -5   2         53.97         35.23         9.00 o                         
   7  -5   2          0.87         -2.17         4.69 o                         
  -8  -4   2          0.11          0.54         3.16 o                         
  -7  -4   2         10.16          7.72         5.57 o                         
  -6  -4   2          7.48         10.46         6.33 o                         
  -5  -4   2         51.48         28.97        17.97 o                         
  -4  -4   2          0.79          3.01         4.63 o                         
  -3  -4   2        239.09        246.42        26.39 o                         
  -2  -4   2         19.13         18.93         9.28 o                         
  -1  -4   2        175.44        170.09        14.50 o                         
   0  -4   2        362.48        321.27        14.64 o                         
   1  -4   2        192.10        170.58        15.92 o                         
   2  -4   2        196.99        232.20        26.62 o                         
   3  -4   2        122.53        102.76        16.85 o                         
   4  -4   2         65.51         82.96        16.91 o                         
   5  -4   2         11.99          9.19         5.95 o                         
   6  -4   2         25.42         21.88         9.91 o                         
   7  -4   2          1.34          0.30         2.91 o                         
  -8  -3   2          9.20         15.96         6.22 o                         
  -7  -3   2        184.08        289.24        26.65 o                         
  -6  -3   2         80.35         84.38        30.56 o                         
  -5  -3   2         41.74         63.92        28.81 o                         
  -4  -3   2        246.99        301.62        32.05 o                         
  -3  -3   2        820.60        937.74        48.99 o                         
  -2  -3   2        138.80        153.20        12.41 o                         
   0  -3   2        342.02        309.01        18.30 o                         
   1  -3   2         82.83         65.20         7.02 o                         
   2  -3   2          9.35         -1.88         7.78 o                         
   3  -3   2        548.06        515.24        38.68 o                         
   4  -3   2        489.31        504.68        45.27 o                         
   5  -3   2          1.94          2.41         4.42 o                         
   6  -3   2          3.99          0.71         4.13 o                         
   7  -3   2          3.03          3.82         3.71 o                         
  -8  -2   2         12.50          7.33         8.87 o                         
  -7  -2   2          4.57          3.77         4.98 o                         
  -6  -2   2         34.20         34.62        22.25 o                         
  -5  -2   2          2.94          4.32         8.43 o                         
  -4  -2   2         89.18         87.83        24.88 o                         
  -3  -2   2          0.37          6.20         4.26 o                         
  -2  -2   2         83.44         95.16         9.89 o                         
  -1  -2   2        839.73       1012.37        45.49 o                         
   0  -2   2       4117.85       4457.90       174.71 o                         
   1  -2   2         41.87         55.14         5.24 o                         
   2  -2   2       1437.18       1319.20        64.40 o                         
   3  -2   2        187.12        172.59        20.07 o                         
   4  -2   2        344.82        339.82        27.86 o                         
   5  -2   2         51.99         68.39        26.03 o                         
   6  -2   2          5.10          2.10         4.39 o                         
   7  -2   2          0.13         -5.85         5.85 o                         
   8  -2   2          1.03          7.05         2.94 o                         
  -8  -1   2          0.46          0.98        11.74 o                         
  -7  -1   2         15.06         14.39         6.60 o                         
  -6  -1   2         80.29         93.25        12.45 o                         
  -5  -1   2        268.45        273.80        51.77 o                         
  -4  -1   2        754.37        746.76        73.07 o                         
  -3  -1   2         81.90         89.37        14.18 o                         
  -2  -1   2         75.19         75.63        10.10 o                         
  -1  -1   2      11037.46      11351.66       150.74 o                         
   0  -1   2       5298.81       5796.04       145.56 o                         
   1  -1   2       1593.09       1522.46        28.97 o                         
   2  -1   2        164.41        138.56        20.24 o                         
   3  -1   2        165.68        136.53        17.43 o                         
   4  -1   2        488.65        506.72        32.22 o                         
   5  -1   2          5.37         29.57        21.35 o                         
   6  -1   2          0.22          2.41         5.50 o                         
   7  -1   2          7.68          1.98        10.78 o                         
   8  -1   2          0.09          3.30         5.63 o                         
  -8   0   2          0.67          0.02         9.77 o                         
  -7   0   2          6.81          3.15         5.62 o                         
  -6   0   2         20.82         22.76         6.60 o                         
  -5   0   2        145.73        109.18        31.65 o                         
  -4   0   2        133.92        137.15        31.68 o                         
  -3   0   2         15.67         12.39         6.74 o                         
  -2   0   2        905.29        919.78        56.92 o                         
  -1   0   2          0.25          2.42         2.24 o                         
   0   0   2       1842.41       3093.23      1004.71 o                         
   1   0   2        101.81         99.31        11.67 o                         
   2   0   2      91796.77      83411.28       225.20 o                         
   3   0   2        167.41        150.94        24.40 o                         
   4   0   2        253.87        286.69        29.58 o                         
   5   0   2          3.05         -3.20        10.36 o                         
   6   0   2          4.22         21.98         9.56 o                         
   7   0   2         22.55         14.00        10.97 o                         
   8   0   2          1.04          3.52         4.28 o                         
  -7   1   2          8.39         17.62         9.35 o                         
  -6   1   2         60.03         75.67        16.43 o                         
  -5   1   2         21.60         15.47         9.12 o                         
  -4   1   2        146.61        179.42        29.12 o                         
  -3   1   2        990.35       1158.30        56.56 o                         
  -2   1   2        284.31        244.56        30.03 o                         
  -1   1   2       1315.24       1224.79        52.82 o                         
   0   1   2        812.42       1938.95       112.93 o                         
   2   1   2       2750.36       2472.00        48.24 o                         
   3   1   2        515.61        442.41        40.53 o                         
   4   1   2        143.86        173.47        26.21 o                         
   5   1   2          1.13         -2.05         6.33 o                         
   6   1   2          1.71         -6.99         6.99 o                         
   7   1   2         12.92         20.53        21.43 o                         
  -7   2   2         18.78         16.06         9.62 o                         
  -6   2   2         21.55         22.64         9.22 o                         
  -5   2   2         54.12         59.43        13.42 o                         
  -4   2   2          4.01          3.69         7.98 o                         
  -3   2   2          2.03          4.93         7.24 o                         
  -2   2   2       4035.71       3956.83       435.27 o                         
  -1   2   2        188.39        152.58        19.64 o                         
   0   2   2        626.32        611.00        26.36 o                         
   1   2   2       4036.02       4572.36       101.23 o                         
   2   2   2       4053.67       3395.07       240.65 o                         
   3   2   2        102.07        113.47        13.32 o                         
   4   2   2         82.54        118.52        19.66 o                         
   5   2   2         86.05         97.31        20.89 o                         
   7   2   2          5.56          0.83        13.87 o                         
  -7   3   2          9.45         18.53        12.00 o                         
  -6   3   2         22.73         22.05         9.39 o                         
  -5   3   2         33.95         21.45         9.03 o                         
  -4   3   2          0.20          5.15        16.36 o                         
  -3   3   2        211.50        157.81       120.91 o                         
  -2   3   2        212.10        224.70        29.79 o                         
  -1   3   2        635.78        577.22        34.49 o                         
   0   3   2       2797.05       2467.70        59.22 o                         
   1   3   2       1566.14       1658.52        44.23 o                         
   2   3   2         11.15          8.82         6.25 o                         
   3   3   2        312.04        296.86        22.75 o                         
   4   3   2       1462.00       1643.02        72.37 o                         
   5   3   2          1.08         -4.06        31.52 o                         
   6   3   2          0.95         -4.97         4.97 o                         
   7   3   2          0.01          7.11        13.51 o                         
   8   3   2          0.83         27.96        30.56 o                         
  -7   4   2          0.98         -9.52         9.52 o                         
  -6   4   2          4.62          4.96         3.75 o                         
  -5   4   2          0.69          1.89         3.33 o                         
  -4   4   2        307.93        320.35        69.53 o                         
  -2   4   2         56.80         17.25        32.25 o                         
  -1   4   2        512.80        477.99        39.74 o                         
   0   4   2      10051.65       9507.39       183.38 o                         
   1   4   2       2240.42       2160.27        59.35 o                         
   2   4   2        739.84        819.05        39.41 o                         
   3   4   2         26.89         23.27         7.28 o                         
   4   4   2          4.86         -4.96         4.96 o                         
   5   4   2         25.62         15.55        13.61 o                         
   6   4   2         87.95         98.99        15.58 o                         
   7   4   2         25.28         29.83        22.59 o                         
   8   4   2          0.08         -3.59        13.39 o                         
  -7   5   2          4.13          6.70         7.54 o                         
  -6   5   2          7.20          5.66         3.48 o                         
  -5   5   2          2.81          6.20         3.76 o                         
  -4   5   2         85.45         72.41        11.09 o                         
  -3   5   2         96.85        117.71        33.71 o                         
  -2   5   2        188.59        107.72        88.89 o                         
  -1   5   2       2739.81       2857.80       116.45 o                         
   0   5   2        125.37        133.40        18.52 o                         
   1   5   2        282.06        281.76        21.15 o                         
   2   5   2        209.85        198.83        21.30 o                         
   3   5   2        300.48        319.16        44.19 o                         
   4   5   2         37.07         25.58        10.28 o                         
   5   5   2        172.80        185.68        46.78 o                         
   6   5   2        336.12        399.50        31.02 o                         
   7   5   2         16.24         17.69         9.45 o                         
   8   5   2          0.94          0.20         4.36 o                         
  -6   6   2         18.11         10.38         6.57 o                         
  -5   6   2         28.14         25.36         8.17 o                         
  -4   6   2         34.99         24.80         6.86 o                         
  -3   6   2         84.78         69.74        20.91 o                         
  -2   6   2         56.07         38.42        18.07 o                         
  -1   6   2        109.39         48.65        16.41 o                         
   0   6   2       5977.08       6453.60       111.48 o                         
   1   6   2       2920.17       3203.50        59.26 o                         
   2   6   2         37.33         46.65        11.45 o                         
   3   6   2        271.11        258.89        31.88 o                         
   4   6   2        844.37        866.32       104.74 o                         
   5   6   2          4.75        -26.21        26.21 o                         
   6   6   2         56.95         50.16        39.71 o                         
   7   6   2          3.86          0.56         4.60 o                         
   8   6   2          0.42          1.35         3.42 o                         
  -6   7   2          0.06          3.30         5.18 o                         
  -5   7   2          3.50          8.86         5.25 o                         
  -4   7   2          8.82          0.45         4.52 o                         
  -3   7   2         23.42         20.73         6.85 o                         
  -2   7   2          3.53        -14.99        14.99 o                         
  -1   7   2          5.08          0.79        11.38 o                         
   0   7   2          1.23          3.35         6.19 o                         
   1   7   2         11.55         19.66         7.04 o                         
   2   7   2        393.59        419.38        61.89 o                         
   3   7   2          1.56         -3.81        13.94 o                         
   4   7   2          0.04         -4.27         6.64 o                         
   5   7   2         12.06         13.28         6.61 o                         
   6   7   2         50.53         53.15        25.81 o                         
   7   7   2          9.81         13.83         6.92 o                         
   8   7   2          0.38         -0.99         3.18 o                         
  -5   8   2          1.51          1.85         6.08 o                         
  -4   8   2         33.90         35.01         8.83 o                         
  -3   8   2          2.85          7.23         7.64 o                         
  -2   8   2         73.06         67.32        35.59 o                         
  -1   8   2        382.88        317.25        32.41 o                         
   0   8   2        177.49        166.54        18.75 o                         
   1   8   2       1725.83       1578.70       122.09 o                         
   2   8   2       1011.63        933.12        98.85 o                         
   3   8   2         28.59         30.02        20.62 o                         
   4   8   2         19.64        -16.65        16.65 o                         
   5   8   2         10.38          1.09        10.82 o                         
   6   8   2        129.92        116.47        78.01 o                         
   7   8   2         17.28         12.65         5.94 o                         
   8   8   2          4.26         12.45         5.87 o                         
  -5   9   2         35.86         40.59         7.10 o                         
  -4   9   2          6.19          4.38         7.51 o                         
  -3   9   2         28.64         28.98        12.36 o                         
  -2   9   2         72.81         63.80        15.12 o                         
  -1   9   2         25.98         49.53        18.02 o                         
   0   9   2          4.80         17.74         9.69 o                         
   1   9   2        127.83        155.34        40.58 o                         
   2   9   2         12.60          4.71        11.03 o                         
   3   9   2        130.08        158.05        46.84 o                         
   4   9   2          0.70          2.23         5.01 o                         
   5   9   2         59.68         85.16        16.32 o                         
   6   9   2          3.50          8.84         5.89 o                         
   7   9   2          1.79         -3.02         3.88 o                         
   8   9   2          0.30          0.46         3.72 o                         
  -4  10   2         17.20         18.26        10.54 o                         
  -3  10   2        174.04        205.00        28.08 o                         
  -2  10   2        292.32        341.32        35.42 o                         
  -1  10   2         13.53         10.02         7.91 o                         
   0  10   2        441.86        376.70        27.54 o                         
   1  10   2         44.66          9.94        12.96 o                         
   2  10   2       1566.90       1536.50       139.80 o                         
   3  10   2          0.38         -3.81         3.81 o                         
   4  10   2        603.76        693.36        42.88 o                         
   5  10   2        111.16        127.64        19.77 o                         
   6  10   2         41.66         20.22        32.68 o                         
   7  10   2         26.97         36.12         6.79 o                         
  -4  11   2         16.33         22.74         7.24 o                         
  -3  11   2         38.81         30.54         8.95 o                         
  -2  11   2         22.21         21.29         9.07 o                         
  -1  11   2          1.54          0.56         4.62 o                         
   0  11   2         43.55         33.32         8.82 o                         
   1  11   2         19.80         13.15         4.72 o                         
   2  11   2         56.38         70.59        12.81 o                         
   3  11   2        109.74        106.94        16.70 o                         
   4  11   2          4.21         13.82         8.45 o                         
   5  11   2        782.98       1056.97        54.87 o                         
   6  11   2         36.94         47.30        11.28 o                         
   7  11   2          3.26          7.19         6.41 o                         
  -3  12   2         16.11         15.55         6.76 o                         
  -2  12   2          8.69         17.00         7.39 o                         
  -1  12   2         27.53         16.68         7.34 o                         
   0  12   2        280.87        282.31        17.27 o                         
   1  12   2         62.90         72.42         9.07 o                         
   2  12   2          8.18          2.06         5.20 o                         
   3  12   2         72.65         81.51        14.17 o                         
   4  12   2         80.70         71.40        14.14 o                         
   5  12   2         67.31         39.09        39.16 o                         
   6  12   2          5.80          5.11         4.70 o                         
   7  12   2          7.80         11.56         5.73 o                         
  -2  13   2          1.40         -0.18         3.85 o                         
  -1  13   2          0.84          0.57         2.79 o                         
   0  13   2         10.09         13.58         4.42 o                         
   1  13   2         41.61         51.18        10.62 o                         
   2  13   2         34.61         23.84         9.16 o                         
   3  13   2         19.74         27.52         6.96 o                         
   4  13   2         14.35         14.98         5.35 o                         
   5  13   2         26.59         25.02         7.82 o                         
   6  13   2         50.68         79.85        11.14 o                         
  -1  14   2         13.90         13.58         3.81 o                         
   0  14   2          2.60          1.90         2.93 o                         
   1  14   2         34.67         31.12         6.03 o                         
   2  14   2         10.51         12.67         4.26 o                         
   3  14   2         14.55          3.94         6.36 o                         
   4  14   2         29.44         29.97        21.57 o                         
   5  14   2         20.63         27.62         6.74 o                         
   0  15   2          0.00         -2.46         2.46 o                         
   1  15   2         20.30         22.88         4.74 o                         
   2  15   2         45.31         44.55         6.21 o                         
  -3 -15   3         99.34        125.20        15.25 o                         
  -2 -15   3        260.42        324.49        27.59 o                         
  -1 -15   3          0.73         -1.92         6.71 o                         
   0 -15   3         66.28         66.79        12.21 o                         
  -5 -14   3          8.12          1.53         6.25 o                         
  -4 -14   3          0.03          2.82         3.82 o                         
  -3 -14   3          0.27         -1.54         5.65 o                         
  -2 -14   3         11.14          8.50         8.31 o                         
  -1 -14   3          3.67         12.42        12.25 o                         
   0 -14   3          2.23          3.24         6.28 o                         
   1 -14   3         10.88         17.31         8.21 o                         
  -5 -13   3          8.30          3.07         8.06 o                         
  -4 -13   3         42.97         27.57        28.12 o                         
  -3 -13   3          0.09         -2.34         6.91 o                         
  -2 -13   3        166.70        105.19       112.31 o                         
  -1 -13   3         35.01         36.71        14.69 o                         
   0 -13   3         11.73         18.06        11.14 o                         
   1 -13   3         18.53         13.89         5.75 o                         
   2 -13   3         20.90         23.87         5.88 o                         
  -6 -12   3          7.50          6.13         7.73 o                         
  -5 -12   3          5.08          0.02         7.54 o                         
  -4 -12   3         19.79         11.91        11.39 o                         
  -3 -12   3          8.42         -1.95         8.24 o                         
  -2 -12   3         60.01         26.03        28.66 o                         
  -1 -12   3        635.95        679.74        35.30 o                         
   0 -12   3          9.46         15.45         6.08 o                         
   1 -12   3          3.60          0.19         4.66 o                         
   2 -12   3          0.01         -0.15         3.18 o                         
   3 -12   3          2.02          1.76         5.34 o                         
  -6 -11   3         13.01          7.29         4.91 o                         
  -5 -11   3         86.43         -0.36         9.11 o                         
  -4 -11   3         81.90         95.65        19.15 o                         
  -3 -11   3         10.34          5.29         6.15 o                         
  -2 -11   3         25.87         32.45         8.92 o                         
  -1 -11   3         43.06         28.37         6.80 o                         
   0 -11   3         29.00         30.51         6.76 o                         
   1 -11   3        526.90        617.53        26.74 o                         
   2 -11   3         68.40         52.82         7.95 o                         
   3 -11   3         14.88          8.80         4.00 o                         
   4 -11   3          6.95         -0.77         2.67 o                         
  -7 -10   3          1.37          6.50         4.39 o                         
  -6 -10   3          3.81          9.51         4.29 o                         
  -5 -10   3        112.46        120.57        20.04 o                         
  -4 -10   3         38.01         49.38        14.29 o                         
  -3 -10   3         83.87         81.21        18.96 o                         
  -2 -10   3          7.39         10.65         5.85 o                         
  -1 -10   3        404.14        408.45        20.64 o                         
   0 -10   3          1.63          0.44         4.39 o                         
   1 -10   3       2820.09       2997.64        67.12 o                         
   2 -10   3          0.58         -1.63         3.34 o                         
   3 -10   3         14.64          9.13        10.21 o                         
   4 -10   3         29.25         38.34         8.78 o                         
   5 -10   3          1.96          5.96         3.26 o                         
  -7  -9   3          4.74          8.59         4.91 o                         
  -6  -9   3          8.23          8.60         4.41 o                         
  -5  -9   3         32.33         20.24         8.91 o                         
  -4  -9   3         33.20         13.81        11.37 o                         
  -3  -9   3        419.85        265.50       231.50 o                         
  -2  -9   3        115.83         77.76        30.66 o                         
  -1  -9   3         16.29        -12.04        13.08 o                         
   0  -9   3         14.58         35.46        19.37 o                         
   1  -9   3        184.24        175.72        13.40 o                         
   2  -9   3        154.84        184.30        16.56 o                         
   3  -9   3         77.73         73.29        15.83 o                         
   4  -9   3         11.65         23.60        10.20 o                         
   5  -9   3          0.56          8.09         6.16 o                         
  -7  -8   3         16.42         20.18         7.44 o                         
  -6  -8   3          7.17         -0.34         4.97 o                         
  -5  -8   3         25.66         15.02        12.90 o                         
  -4  -8   3        106.19         59.36        59.54 o                         
  -3  -8   3        183.76        233.15        49.93 o                         
  -2  -8   3          1.20        -12.79        13.97 o                         
  -1  -8   3         51.09         81.63        27.46 o                         
   0  -8   3        717.67        707.73        56.32 o                         
   1  -8   3          1.44         -3.17         7.65 o                         
   2  -8   3          3.80         10.02         6.29 o                         
   3  -8   3          2.38          5.88         4.61 o                         
   4  -8   3         42.15         44.63        12.86 o                         
   5  -8   3         20.41         30.78         7.97 o                         
   6  -8   3          3.83          2.96         3.28 o                         
  -7  -7   3          8.27         12.81         6.54 o                         
  -6  -7   3         33.46         46.53        13.29 o                         
  -5  -7   3         48.94         19.56        37.85 o                         
  -4  -7   3        144.78        167.55        39.83 o                         
  -3  -7   3        257.17        338.92        53.78 o                         
  -2  -7   3        417.40        480.91        62.49 o                         
  -1  -7   3        511.65        551.63        46.82 o                         
   0  -7   3        432.91        476.48        33.85 o                         
   1  -7   3         44.81         33.68        10.79 o                         
   2  -7   3         10.83         -3.68        10.09 o                         
   3  -7   3         22.23         22.97         6.87 o                         
   4  -7   3         55.40         34.10        13.36 o                         
   5  -7   3          0.36         -0.93         6.46 o                         
   6  -7   3          0.03          6.84         6.05 o                         
  -8  -6   3          2.12          6.73         4.58 o                         
  -7  -6   3          0.51         -0.82         3.98 o                         
  -6  -6   3         13.12         15.56         8.07 o                         
  -5  -6   3        154.29        162.56        19.97 o                         
  -4  -6   3        224.69        197.64        29.99 o                         
  -3  -6   3        427.39        454.66        41.67 o                         
  -2  -6   3        185.20        203.29        24.94 o                         
  -1  -6   3        151.65        114.59        20.16 o                         
   0  -6   3       5114.22       5672.68       103.83 o                         
   1  -6   3         10.36          4.97         4.93 o                         
   2  -6   3        178.80        182.62        23.72 o                         
   3  -6   3        200.54        192.22        23.20 o                         
   4  -6   3         23.63         20.74         9.40 o                         
   5  -6   3         10.99          6.80         6.23 o                         
   6  -6   3         11.47         15.57         5.83 o                         
  -8  -5   3         50.13         82.43        12.13 o                         
  -7  -5   3          0.03          3.52         6.61 o                         
  -6  -5   3          9.42          5.83         5.40 o                         
  -5  -5   3          0.26         -1.20         3.08 o                         
  -4  -5   3        240.17        244.37        32.20 o                         
  -3  -5   3        151.14        146.82        22.66 o                         
  -2  -5   3       1198.57       1436.30        47.59 o                         
  -1  -5   3        137.61        147.72        16.14 o                         
   0  -5   3        232.52        243.52        25.21 o                         
   1  -5   3          7.70         10.90         5.04 o                         
   2  -5   3         81.26         71.68        14.93 o                         
   3  -5   3        132.01        135.46        17.75 o                         
   4  -5   3         19.60         24.99        20.12 o                         
   5  -5   3        154.63        102.42        19.37 o                         
   6  -5   3          2.64          1.63         3.75 o                         
   7  -5   3          0.10          5.81         3.73 o                         
  -8  -4   3          1.02         -0.73         2.85 o                         
  -7  -4   3          0.91          1.35         4.08 o                         
  -6  -4   3         10.67          3.92         3.66 o                         
  -5  -4   3          4.06          7.14         4.98 o                         
  -4  -4   3         98.91        131.34        23.43 o                         
  -3  -4   3        204.86        201.38        25.11 o                         
  -2  -4   3       1638.12       1788.78        61.25 o                         
  -1  -4   3       4929.87       5168.13        98.02 o                         
   0  -4   3       6764.37       7088.21        76.91 o                         
   1  -4   3       1056.86       1114.58        50.56 o                         
   2  -4   3       1315.35       1254.27        57.90 o                         
   3  -4   3        662.95        733.63        55.41 o                         
   4  -4   3         11.66          6.20         6.50 o                         
   5  -4   3         20.25         20.74         7.96 o                         
   6  -4   3         13.39          2.79         5.81 o                         
   7  -4   3          4.98          6.83         5.28 o                         
  -8  -3   3          6.43          5.39         3.61 o                         
  -7  -3   3         13.52         13.12         6.67 o                         
  -6  -3   3          2.98          3.52         5.24 o                         
  -5  -3   3        336.38        323.04        29.92 o                         
  -4  -3   3         22.03         20.89         9.71 o                         
  -3  -3   3          3.38          6.31         6.85 o                         
  -2  -3   3          8.95         10.24         3.75 o                         
  -1  -3   3          4.45          2.78         5.30 o                         
   0  -3   3          5.84          7.49         3.84 o                         
   1  -3   3        128.09        121.99         8.92 o                         
   2  -3   3          9.84          9.76         6.03 o                         
   3  -3   3         15.40          7.27         9.23 o                         
   4  -3   3         14.42          5.27        14.92 o                         
   5  -3   3         24.09         31.94         9.52 o                         
   6  -3   3         38.73         25.95        10.87 o                         
   7  -3   3          1.60          4.03         5.06 o                         
  -8  -2   3          5.28          1.21         8.66 o                         
  -7  -2   3         11.42          9.36         5.81 o                         
  -6  -2   3        102.86        131.75        18.65 o                         
  -5  -2   3         43.85         39.60        22.02 o                         
  -4  -2   3         48.14         66.95        23.43 o                         
  -3  -2   3        503.11        546.31        38.64 o                         
  -2  -2   3       2659.63       2975.19        78.83 o                         
  -1  -2   3          0.21         -4.81         4.81 o                         
   0  -2   3       3709.36       3969.67        63.88 o                         
   1  -2   3      13400.34      12818.04       111.61 o                         
   2  -2   3        237.39        208.11        23.41 o                         
   3  -2   3        517.55        492.75        49.77 o                         
   4  -2   3         42.04         53.92        20.42 o                         
   5  -2   3        324.46        327.15        23.76 o                         
   6  -2   3         67.28         69.32        10.35 o                         
   7  -2   3          6.20         11.85         7.52 o                         
   8  -2   3          1.96         -0.57         3.69 o                         
  -8  -1   3          0.42          3.90         8.66 o                         
  -7  -1   3          2.54          1.04         3.25 o                         
  -6  -1   3        144.68        170.67        21.98 o                         
  -5  -1   3          1.59          2.95        22.38 o                         
  -4  -1   3         18.78          7.88         8.56 o                         
  -3  -1   3          1.84          1.01         9.25 o                         
  -2  -1   3         45.15         45.04        14.81 o                         
  -1  -1   3          5.44          4.58         4.30 o                         
   0  -1   3       2375.45       3047.57        52.45 o                         
   1  -1   3      16937.40      16789.82       118.31 o                         
   2  -1   3       6669.04       5861.21        87.75 o                         
   3  -1   3         22.70         55.08        16.76 o                         
   4  -1   3        474.20        448.22        38.17 o                         
   5  -1   3         18.17         39.10        19.60 o                         
   6  -1   3          5.84         -6.05         6.05 o                         
   7  -1   3          0.49         -0.90         4.63 o                         
   8  -1   3          0.17         -3.65         3.65 o                         
  -7   0   3          3.80          2.34         3.52 o                         
  -6   0   3         23.60         28.95        11.49 o                         
  -5   0   3         98.98        102.83        12.46 o                         
  -4   0   3       1743.78       1870.72       118.29 o                         
  -3   0   3       1718.32       1597.81        78.21 o                         
  -2   0   3       1210.20       1183.33        57.14 o                         
  -1   0   3       3243.12       2912.49        68.33 o                         
   0   0   3        498.32        847.03       219.49 o                         
   1   0   3       2668.21       3242.16        86.63 o                         
   2   0   3       2994.34       2898.10        57.08 o                         
   3   0   3        396.96        338.71        37.63 o                         
   4   0   3       4141.87       4461.35       130.07 o                         
   5   0   3         72.85         75.46        18.34 o                         
   6   0   3         33.41         -5.98        11.43 o                         
   7   0   3          1.04          5.89         6.16 o                         
   8   0   3          1.34         -5.53         5.53 o                         
  -7   1   3          3.37          2.96        11.02 o                         
  -6   1   3          5.47          2.10         3.19 o                         
  -5   1   3          7.90         12.91         6.27 o                         
  -4   1   3        128.35        164.70        36.71 o                         
  -3   1   3        284.66        384.92        39.31 o                         
  -2   1   3        166.01        188.75        24.28 o                         
  -1   1   3        658.19        665.90        90.21 o                         
   0   1   3       1265.64       2773.85       153.73 o                         
   1   1   3        411.38        375.51        31.02 o                         
   2   1   3          4.38          0.52         2.25 o                         
   3   1   3         77.77         66.64        17.26 o                         
   4   1   3       9336.11      10277.46       240.46 o                         
   5   1   3         22.07         29.93        11.69 o                         
   6   1   3          2.25         -4.69        16.74 o                         
   7   1   3          2.52          2.03         6.24 o                         
   8   1   3          0.19         -5.22         5.22 o                         
  -7   2   3          2.93          4.03         8.93 o                         
  -6   2   3         46.71         48.39        13.35 o                         
  -5   2   3        436.66        488.41        26.44 o                         
  -4   2   3        201.54        216.77        34.68 o                         
  -3   2   3        227.18        298.34        35.99 o                         
  -2   2   3        325.60        293.10        30.47 o                         
  -1   2   3       2438.07       2317.22        65.86 o                         
   0   2   3       1431.24       1217.62        30.92 o                         
   1   2   3         40.87         43.35         6.33 o                         
   2   2   3       3200.54       3650.59       252.39 o                         
   3   2   3        104.52         91.68        12.67 o                         
   4   2   3         78.04         75.81        20.40 o                         
   5   2   3          5.57          2.64         9.46 o                         
   7   2   3          0.11         10.24        23.80 o                         
   8   2   3          3.08         -0.94         9.19 o                         
  -7   3   3          6.34          5.54        10.70 o                         
  -6   3   3          8.77          8.84         5.76 o                         
  -5   3   3         38.48         28.46        10.87 o                         
  -4   3   3        100.80         67.39        29.90 o                         
  -3   3   3         42.63         35.46        27.12 o                         
  -2   3   3        163.16        147.06        23.13 o                         
  -1   3   3        604.30        594.13        41.32 o                         
   0   3   3       1142.84        971.61        30.47 o                         
   1   3   3       7573.96       7878.00       147.13 o                         
   2   3   3        502.20        509.23        42.14 o                         
   3   3   3       1846.36       2091.52       109.66 o                         
   4   3   3        338.38        377.10        45.23 o                         
   5   3   3        167.83        173.38        28.39 o                         
   7   3   3         12.10         -1.01        15.42 o                         
   8   3   3          5.39         -1.58        11.75 o                         
  -7   4   3         13.27         10.49         9.59 o                         
  -6   4   3          0.10         -2.37         3.97 o                         
  -5   4   3         34.34         26.49         6.74 o                         
  -4   4   3          8.93          6.93         5.52 o                         
  -3   4   3        138.66        120.46        35.96 o                         
  -2   4   3        571.89        333.88       197.57 o                         
  -1   4   3        717.35        736.17        44.62 o                         
   0   4   3       1739.25       1641.12        61.41 o                         
   1   4   3        630.12        615.16        32.54 o                         
   2   4   3       3601.04       3715.91       119.93 o                         
   3   4   3          8.65         13.25         5.47 o                         
   4   4   3         65.49         65.54        18.69 o                         
   5   4   3          1.69         49.15        23.54 o                         
   6   4   3          0.01         -4.95         4.95 o                         
   7   4   3          5.93          5.04         6.22 o                         
   8   4   3          5.58         -0.74         9.47 o                         
  -6   5   3         20.57         35.28        18.41 o                         
  -5   5   3          0.82         -0.73         3.13 o                         
  -4   5   3          9.22          8.67         4.68 o                         
  -3   5   3        507.11        471.59        53.67 o                         
  -2   5   3        450.19        443.54        44.34 o                         
  -1   5   3        382.71        406.46        35.81 o                         
   0   5   3       5734.10       6365.62       150.80 o                         
   1   5   3        397.23        436.19        30.61 o                         
   2   5   3        464.89        446.81        44.67 o                         
   3   5   3        131.59        135.30        15.00 o                         
   4   5   3        358.93        430.12        55.14 o                         
   5   5   3        145.89        173.85        44.85 o                         
   6   5   3         61.18         48.33        34.12 o                         
   7   5   3          4.07          4.91         5.92 o                         
   8   5   3         20.23          4.41        15.71 o                         
  -6   6   3         46.45         48.43         9.06 o                         
  -5   6   3         39.04         45.90         8.59 o                         
  -4   6   3          4.55          4.41         3.90 o                         
  -3   6   3         75.37         97.81        41.58 o                         
  -2   6   3        160.53        160.95        48.39 o                         
  -1   6   3        171.59        132.04        23.11 o                         
   0   6   3         95.97        155.64        15.13 o                         
   1   6   3        569.61        589.81        38.85 o                         
   2   6   3         83.23         78.28        16.19 o                         
   3   6   3         10.37         14.16         7.39 o                         
   4   6   3         17.09         26.75        11.97 o                         
   5   6   3         16.68         -4.12         7.84 o                         
   6   6   3          0.66          8.16         6.62 o                         
   7   6   3          0.75         -5.22         5.73 o                         
   8   6   3         35.91         34.25        20.86 o                         
  -6   7   3         49.51         48.44         8.04 o                         
  -5   7   3         71.60         64.59        11.77 o                         
  -4   7   3        164.85        156.17        15.15 o                         
  -3   7   3          0.67          3.01         5.27 o                         
  -2   7   3          1.60        -21.84        23.71 o                         
  -1   7   3         13.62         20.77        19.65 o                         
   0   7   3        951.50        802.98        46.05 o                         
   1   7   3        411.70        369.46        32.92 o                         
   2   7   3          6.51          2.58        10.23 o                         
   3   7   3        406.00        433.86        65.02 o                         
   4   7   3          3.61          5.03         7.25 o                         
   5   7   3         30.11         45.19        12.71 o                         
   6   7   3          3.49         11.56         7.16 o                         
   7   7   3         32.35         43.07        16.76 o                         
   8   7   3          8.12          2.51         3.51 o                         
  -5   8   3          9.64          8.72         7.89 o                         
  -4   8   3        152.18        153.17        23.07 o                         
  -3   8   3          6.14          8.02         7.46 o                         
  -2   8   3         30.65         26.16        10.08 o                         
  -1   8   3         52.51         38.12        11.96 o                         
   0   8   3          7.66          3.37         3.51 o                         
   1   8   3         29.30         17.89        16.01 o                         
   2   8   3        113.41        112.55        35.29 o                         
   3   8   3         18.05          3.20         8.50 o                         
   4   8   3          1.25        -22.49        22.49 o                         
   5   8   3          0.28          0.71         5.10 o                         
   6   8   3         64.19         52.30        25.04 o                         
   7   8   3          1.95         -0.87         3.91 o                         
   8   8   3          0.40         -2.21         3.90 o                         
  -5   9   3          0.64          6.61         4.17 o                         
  -4   9   3          8.75          8.00         7.01 o                         
  -3   9   3         36.63         48.69        14.64 o                         
  -2   9   3        167.89        145.11        23.18 o                         
  -1   9   3        286.93        308.23        30.50 o                         
   0   9   3        162.63        150.20        23.93 o                         
   1   9   3        334.87        342.02        58.85 o                         
   2   9   3        139.41        168.34        44.15 o                         
   3   9   3        517.88        517.44        80.54 o                         
   4   9   3         94.19         94.39        16.16 o                         
   5   9   3         53.02         70.03        15.59 o                         
   6   9   3          2.85         -0.56         4.49 o                         
   7   9   3          0.86          1.03         3.56 o                         
   8   9   3          2.26          0.48         3.53 o                         
  -3  10   3         33.24         31.73        12.52 o                         
  -2  10   3          0.07          5.21         8.17 o                         
  -1  10   3          0.03         -1.64         4.56 o                         
   0  10   3          5.95          3.79         4.37 o                         
   1  10   3         10.61          6.06         3.55 o                         
   2  10   3          5.52          9.39         5.27 o                         
   3  10   3        546.61        601.83        37.82 o                         
   4  10   3       1173.72       1322.41        59.13 o                         
   5  10   3          1.62          2.23         5.51 o                         
   6  10   3          0.25          3.74         5.12 o                         
   7  10   3         10.46          0.78         9.38 o                         
  -4  11   3         11.35         13.17         5.97 o                         
  -3  11   3         64.10         63.37        12.83 o                         
  -2  11   3         89.54         92.11        16.70 o                         
  -1  11   3        260.36        284.98        26.13 o                         
   0  11   3         10.88         18.47         7.48 o                         
   1  11   3        206.52        178.23        13.96 o                         
   2  11   3         52.84         45.30        10.50 o                         
   3  11   3          3.98         11.17        10.65 o                         
   4  11   3         86.82         95.08        16.42 o                         
   5  11   3         66.21         97.42        17.58 o                         
   6  11   3          0.44          4.86         5.01 o                         
   7  11   3         21.30         11.49        10.80 o                         
  -3  12   3          0.08         -1.15         4.93 o                         
  -2  12   3          0.19          3.26         5.20 o                         
  -1  12   3          0.10         -1.58         5.52 o                         
   0  12   3         21.20         17.34         6.34 o                         
   1  12   3         21.95         22.46         5.26 o                         
   2  12   3          9.50         13.35         7.10 o                         
   3  12   3         11.06         -1.05         6.07 o                         
   4  12   3         44.99         25.41        31.58 o                         
   5  12   3          3.54          5.95         5.78 o                         
   6  12   3          2.30         -0.29         3.80 o                         
   7  12   3         43.48         38.23        27.46 o                         
  -2  13   3         72.11         85.73         8.71 o                         
  -1  13   3         37.87         42.38         6.82 o                         
   0  13   3          0.29          4.09         4.01 o                         
   1  13   3         78.31        107.86        15.02 o                         
   2  13   3         93.46        108.59        16.94 o                         
   3  13   3          6.94          7.01         5.89 o                         
   4  13   3         26.79         46.20        10.83 o                         
   5  13   3         68.78        102.22        14.79 o                         
   6  13   3          9.62         10.60         7.27 o                         
  -1  14   3          0.08          4.18         3.96 o                         
   0  14   3         16.43          8.46         4.74 o                         
   1  14   3          0.05          0.53         3.09 o                         
   2  14   3          0.36          2.57         3.74 o                         
   3  14   3          9.64          8.53         4.06 o                         
   4  14   3         83.93        124.96        10.67 o                         
   5  14   3          2.54          1.00         2.59 o                         
   0  15   3         53.54         78.22         7.49 o                         
   1  15   3          1.89          1.14         4.53 o                         
   2  15   3         19.06         29.05         5.12 o                         
   3  15   3         26.50         31.15         6.55 o                         
   4  15   3          0.13          2.29         3.35 o                         
  -3 -15   4         19.51         32.99         8.06 o                         
  -2 -15   4          6.84         10.12         7.40 o                         
  -1 -15   4          3.61          8.85         6.22 o                         
  -4 -14   4          0.04         -4.83         5.24 o                         
  -3 -14   4         88.30        116.80        18.32 o                         
  -2 -14   4         41.02         26.14         9.90 o                         
  -1 -14   4          0.28         -7.16         8.89 o                         
   0 -14   4         59.31         93.30        16.91 o                         
   1 -14   4         22.46         16.44         7.01 o                         
  -5 -13   4          5.77          1.13         3.04 o                         
  -4 -13   4          4.35         -5.26         5.26 o                         
  -3 -13   4          0.13          4.65         6.25 o                         
  -2 -13   4         20.96          5.90         7.38 o                         
  -1 -13   4         21.08         38.83        15.81 o                         
   0 -13   4          9.63         13.17         6.65 o                         
   1 -13   4         28.38         40.33         6.99 o                         
   2 -13   4         10.92          8.85         6.22 o                         
  -6 -12   4          6.01          3.85         4.34 o                         
  -5 -12   4          8.77         -1.95         9.74 o                         
  -4 -12   4         26.95         18.38        17.54 o                         
  -3 -12   4         31.15         21.40        11.50 o                         
  -2 -12   4          1.99          5.28         6.24 o                         
  -1 -12   4         73.52         86.92        13.48 o                         
   0 -12   4        346.26        377.18        20.55 o                         
   1 -12   4        170.00        187.84        14.82 o                         
   2 -12   4          0.39          3.65         4.14 o                         
   3 -12   4          2.38         -0.62         5.65 o                         
  -6 -11   4          4.31          2.48         3.25 o                         
  -5 -11   4          9.01         -0.65         7.98 o                         
  -4 -11   4          1.93          4.01         6.41 o                         
  -3 -11   4          6.89          5.60         6.47 o                         
  -2 -11   4         10.71         11.92         6.06 o                         
  -1 -11   4         12.19         17.10         6.83 o                         
   0 -11   4          0.17          2.89         4.36 o                         
   1 -11   4        364.66        369.46        21.64 o                         
   2 -11   4        184.00        178.41        13.93 o                         
   3 -11   4         20.28         23.54         9.63 o                         
   4 -11   4          1.17          1.15         2.89 o                         
  -7 -10   4          0.11         -1.35         2.22 o                         
  -6 -10   4         30.45         19.16        22.91 o                         
  -5 -10   4         74.68         44.65        44.06 o                         
  -4 -10   4         36.95         43.27        13.09 o                         
  -3 -10   4        128.37        125.41        23.02 o                         
  -2 -10   4        426.81        478.56        56.26 o                         
  -1 -10   4         13.69         11.51         4.28 o                         
   0 -10   4        124.54        115.04         9.36 o                         
   1 -10   4         66.67         50.67         8.26 o                         
   2 -10   4        262.73        245.25        24.29 o                         
   3 -10   4        107.76        145.71        14.73 o                         
   4 -10   4          2.84          0.04         4.49 o                         
   5 -10   4          5.35          2.37         2.93 o                         
  -7  -9   4          1.49         -2.07         2.52 o                         
  -6  -9   4          0.35          0.70         3.78 o                         
  -5  -9   4         20.17         19.89         6.83 o                         
  -4  -9   4         68.05         85.19        17.01 o                         
  -3  -9   4         10.71          7.52         8.62 o                         
  -2  -9   4         92.49         82.19        31.15 o                         
  -1  -9   4          5.41        -24.54        24.54 o                         
   0  -9   4          3.87         45.02        24.97 o                         
   1  -9   4        358.47        383.40        22.01 o                         
   2  -9   4         52.37         46.71        12.94 o                         
   3  -9   4        629.48        773.07        47.33 o                         
   4  -9   4          1.17          4.76         5.79 o                         
   5  -9   4          3.38          4.97         5.42 o                         
  -7  -8   4          4.11          2.97         2.62 o                         
  -6  -8   4         99.88        149.45        20.17 o                         
  -5  -8   4        102.01         66.74        57.08 o                         
  -4  -8   4         27.36         33.95         7.32 o                         
  -3  -8   4         17.39          1.99         9.07 o                         
  -2  -8   4        728.67        736.19        85.90 o                         
  -1  -8   4        100.35        142.70        38.62 o                         
   0  -8   4        119.43        116.27        36.80 o                         
   1  -8   4        305.57        341.24        43.81 o                         
   2  -8   4         13.93         10.35        10.48 o                         
   3  -8   4        408.07        420.12        35.88 o                         
   4  -8   4         39.41         27.02        10.80 o                         
   5  -8   4         33.74         22.35         6.28 o                         
   6  -8   4          1.81          2.97         2.89 o                         
  -7  -7   4          5.33          2.90         2.74 o                         
  -6  -7   4         45.27         49.61        11.72 o                         
  -5  -7   4         10.92          7.18         4.28 o                         
  -4  -7   4         63.37         39.29        36.89 o                         
  -3  -7   4          0.82         -8.54        11.02 o                         
  -2  -7   4        493.96        520.17        65.21 o                         
  -1  -7   4        198.91        215.21        40.76 o                         
   0  -7   4         90.70         69.49        16.72 o                         
   1  -7   4        643.08        627.47        54.01 o                         
   2  -7   4        133.20        131.27        21.44 o                         
   3  -7   4         15.91         14.72         5.72 o                         
   4  -7   4          0.51         -5.98         5.98 o                         
   5  -7   4          0.27          2.28         3.98 o                         
   6  -7   4         24.09         28.05         6.57 o                         
  -7  -6   4          4.26          5.80         6.03 o                         
  -6  -6   4         50.68         65.76        12.24 o                         
  -5  -6   4         25.81         23.27         8.30 o                         
  -4  -6   4        156.12        166.88        28.69 o                         
  -3  -6   4        901.83        830.24        58.51 o                         
  -2  -6   4        614.18        742.57        71.55 o                         
  -1  -6   4         68.71         78.75        22.73 o                         
   0  -6   4        881.96        900.07        56.12 o                         
   1  -6   4        573.82        576.78        73.98 o                         
   2  -6   4        258.68        245.20        27.53 o                         
   3  -6   4          6.67          0.47         4.34 o                         
   4  -6   4         63.40         51.60        12.41 o                         
   5  -6   4         42.58         17.26         9.55 o                         
   6  -6   4          7.11          9.10         4.98 o                         
  -7  -5   4         43.21         61.76        17.30 o                         
  -6  -5   4        121.07        128.84        20.30 o                         
  -5  -5   4         27.63         40.77        10.35 o                         
  -4  -5   4        165.82        160.02        27.31 o                         
  -3  -5   4        615.47        637.44        48.77 o                         
  -2  -5   4        283.30        272.65        22.32 o                         
  -1  -5   4       6292.29       7084.89       138.35 o                         
   0  -5   4        664.31        716.45        36.67 o                         
   1  -5   4       1307.97       1272.14        40.17 o                         
   2  -5   4        356.34        410.35        32.70 o                         
   3  -5   4        483.19        496.53        47.44 o                         
   4  -5   4        150.27        175.91        21.00 o                         
   5  -5   4         12.26         17.66         8.47 o                         
   6  -5   4          7.54          5.37         6.00 o                         
   7  -5   4          0.92          1.13         3.09 o                         
  -8  -4   4         19.12         31.39         7.86 o                         
  -7  -4   4         55.88         99.54        15.72 o                         
  -6  -4   4          0.08          1.00         3.50 o                         
  -5  -4   4         28.30         27.84         8.37 o                         
  -4  -4   4        136.05        160.50        25.90 o                         
  -3  -4   4          3.92          7.05        11.87 o                         
  -2  -4   4         90.11         76.37        11.18 o                         
  -1  -4   4        595.19        627.47        30.46 o                         
   0  -4   4       1737.14       1853.87        74.29 o                         
   1  -4   4         17.44         24.16         4.73 o                         
   2  -4   4        172.07        175.50        19.66 o                         
   3  -4   4          3.64          1.26        11.94 o                         
   4  -4   4          4.35          2.45         4.37 o                         
   5  -4   4         26.54         18.11         8.09 o                         
   6  -4   4          0.08         -0.73         5.54 o                         
   7  -4   4          9.77         11.17         8.21 o                         
  -7  -3   4          2.53          4.18         4.64 o                         
  -6  -3   4         59.61         63.73        38.28 o                         
  -5  -3   4        545.53        547.87        35.03 o                         
  -4  -3   4        304.54        328.62        54.17 o                         
  -3  -3   4        127.91        126.87        19.93 o                         
  -2  -3   4         71.22         69.82        10.43 o                         
  -1  -3   4       1903.69       2158.92        56.38 o                         
   0  -3   4        408.33        469.52        24.86 o                         
   1  -3   4        712.68        677.32        25.67 o                         
   2  -3   4          1.51          5.93         6.43 o                         
   3  -3   4          9.32          5.99         5.34 o                         
   4  -3   4         11.17          7.46        12.56 o                         
   5  -3   4         30.62         32.02         9.70 o                         
   6  -3   4         30.67         43.71         8.54 o                         
   7  -3   4          0.64          0.45         4.09 o                         
  -7  -2   4          4.90          4.65         4.73 o                         
  -6  -2   4          1.25         -0.65         8.97 o                         
  -5  -2   4        258.16        276.49        25.14 o                         
  -4  -2   4        272.48        297.83        51.06 o                         
  -3  -2   4        184.05        186.80        35.48 o                         
  -2  -2   4       1018.03       1171.96        41.64 o                         
  -1  -2   4        319.38        376.22        23.60 o                         
   0  -2   4         32.97         31.87         4.80 o                         
   1  -2   4        793.94        746.38        30.56 o                         
   2  -2   4         12.22         15.29         3.90 o                         
   3  -2   4        312.49        300.66        39.97 o                         
   4  -2   4         93.48        130.15        31.73 o                         
   5  -2   4          0.14         -3.10         4.56 o                         
   6  -2   4          2.61         -1.29         4.22 o                         
   7  -2   4          0.25          1.51         4.90 o                         
   8  -2   4          0.08         -3.02         3.02 o                         
  -7  -1   4          7.64          5.90         4.46 o                         
  -6  -1   4          8.70         11.14         5.23 o                         
  -5  -1   4         12.14         12.44         6.32 o                         
  -4  -1   4          8.05          8.58        10.72 o                         
  -3  -1   4        950.43       1041.04        82.45 o                         
  -2  -1   4       2730.45       2596.65       110.89 o                         
  -1  -1   4         34.36         26.65         7.89 o                         
   0  -1   4        205.58        230.62        13.07 o                         
   1  -1   4       7235.54       7610.86       154.10 o                         
   2  -1   4        110.84        125.82        10.93 o                         
   3  -1   4         77.63         87.00        14.13 o                         
   4  -1   4         35.26         28.55        15.27 o                         
   5  -1   4          7.91         13.55        12.33 o                         
   6  -1   4         70.18         80.16        39.26 o                         
   7  -1   4          3.72          9.67         7.01 o                         
   8  -1   4          0.25          1.16         3.86 o                         
  -7   0   4          6.37          0.92         7.41 o                         
  -6   0   4          2.84         -1.57         4.63 o                         
  -5   0   4         20.82         20.97         6.18 o                         
  -4   0   4       1453.62       1679.62       118.57 o                         
  -3   0   4        156.47        226.88        32.06 o                         
  -2   0   4        623.23        592.57        54.97 o                         
  -1   0   4          1.40          0.85         5.01 o                         
   1   0   4        741.10        894.51        34.74 o                         
   2   0   4       2018.98       2010.65        63.73 o                         
   3   0   4        896.39        999.55        67.48 o                         
   4   0   4       1619.64       1770.46       105.76 o                         
   5   0   4          1.76          2.64         7.78 o                         
   6   0   4         95.40        121.51        17.35 o                         
   7   0   4          0.02         -6.28         6.28 o                         
   8   0   4          0.10          3.68         5.08 o                         
  -7   1   4         10.95          5.37         6.33 o                         
  -6   1   4         25.31         20.92         9.44 o                         
  -5   1   4         19.25         19.78         5.67 o                         
  -4   1   4        212.66        126.21       115.37 o                         
  -3   1   4        488.42        558.56        51.38 o                         
  -2   1   4       4287.30       4510.99       125.90 o                         
  -1   1   4        987.62       1101.21        61.03 o                         
   0   1   4        965.42       1116.06        66.38 o                         
   1   1   4       2782.20       3104.42       154.73 o                         
   2   1   4         77.89         86.61        11.88 o                         
   3   1   4        733.29        828.25        61.05 o                         
   4   1   4       2142.17       2352.66       117.59 o                         
   5   1   4        179.51        202.28        30.72 o                         
   6   1   4        116.78         29.18        20.68 o                         
   7   1   4          4.85          2.88         6.01 o                         
   8   1   4          1.34         -0.19         4.15 o                         
  -7   2   4          7.61         18.73        11.25 o                         
  -6   2   4          3.68          1.32         7.83 o                         
  -5   2   4          8.50          7.85         7.77 o                         
  -4   2   4         64.29         75.12        24.22 o                         
  -3   2   4         36.31         42.79        14.96 o                         
  -2   2   4          8.93         16.46         9.11 o                         
  -1   2   4          0.09         -0.11         6.26 o                         
   0   2   4         61.05         55.95        16.78 o                         
   1   2   4        552.95        378.14       129.37 o                         
   2   2   4         89.07         87.74        13.02 o                         
   3   2   4         23.56         21.65        10.92 o                         
   4   2   4        377.82        369.81        46.97 o                         
   5   2   4         48.33         43.92        22.05 o                         
   6   2   4        255.88         27.07        24.49 o                         
   7   2   4          0.08          7.02         4.86 o                         
   8   2   4          0.83          1.48        12.26 o                         
  -7   3   4          0.09         -1.81         2.98 o                         
  -6   3   4         21.45         18.07        13.33 o                         
  -5   3   4        122.69        115.31        16.47 o                         
  -4   3   4        584.01        482.74       100.21 o                         
  -3   3   4       1040.90       1071.08        74.49 o                         
  -2   3   4         18.84         24.17        11.18 o                         
  -1   3   4        339.99        343.93        31.33 o                         
   0   3   4       1036.23        722.63        70.92 o                         
   1   3   4       1512.39       1320.24        40.91 o                         
   2   3   4        325.72        339.38        38.99 o                         
   3   3   4       2608.00       2771.54        79.58 o                         
   4   3   4        569.54        673.19        63.38 o                         
   5   3   4        207.77        200.22        30.54 o                         
   6   3   4        176.38         50.23        29.73 o                         
   7   3   4          1.49         -5.66        18.51 o                         
   8   3   4          8.56          0.90        14.75 o                         
  -6   4   4          6.71          3.59         9.87 o                         
  -5   4   4         18.74         17.86         7.78 o                         
  -4   4   4          4.84          2.90         4.19 o                         
  -3   4   4        101.73         59.61        31.96 o                         
  -2   4   4        266.26        281.87        35.32 o                         
  -1   4   4        322.75        312.22        28.94 o                         
   0   4   4        867.75        865.20        54.60 o                         
   1   4   4        947.30        964.17        41.59 o                         
   2   4   4       2905.81       3187.40       122.72 o                         
   3   4   4        574.74        625.07        38.86 o                         
   4   4   4         14.28         13.51         9.61 o                         
   5   4   4         80.83         56.19        25.52 o                         
   6   4   4         60.43         50.58        22.46 o                         
   7   4   4         16.46          9.59        17.91 o                         
   8   4   4          4.07         -4.16        11.32 o                         
  -6   5   4        249.58        257.59        43.87 o                         
  -5   5   4         54.41         54.14        10.82 o                         
  -4   5   4         45.98         35.85         7.12 o                         
  -3   5   4         22.95         35.70        27.54 o                         
  -2   5   4        439.22        357.88        71.89 o                         
  -1   5   4       3120.50       2746.99       186.35 o                         
   0   5   4        484.92        451.80        41.57 o                         
   1   5   4       1870.48       2094.81        80.14 o                         
   2   5   4        710.46        814.87        64.85 o                         
   3   5   4        479.99        506.06        31.34 o                         
   4   5   4         21.33         33.06        16.96 o                         
   5   5   4          2.40         -6.59         9.26 o                         
   6   5   4          5.38         11.48         6.47 o                         
   7   5   4          9.78          8.84         5.83 o                         
   8   5   4          6.70        -15.52        15.52 o                         
  -6   6   4         15.33         16.98         6.65 o                         
  -5   6   4         63.36         55.75        11.07 o                         
  -4   6   4        173.86        185.45        19.99 o                         
  -3   6   4        123.08        121.33        12.71 o                         
  -2   6   4         90.25         62.36        40.97 o                         
  -1   6   4        194.63        198.01        56.02 o                         
   0   6   4         57.04         57.77        21.36 o                         
   1   6   4        462.77        646.31        41.28 o                         
   2   6   4       5737.22       6469.51       189.05 o                         
   3   6   4        404.84        446.57        40.24 o                         
   4   6   4         20.24         10.88        11.27 o                         
   5   6   4         38.52         41.59        10.37 o                         
   6   6   4        102.66        137.47        20.24 o                         
   7   6   4          1.34         -0.99        12.27 o                         
   8   6   4          0.36         -2.29         3.52 o                         
  -6   7   4         24.22         23.43         6.33 o                         
  -5   7   4          0.65          2.78         5.24 o                         
  -4   7   4         70.73         66.06        13.79 o                         
  -3   7   4        250.17        229.12        27.28 o                         
  -2   7   4        151.23        131.59        52.44 o                         
  -1   7   4        249.60        217.38        34.96 o                         
   0   7   4          2.75          5.02         5.30 o                         
   1   7   4        318.90        272.57        29.55 o                         
   2   7   4        129.08        104.16        25.18 o                         
   3   7   4        144.49        162.33        25.13 o                         
   4   7   4        369.84        373.45        63.09 o                         
   5   7   4         14.32         14.17         7.59 o                         
   6   7   4          0.57          3.35        19.72 o                         
   7   7   4          0.98         -0.69         4.20 o                         
   8   7   4          0.14         -1.94         4.83 o                         
  -5   8   4          1.83          0.34         3.64 o                         
  -4   8   4         62.69         33.88        10.86 o                         
  -3   8   4         14.83          5.80         7.29 o                         
  -2   8   4        207.28        218.15        26.68 o                         
  -1   8   4          3.90         15.65         8.36 o                         
   0   8   4         21.56          9.47         6.96 o                         
   1   8   4         28.84         20.56        18.01 o                         
   2   8   4        480.74        419.82        67.25 o                         
   3   8   4        767.22        817.69        96.00 o                         
   4   8   4        147.37        139.08        40.58 o                         
   5   8   4          1.59          0.73         5.19 o                         
   6   8   4          3.36          5.39         3.95 o                         
   7   8   4          1.02          2.89        13.52 o                         
   8   8   4         25.24         47.78         9.75 o                         
  -5   9   4          0.02         -2.50         2.50 o                         
  -4   9   4          1.63         -2.00         3.80 o                         
  -3   9   4          3.63          2.52         6.36 o                         
  -2   9   4        101.65        105.95        19.67 o                         
  -1   9   4         13.27          6.77         7.21 o                         
   0   9   4         18.11         22.84        10.25 o                         
   1   9   4          6.15          2.60         7.39 o                         
   2   9   4         47.70         56.64        24.97 o                         
   3   9   4         28.65         63.18        27.32 o                         
   4   9   4          1.03          3.61         6.35 o                         
   5   9   4         11.60         17.24         9.26 o                         
   6   9   4         12.90         17.63         9.21 o                         
   7   9   4         12.24         16.39         6.60 o                         
   8   9   4          0.59          2.55         3.37 o                         
  -4  10   4         29.82         34.40         8.67 o                         
  -3  10   4         11.63          7.11         5.53 o                         
  -2  10   4         14.16          6.86         6.39 o                         
  -1  10   4        139.82        132.42        18.52 o                         
   0  10   4        667.26        576.33        35.16 o                         
   1  10   4        283.93        255.09        16.23 o                         
   2  10   4        173.51        150.66        18.04 o                         
   3  10   4         76.14         90.51        15.47 o                         
   4  10   4        413.54        461.41        35.25 o                         
   5  10   4         36.00         51.47        13.32 o                         
   6  10   4        163.54        286.08        27.68 o                         
   7  10   4         29.86         36.63         9.02 o                         
  -3  11   4          2.27         -3.61         5.84 o                         
  -2  11   4        178.16        192.02        22.34 o                         
  -1  11   4        197.85        193.35        21.96 o                         
   0  11   4         17.96         27.36         9.17 o                         
   1  11   4          8.86         10.44         4.46 o                         
   2  11   4          0.21          1.68         4.23 o                         
   3  11   4        134.05        164.65        20.00 o                         
   4  11   4        134.10        160.59        20.75 o                         
   5  11   4         39.44         43.98        12.58 o                         
   6  11   4         61.35         80.86        14.10 o                         
   7  11   4         32.90         36.76         8.07 o                         
  -3  12   4          0.02          1.16         3.90 o                         
  -2  12   4        186.99        210.93        21.58 o                         
  -1  12   4        171.67        198.25        21.68 o                         
   0  12   4         54.57         60.31         8.66 o                         
   1  12   4         73.12         74.83        13.23 o                         
   2  12   4        116.76        118.15        16.40 o                         
   3  12   4        234.22        251.06        24.06 o                         
   4  12   4          3.44          5.08         5.97 o                         
   5  12   4          3.99          6.51         3.85 o                         
   6  12   4         52.85         28.58        27.46 o                         
   7  12   4         14.23         20.27         5.78 o                         
  -2  13   4          1.48          3.14         3.01 o                         
  -1  13   4         39.49         43.11         6.89 o                         
   0  13   4         26.06         28.11         8.26 o                         
   1  13   4         17.19         19.02         8.03 o                         
   2  13   4          3.66          1.77         7.30 o                         
   3  13   4          6.35         14.34         8.24 o                         
   4  13   4          5.47          7.82         6.18 o                         
   5  13   4          4.66          4.36         3.74 o                         
   6  13   4          1.11          1.83         3.18 o                         
  -1  14   4         37.23         55.73         9.00 o                         
   0  14   4          1.61         -1.25         3.36 o                         
   1  14   4         47.38         55.80        18.15 o                         
   2  14   4          1.14          1.25         3.22 o                         
   3  14   4         42.02         49.47         9.67 o                         
   4  14   4          1.45         -0.32         2.60 o                         
   5  14   4          2.67          9.25         4.48 o                         
   1  15   4          6.40          8.06         3.26 o                         
   2  15   4          0.01         -0.30         2.37 o                         
   3  15   4          1.18          4.09         3.54 o                         
   4  15   4          3.37         -1.35         2.49 o                         
  -4 -14   5          5.34          0.86         3.83 o                         
  -3 -14   5          4.65         12.42         7.40 o                         
  -2 -14   5          6.98          6.86         7.26 o                         
  -1 -14   5         40.40         45.73        12.47 o                         
   0 -14   5          0.59          2.52         5.52 o                         
   1 -14   5          1.55         -6.39         6.39 o                         
  -5 -13   5          0.77          3.56         3.41 o                         
  -4 -13   5         55.17         61.46         8.49 o                         
  -3 -13   5          5.14         -2.28         8.13 o                         
  -2 -13   5         82.04         80.35        19.32 o                         
  -1 -13   5          5.54         -0.09        11.20 o                         
   0 -13   5         79.28         99.15        12.70 o                         
   1 -13   5          1.09          4.83         4.51 o                         
   2 -13   5         13.52         32.95         9.03 o                         
  -5 -12   5         39.85         36.95         6.85 o                         
  -4 -12   5          5.34          2.17         4.05 o                         
  -3 -12   5         28.43         17.15        13.18 o                         
  -2 -12   5          6.80         -4.37         8.08 o                         
  -1 -12   5          3.61          7.11         9.19 o                         
   0 -12   5        218.62        244.90        17.27 o                         
   1 -12   5        253.33        253.37        27.10 o                         
   2 -12   5         38.75         41.98         7.98 o                         
   3 -12   5          5.81          4.50         5.23 o                         
  -6 -11   5         21.84         17.40         7.62 o                         
  -5 -11   5          0.25         -3.65         4.98 o                         
  -4 -11   5         68.75         41.74        40.17 o                         
  -3 -11   5        128.87        159.23        17.01 o                         
  -2 -11   5         11.92          1.21         4.85 o                         
  -1 -11   5         67.12         62.12        11.16 o                         
   0 -11   5         33.24         29.51         7.00 o                         
   1 -11   5          1.35          7.65         5.41 o                         
   2 -11   5         51.39         55.94         9.92 o                         
   3 -11   5         88.62        112.27        12.09 o                         
   4 -11   5         24.59         18.56         7.26 o                         
  -6 -10   5          0.66          2.32         2.70 o                         
  -5 -10   5          9.42          0.96         4.15 o                         
  -4 -10   5        124.63         64.06        64.08 o                         
  -3 -10   5          6.37         -1.56         6.63 o                         
  -2 -10   5          1.12         -1.98         4.36 o                         
  -1 -10   5         11.22         11.31         3.90 o                         
   0 -10   5          0.75          4.88         3.70 o                         
   1 -10   5         11.44          7.47         4.10 o                         
   2 -10   5          0.38          2.74         4.32 o                         
   3 -10   5        349.14        441.74        25.89 o                         
   4 -10   5         36.79         45.59         7.75 o                         
  -7  -9   5          3.12          8.05         3.46 o                         
  -6  -9   5          1.10         -0.41         3.41 o                         
  -5  -9   5         16.93         13.35         7.99 o                         
  -4  -9   5          3.23          2.05         5.59 o                         
  -3  -9   5        171.70        114.30        66.52 o                         
  -2  -9   5         10.12         10.14         4.67 o                         
  -1  -9   5        436.12        456.25        32.12 o                         
   0  -9   5        479.85        511.79        27.06 o                         
   1  -9   5         42.35         40.18         5.73 o                         
   2  -9   5          1.47          5.65         4.58 o                         
   3  -9   5         38.82         29.28        10.75 o                         
   4  -9   5        120.26        144.08        20.68 o                         
   5  -9   5          0.36         -0.80         6.57 o                         
  -7  -8   5          0.22         -0.13         2.32 o                         
  -6  -8   5          8.13          4.39         5.09 o                         
  -5  -8   5          7.05          9.45         4.46 o                         
  -4  -8   5         49.46         33.88        29.66 o                         
  -3  -8   5         48.05         27.87        14.77 o                         
  -2  -8   5          6.11         -4.07        12.74 o                         
  -1  -8   5         67.88         59.23        23.99 o                         
   0  -8   5         53.06         39.88        22.47 o                         
   1  -8   5         56.01         65.03        30.06 o                         
   2  -8   5         53.09         43.15        13.22 o                         
   3  -8   5         10.86         11.40         3.91 o                         
   4  -8   5          1.63          1.39         4.54 o                         
   5  -8   5          4.90          8.31         6.54 o                         
  -7  -7   5         14.99         18.27         5.92 o                         
  -6  -7   5         43.56         47.01        11.04 o                         
  -5  -7   5        258.87        298.77        79.73 o                         
  -4  -7   5        405.51        462.57        28.86 o                         
  -3  -7   5         30.73         13.30        12.32 o                         
  -2  -7   5        969.81       1127.15        98.35 o                         
  -1  -7   5        720.89        728.98        76.23 o                         
   0  -7   5         56.09         58.19        16.63 o                         
   1  -7   5        515.14        599.34        83.83 o                         
   2  -7   5        425.81        419.88        50.44 o                         
   3  -7   5        122.67        149.20        14.86 o                         
   4  -7   5         18.60         32.33        11.08 o                         
   5  -7   5         18.32         27.48        10.51 o                         
   6  -7   5          0.07         -1.58         3.05 o                         
  -7  -6   5          0.90          0.57         4.37 o                         
  -6  -6   5          2.64          8.48         6.12 o                         
  -5  -6   5          3.76          5.00         4.79 o                         
  -4  -6   5         36.27         26.58         9.84 o                         
  -3  -6   5         20.27         13.06        18.62 o                         
  -2  -6   5         73.78         52.83        13.46 o                         
  -1  -6   5        239.47        261.91        29.38 o                         
   0  -6   5        319.80        382.80        37.87 o                         
   1  -6   5          7.27        -14.53        14.84 o                         
   2  -6   5        386.13        401.53        69.36 o                         
   3  -6   5         30.46          8.71        11.46 o                         
   4  -6   5          0.98         -2.48         4.73 o                         
   5  -6   5         10.94          5.95         6.75 o                         
   6  -6   5         10.93          5.54         4.00 o                         
  -7  -5   5        128.41        173.79        19.57 o                         
  -6  -5   5        194.82        243.52        24.62 o                         
  -5  -5   5         25.82         28.87         9.64 o                         
  -4  -5   5          4.03          9.24        10.82 o                         
  -3  -5   5        372.16        434.09        42.62 o                         
  -2  -5   5       1527.46       1560.33        57.00 o                         
  -1  -5   5       1055.71       1123.56        57.08 o                         
   0  -5   5       2810.10       3135.06        80.34 o                         
   1  -5   5        169.62        166.17        40.39 o                         
   2  -5   5         61.92         53.86        12.03 o                         
   3  -5   5         40.91         71.46        19.41 o                         
   4  -5   5          0.51          2.37         4.90 o                         
   5  -5   5         46.11         47.88        12.50 o                         
   6  -5   5         11.43          9.47         5.90 o                         
   7  -5   5         11.08         13.03         8.10 o                         
  -7  -4   5         93.69        123.18        16.47 o                         
  -6  -4   5        213.56        244.55        24.31 o                         
  -5  -4   5         21.18         17.10         6.67 o                         
  -4  -4   5          7.24          3.03         7.29 o                         
  -3  -4   5          0.07         -2.09         6.56 o                         
  -2  -4   5        234.91        234.43        21.05 o                         
  -1  -4   5          0.00         -2.77         3.98 o                         
   0  -4   5         60.09         56.14        10.51 o                         
   1  -4   5       3073.88       2852.38        70.69 o                         
   2  -4   5       1702.27       1735.78        60.70 o                         
   3  -4   5        211.06        201.57        30.88 o                         
   4  -4   5         43.97         71.56        23.34 o                         
   5  -4   5         88.38        120.31        18.59 o                         
   6  -4   5          1.20         -1.18         3.77 o                         
   7  -4   5          0.00          2.50         3.99 o                         
  -7  -3   5          5.38          0.85         7.63 o                         
  -6  -3   5          2.04          1.17         4.36 o                         
  -5  -3   5         43.94         46.75        11.52 o                         
  -4  -3   5        107.24        131.40        36.08 o                         
  -3  -3   5        757.24        708.18        75.78 o                         
  -2  -3   5        130.55        133.99        15.47 o                         
  -1  -3   5          0.41          2.74         4.08 o                         
   0  -3   5       1378.12       1533.81        51.65 o                         
   1  -3   5        933.24        920.11        32.75 o                         
   2  -3   5         11.21          6.92         3.48 o                         
   3  -3   5         35.85         26.17        11.00 o                         
   4  -3   5         20.34         35.86        13.69 o                         
   5  -3   5         22.15         14.57         7.68 o                         
   6  -3   5         12.71         22.39         9.03 o                         
   7  -3   5          0.01          4.55         4.92 o                         
  -7  -2   5          0.09         -0.14         3.04 o                         
  -6  -2   5          0.28          3.68         5.80 o                         
  -5  -2   5         28.40         41.32        14.15 o                         
  -4  -2   5        206.23        230.20        47.99 o                         
  -3  -2   5        705.28        716.23        74.17 o                         
  -2  -2   5         46.98         46.71        10.53 o                         
  -1  -2   5       2136.11       2399.67       203.81 o                         
   0  -2   5       2386.11       2776.88        73.57 o                         
   1  -2   5        520.57        503.10        27.05 o                         
   2  -2   5        449.18        393.73        18.46 o                         
   3  -2   5       1673.44       1756.36        62.12 o                         
   4  -2   5         99.28        103.91        24.81 o                         
   5  -2   5         81.26         81.54        14.08 o                         
   6  -2   5          3.96          2.87         4.83 o                         
   7  -2   5         28.04         35.12        11.83 o                         
  -7  -1   5          6.62          6.14         4.00 o                         
  -6  -1   5         11.86         10.42         6.09 o                         
  -5  -1   5         28.90         32.96         8.39 o                         
  -4  -1   5         77.84        109.81        32.05 o                         
  -3  -1   5         10.70         -7.47         9.52 o                         
  -2  -1   5         19.96         18.66         8.46 o                         
  -1  -1   5       1195.14       1109.08        42.42 o                         
   0  -1   5        541.00        591.04        33.46 o                         
   1  -1   5        668.18        735.75        48.51 o                         
   2  -1   5        116.66        127.49        12.21 o                         
   3  -1   5       4519.49       4718.17       111.14 o                         
   4  -1   5        916.30        941.85        82.64 o                         
   5  -1   5         18.36         10.38         5.44 o                         
   6  -1   5         58.52         73.36        14.25 o                         
   7  -1   5          0.85         -3.02         5.53 o                         
   8  -1   5          2.89          0.18         4.15 o                         
  -7   0   5          0.97        -10.60        10.60 o                         
  -6   0   5         28.64         27.81         8.12 o                         
  -5   0   5         67.28         65.57        36.95 o                         
  -4   0   5         32.73         27.74        16.04 o                         
  -3   0   5        546.24        541.76        81.45 o                         
  -2   0   5        802.50        787.05        68.47 o                         
  -1   0   5       8261.56       7822.39       139.22 o                         
   0   0   5       1762.36       1981.79       264.69 o                         
   1   0   5        141.35        131.78        11.49 o                         
   2   0   5        327.24        306.68        24.14 o                         
   3   0   5        461.58        547.10        33.52 o                         
   4   0   5        243.86        250.91        41.30 o                         
   5   0   5         82.59        101.19        21.98 o                         
   6   0   5        305.53        367.78       170.85 o                         
   7   0   5          4.53          7.67         7.04 o                         
   8   0   5          4.40         -4.85        16.29 o                         
  -7   1   5          0.10         -0.08         3.75 o                         
  -6   1   5         15.69         16.31         6.84 o                         
  -5   1   5        178.86        202.79        24.67 o                         
  -4   1   5         24.56         27.87        22.59 o                         
  -3   1   5        371.32        267.29       222.92 o                         
  -2   1   5        251.33        254.43       110.23 o                         
  -1   1   5       1075.15        994.62       145.11 o                         
   0   1   5        339.42        337.14        40.42 o                         
   1   1   5        582.95        679.76        49.35 o                         
   2   1   5         65.99         63.63        11.46 o                         
   3   1   5          0.78          1.80         6.82 o                         
   4   1   5         51.29         96.38        27.84 o                         
   5   1   5        105.64        114.37        25.13 o                         
   6   1   5        398.70        102.52        36.61 o                         
   8   1   5          2.65          5.34         6.10 o                         
  -7   2   5         10.13          7.28         4.34 o                         
  -6   2   5         26.59         30.57        15.13 o                         
  -5   2   5         27.12         25.80         8.06 o                         
  -4   2   5        107.59        102.00        28.66 o                         
  -3   2   5       1593.67       1913.52       104.46 o                         
  -2   2   5       1087.74       1126.74        71.12 o                         
  -1   2   5        293.65        324.08        43.95 o                         
   0   2   5          0.57         -0.51         6.87 o                         
   1   2   5       2953.40       3695.87       132.34 o                         
   2   2   5        964.29       1113.83        50.33 o                         
   3   2   5        274.73        317.66        28.81 o                         
   4   2   5        517.52        585.90        62.36 o                         
   5   2   5         20.59         20.93        14.30 o                         
   6   2   5         40.46         21.12        25.27 o                         
   7   2   5          1.03        -13.04        15.87 o                         
   8   2   5          8.04         -0.86        13.42 o                         
  -7   3   5          0.26         -0.71         2.61 o                         
  -6   3   5          6.35         -1.07        11.45 o                         
  -5   3   5         34.57         15.14        13.48 o                         
  -4   3   5          4.59         18.63        18.12 o                         
  -3   3   5        326.06        310.85        44.02 o                         
  -2   3   5          2.29         10.35         8.07 o                         
  -1   3   5         11.92          7.20        14.88 o                         
   0   3   5         35.55         38.47        15.37 o                         
   1   3   5          0.31         -3.22         6.69 o                         
   2   3   5        361.94        316.49        28.27 o                         
   3   3   5        424.14        405.98        47.44 o                         
   4   3   5         27.59         15.74        11.14 o                         
   5   3   5         20.27          8.64         8.97 o                         
   6   3   5         92.06         68.21        41.51 o                         
   7   3   5          8.67          5.38        13.90 o                         
   8   3   5          0.23         -1.92        15.37 o                         
  -6   4   5          4.91          2.50         8.71 o                         
  -5   4   5         54.93         40.78        19.40 o                         
  -4   4   5         35.03         32.36         9.33 o                         
  -3   4   5        195.80         58.46        77.04 o                         
  -2   4   5        488.78        417.71        81.38 o                         
  -1   4   5          8.80         20.03        23.00 o                         
   0   4   5       1621.03       1515.82        96.24 o                         
   1   4   5       1822.78       1982.33       105.33 o                         
   2   4   5        351.02        354.58        45.18 o                         
   3   4   5         33.15         26.13        14.50 o                         
   4   4   5       1324.04       1434.26        98.33 o                         
   5   4   5        241.23        265.31        47.37 o                         
   6   4   5          0.04         -6.27        27.89 o                         
   7   4   5         27.88          2.95        19.70 o                         
   8   4   5          7.89         -5.30        10.82 o                         
  -6   5   5         38.96         42.27         8.57 o                         
  -5   5   5         24.40         16.08        15.26 o                         
  -4   5   5         18.88         20.70        17.98 o                         
  -3   5   5         81.17         41.70        37.62 o                         
  -2   5   5         12.37        -26.15        26.15 o                         
  -1   5   5        156.16        147.77        27.86 o                         
   0   5   5        297.91        292.70        44.87 o                         
   1   5   5         17.44         25.03        12.85 o                         
   2   5   5        130.79        168.41        31.92 o                         
   3   5   5        164.03        156.89        32.95 o                         
   4   5   5        339.79        390.99        38.05 o                         
   5   5   5          6.96         61.62        27.92 o                         
   6   5   5         12.44         16.62         7.48 o                         
   7   5   5          0.17         -0.91        12.44 o                         
   8   5   5          2.62          6.03        12.47 o                         
  -6   6   5          0.99          3.76         3.31 o                         
  -5   6   5         10.97          8.78        12.26 o                         
  -4   6   5        867.84        595.16        36.46 o                         
  -3   6   5        154.10        140.07        22.52 o                         
  -2   6   5          2.98        -23.79        23.79 o                         
  -1   6   5         65.43         53.24        18.73 o                         
   0   6   5       1319.99       1309.31        97.66 o                         
   1   6   5        100.66         87.18        25.01 o                         
   2   6   5        133.38         95.74        25.71 o                         
   3   6   5        673.69        696.92        71.66 o                         
   4   6   5        197.44        234.74        47.25 o                         
   5   6   5          0.65         -6.73         6.73 o                         
   6   6   5         23.74         20.84        17.25 o                         
   7   6   5          3.59          0.31         4.11 o                         
   8   6   5          0.07        -13.32        13.32 o                         
  -5   7   5          0.88         -0.88         3.99 o                         
  -4   7   5        345.22        235.56        36.25 o                         
  -3   7   5        360.65        269.52        25.51 o                         
  -2   7   5         44.05         30.81         9.74 o                         
  -1   7   5          4.97          7.76        28.32 o                         
   0   7   5          0.99         -3.83         5.45 o                         
   1   7   5         33.34         22.40        12.80 o                         
   2   7   5         88.02         70.55        22.42 o                         
   3   7   5         24.26         32.94        12.22 o                         
   4   7   5        257.47        268.08        53.83 o                         
   5   7   5        171.08        219.47        25.44 o                         
   6   7   5         16.38         22.49         9.03 o                         
   7   7   5          0.17         -3.04        10.43 o                         
   8   7   5          0.54          3.91         3.06 o                         
  -5   8   5         17.77         16.08         3.94 o                         
  -4   8   5          0.08          2.44         3.42 o                         
  -3   8   5         99.08         80.90        11.56 o                         
  -2   8   5        665.36        596.69        44.99 o                         
  -1   8   5        497.51        476.83        43.01 o                         
   0   8   5         91.47         78.29        25.92 o                         
   1   8   5          5.29         13.63        10.26 o                         
   2   8   5         45.27         29.17        11.92 o                         
   3   8   5         64.72         54.91        26.20 o                         
   4   8   5         97.25         84.84        10.42 o                         
   5   8   5         72.57        100.70        17.94 o                         
   6   8   5         30.57         24.72         9.13 o                         
   7   8   5          1.25          6.20        11.81 o                         
   8   8   5          1.71          2.64         3.00 o                         
  -4   9   5          0.23         -2.38         3.22 o                         
  -3   9   5          0.42          3.86         4.64 o                         
  -1   9   5        106.21        117.98        16.67 o                         
   0   9   5          3.41         -1.26         6.12 o                         
   1   9   5         22.78        -12.15        12.15 o                         
   2   9   5         85.85         94.45        32.76 o                         
   3   9   5          3.87          0.94        10.49 o                         
   4   9   5          0.61         -0.07         2.57 o                         
   5   9   5        136.47        176.60        23.44 o                         
   6   9   5         24.39         10.64        12.92 o                         
   7   9   5          0.32         -0.51         3.94 o                         
   8   9   5          9.57         15.20         5.27 o                         
  -4  10   5         21.99         25.32         7.23 o                         
  -3  10   5          2.98          3.97         4.61 o                         
  -2  10   5          2.56          4.71         6.46 o                         
  -1  10   5          3.10          2.61         4.91 o                         
   0  10   5          7.08          5.81         5.07 o                         
   1  10   5        251.54        239.91        16.09 o                         
   2  10   5         65.91         76.67        13.62 o                         
   3  10   5          2.99         -0.06         4.87 o                         
   4  10   5         62.81         51.18        12.64 o                         
   5  10   5         61.36         73.06        15.00 o                         
   6  10   5        212.41        271.09        26.56 o                         
   7  10   5          6.09          5.56         4.00 o                         
  -3  11   5         24.66         26.65         8.14 o                         
  -2  11   5          9.57         13.01         6.60 o                         
  -1  11   5         89.04         75.54        14.41 o                         
   0  11   5        229.35        171.51        19.86 o                         
   1  11   5        144.79        145.48        12.84 o                         
   2  11   5         64.25         66.77        12.99 o                         
   3  11   5          9.34         10.35         5.52 o                         
   4  11   5         32.23         37.60        11.19 o                         
   5  11   5          5.91          4.89         3.96 o                         
   6  11   5          2.14          4.26         3.15 o                         
   7  11   5         10.10         17.44         6.13 o                         
  -3  12   5         19.27         24.69         6.90 o                         
  -2  12   5          6.27          7.99         6.08 o                         
  -1  12   5         27.80         27.38         9.40 o                         
   0  12   5        208.54        226.54        15.97 o                         
   1  12   5         57.56         59.14        11.88 o                         
   2  12   5         43.48         62.52        12.10 o                         
   3  12   5          1.22         -1.06         2.76 o                         
   4  12   5          0.35          1.33         6.04 o                         
   5  12   5         10.81         10.54         5.89 o                         
   6  12   5          5.19          8.81         4.91 o                         
  -2  13   5          4.59          4.45         2.91 o                         
  -1  13   5         65.24         91.75         9.29 o                         
   0  13   5        302.77        315.04        24.77 o                         
   1  13   5          6.66          1.82         5.12 o                         
   2  13   5          3.61          3.00         3.41 o                         
   3  13   5         19.14         27.39         9.04 o                         
   4  13   5         50.00         69.68        12.47 o                         
   5  13   5          0.79         -0.49         3.52 o                         
   6  13   5          7.96          7.44         4.02 o                         
  -1  14   5          1.55          4.92         4.20 o                         
   0  14   5         31.75         42.48         8.69 o                         
   1  14   5          0.81         -3.42         3.42 o                         
   2  14   5         11.71          6.03         6.52 o                         
   3  14   5          3.20          9.74         4.98 o                         
   4  14   5          7.15         12.45         3.78 o                         
   5  14   5          0.08          1.47         2.65 o                         
   1  15   5          5.77          7.28         3.17 o                         
   2  15   5         41.94         58.70         9.04 o                         
   3  15   5          8.34          6.81         3.79 o                         
  -3 -14   6         26.89         21.32         8.25 o                         
  -2 -14   6         12.64          7.59         6.56 o                         
  -1 -14   6          2.75          2.65         5.89 o                         
   0 -14   6        148.05        146.14        18.22 o                         
  -4 -13   6         54.25         45.92         6.94 o                         
  -3 -13   6         59.47         75.20        15.86 o                         
  -2 -13   6          0.22         -0.20         9.00 o                         
  -1 -13   6          9.05          4.73         7.48 o                         
   0 -13   6        192.68        211.29        17.35 o                         
   1 -13   6         21.21         24.92         7.19 o                         
  -5 -12   6         43.25         41.60         6.82 o                         
  -4 -12   6         24.26         21.36         6.46 o                         
  -3 -12   6          9.94         11.85         9.52 o                         
  -2 -12   6         63.19         55.54        16.44 o                         
  -1 -12   6         14.91         16.45         7.24 o                         
   0 -12   6         16.13          9.37         5.67 o                         
   1 -12   6         26.25         25.74         5.69 o                         
   2 -12   6         39.66         47.64         8.10 o                         
   3 -12   6         75.89         92.95        13.26 o                         
  -6 -11   6          2.28         -0.15         3.80 o                         
  -5 -11   6        156.11        161.82        23.01 o                         
  -4 -11   6        158.02        169.66        16.54 o                         
  -3 -11   6         91.52         97.74        13.36 o                         
  -2 -11   6         61.68         71.70        11.63 o                         
  -1 -11   6          9.78         11.70         4.38 o                         
   0 -11   6          3.88         11.63         4.28 o                         
   1 -11   6         32.14         38.49         7.36 o                         
   2 -11   6        163.60        187.84        18.84 o                         
   3 -11   6          0.12          5.33         4.56 o                         
   4 -11   6         10.62          3.72         5.22 o                         
  -6 -10   6          6.62          5.52         5.93 o                         
  -5 -10   6          2.74          5.04         9.17 o                         
  -4 -10   6          9.34          3.49         4.18 o                         
  -3 -10   6        133.39        125.16        15.27 o                         
  -2 -10   6         33.41         37.38         6.39 o                         
  -1 -10   6        258.91        254.58        14.27 o                         
   0 -10   6        134.45        154.52        10.68 o                         
   1 -10   6         49.15         47.19         7.07 o                         
   2 -10   6         94.71         93.74        14.32 o                         
   3 -10   6         87.13         95.15        16.10 o                         
   4 -10   6          2.00         -3.11         6.04 o                         
  -6  -9   6         40.30         41.88         7.25 o                         
  -5  -9   6         11.00         10.00         6.93 o                         
  -4  -9   6          9.09          6.63         5.90 o                         
  -3  -9   6          0.03          0.54         5.23 o                         
  -2  -9   6         36.50         25.12         4.56 o                         
  -1  -9   6         13.03         12.75         4.38 o                         
   0  -9   6          0.32         -2.98         3.39 o                         
   1  -9   6         52.83         52.91         6.43 o                         
   2  -9   6          3.34          2.31         5.52 o                         
   3  -9   6         63.19         70.36        11.31 o                         
   4  -9   6          1.04         -5.09         5.09 o                         
   5  -9   6         98.37        116.07        13.32 o                         
  -7  -8   6          0.03         -2.34         2.34 o                         
  -6  -8   6          2.56          1.54         3.48 o                         
  -5  -8   6          0.89          4.97         3.84 o                         
  -4  -8   6        191.93        173.60        84.86 o                         
  -3  -8   6        242.77        180.66        68.80 o                         
  -2  -8   6         37.17         35.37         9.33 o                         
  -1  -8   6          4.35         -4.41         7.46 o                         
   0  -8   6        272.61        208.72        52.80 o                         
   1  -8   6        450.54        495.60        28.36 o                         
   2  -8   6          0.42         -3.67         5.93 o                         
   3  -8   6        111.50        121.95        14.14 o                         
   4  -8   6          7.47          7.06         4.05 o                         
   5  -8   6         84.48        100.62        16.94 o                         
  -7  -7   6         22.12         32.53         7.90 o                         
  -6  -7   6         75.78         71.69         9.70 o                         
  -5  -7   6          0.67          1.12         3.79 o                         
  -4  -7   6         14.04         13.86         6.09 o                         
  -3  -7   6        127.32        122.53        14.77 o                         
  -2  -7   6         17.42         14.91         9.58 o                         
  -1  -7   6         48.30         38.98        19.09 o                         
   0  -7   6        330.20        341.30        39.61 o                         
   1  -7   6        154.29        149.12        44.98 o                         
   2  -7   6          1.24          8.99        12.00 o                         
   3  -7   6         21.47         25.70        15.40 o                         
   4  -7   6          3.80          4.53         5.87 o                         
   5  -7   6         14.87         11.08         5.14 o                         
   6  -7   6          0.94         -0.60         3.13 o                         
  -7  -6   6         20.63         16.15         6.07 o                         
  -6  -6   6         14.97         23.07         6.04 o                         
  -5  -6   6          0.48          5.93         4.29 o                         
  -4  -6   6        293.99        309.26        15.12 o                         
  -3  -6   6        162.86        171.45        38.76 o                         
  -2  -6   6        198.40        209.66        27.05 o                         
  -1  -6   6        917.05        753.44        52.48 o                         
   0  -6   6         37.66         26.25         7.81 o                         
   1  -6   6        136.25        157.50        44.65 o                         
   2  -6   6        328.70        375.31        70.47 o                         
   3  -6   6        394.71        431.28        23.75 o                         
   4  -6   6        126.60        160.75        22.12 o                         
   5  -6   6          5.34         15.33         9.22 o                         
   6  -6   6          0.37          0.21         2.73 o                         
  -7  -5   6         27.40         31.41         8.35 o                         
  -6  -5   6        187.80        249.83        24.14 o                         
  -5  -5   6         51.95         65.12         8.59 o                         
  -4  -5   6        454.69        466.32        18.52 o                         
  -3  -5   6         26.28         21.67        15.73 o                         
  -2  -5   6         16.62          7.20         5.55 o                         
  -1  -5   6          7.80          3.96        10.45 o                         
   0  -5   6        403.08        420.61        30.75 o                         
   1  -5   6       1676.96       1780.11        88.42 o                         
   2  -5   6        119.96        142.03        37.37 o                         
   3  -5   6         36.83         70.56        19.89 o                         
   4  -5   6         49.05         70.24        14.44 o                         
   5  -5   6          6.31         10.71         7.84 o                         
   6  -5   6          0.46          0.18         4.52 o                         
   7  -5   6          2.14          1.33         3.12 o                         
  -7  -4   6          2.80         -2.69         4.35 o                         
  -6  -4   6        191.34        283.93        25.70 o                         
  -5  -4   6       1287.24       1393.00        41.00 o                         
  -4  -4   6          0.51        -14.20        14.20 o                         
  -3  -4   6         57.78         43.77        21.90 o                         
  -2  -4   6        376.81        398.34        29.25 o                         
  -1  -4   6        719.71        748.30        39.48 o                         
   0  -4   6        138.83        181.48        27.93 o                         
   1  -4   6        395.57        363.88        26.71 o                         
   2  -4   6       2808.89       2839.17       103.84 o                         
   3  -4   6          7.08         -2.02        11.93 o                         
   4  -4   6         60.83         69.18        13.23 o                         
   5  -4   6          0.16          5.49         5.78 o                         
   6  -4   6          7.48          6.20         6.74 o                         
   7  -4   6          7.48          9.76         6.37 o                         
  -7  -3   6          0.18         -4.04         5.32 o                         
  -6  -3   6         39.90         50.55         7.93 o                         
  -5  -3   6         40.08         26.29         8.58 o                         
  -4  -3   6         41.36         34.94        20.22 o                         
  -3  -3   6         60.19         67.79        25.47 o                         
  -2  -3   6         64.49         48.32        12.53 o                         
  -1  -3   6         83.56         78.05        15.44 o                         
   0  -3   6        245.79        285.18        26.94 o                         
   1  -3   6        345.05        332.19        25.13 o                         
   2  -3   6        263.56        270.69        20.89 o                         
   3  -3   6        984.31       1013.75        67.44 o                         
   4  -3   6         91.77        119.84        26.46 o                         
   5  -3   6          0.57          1.02         3.97 o                         
   6  -3   6          2.52          2.30         4.40 o                         
   7  -3   6          0.92          0.13         4.30 o                         
  -7  -2   6         27.64         32.12         5.33 o                         
  -6  -2   6         50.04         64.00        12.73 o                         
  -5  -2   6         25.33         31.79        21.99 o                         
  -4  -2   6         39.75         41.97        21.26 o                         
  -3  -2   6       2079.95       2165.88       138.15 o                         
  -2  -2   6       2224.84       2200.60        83.29 o                         
  -1  -2   6        711.91        807.73        64.55 o                         
   0  -2   6        351.10        361.52        21.89 o                         
   1  -2   6          8.77          8.40         3.34 o                         
   2  -2   6          8.38          6.91         5.25 o                         
   3  -2   6        781.77        794.35        43.99 o                         
   4  -2   6         76.52         34.74        31.07 o                         
   5  -2   6        128.16        131.18        18.23 o                         
   6  -2   6          7.01         11.42         7.02 o                         
   7  -2   6          1.74         -4.28         5.96 o                         
  -7  -1   6          0.63          0.26         3.70 o                         
  -6  -1   6         10.29          9.97         5.15 o                         
  -5  -1   6         20.05         12.38         6.38 o                         
  -4  -1   6         38.73         58.96        20.07 o                         
  -3  -1   6          0.58         14.17        12.55 o                         
  -2  -1   6        185.93        166.37        20.54 o                         
  -1  -1   6         17.26         13.11         3.84 o                         
   0  -1   6        874.89        907.37        58.42 o                         
   1  -1   6         63.40         54.29         9.10 o                         
   2  -1   6        132.82        112.73        14.33 o                         
   3  -1   6        732.21        689.53        32.68 o                         
   4  -1   6        197.54        233.37        43.88 o                         
   5  -1   6          9.17          8.34         5.64 o                         
   6  -1   6         56.66         46.08        17.31 o                         
   7  -1   6         17.12         22.85         6.65 o                         
   8  -1   6          6.39         10.05         5.71 o                         
  -7   0   6          7.14          8.23         7.78 o                         
  -6   0   6          2.51          4.66         3.49 o                         
  -5   0   6         31.31         28.33         7.91 o                         
  -4   0   6        122.24        103.52        14.53 o                         
  -3   0   6          0.60          8.70        10.41 o                         
  -2   0   6       4941.77       5378.14       443.34 o                         
  -1   0   6         47.99         43.12         8.02 o                         
   0   0   6       3468.17       3668.06       361.28 o                         
   1   0   6       1589.79       1713.95        46.90 o                         
   2   0   6         92.66        114.58        13.61 o                         
   3   0   6        119.02        159.29        20.56 o                         
   4   0   6        251.71        313.06        49.28 o                         
   5   0   6        377.55        438.93        28.16 o                         
   6   0   6          9.84          7.04         6.05 o                         
   7   0   6         17.15         16.60         7.70 o                         
   8   0   6         15.77         25.80         9.06 o                         
  -7   1   6          0.61         -5.65         5.65 o                         
  -6   1   6          0.16         -1.40         3.96 o                         
  -5   1   6         32.62         42.66        10.34 o                         
  -4   1   6        237.26        255.81        22.11 o                         
  -3   1   6          0.64          2.95        12.49 o                         
  -2   1   6        254.38        302.08        47.33 o                         
  -1   1   6       1755.76       1933.70        70.97 o                         
   0   1   6       3964.19       4573.25       160.55 o                         
   1   1   6        361.02        296.40        33.25 o                         
   2   1   6        359.91        369.28        30.82 o                         
   3   1   6         63.74         62.44        19.91 o                         
   4   1   6        226.85        227.42        42.35 o                         
   5   1   6        120.53        142.05        36.50 o                         
   6   1   6        335.12        434.14        32.71 o                         
   7   1   6         19.93         12.27        18.21 o                         
   8   1   6         32.05         30.55        22.72 o                         
  -7   2   6          7.58          8.68         3.74 o                         
  -6   2   6          2.34         -0.30         4.66 o                         
  -5   2   6         12.54          8.69         8.97 o                         
  -4   2   6        132.94        145.96        17.66 o                         
  -3   2   6        167.72        182.56        42.27 o                         
  -2   2   6       2568.28       3040.98       155.73 o                         
  -1   2   6        395.22        367.91        49.46 o                         
   0   2   6         15.66         11.10         9.50 o                         
   1   2   6         89.36        101.60        25.34 o                         
   2   2   6        407.64        446.99        35.19 o                         
   3   2   6        156.33        135.75        29.52 o                         
   4   2   6          6.19          5.63         6.52 o                         
   5   2   6         11.19         -3.52         5.94 o                         
   7   2   6          2.50          2.72        16.90 o                         
   8   2   6         36.00          0.70        14.20 o                         
  -6   3   6          2.66          0.54         3.62 o                         
  -5   3   6         13.10          4.36        11.37 o                         
  -4   3   6          0.04        -12.12        12.12 o                         
  -3   3   6        151.32         84.11       109.37 o                         
  -2   3   6       1785.03       1849.53       898.33 o                         
  -1   3   6       2127.49       1941.01       117.39 o                         
   0   3   6       1231.43       1349.95        95.37 o                         
   1   3   6         18.61         15.97        14.06 o                         
   2   3   6        703.63        668.01        45.84 o                         
   3   3   6        358.42        345.09        47.81 o                         
   4   3   6         25.23         24.45        13.73 o                         
   5   3   6        141.94        161.59        38.07 o                         
   7   3   6         20.36         -4.15        16.48 o                         
   8   3   6          6.84          4.02        14.58 o                         
  -6   4   6          6.91          5.08         3.77 o                         
  -5   4   6          2.20          1.97         8.73 o                         
  -4   4   6         21.63         18.21        18.16 o                         
  -3   4   6         28.23          6.15        46.09 o                         
  -1   4   6         72.50         58.80        22.30 o                         
   0   4   6          0.55         -0.33         5.94 o                         
   1   4   6         62.96         81.82        23.96 o                         
   2   4   6        140.53        149.50        31.24 o                         
   3   4   6        114.68        117.06        29.09 o                         
   4   4   6        134.59        156.42        34.48 o                         
   5   4   6          8.27         11.85         9.85 o                         
   6   4   6         25.46         22.46         8.64 o                         
   7   4   6          0.61         -3.72        13.29 o                         
   8   4   6         25.65          7.38        13.83 o                         
  -6   5   6          3.88          8.19         4.70 o                         
  -5   5   6         37.49         33.36         8.67 o                         
  -4   5   6        465.57        375.69        58.35 o                         
  -3   5   6        359.93        323.78        50.18 o                         
  -2   5   6         14.20          0.45         5.77 o                         
  -1   5   6          2.07          5.66        10.15 o                         
   0   5   6          1.61          0.20         7.09 o                         
   1   5   6       3819.65       3753.75       159.84 o                         
   2   5   6       1014.08        913.59        78.21 o                         
   3   5   6         61.46         93.63        26.68 o                         
   4   5   6        101.77        133.05        31.82 o                         
   5   5   6         60.56         66.17        13.10 o                         
   6   5   6         30.77         49.18        12.70 o                         
   7   5   6          1.06        -23.89        23.89 o                         
   8   5   6          0.46          4.48        16.22 o                         
  -5   6   6        132.23        110.86        15.83 o                         
  -4   6   6        117.68         60.85        24.89 o                         
  -3   6   6        547.92        391.94        29.97 o                         
  -2   6   6         57.06         45.11        22.65 o                         
  -1   6   6          1.82          1.97         5.48 o                         
   0   6   6         10.00         13.91        11.69 o                         
   1   6   6          8.97         23.53        13.59 o                         
   2   6   6        175.87        140.07        32.25 o                         
   3   6   6        331.42        362.44        53.36 o                         
   4   6   6        360.03        430.32        65.75 o                         
   5   6   6          0.06          0.93         4.40 o                         
   6   6   6          2.23          1.60         4.62 o                         
   7   6   6          3.45          1.85        11.87 o                         
   8   6   6          4.39         12.35        16.44 o                         
  -5   7   6         15.11         13.36         5.59 o                         
  -4   7   6         62.92         63.33        13.26 o                         
  -3   7   6         25.90         17.34         6.27 o                         
  -2   7   6       1397.47       1191.84       104.41 o                         
  -1   7   6        423.94        399.17        64.93 o                         
   0   7   6        521.28        563.06        70.55 o                         
   1   7   6         80.78         97.06        27.29 o                         
   2   7   6        132.66        148.01        34.11 o                         
   3   7   6        212.14        209.76        33.49 o                         
   4   7   6         86.83        131.06        37.89 o                         
   5   7   6        185.26        144.60       121.06 o                         
   6   7   6         10.88         18.23         7.68 o                         
   7   7   6         12.92          9.63         5.74 o                         
   8   7   6          0.15          1.09        10.56 o                         
  -5   8   6          4.65          0.71         2.77 o                         
  -4   8   6          0.36         -1.51         3.15 o                         
  -3   8   6          0.25          2.43         4.66 o                         
  -2   8   6         33.77         27.21         6.94 o                         
  -1   8   6          0.87         10.66         6.77 o                         
   0   8   6         28.63         48.86        21.44 o                         
   1   8   6          8.65         18.72        12.61 o                         
   2   8   6        312.74        317.65        50.90 o                         
   3   8   6         25.76          7.63        20.41 o                         
   4   8   6         39.67         31.45         6.74 o                         
   5   8   6        124.44        137.41        20.87 o                         
   6   8   6          0.46         -2.55         5.67 o                         
   7   8   6          4.70         -0.22         8.74 o                         
   8   8   6          0.06          0.94         2.31 o                         
  -4   9   6         33.94         36.20         5.76 o                         
  -3   9   6          1.49          2.76         3.41 o                         
  -2   9   6          0.31         -0.33         4.45 o                         
  -1   9   6        138.53        149.31        18.72 o                         
   0   9   6        440.65        416.39        29.37 o                         
   1   9   6         45.48         54.25         6.74 o                         
   2   9   6        214.90        197.08        14.20 o                         
   3   9   6          1.15          1.72         2.47 o                         
   4   9   6         29.73         31.99         6.88 o                         
   5   9   6        144.95        172.70        22.83 o                         
   6   9   6         10.62         14.42         7.82 o                         
   7   9   6          1.28          1.82         3.25 o                         
  -4  10   6          0.27         -1.30         2.88 o                         
  -3  10   6          0.06          6.46         4.76 o                         
  -2  10   6         21.88         13.97         6.36 o                         
  -1  10   6          5.09         -0.56         4.34 o                         
   0  10   6         21.14         16.49         6.81 o                         
   1  10   6         14.60          8.01         3.89 o                         
   2  10   6        111.59        108.63        15.40 o                         
   3  10   6         89.34         81.72         9.87 o                         
   4  10   6          7.33          6.59         3.32 o                         
   5  10   6          1.01         -1.34         5.40 o                         
   6  10   6         24.16         20.71        14.69 o                         
   7  10   6         19.06         23.60         7.10 o                         
  -3  11   6         27.37         40.90         9.12 o                         
  -2  11   6        118.13        158.62        18.69 o                         
  -1  11   6          3.62          3.72         5.32 o                         
   0  11   6        170.97        154.18        13.42 o                         
   1  11   6        115.25        100.07        15.37 o                         
   2  11   6        128.68        119.82        16.61 o                         
   3  11   6        104.28        102.19        15.55 o                         
   4  11   6          2.51          2.16         4.61 o                         
   5  11   6         68.68         98.72        16.22 o                         
   6  11   6          8.73          9.83         6.02 o                         
   7  11   6          4.07          2.54         2.65 o                         
  -2  12   6          9.57         12.31         4.60 o                         
  -1  12   6         11.04         17.64         5.36 o                         
   0  12   6         28.58         24.23         5.85 o                         
   1  12   6        281.96        250.32        23.13 o                         
   2  12   6        105.06         88.58        13.98 o                         
   3  12   6          9.31          8.17         7.00 o                         
   4  12   6          1.26         -3.81         4.93 o                         
   5  12   6         46.36         58.65        11.61 o                         
   6  12   6          0.22          2.99         3.80 o                         
  -1  13   6         17.91         16.51         6.60 o                         
   0  13   6          0.98         -4.34         5.59 o                         
   1  13   6        253.15        280.84        23.46 o                         
   2  13   6         12.03         15.64         6.87 o                         
   3  13   6         66.39         77.98        13.22 o                         
   4  13   6          4.59          1.15         5.69 o                         
   5  13   6         19.54         33.77         8.37 o                         
   6  13   6          1.65          3.64         3.23 o                         
   0  14   6          1.87          8.02         5.16 o                         
   1  14   6         67.88         99.96         9.72 o                         
   2  14   6          6.42         10.87         5.50 o                         
   3  14   6          7.58         15.18         6.52 o                         
   4  14   6          1.35          3.35         3.69 o                         
   5  14   6          6.01         11.40         4.63 o                         
   2  15   6          9.16         14.74         5.02 o                         
   3  15   6          8.33         15.69         4.99 o                         
  -2 -14   7         60.19         38.05         9.82 o                         
  -1 -14   7          5.08          4.85         5.97 o                         
  -4 -13   7          6.47          7.08         2.86 o                         
  -3 -13   7          0.00         -1.49         5.59 o                         
  -2 -13   7         44.15         43.06        12.79 o                         
  -1 -13   7          0.63          2.24         8.28 o                         
   0 -13   7          8.50         18.23         6.18 o                         
   1 -13   7          7.79         10.36         6.58 o                         
  -5 -12   7          0.02         -0.29         3.31 o                         
  -4 -12   7         34.78         44.48         7.69 o                         
  -3 -12   7        242.92        255.64        18.68 o                         
  -2 -12   7          4.47         -2.98         8.34 o                         
  -1 -12   7        113.51        118.27        13.75 o                         
   0 -12   7         28.37         12.63         6.53 o                         
   1 -12   7         11.63          8.89         4.39 o                         
   2 -12   7         14.31         15.23         5.39 o                         
  -5 -11   7          4.87          6.81         6.31 o                         
  -4 -11   7         20.46         16.26         5.82 o                         
  -3 -11   7        120.90        140.84        15.33 o                         
  -2 -11   7         59.70         70.69        11.25 o                         
  -1 -11   7          6.99          6.17         3.48 o                         
   0 -11   7          6.40          9.81         5.06 o                         
   1 -11   7         18.91         17.87         5.59 o                         
   2 -11   7          0.99          8.30        10.67 o                         
   3 -11   7          1.92          0.95         8.90 o                         
  -6 -10   7         11.40         16.84         7.38 o                         
  -5 -10   7         20.32         21.13         6.11 o                         
  -4 -10   7          0.97         -2.60         4.41 o                         
  -3 -10   7         67.77         54.70        10.12 o                         
  -2 -10   7         66.79         69.82         7.60 o                         
  -1 -10   7        378.69        406.19        17.77 o                         
   0 -10   7          3.24          3.88         3.79 o                         
   1 -10   7          0.17         -0.66         3.81 o                         
   2 -10   7         24.57         25.55         7.56 o                         
   3 -10   7          1.98         -2.49         4.32 o                         
   4 -10   7         29.67         25.03         8.46 o                         
  -6  -9   7          3.04          2.54         4.12 o                         
  -5  -9   7          4.91          8.46         4.84 o                         
  -4  -9   7          0.16         -3.01         5.06 o                         
  -3  -9   7         18.45         28.30         7.53 o                         
  -2  -9   7          2.05          6.09         2.95 o                         
  -1  -9   7        215.66        169.67        11.11 o                         
   0  -9   7         19.53         23.06         4.73 o                         
   1  -9   7          0.38          1.52         3.18 o                         
   2  -9   7        145.21        174.96        14.41 o                         
   3  -9   7          4.56          0.45         4.73 o                         
   4  -9   7          0.65          0.01         3.94 o                         
   5  -9   7          8.95         10.14         5.86 o                         
  -6  -8   7         18.83         18.19         5.03 o                         
  -5  -8   7         50.99         63.86        15.18 o                         
  -4  -8   7         53.13         48.37         9.24 o                         
  -3  -8   7         44.90         48.60         6.61 o                         
  -2  -8   7        281.99        277.14        14.95 o                         
  -1  -8   7          8.39          7.50         2.46 o                         
   0  -8   7          6.33          4.53         2.47 o                         
   1  -8   7         16.63         13.14         4.98 o                         
   2  -8   7         87.68        105.65        14.29 o                         
   3  -8   7          0.16          0.49         3.19 o                         
   4  -8   7          1.00         -4.94         4.94 o                         
   5  -8   7          6.41          5.24         5.06 o                         
  -6  -7   7         14.69         12.30         4.20 o                         
  -5  -7   7         10.97          9.80         7.67 o                         
  -4  -7   7          0.02         -3.03         3.03 o                         
  -3  -7   7        323.69        333.98        19.87 o                         
  -2  -7   7        957.10        899.01        42.62 o                         
  -1  -7   7         13.27          5.76         8.34 o                         
   1  -7   7        100.74         82.46        35.19 o                         
   2  -7   7        105.93         94.32        10.89 o                         
   3  -7   7          7.67          9.26         4.58 o                         
   4  -7   7         46.90         41.60         8.71 o                         
   5  -7   7         17.57         18.76         5.54 o                         
   6  -7   7          9.24         12.07         4.04 o                         
  -7  -6   7         20.60         21.27         6.81 o                         
  -6  -6   7          7.04         14.23         4.94 o                         
  -5  -6   7         21.15         16.23         4.03 o                         
  -4  -6   7        273.83        287.63        14.94 o                         
  -3  -6   7          1.54          1.76         3.99 o                         
  -2  -6   7        119.20         89.44        25.13 o                         
  -1  -6   7          2.77         -4.35         6.54 o                         
   0  -6   7        404.20        415.87        43.82 o                         
   1  -6   7          0.48        -17.04        17.04 o                         
   2  -6   7         13.12         -0.77         3.36 o                         
   3  -6   7         13.06         13.34         5.03 o                         
   4  -6   7          1.84          2.80         4.60 o                         
   5  -6   7         11.68          9.28         7.09 o                         
   6  -6   7          0.37          0.14         2.67 o                         
  -7  -5   7          0.20         -1.00         3.15 o                         
  -6  -5   7         24.62         32.92         9.06 o                         
  -5  -5   7        262.65        269.97        16.22 o                         
  -4  -5   7        213.68        213.08        11.49 o                         
  -3  -5   7        150.02        167.32        45.47 o                         
  -2  -5   7        263.93        230.80        31.74 o                         
  -1  -5   7        119.12        121.63        28.43 o                         
   0  -5   7       1457.23       1449.15        75.53 o                         
   1  -5   7        697.72        632.53        53.38 o                         
   2  -5   7        153.99        140.03        41.19 o                         
   3  -5   7        165.23         62.71        30.62 o                         
   4  -5   7        102.22        113.20        17.75 o                         
   5  -5   7         17.66         19.52         9.12 o                         
   6  -5   7          1.18         -1.28         4.34 o                         
  -7  -4   7          0.74         -3.09         4.14 o                         
  -6  -4   7         28.57         31.17         6.41 o                         
  -5  -4   7         58.95         61.81         8.71 o                         
  -4  -4   7       2527.07       2548.49        71.33 o                         
  -3  -4   7          2.36         25.12        18.05 o                         
  -2  -4   7         11.38         16.29         8.24 o                         
  -1  -4   7         74.68         60.21        19.21 o                         
   0  -4   7        118.67        144.49        31.47 o                         
   1  -4   7          1.20         -0.36         3.47 o                         
   2  -4   7         67.77         49.21        11.77 o                         
   3  -4   7        191.62        206.15        32.38 o                         
   4  -4   7         19.32         24.71         9.43 o                         
   5  -4   7          5.79          6.26         6.70 o                         
   6  -4   7          1.07          3.34         5.81 o                         
   7  -4   7          3.54          6.09         6.03 o                         
  -6  -3   7         45.70         50.04         8.35 o                         
  -5  -3   7          0.14          5.36         5.34 o                         
  -4  -3   7        102.95        118.76        11.82 o                         
  -3  -3   7        281.29        311.79        56.88 o                         
  -2  -3   7        485.43        519.42        43.29 o                         
  -1  -3   7        599.30        525.59        55.72 o                         
   0  -3   7         40.10         35.79        14.96 o                         
   1  -3   7         48.72         61.89        11.46 o                         
   2  -3   7        488.26        473.04        28.66 o                         
   3  -3   7        499.96        481.99        48.38 o                         
   4  -3   7         89.65         99.15        15.51 o                         
   5  -3   7          1.78         -6.69         6.69 o                         
   6  -3   7          0.00          0.24         6.06 o                         
   7  -3   7          1.99          6.77         6.52 o                         
  -7  -2   7          1.50          6.41         3.86 o                         
  -6  -2   7          1.09          3.02         4.29 o                         
  -5  -2   7         26.20         23.91         7.92 o                         
  -4  -2   7         25.45         26.35         8.58 o                         
  -3  -2   7          9.56         22.85        14.47 o                         
  -2  -2   7          4.12         -8.04         8.04 o                         
  -1  -2   7          1.48          0.95         5.92 o                         
   0  -2   7        173.37        180.13        22.76 o                         
   1  -2   7        222.99        227.02        16.66 o                         
   2  -2   7          9.35         -0.51         4.34 o                         
   3  -2   7        252.20        264.31        22.56 o                         
   4  -2   7        110.27        117.35        33.28 o                         
   5  -2   7         15.82          9.24         6.07 o                         
   6  -2   7          0.02          4.41         5.27 o                         
   7  -2   7          2.16         11.10         4.49 o                         
  -7  -1   7          3.70          5.27         3.15 o                         
  -6  -1   7         99.56        125.35        16.57 o                         
  -5  -1   7        111.52        135.27        16.19 o                         
  -4  -1   7        165.33        186.80        18.05 o                         
  -3  -1   7        212.57         90.76       120.04 o                         
  -2  -1   7        317.28        283.44        33.44 o                         
  -1  -1   7        978.91        903.45        46.29 o                         
   0  -1   7        160.00        162.45        16.76 o                         
   1  -1   7        595.23        562.20        31.49 o                         
   2  -1   7        897.30        941.07        87.69 o                         
   3  -1   7        212.94        222.55        22.16 o                         
   4  -1   7          4.93         17.36        12.51 o                         
   5  -1   7        301.21        253.02       163.02 o                         
   6  -1   7         27.96         19.29         9.85 o                         
   7  -1   7          0.02         -1.25         4.53 o                         
  -7   0   7          0.15         -3.24         3.24 o                         
  -6   0   7          3.18          6.84         5.10 o                         
  -5   0   7          7.27          7.03         3.83 o                         
  -4   0   7          0.08          1.65         2.80 o                         
  -3   0   7         85.42         46.03        47.87 o                         
  -2   0   7          0.78          7.95         6.55 o                         
  -1   0   7        968.82       1137.31        56.11 o                         
   0   0   7        327.86        376.52        27.40 o                         
   1   0   7        887.20        956.56        51.92 o                         
   2   0   7        472.73        493.16        37.27 o                         
   3   0   7          5.33          8.28        11.37 o                         
   4   0   7         20.44          4.79         7.25 o                         
   5   0   7          2.70         14.23         6.41 o                         
   6   0   7          0.28         -4.70         5.91 o                         
   7   0   7         10.08         10.58         5.78 o                         
   8   0   7          3.53          8.87         6.80 o                         
  -6   1   7         42.09         36.71         8.60 o                         
  -5   1   7          0.11         -1.85         5.04 o                         
  -4   1   7        148.97        141.68        13.17 o                         
  -3   1   7       1295.94       1313.02       196.29 o                         
  -2   1   7        345.73        322.28        40.39 o                         
  -1   1   7        863.91        984.30        55.45 o                         
   0   1   7       2348.17       2687.83       211.64 o                         
   1   1   7       1121.27       1249.19        61.71 o                         
   2   1   7       1691.43       1892.91       105.72 o                         
   4   1   7        305.46        351.61        54.04 o                         
   5   1   7          0.22          0.75        13.31 o                         
   6   1   7         54.55         55.38        37.56 o                         
   7   1   7         33.23          0.64        13.34 o                         
   8   1   7          0.98          6.50         4.86 o                         
  -6   2   7          1.38          3.38         4.61 o                         
  -5   2   7         33.08         24.14        11.81 o                         
  -4   2   7         22.83         18.26        16.69 o                         
  -3   2   7        153.85         46.97        90.47 o                         
  -2   2   7          9.27         -8.92        20.11 o                         
  -1   2   7       1222.68       1315.67       101.65 o                         
   0   2   7        153.52        185.48        37.29 o                         
   1   2   7        190.05        180.78        25.88 o                         
   2   2   7        197.10        279.04        30.33 o                         
   3   2   7        292.32        324.50        48.15 o                         
   4   2   7         99.37        122.62        32.05 o                         
   5   2   7         10.31          7.98        23.18 o                         
   6   2   7          5.80         -2.07        19.15 o                         
   8   2   7         13.48          2.45         8.88 o                         
  -6   3   7          1.08          2.19         3.56 o                         
  -5   3   7         26.26         21.31         7.50 o                         
  -4   3   7         21.97         18.36        11.96 o                         
  -3   3   7        112.14        127.45        28.79 o                         
  -2   3   7        146.30         60.45        68.44 o                         
  -1   3   7       2315.50       2336.20       139.33 o                         
   0   3   7       2657.76       2678.75       141.45 o                         
   1   3   7        263.43        264.08        43.61 o                         
   2   3   7         78.62         69.58        16.50 o                         
   3   3   7          3.04         -0.48         6.92 o                         
   4   3   7         13.76         26.90        14.98 o                         
   5   3   7         15.11         -8.89        13.27 o                         
   6   3   7         25.33          9.74        18.27 o                         
   7   3   7          1.96          1.03        18.38 o                         
   8   3   7          4.18          0.48        10.53 o                         
  -6   4   7         10.11         11.32         5.07 o                         
  -5   4   7         11.71         11.54         5.98 o                         
  -4   4   7        111.28         89.28        19.48 o                         
  -3   4   7          9.78         11.00        11.61 o                         
  -2   4   7         56.62         64.47        24.64 o                         
  -1   4   7        366.29        385.24        59.41 o                         
   0   4   7        424.74        333.75        51.71 o                         
   1   4   7        474.15        408.47        54.84 o                         
   2   4   7          6.33          3.62        16.69 o                         
   3   4   7        375.32        451.09        59.72 o                         
   4   4   7         29.51         26.17        15.30 o                         
   5   4   7          8.46          1.39        21.55 o                         
   6   4   7         72.08         59.80        40.86 o                         
   7   4   7         34.00          2.03        15.49 o                         
   8   4   7          5.36         -5.11         9.79 o                         
  -5   5   7        164.05        174.75        32.16 o                         
  -4   5   7        148.28        131.34        16.55 o                         
  -3   5   7         14.59          7.18         5.41 o                         
  -2   5   7        681.27        701.49        86.80 o                         
  -1   5   7         63.59         53.99        23.31 o                         
   0   5   7         47.03         32.41        17.37 o                         
   1   5   7         11.42         18.25        12.62 o                         
   2   5   7         19.06         21.56        15.78 o                         
   3   5   7        689.99        771.81        80.97 o                         
   4   5   7         13.73          6.53         7.47 o                         
   5   5   7         38.09         24.97        14.88 o                         
   6   5   7         29.99         30.38        17.19 o                         
   8   5   7          1.89         -2.41        10.06 o                         
  -5   6   7          6.73          3.03         3.21 o                         
  -4   6   7         22.39         25.63         9.22 o                         
  -3   6   7         32.68         19.94         8.52 o                         
  -2   6   7       1819.79       1600.64        62.75 o                         
  -1   6   7        567.42        597.06        78.73 o                         
   0   6   7         35.69         50.03        21.30 o                         
   1   6   7        321.37        350.04        52.88 o                         
   2   6   7        223.28        172.83        37.01 o                         
   3   6   7        656.58        603.13        73.36 o                         
   4   6   7         54.80         72.69        26.00 o                         
   5   6   7         35.57         40.32        24.87 o                         
   6   6   7         85.41         99.15        17.10 o                         
   7   6   7          0.07          1.32        12.02 o                         
   8   6   7          2.07         -2.26         8.90 o                         
  -5   7   7         12.60          9.09         4.64 o                         
  -4   7   7         18.64          7.88         6.39 o                         
  -3   7   7         20.94         20.69         5.57 o                         
  -2   7   7        212.75        221.95        17.40 o                         
  -1   7   7       1313.33       1232.06        35.91 o                         
   0   7   7         22.16          2.74         6.46 o                         
   1   7   7         21.74         18.20        14.18 o                         
   2   7   7         11.01          0.41         3.79 o                         
   3   7   7         29.81         17.00        13.38 o                         
   4   7   7          0.08          0.50         3.08 o                         
   5   7   7         22.91         12.84         9.68 o                         
   6   7   7         41.53         38.29        27.78 o                         
   7   7   7          9.45          8.80        10.63 o                         
   8   7   7          2.95         17.22        11.56 o                         
  -4   8   7          6.30          1.84         3.24 o                         
  -3   8   7        119.53        123.42        11.91 o                         
  -2   8   7         10.10          8.36         4.18 o                         
  -1   8   7         74.87         64.76        11.92 o                         
   0   8   7        357.96        336.03        26.06 o                         
   1   8   7        888.59        876.87        88.09 o                         
   2   8   7         47.45         54.96        22.01 o                         
   3   8   7          1.23          2.04         3.38 o                         
   4   8   7          1.15          6.17         6.40 o                         
   5   8   7         57.44         25.65        32.62 o                         
   6   8   7         14.35         32.00        20.36 o                         
   7   8   7          1.54         -0.29         3.20 o                         
  -4   9   7          2.39          4.72         2.42 o                         
  -3   9   7          1.13          0.93         2.84 o                         
  -2   9   7          1.58          0.67         3.77 o                         
  -1   9   7          8.46          2.81         3.93 o                         
   0   9   7          0.45          2.68         4.19 o                         
   1   9   7          5.44          6.61         3.62 o                         
   2   9   7          5.57         12.21        13.48 o                         
   3   9   7         16.86         11.92         4.52 o                         
   4   9   7         51.74         54.64         8.61 o                         
   5   9   7         22.24         12.40        14.16 o                         
   6   9   7          0.02          0.58         3.90 o                         
   7   9   7          5.02          8.96         5.21 o                         
  -3  10   7         55.09         82.88        11.48 o                         
  -2  10   7         20.20         15.61         6.65 o                         
  -1  10   7          0.76         -0.45         4.71 o                         
   0  10   7        107.13         89.81        10.31 o                         
   1  10   7         18.17         14.44         4.68 o                         
   2  10   7          0.54          4.63         2.76 o                         
   3  10   7        115.26        124.11        11.82 o                         
   4  10   7         78.89         87.44        10.51 o                         
   5  10   7         21.34         18.91         7.33 o                         
   6  10   7         15.57         21.96         7.11 o                         
   7  10   7          1.08         -0.02         2.65 o                         
  -3  11   7         30.18         32.22         4.99 o                         
  -2  11   7          0.11          0.97         3.95 o                         
  -1  11   7          1.77          4.97         6.06 o                         
   0  11   7          6.93          5.26         3.33 o                         
   1  11   7          4.24         -2.32         5.74 o                         
   2  11   7        225.60        214.93        21.59 o                         
   3  11   7         29.20         30.72         6.43 o                         
   4  11   7          0.22         -2.85         3.18 o                         
   5  11   7          3.67          0.10         4.19 o                         
   6  11   7          1.74          3.64         4.23 o                         
   7  11   7          7.95         -0.47         6.21 o                         
  -2  12   7          1.43          0.04         4.30 o                         
  -1  12   7        120.11        146.65        17.14 o                         
   0  12   7         45.72         79.59        13.26 o                         
   1  12   7         24.76         20.68         7.54 o                         
   2  12   7        266.83        251.07        22.76 o                         
   3  12   7         12.38         15.14         7.57 o                         
   4  12   7         32.65         28.35         8.78 o                         
   5  12   7          1.31          1.61         3.93 o                         
   6  12   7          0.09          1.33         2.88 o                         
  -1  13   7          0.16          2.35         4.40 o                         
   0  13   7          0.07         -0.62         4.36 o                         
   1  13   7          2.05          0.21         3.84 o                         
   2  13   7        126.24        121.64        15.71 o                         
   3  13   7          0.97         13.71         5.97 o                         
   4  13   7          2.58          3.52         5.27 o                         
   5  13   7          7.58         12.43         5.01 o                         
   1  14   7          4.00         -3.78         3.78 o                         
   2  14   7         48.82         70.43        11.10 o                         
   3  14   7         44.90         68.80        10.26 o                         
   4  14   7          5.27          7.19         2.62 o                         
  -3 -13   8         43.61         36.72        10.23 o                         
  -2 -13   8         61.25         59.60        13.15 o                         
  -1 -13   8         14.31         18.35         8.28 o                         
   0 -13   8         62.96         61.97        15.19 o                         
   1 -13   8          0.63         10.29         6.31 o                         
  -4 -12   8          7.44          5.02         3.58 o                         
  -3 -12   8          3.05          4.20         3.03 o                         
  -2 -12   8          7.62         14.05         9.42 o                         
  -1 -12   8          4.85          4.44         4.12 o                         
   0 -12   8          7.53          7.38         8.69 o                         
   1 -12   8          0.06         -5.02         5.02 o                         
   2 -12   8          0.09         -0.70         4.02 o                         
  -5 -11   8          0.06         -2.88         4.56 o                         
  -4 -11   8         26.96         28.56         6.93 o                         
  -3 -11   8        136.17        133.83        14.47 o                         
  -2 -11   8        380.54        394.27        19.02 o                         
  -1 -11   8          5.26          5.74         3.06 o                         
   0 -11   8        117.25        127.85        11.62 o                         
   1 -11   8         16.10         23.64        10.11 o                         
   2 -11   8          2.39          6.91         4.86 o                         
   3 -11   8         21.99         29.51         6.27 o                         
  -5 -10   8          4.12         -1.14         4.99 o                         
  -4 -10   8          0.00          3.32         4.11 o                         
  -3 -10   8          6.01          9.04         5.03 o                         
  -2 -10   8          5.24          1.61         2.47 o                         
  -1 -10   8          0.05          0.45         2.46 o                         
   0 -10   8          0.25          0.90         3.06 o                         
   1 -10   8          6.08          6.84         4.12 o                         
   2 -10   8          1.60          7.61         4.59 o                         
   3 -10   8         14.20          8.28         4.82 o                         
   4 -10   8         16.02         16.37         4.80 o                         
  -6  -9   8         23.47         39.60         9.46 o                         
  -5  -9   8         33.18         41.90        11.52 o                         
  -4  -9   8        420.70        440.64        25.50 o                         
  -3  -9   8         17.37         22.50         5.34 o                         
  -2  -9   8          9.39          9.50         3.27 o                         
  -1  -9   8          0.88         -3.37         3.37 o                         
   0  -9   8        192.39        174.36        11.81 o                         
   1  -9   8         70.74         67.39         8.04 o                         
   2  -9   8          5.12          5.96         4.14 o                         
   3  -9   8         20.50         17.06         6.47 o                         
   4  -9   8          1.25          0.89         9.12 o                         
  -6  -8   8         24.47         28.70         8.36 o                         
  -5  -8   8         18.34         18.25         9.22 o                         
  -4  -8   8          5.43          6.29         3.23 o                         
  -3  -8   8          0.27          0.40         2.47 o                         
  -2  -8   8          0.67         -2.53         3.29 o                         
  -1  -8   8        139.79        113.21         8.12 o                         
   0  -8   8          4.95          0.89         2.75 o                         
   1  -8   8          3.64          2.18         3.45 o                         
   2  -8   8          0.92          1.25         4.04 o                         
   3  -8   8         37.35         43.08         9.46 o                         
   4  -8   8          5.28          0.09         4.08 o                         
   5  -8   8         17.68         25.04         8.73 o                         
  -6  -7   8         20.56         26.68         5.43 o                         
  -5  -7   8        146.48        170.55        14.85 o                         
  -4  -7   8         76.77         76.70         8.28 o                         
  -3  -7   8          0.80         -1.60         3.19 o                         
  -2  -7   8        397.61        414.22        19.17 o                         
  -1  -7   8        517.71        522.40        18.28 o                         
   0  -7   8        168.44        164.68        15.07 o                         
   1  -7   8          2.72         -0.14         3.19 o                         
   2  -7   8         50.50         51.46         8.61 o                         
   3  -7   8         61.88         57.68         8.49 o                         
   4  -7   8          0.24          5.07         4.64 o                         
   5  -7   8         13.73          7.77         3.26 o                         
  -6  -6   8         37.13         49.08         7.07 o                         
  -5  -6   8         11.54          6.70         3.37 o                         
  -4  -6   8          6.59          5.39         3.05 o                         
  -3  -6   8         36.34         35.82         6.45 o                         
  -2  -6   8         23.48         23.45         4.42 o                         
  -1  -6   8        528.49        450.09        62.24 o                         
   0  -6   8          0.87        -13.62        13.62 o                         
   1  -6   8         44.55         69.56        29.79 o                         
   2  -6   8         59.96         56.42        10.04 o                         
   3  -6   8          3.29         11.03         4.98 o                         
   4  -6   8         14.64         10.97         5.60 o                         
   5  -6   8         26.24         43.00        11.89 o                         
   6  -6   8         12.23          8.75         4.60 o                         
  -6  -5   8         69.83         86.19         9.42 o                         
  -5  -5   8        357.40        376.04        18.74 o                         
  -4  -5   8        226.88        222.40        13.64 o                         
  -3  -5   8         89.37         94.05         8.80 o                         
  -2  -5   8        113.80         77.94        24.53 o                         
  -1  -5   8          1.77          6.43         7.86 o                         
   0  -5   8          0.63         -3.68         6.56 o                         
   1  -5   8        298.20        313.12        38.45 o                         
   2  -5   8         24.35          2.06         8.66 o                         
   3  -5   8        110.89        112.80        12.26 o                         
   4  -5   8         62.82         81.21        15.39 o                         
   5  -5   8          5.94         15.17         8.65 o                         
   6  -5   8          0.27          0.30         3.57 o                         
  -6  -4   8          0.16         -0.27         2.50 o                         
  -5  -4   8         38.18         37.94         5.82 o                         
  -4  -4   8        190.23        206.81        13.30 o                         
  -3  -4   8       3507.90       3295.53        51.20 o                         
  -2  -4   8          8.71         16.38        10.78 o                         
  -1  -4   8          0.03         11.92         9.56 o                         
   0  -4   8         42.90         44.74        18.53 o                         
   1  -4   8        468.91        469.67        61.58 o                         
   2  -4   8        282.62        346.84        55.85 o                         
   3  -4   8          0.40        -13.90        13.90 o                         
   4  -4   8        418.69        493.10        36.59 o                         
   5  -4   8          9.04         13.40         8.69 o                         
   6  -4   8          5.25          9.90         7.03 o                         
   7  -4   8          0.49         -2.88         2.99 o                         
  -6  -3   8         35.37         41.52         7.29 o                         
  -5  -3   8          3.72          2.53         3.12 o                         
  -4  -3   8        116.28        111.23        10.00 o                         
  -3  -3   8         37.87         90.04        33.36 o                         
  -2  -3   8        414.83        404.79        41.85 o                         
  -1  -3   8        108.76         73.62        22.18 o                         
   0  -3   8        275.25        289.18        44.47 o                         
   1  -3   8         64.25         66.93        15.87 o                         
   2  -3   8          0.40         -1.71         4.37 o                         
   3  -3   8          1.96         -2.02         4.74 o                         
   4  -3   8        286.75        316.52        28.34 o                         
   5  -3   8         75.62        101.89        17.35 o                         
   6  -3   8         12.98         24.63         9.83 o                         
   7  -3   8          1.00         -0.94         4.32 o                         
  -6  -2   8          0.32         -1.49         4.29 o                         
  -5  -2   8         95.77        101.26        15.85 o                         
  -4  -2   8        138.59        134.91        18.43 o                         
  -3  -2   8         40.31         25.42        17.89 o                         
  -2  -2   8         32.83         25.23        11.31 o                         
  -1  -2   8       1039.87       1042.81        85.76 o                         
   0  -2   8       3362.10       3203.98       196.37 o                         
   1  -2   8        387.57        378.19        35.66 o                         
   2  -2   8         83.04         91.34        15.06 o                         
   3  -2   8         10.70         14.15         6.41 o                         
   4  -2   8         10.43         11.23         6.32 o                         
   5  -2   8        273.11        347.64        30.86 o                         
   6  -2   8          6.84          6.65         5.87 o                         
   7  -2   8          7.05         12.52         7.20 o                         
  -6  -1   8         21.36         14.43         6.47 o                         
  -5  -1   8         48.90         57.69        10.86 o                         
  -4  -1   8         59.41         66.75        13.81 o                         
  -3  -1   8         72.68         52.50        25.89 o                         
  -2  -1   8         20.10         15.53         9.53 o                         
  -1  -1   8          0.69         -4.55         6.43 o                         
   0  -1   8         95.81         99.77        13.55 o                         
   1  -1   8         53.63         55.15        10.74 o                         
   2  -1   8         23.89         22.44        10.04 o                         
   3  -1   8         39.32         31.63        10.32 o                         
   4  -1   8          7.79          5.80         7.56 o                         
   5  -1   8         11.78         -3.32        13.80 o                         
   6  -1   8         41.15         29.72        28.40 o                         
   7  -1   8          7.53         16.88         7.79 o                         
  -6   0   8          0.11         -2.22         7.23 o                         
  -5   0   8         99.43         93.64        14.52 o                         
  -4   0   8        123.30        123.19        12.66 o                         
  -3   0   8          2.65         19.17        16.04 o                         
  -2   0   8         33.92         34.36        12.12 o                         
  -1   0   8        509.09        548.32        36.61 o                         
   0   0   8       2008.65       2396.21       109.12 o                         
   1   0   8        102.37        131.21        20.60 o                         
   2   0   8        821.01        857.95        53.26 o                         
   3   0   8        640.74        615.97        49.72 o                         
   4   0   8         30.12         46.70        21.42 o                         
   5   0   8          6.18          5.17         5.62 o                         
   6   0   8          1.79         -0.60         5.55 o                         
   7   0   8         31.02         21.66        29.07 o                         
  -6   1   8        115.53        114.62        39.45 o                         
  -5   1   8          6.50          1.09         5.14 o                         
  -4   1   8          0.00         -0.38         4.82 o                         
  -3   1   8         18.21         -0.80       106.04 o                         
  -2   1   8          4.05         -1.44        29.30 o                         
  -1   1   8         10.66         16.23         7.81 o                         
   0   1   8        353.31        339.58        37.35 o                         
   1   1   8       2243.94       2660.35        97.17 o                         
   2   1   8         65.65         92.58        18.43 o                         
   4   1   8         15.22         24.00        15.22 o                         
   5   1   8          4.35         -7.89        25.09 o                         
   6   1   8          2.71          3.35         4.80 o                         
   7   1   8          4.24          7.16         5.24 o                         
   8   1   8         15.59         14.46         9.47 o                         
  -6   2   8         51.32         45.31        18.27 o                         
  -5   2   8        108.42         98.76        30.01 o                         
  -4   2   8         46.17         43.62        10.56 o                         
  -3   2   8          0.57          1.66         6.83 o                         
  -2   2   8        550.62        415.40       209.80 o                         
  -1   2   8       1897.35       1902.12       131.23 o                         
   0   2   8       2063.92       1996.12       115.66 o                         
   1   2   8       1336.70       1445.36        76.50 o                         
   2   2   8        146.01        189.62        27.14 o                         
   3   2   8         13.89          9.87        10.63 o                         
   4   2   8         17.60         22.29        14.38 o                         
   5   2   8         77.28         76.91        55.44 o                         
   6   2   8         11.01          8.79         6.55 o                         
   7   2   8          0.81        -16.98        16.98 o                         
   8   2   8          2.71         -3.01         9.46 o                         
  -6   3   8          0.17          4.61         4.06 o                         
  -5   3   8          1.81          3.62         4.94 o                         
  -4   3   8          9.97         10.10         6.39 o                         
  -3   3   8         24.28         17.48         9.30 o                         
  -2   3   8          0.44        -20.02        20.02 o                         
  -1   3   8          0.82        -14.19        14.19 o                         
   0   3   8        636.60        572.87        69.97 o                         
   1   3   8        222.57        229.83        32.36 o                         
   2   3   8        288.29        332.66        37.07 o                         
   3   3   8        156.80        155.15        36.26 o                         
   4   3   8         61.64         53.99        22.29 o                         
   5   3   8         34.91         22.75        11.65 o                         
   6   3   8          8.81          3.11        11.25 o                         
   7   3   8          0.23          4.89        23.08 o                         
   8   3   8         15.22         10.66        14.46 o                         
  -5   4   8          1.42          2.15         5.24 o                         
  -4   4   8        105.84         93.78        32.03 o                         
  -3   4   8        139.20        105.74        25.88 o                         
  -2   4   8        259.63        222.78        18.99 o                         
  -1   4   8         34.37         15.26        13.29 o                         
   0   4   8        303.44        264.02        48.72 o                         
   1   4   8       1923.80       1768.87       119.74 o                         
   2   4   8         54.19         47.74        15.38 o                         
   3   4   8          4.41          1.97         8.00 o                         
   4   4   8          2.96         18.82        13.22 o                         
   5   4   8         26.99          7.71        21.94 o                         
   6   4   8          6.55          0.19        18.64 o                         
   7   4   8          3.90         -0.52        12.21 o                         
   8   4   8          8.54        -13.56        13.56 o                         
  -5   5   8          2.17          3.46         3.83 o                         
  -4   5   8         25.83         31.33         9.51 o                         
  -3   5   8         28.41         33.86        10.07 o                         
  -2   5   8         17.43         17.22         6.73 o                         
  -1   5   8        192.01        184.25        45.51 o                         
   0   5   8         30.30         29.89        17.82 o                         
   1   5   8         11.03          6.77         8.56 o                         
   2   5   8          9.65         -2.18         6.09 o                         
   3   5   8        251.80        289.83        51.38 o                         
   4   5   8        176.84        176.19        17.00 o                         
   5   5   8          0.79         -9.01        15.12 o                         
   6   5   8          1.27         -1.98        18.79 o                         
   7   5   8         10.84        -11.20        14.10 o                         
   8   5   8          1.10         -0.92        10.85 o                         
  -5   6   8         13.46         11.28         4.79 o                         
  -4   6   8         22.08         17.38         7.37 o                         
  -3   6   8       1163.17       1096.10        53.39 o                         
  -2   6   8       1725.11       1682.51        65.99 o                         
  -1   6   8       1309.82       1189.20        53.27 o                         
   0   6   8        745.09        768.24        85.72 o                         
   1   6   8          7.43          4.99         6.73 o                         
   2   6   8          5.88          4.11         8.56 o                         
   3   6   8         91.53        115.56        33.07 o                         
   4   6   8         57.08         48.75         6.29 o                         
   5   6   8          0.36         -0.73         3.98 o                         
   6   6   8          0.32          4.59         5.90 o                         
   8   6   8          5.74          2.24         9.02 o                         
  -4   7   8          0.31          1.56         3.52 o                         
  -3   7   8          0.17          3.57         4.66 o                         
  -2   7   8         57.72         70.83        14.22 o                         
  -1   7   8          2.02         -0.21         3.94 o                         
   0   7   8       3108.36       2746.19        72.78 o                         
   1   7   8         10.69         -6.52         7.83 o                         
   2   7   8         78.13         43.38        20.00 o                         
   3   7   8         35.85         31.75         6.06 o                         
   4   7   8          8.01          6.70         2.71 o                         
   5   7   8          0.52         -6.05         6.05 o                         
   6   7   8         11.84          3.93         5.16 o                         
   7   7   8         19.50         13.08         9.26 o                         
  -4   8   8         11.89         14.97         5.57 o                         
  -3   8   8          0.31         -0.71         4.29 o                         
  -2   8   8         61.66         55.85         8.14 o                         
  -1   8   8         64.02         71.50         9.10 o                         
   0   8   8         24.50         18.26         7.48 o                         
   1   8   8         17.76         12.12         5.82 o                         
   2   8   8        205.25        192.87        14.39 o                         
   3   8   8         67.65         51.31         7.98 o                         
   4   8   8         25.11         18.82         5.59 o                         
   5   8   8         30.17         21.98         8.85 o                         
   6   8   8          0.01          1.46         6.87 o                         
   7   8   8         18.70         24.20         7.33 o                         
  -3   9   8         28.44         25.97         5.27 o                         
  -2   9   8        106.09        121.00        11.58 o                         
  -1   9   8         55.12         60.54        11.33 o                         
   0   9   8          5.56          7.30         4.59 o                         
   1   9   8        303.61        303.28        17.80 o                         
   2   9   8        315.62        304.28        17.96 o                         
   3   9   8        103.18         94.52        10.46 o                         
   4   9   8          9.47          3.31         2.83 o                         
   5   9   8          7.39         14.51         6.97 o                         
   6   9   8          8.45         11.79         6.21 o                         
   7   9   8         41.31         31.96         7.73 o                         
  -3  10   8         13.78         19.86         5.07 o                         
  -2  10   8         48.53         64.52        11.11 o                         
  -1  10   8          0.17         -0.86         3.57 o                         
   0  10   8          1.67          2.65         3.04 o                         
   1  10   8          0.57         -0.26         2.44 o                         
   2  10   8         12.05          8.45         3.65 o                         
   3  10   8          2.44          0.75         2.26 o                         
   4  10   8          2.65          4.20         3.10 o                         
   5  10   8          0.39          5.66         5.84 o                         
   6  10   8         10.16         12.68         6.02 o                         
   7  10   8          0.16         -1.64         2.92 o                         
  -2  11   8         32.74         35.88         5.43 o                         
  -1  11   8         14.69          8.22         3.40 o                         
   0  11   8        248.33        261.10        24.48 o                         
   1  11   8          1.92          1.34         2.20 o                         
   2  11   8          0.89          2.14         5.89 o                         
   3  11   8         62.94         56.90         8.05 o                         
   4  11   8         71.00         78.42         9.43 o                         
   5  11   8         72.17         76.30        13.19 o                         
   6  11   8          0.74          4.29         4.45 o                         
  -1  12   8          3.16         -2.90         4.17 o                         
   0  12   8          5.13          4.28         4.96 o                         
   1  12   8         10.43          9.49         5.81 o                         
   2  12   8         19.73         16.05         7.43 o                         
   3  12   8         43.53         56.55        11.34 o                         
   4  12   8         84.24         99.31        14.34 o                         
   5  12   8          1.89         -2.08         3.93 o                         
   6  12   8          0.08         -1.38         2.13 o                         
   0  13   8         11.21         12.93         5.56 o                         
   1  13   8         38.85         52.46        10.03 o                         
   2  13   8          0.95         -0.21         3.84 o                         
   3  13   8        145.07        210.46        18.87 o                         
   4  13   8         61.98         76.16        11.16 o                         
   5  13   8          9.15          2.65         6.29 o                         
   1  14   8          5.16          6.42         4.64 o                         
   2  14   8          0.66          2.42         3.39 o                         
   3  14   8          4.11         11.32         5.08 o                         
  -2 -13   9         16.51         16.32         7.18 o                         
  -1 -13   9          4.67         -3.83         4.42 o                         
   0 -13   9          3.96          7.45         4.29 o                         
  -3 -12   9          6.67          2.93         4.97 o                         
  -2 -12   9          7.61          4.11         6.42 o                         
  -1 -12   9        213.44        188.27        32.82 o                         
   0 -12   9         18.46         11.66         4.61 o                         
   1 -12   9         43.06         42.78         9.72 o                         
  -4 -11   9         11.69         15.18         5.05 o                         
  -3 -11   9          3.33          5.86         4.75 o                         
  -2 -11   9          2.37          6.46         9.48 o                         
  -1 -11   9         49.24         38.01         5.52 o                         
   0 -11   9         17.82         19.56         4.87 o                         
   1 -11   9          3.44         13.42         8.09 o                         
   2 -11   9          2.09          5.04         5.27 o                         
   3 -11   9          2.14          6.27         4.34 o                         
  -5 -10   9         34.79         44.39        10.53 o                         
  -4 -10   9          0.23          0.70         3.71 o                         
  -3 -10   9         69.14         72.37         8.07 o                         
  -2 -10   9          4.42          3.77         3.04 o                         
  -1 -10   9        104.72         86.00         8.15 o                         
   0 -10   9         12.34          7.94         3.50 o                         
   1 -10   9        173.39        167.95        15.80 o                         
   2 -10   9         22.26         24.86         5.86 o                         
   3 -10   9          0.08          4.05        10.94 o                         
  -5  -9   9          0.02         -0.48         4.06 o                         
  -4  -9   9          0.87         -1.51         3.75 o                         
  -3  -9   9          6.93          9.27         3.74 o                         
  -2  -9   9         57.84         58.27         7.67 o                         
  -1  -9   9          5.95          7.34         3.29 o                         
   0  -9   9          0.82         -0.37         2.65 o                         
   1  -9   9         47.38         43.82         6.59 o                         
   2  -9   9          8.08          4.31         3.83 o                         
   3  -9   9          2.67          2.85         7.04 o                         
   4  -9   9          0.03         -5.38         5.38 o                         
  -5  -8   9          0.11         -0.25         5.84 o                         
  -4  -8   9         41.41         42.82         6.24 o                         
  -3  -8   9        368.69        400.38        18.88 o                         
  -2  -8   9         30.06         32.24         6.11 o                         
  -1  -8   9        161.33        154.54         9.29 o                         
   0  -8   9        177.24        171.93        13.26 o                         
   1  -8   9          1.45          0.93         3.79 o                         
   2  -8   9         12.03         17.57         7.20 o                         
   3  -8   9          1.99         -0.59         5.26 o                         
   4  -8   9         12.57          9.53         5.21 o                         
  -6  -7   9          0.75          1.72         2.91 o                         
  -5  -7   9          6.77          7.24         2.96 o                         
  -4  -7   9         38.52         41.20         6.10 o                         
  -3  -7   9          7.16          4.19         3.06 o                         
  -2  -7   9          7.71         11.58         4.25 o                         
  -1  -7   9          4.88          2.11         2.14 o                         
   0  -7   9        138.02        120.74         9.23 o                         
   1  -7   9         26.31         23.17         6.93 o                         
   2  -7   9         54.65         58.68        10.91 o                         
   3  -7   9         15.29         11.01         4.58 o                         
   4  -7   9          1.81          2.59         5.03 o                         
   5  -7   9          0.44         -5.82         5.82 o                         
  -6  -6   9          6.86          6.75         4.05 o                         
  -5  -6   9          4.19          6.81         2.79 o                         
  -4  -6   9        380.40        399.09        22.83 o                         
  -3  -6   9         19.94         21.09         4.92 o                         
  -2  -6   9        439.06        404.92        19.52 o                         
  -1  -6   9         80.45         80.72         7.22 o                         
   0  -6   9        521.27        508.71        21.03 o                         
   1  -6   9        200.34        213.00        17.45 o                         
   2  -6   9        254.78        252.16        20.60 o                         
   3  -6   9          1.20          1.47         4.59 o                         
   4  -6   9          2.22         -1.15         4.07 o                         
   5  -6   9          0.87          5.44         6.14 o                         
   6  -6   9          2.24          0.39         2.37 o                         
  -6  -5   9          4.19         10.54         4.25 o                         
  -5  -5   9         26.74         30.80         5.36 o                         
  -4  -5   9        116.19        144.63        11.16 o                         
  -3  -5   9         10.05          9.39         3.56 o                         
  -2  -5   9          3.82          4.96         2.80 o                         
  -1  -5   9         23.55         21.82        13.85 o                         
   0  -5   9         11.23         17.51        12.72 o                         
   1  -5   9         87.14         45.67        21.38 o                         
   2  -5   9        229.92        228.20        13.99 o                         
   3  -5   9          1.97          5.42         3.26 o                         
   4  -5   9          6.69         12.41         7.01 o                         
   5  -5   9         13.77         19.54         8.33 o                         
   6  -5   9         19.79         14.31         7.70 o                         
  -6  -4   9         21.93         18.09         7.06 o                         
  -5  -4   9         14.97         18.13         4.22 o                         
  -4  -4   9        147.35        157.69        11.66 o                         
  -3  -4   9         55.34         63.45         7.75 o                         
  -2  -4   9       5931.38       5653.70        76.44 o                         
  -1  -4   9        489.77        359.69        53.67 o                         
   0  -4   9         76.28         60.45        24.04 o                         
   1  -4   9         57.51         73.29        25.53 o                         
   2  -4   9        106.95        121.27        33.57 o                         
   3  -4   9         63.99         62.79         7.99 o                         
   4  -4   9          0.26          5.43         6.08 o                         
   5  -4   9          2.02          1.77         5.07 o                         
   6  -4   9          5.82          5.37         5.95 o                         
  -6  -3   9          3.37         10.03         5.60 o                         
  -5  -3   9          5.51          8.96         4.24 o                         
  -4  -3   9         43.29         31.61         5.44 o                         
  -3  -3   9         11.02          5.20         6.42 o                         
  -2  -3   9        197.51        190.55        39.56 o                         
  -1  -3   9       1294.77       1087.14        91.42 o                         
   0  -3   9          7.30          8.56         8.67 o                         
   1  -3   9         83.51         47.55        14.16 o                         
   2  -3   9          8.52          4.55         7.61 o                         
   3  -3   9         40.70         50.11         7.31 o                         
   4  -3   9         49.93         48.09        11.50 o                         
   5  -3   9         13.82         15.45         7.85 o                         
   6  -3   9         17.95         37.05        10.95 o                         
   7  -3   9          1.65          1.08         5.49 o                         
  -6  -2   9         14.29         18.88         7.52 o                         
  -5  -2   9         16.25         18.83         5.84 o                         
  -4  -2   9          2.76          0.83         3.95 o                         
  -3  -2   9        356.37        349.78        17.63 o                         
  -2  -2   9         95.10         53.91        22.11 o                         
  -1  -2   9          0.74          3.17         6.56 o                         
   0  -2   9        109.51         99.33        19.31 o                         
   1  -2   9        657.65        591.22        47.94 o                         
   2  -2   9        102.21        106.49        16.45 o                         
   3  -2   9          0.60         11.03         9.06 o                         
   4  -2   9         19.88         17.99         7.64 o                         
   5  -2   9          6.88          7.04         6.29 o                         
   6  -2   9         16.52         21.83         9.15 o                         
   7  -2   9          0.30          1.16         3.96 o                         
  -6  -1   9          4.05          1.59         4.18 o                         
  -4  -1   9        194.52        205.48        23.61 o                         
  -3  -1   9        307.79        316.00        28.07 o                         
  -2  -1   9        367.39        379.71        61.81 o                         
  -1  -1   9        223.04        233.86        30.98 o                         
   0  -1   9        897.06        940.45        61.68 o                         
   1  -1   9        756.60        784.31        43.39 o                         
   2  -1   9        654.28        716.72        53.71 o                         
   3  -1   9          9.03          7.74         7.00 o                         
   4  -1   9         29.60         48.15        11.23 o                         
   5  -1   9         19.52         13.93         9.47 o                         
   6  -1   9         18.39         16.93         8.05 o                         
   7  -1   9          1.01          4.79         4.55 o                         
  -6   0   9          4.72          5.45         4.87 o                         
  -5   0   9          4.29          5.64         4.50 o                         
  -4   0   9        211.90        209.00        21.88 o                         
  -3   0   9        139.28        121.37        16.52 o                         
  -2   0   9          0.91        -15.03        15.03 o                         
  -1   0   9         43.28         42.30        14.11 o                         
   0   0   9          5.68         -0.95         3.99 o                         
   1   0   9        187.66        214.03        23.62 o                         
   2   0   9        202.49        256.12        25.98 o                         
   3   0   9        103.17        126.67        24.13 o                         
   4   0   9          0.51          1.88         4.59 o                         
   5   0   9         31.05         24.99        21.65 o                         
   6   0   9         17.20         16.14         9.74 o                         
   7   0   9          4.42         -1.40        11.67 o                         
  -6   1   9          2.19          1.69         2.98 o                         
  -5   1   9         12.02         15.09         6.42 o                         
  -4   1   9         30.66         28.66         8.69 o                         
  -3   1   9         40.69         35.83         9.50 o                         
  -2   1   9        139.63        151.57        46.02 o                         
  -1   1   9       1027.53        938.03        69.95 o                         
   0   1   9        793.82        702.29        45.92 o                         
   1   1   9         10.66          1.96         9.78 o                         
   2   1   9       1060.41       1352.76       114.37 o                         
   4   1   9        368.68        430.24        45.15 o                         
   5   1   9         41.21         36.82        10.40 o                         
   6   1   9         18.62         12.45        13.20 o                         
   7   1   9          0.27          4.71         5.62 o                         
  -6   2   9          0.24          2.12         2.38 o                         
  -5   2   9         13.80         12.34         6.38 o                         
  -4   2   9        242.11        193.88        67.47 o                         
  -3   2   9         34.63         27.98         8.54 o                         
  -2   2   9          0.28          5.83        18.31 o                         
  -1   2   9         63.01         65.00        20.81 o                         
   0   2   9         30.88         28.20        12.44 o                         
   1   2   9        295.05        301.09        37.30 o                         
   2   2   9         51.14         53.85        15.05 o                         
   3   2   9         38.80         33.21        17.58 o                         
   4   2   9         30.03         36.46         6.93 o                         
   5   2   9          0.76          1.46         5.72 o                         
   6   2   9          2.32         -0.26         6.98 o                         
   7   2   9          4.25          0.60        11.48 o                         
  -5   3   9         45.42         43.32        10.32 o                         
  -4   3   9         20.93          9.77         5.83 o                         
  -3   3   9         19.65         15.34         7.05 o                         
  -2   3   9         19.42         19.54         7.50 o                         
  -1   3   9        124.16        172.47        41.47 o                         
   0   3   9        242.51        226.86        35.11 o                         
   1   3   9        345.79        339.33        41.50 o                         
   2   3   9       3185.98       3467.28       215.99 o                         
   3   3   9        395.33        393.85        60.27 o                         
   4   3   9          3.46          0.75         2.71 o                         
   5   3   9         18.65         17.66         7.33 o                         
   6   3   9          9.11          1.96        15.09 o                         
   7   3   9          1.47        -17.65        17.65 o                         
   8   3   9          2.07         -2.09         9.84 o                         
  -5   4   9          0.00          0.56         2.95 o                         
  -4   4   9         11.07          7.92         6.59 o                         
  -3   4   9         16.67         19.11         8.74 o                         
  -2   4   9          8.41         15.18         7.59 o                         
  -1   4   9          8.31         12.94        12.37 o                         
   0   4   9         30.93         10.33        10.54 o                         
   1   4   9        105.63        116.33        24.85 o                         
   2   4   9          0.44         -8.99         8.99 o                         
   3   4   9         19.06         15.60        12.52 o                         
   4   4   9        112.16        106.06        11.70 o                         
   5   4   9          0.27        -20.56        20.56 o                         
   6   4   9          4.13        -16.34        16.34 o                         
   7   4   9          0.03         -2.03        14.66 o                         
   8   4   9          1.00         -0.19        10.94 o                         
  -5   5   9          4.13          1.87         3.29 o                         
  -4   5   9          1.47          4.75         5.85 o                         
  -3   5   9        252.62        229.49        24.65 o                         
  -2   5   9         15.43          5.49         5.75 o                         
  -1   5   9         36.15         59.74        12.69 o                         
   0   5   9        355.06        321.26        57.04 o                         
   1   5   9          4.89         11.11        10.76 o                         
   2   5   9         64.70         66.70        19.70 o                         
   3   5   9         12.46         51.66        23.03 o                         
   4   5   9          1.12          0.25         3.34 o                         
   5   5   9        150.35         -0.89        21.16 o                         
   6   5   9          0.09         -1.73        14.97 o                         
   7   5   9          0.73        -14.87        14.87 o                         
  -4   6   9          1.26         -3.02         4.87 o                         
  -3   6   9          8.52          4.96         4.92 o                         
  -2   6   9         84.39         88.36        15.99 o                         
  -1   6   9        196.47        163.85        20.98 o                         
   0   6   9         70.03         69.34        12.67 o                         
   1   6   9        196.54        218.78        45.52 o                         
   2   6   9          9.15         -2.76         7.76 o                         
   3   6   9        334.39        301.94        18.20 o                         
   4   6   9         11.41         11.38         4.25 o                         
   5   6   9        102.39         14.16        24.94 o                         
   6   6   9          3.75         -4.51         4.51 o                         
   7   6   9          0.02          0.62        11.53 o                         
  -4   7   9         49.50         44.99         9.15 o                         
  -3   7   9        101.74        101.51        15.77 o                         
  -2   7   9         68.33         54.09        12.52 o                         
  -1   7   9        232.36        229.37        23.82 o                         
   0   7   9        130.38         99.55        15.15 o                         
   1   7   9       1564.04       1596.65        57.33 o                         
   2   7   9        115.11         93.73         9.93 o                         
   3   7   9         26.69         17.04         3.59 o                         
   4   7   9          2.97          4.79         3.62 o                         
   5   7   9          7.32          5.91         4.71 o                         
   6   7   9          5.11         13.43         6.27 o                         
   7   7   9          1.87        -11.46        11.46 o                         
  -4   8   9          7.82          4.65         3.64 o                         
  -3   8   9          0.40          1.23         3.04 o                         
  -2   8   9          0.01          3.19         4.24 o                         
  -1   8   9         22.74         26.64         9.19 o                         
   0   8   9        110.65        115.61        11.34 o                         
   1   8   9         32.92         40.14         5.46 o                         
   2   8   9          1.53          4.25         3.26 o                         
   3   8   9         93.57         83.73         9.90 o                         
   4   8   9         27.75         23.26         5.82 o                         
   5   8   9          2.11         -3.99         3.99 o                         
   6   8   9          2.67         -7.81        12.02 o                         
  -3   9   9         13.49         14.28         5.56 o                         
  -2   9   9         28.85         26.02         8.53 o                         
  -1   9   9         62.83         84.11         7.80 o                         
   0   9   9         56.15         63.43        11.81 o                         
   1   9   9         12.02         20.45         6.09 o                         
   2   9   9          1.98          0.24         2.38 o                         
   3   9   9         62.32         58.83         8.36 o                         
   4   9   9         27.05         22.06         5.56 o                         
   5   9   9          5.71          2.39         4.48 o                         
   6   9   9         18.47         19.82         6.87 o                         
   7   9   9          0.17          0.79         2.44 o                         
  -2  10   9         20.45         15.19         5.37 o                         
  -1  10   9         84.06        108.20        14.52 o                         
   0  10   9          0.94          2.91         2.66 o                         
   1  10   9         30.94         31.90         6.38 o                         
   2  10   9        106.59         88.42         9.81 o                         
   3  10   9         51.69         49.83         7.50 o                         
   4  10   9          0.61          1.19         2.41 o                         
   5  10   9          1.50         -0.46         3.60 o                         
   6  10   9          2.38          3.48         3.83 o                         
  -2  11   9         25.76         32.80         4.55 o                         
  -1  11   9        134.79        180.32        12.23 o                         
   0  11   9          3.12          3.08         2.85 o                         
   1  11   9         39.99         51.47         8.37 o                         
   2  11   9         51.83         58.02         7.70 o                         
   3  11   9         18.66         15.26         4.49 o                         
   4  11   9         68.99         69.01         8.40 o                         
   5  11   9          1.24          4.89         4.36 o                         
   6  11   9         11.55          5.67         2.76 o                         
  -1  12   9          0.67         -0.64         3.17 o                         
   0  12   9          0.65          5.30         8.65 o                         
   1  12   9         81.07         93.19         8.86 o                         
   2  12   9         56.66         91.24         9.70 o                         
   3  12   9          7.35          8.74         3.22 o                         
   4  12   9         15.51         24.63         7.16 o                         
   5  12   9          5.82          3.13         6.61 o                         
   0  13   9          1.17         -2.68         3.79 o                         
   1  13   9          0.86         -1.97         3.61 o                         
   2  13   9         19.87         26.95         7.21 o                         
   3  13   9          0.09         -0.08         3.40 o                         
   4  13   9          0.06         -1.07         3.16 o                         
  -2 -12  10          5.91          7.29         5.54 o                         
  -1 -12  10         43.16         29.46         8.61 o                         
   0 -12  10         26.39         38.07         8.90 o                         
   1 -12  10          6.38         12.93         5.77 o                         
  -3 -11  10         12.69          7.69         3.46 o                         
  -2 -11  10         96.12         96.56        10.51 o                         
  -1 -11  10         27.20         21.49         3.85 o                         
   0 -11  10        103.22         85.93         9.56 o                         
   1 -11  10         87.96         90.01        14.39 o                         
   2 -11  10          7.47         12.03         6.30 o                         
  -4 -10  10         19.95         28.28         8.90 o                         
  -3 -10  10          2.33          0.83         2.65 o                         
  -2 -10  10          7.17         11.66         4.57 o                         
  -1 -10  10         66.95         70.72         7.12 o                         
   0 -10  10         65.86         66.74         7.08 o                         
   1 -10  10         23.49         22.44         5.93 o                         
   2 -10  10          4.07          0.19         3.71 o                         
   3 -10  10         12.67         18.31         7.03 o                         
  -5  -9  10          0.94          0.85         3.92 o                         
  -4  -9  10         60.43         63.50         8.13 o                         
  -3  -9  10          4.15          0.75         2.30 o                         
  -2  -9  10        488.80        525.48        21.82 o                         
  -1  -9  10          0.91         -0.31         2.26 o                         
   0  -9  10          0.17         -1.72         2.76 o                         
   1  -9  10         19.09         18.04         6.35 o                         
   2  -9  10         14.46         12.29         5.44 o                         
   3  -9  10         64.79         65.93        13.12 o                         
   4  -9  10          0.04         -3.94         3.94 o                         
  -5  -8  10          8.97         14.40         6.39 o                         
  -4  -8  10         35.87         43.77         7.40 o                         
  -3  -8  10          5.80          8.19         3.44 o                         
  -2  -8  10          2.25          4.77         3.73 o                         
  -1  -8  10         71.61         78.27         7.53 o                         
   0  -8  10         22.39         19.14         3.75 o                         
   1  -8  10          3.58          2.94         3.68 o                         
   2  -8  10          2.39          5.11         6.59 o                         
   3  -8  10          4.24          5.04         5.60 o                         
   4  -8  10          0.43         -0.98         3.86 o                         
  -5  -7  10          8.10          9.65         3.40 o                         
  -4  -7  10          0.30          0.36         2.55 o                         
  -3  -7  10        350.33        389.37        18.47 o                         
  -2  -7  10         17.87         16.66         4.59 o                         
  -1  -7  10         83.15         84.03         7.54 o                         
   0  -7  10        175.48        160.64         9.45 o                         
   1  -7  10        221.43        215.13        18.76 o                         
   2  -7  10        193.57        193.06        18.80 o                         
   3  -7  10          0.85         -6.69         6.69 o                         
   4  -7  10          9.72         13.82         4.90 o                         
   5  -7  10         10.70          9.71         5.13 o                         
  -5  -6  10          9.50          9.20         3.57 o                         
  -4  -6  10          0.18          0.18         3.03 o                         
  -3  -6  10         28.30         27.34         5.32 o                         
  -2  -6  10         48.98         49.44         6.83 o                         
  -1  -6  10         79.68         84.54         7.33 o                         
   0  -6  10         19.99         19.45         4.13 o                         
   1  -6  10          0.09         -3.72         3.96 o                         
   2  -6  10          1.45          6.04         4.41 o                         
   3  -6  10          0.86          3.23         3.34 o                         
   4  -6  10          0.88         -7.80         7.80 o                         
   5  -6  10          0.61          5.41         6.09 o                         
  -6  -5  10          0.05          2.02         3.05 o                         
  -5  -5  10         16.98         21.64         4.57 o                         
  -4  -5  10        426.15        444.27        23.82 o                         
  -3  -5  10        853.64        847.25        33.95 o                         
  -2  -5  10         78.15         79.71         8.65 o                         
  -1  -5  10        373.29        361.55        14.87 o                         
   0  -5  10         25.43         15.91         3.90 o                         
   1  -5  10          5.70          3.55         3.76 o                         
   2  -5  10         13.30          9.09         4.25 o                         
   3  -5  10         20.57         23.62         5.69 o                         
   4  -5  10         66.79        100.60        15.59 o                         
   5  -5  10          0.89         -5.56         5.56 o                         
   6  -5  10          1.54         -2.52         2.52 o                         
  -6  -4  10         12.62         14.34         5.42 o                         
  -5  -4  10         48.62         60.12        12.72 o                         
  -4  -4  10         11.61         14.04         3.97 o                         
  -3  -4  10         14.81         14.57         5.55 o                         
  -2  -4  10          8.81          8.80         3.49 o                         
  -1  -4  10       1367.55       1224.62        26.64 o                         
   0  -4  10        188.39        202.31        20.48 o                         
   1  -4  10          9.13          6.83         3.51 o                         
   2  -4  10         11.83         11.10         3.44 o                         
   3  -4  10          2.76          1.86         2.69 o                         
   4  -4  10         80.50        115.72        18.09 o                         
   5  -4  10          2.31         -1.38         5.16 o                         
   6  -4  10         11.37          7.57         6.49 o                         
  -6  -3  10          7.33          2.89         3.27 o                         
  -5  -3  10         74.69         75.32        14.70 o                         
  -4  -3  10        158.83        164.75        15.05 o                         
  -3  -3  10          5.93          0.13         3.74 o                         
  -2  -3  10        356.77        317.23        16.15 o                         
  -1  -3  10        616.88        582.98        70.76 o                         
   0  -3  10       2431.34       2311.37       141.37 o                         
   1  -3  10          0.22         -4.24         8.52 o                         
   2  -3  10         71.03         63.07        10.87 o                         
   3  -3  10         10.22          8.40         4.07 o                         
   4  -3  10         41.40         50.42        12.28 o                         
   5  -3  10          2.65          4.96         6.72 o                         
   6  -3  10         34.59         47.65        12.05 o                         
  -6  -2  10          1.76          2.05         3.35 o                         
  -5  -2  10         10.37         13.79         7.94 o                         
  -4  -2  10          5.60          6.90         7.23 o                         
  -3  -2  10         11.61          6.13         3.44 o                         
  -2  -2  10         34.27         30.86         6.71 o                         
  -1  -2  10         93.06         68.05        25.40 o                         
   0  -2  10         17.70          5.25        19.32 o                         
   1  -2  10          0.39         -3.05        11.79 o                         
   2  -2  10        271.53        239.42        27.02 o                         
   3  -2  10         41.19         51.46        10.44 o                         
   4  -2  10         40.47         44.07        11.62 o                         
   5  -2  10          1.92         -0.01         5.62 o                         
   6  -2  10          9.43          4.80         5.80 o                         
   7  -2  10         21.49         49.49        10.38 o                         
  -6  -1  10          1.16         -1.64         3.12 o                         
  -5  -1  10         17.54         27.71        10.02 o                         
  -4  -1  10          7.55          3.13         6.01 o                         
  -3  -1  10        284.24        248.56        20.04 o                         
  -2  -1  10        653.15        594.62        23.29 o                         
  -1  -1  10        735.09        779.32        90.89 o                         
   0  -1  10          0.37         -0.89        17.46 o                         
   1  -1  10          2.74         15.10         8.75 o                         
   2  -1  10        370.42        366.56        41.14 o                         
   3  -1  10         81.24         98.57        15.36 o                         
   4  -1  10          0.06          3.06         6.07 o                         
   5  -1  10         27.94         42.29        20.46 o                         
   6  -1  10          0.73          1.23         4.56 o                         
   7  -1  10          0.16          1.65         4.55 o                         
  -6   0  10         23.51         22.71         6.66 o                         
  -5   0  10         18.62         20.20         6.22 o                         
  -4   0  10          3.07          2.40         5.74 o                         
  -3   0  10        104.11         96.03        18.48 o                         
  -2   0  10        200.06        177.20        15.44 o                         
  -1   0  10         16.78         -0.86        10.10 o                         
   0   0  10        186.72        193.87        30.94 o                         
   1   0  10        339.90        359.42        33.06 o                         
   2   0  10        121.13        122.85        18.91 o                         
   3   0  10          7.65          8.38        24.26 o                         
   4   0  10          5.09         19.09         8.15 o                         
   5   0  10          8.55          4.96        12.66 o                         
   6   0  10          3.29          5.12         6.52 o                         
   7   0  10          0.01         -2.56         6.35 o                         
  -5   1  10         14.12         26.19         6.56 o                         
  -4   1  10        516.04        560.23        40.91 o                         
  -3   1  10          6.05          3.80         6.06 o                         
  -2   1  10         98.52        102.23        17.35 o                         
  -1   1  10          0.31         -6.09        11.26 o                         
   0   1  10        504.26        510.02        41.62 o                         
   1   1  10         82.07         76.28        15.94 o                         
   2   1  10        377.64        401.99        43.08 o                         
   3   1  10        433.44        480.67        72.25 o                         
   4   1  10         27.99         28.67         9.42 o                         
   5   1  10         10.12          8.10         6.69 o                         
   6   1  10          1.11          0.16         4.26 o                         
   7   1  10          0.33         -1.05         3.07 o                         
  -5   2  10          2.49          7.00         5.57 o                         
  -4   2  10         71.76         77.57        15.37 o                         
  -3   2  10        373.43        380.29        33.77 o                         
  -2   2  10        108.90        127.47        19.56 o                         
  -1   2  10          5.79         -8.90        19.65 o                         
   0   2  10        390.94        364.41        36.44 o                         
   1   2  10       1133.14       1120.15        74.78 o                         
   2   2  10         37.56         42.68        15.18 o                         
   3   2  10        113.79        144.39        37.10 o                         
   4   2  10        102.51        157.08        14.48 o                         
   5   2  10         12.07         22.34         8.38 o                         
   6   2  10          0.71         -6.22         6.22 o                         
   7   2  10          0.69         -2.78        10.43 o                         
  -5   3  10         10.68         11.51         5.21 o                         
  -4   3  10         32.25         39.91        10.64 o                         
  -3   3  10         24.28         20.94         9.09 o                         
  -2   3  10         15.76         15.61         7.67 o                         
  -1   3  10         16.23          8.12         5.49 o                         
   0   3  10          1.51         -0.06         9.19 o                         
   1   3  10          0.65          0.33        10.33 o                         
   2   3  10          0.01         -6.49        25.09 o                         
   3   3  10          1.80          7.07         4.56 o                         
   4   3  10         40.89         25.14         9.18 o                         
   5   3  10         18.82         18.64         8.02 o                         
   6   3  10          0.09          0.98         5.28 o                         
   7   3  10          0.08         10.40        12.05 o                         
  -5   4  10          1.26         -0.27         3.03 o                         
  -4   4  10          1.18         -1.19         4.42 o                         
  -3   4  10         37.55         32.47        10.07 o                         
  -2   4  10        360.32        360.82        30.79 o                         
  -1   4  10        205.06        173.50        21.36 o                         
   0   4  10        552.13        496.92        35.05 o                         
   1   4  10        127.73        133.78        28.62 o                         
   2   4  10        108.80        131.45        26.22 o                         
   3   4  10        771.56        713.62        28.58 o                         
   4   4  10        161.96        194.75        28.56 o                         
   5   4  10         18.59          9.81         6.60 o                         
   6   4  10          0.49         -1.89        12.62 o                         
   7   4  10          1.49          9.17        13.26 o                         
  -4   5  10          4.85          4.26         4.00 o                         
  -3   5  10         34.25         29.94         9.26 o                         
  -2   5  10          8.57          8.72         6.14 o                         
  -1   5  10         49.34         24.55         9.82 o                         
   0   5  10          0.97          0.33         4.58 o                         
   1   5  10         33.53         27.24         8.29 o                         
   2   5  10         40.60         39.62         9.17 o                         
   3   5  10         19.86         17.37         4.76 o                         
   4   5  10         10.95         10.03         4.32 o                         
   5   5  10          0.08          5.44        16.35 o                         
   6   5  10          0.09         -0.78        12.99 o                         
   7   5  10          4.05          2.58         9.14 o                         
  -4   6  10         16.62         23.25         7.00 o                         
  -3   6  10         17.15         16.64         7.12 o                         
  -2   6  10          0.16         -6.67         6.67 o                         
  -1   6  10       2236.74       2062.65        71.62 o                         
   0   6  10       1958.11       1992.97        66.83 o                         
   1   6  10        749.95        736.84        40.35 o                         
   2   6  10        773.95        753.91        28.54 o                         
   3   6  10         40.78         24.78         6.88 o                         
   4   6  10          2.87          1.87         3.29 o                         
   5   6  10         56.13         -1.08        13.33 o                         
   6   6  10          8.62         -3.19        16.01 o                         
   7   6  10          5.38          1.80         9.21 o                         
  -4   7  10          1.59         -3.38         3.38 o                         
  -3   7  10          4.74          4.62         4.20 o                         
  -2   7  10          7.47          9.01         5.92 o                         
  -1   7  10         18.74         13.74         7.08 o                         
   0   7  10          9.25          4.60         3.68 o                         
   1   7  10         20.38         20.44         5.35 o                         
   2   7  10        743.44        755.90        28.58 o                         
   3   7  10          9.84         10.39         4.46 o                         
   4   7  10          2.43          6.97         3.96 o                         
   5   7  10         66.37         10.63        19.57 o                         
   7   7  10          4.70         -6.14         8.77 o                         
  -3   8  10         90.90         95.67        12.70 o                         
  -2   8  10        195.30        198.53        20.84 o                         
  -1   8  10          5.04          4.95         3.67 o                         
   0   8  10        158.35        164.07        19.36 o                         
   1   8  10        187.56        206.00        18.22 o                         
   2   8  10         11.19          8.90         3.74 o                         
   3   8  10         77.55         79.79         7.75 o                         
   4   8  10         70.36         83.72         8.34 o                         
   5   8  10         28.93         27.20         8.44 o                         
   6   8  10          2.33         -3.92         5.10 o                         
  -3   9  10          4.78         -3.40         3.40 o                         
  -2   9  10          0.52         -0.23         3.68 o                         
  -1   9  10          7.19          4.00         3.91 o                         
   0   9  10          6.66          8.83         3.09 o                         
   1   9  10          0.21          2.40         2.71 o                         
   2   9  10        126.96        136.25        12.15 o                         
   3   9  10        111.87        132.56        12.10 o                         
   4   9  10         66.39         68.08         9.15 o                         
   5   9  10          4.74          1.05         5.49 o                         
   6   9  10          0.81         -3.53         3.53 o                         
  -2  10  10          7.26         12.59         4.78 o                         
  -1  10  10          1.80          3.69         2.96 o                         
   0  10  10        200.22        236.12        14.94 o                         
   1  10  10         23.42         23.42         4.93 o                         
   2  10  10          1.53         -0.82         2.59 o                         
   3  10  10          8.45          5.85         3.13 o                         
   4  10  10          3.39          3.79         2.52 o                         
   5  10  10          0.31          0.96         3.34 o                         
   6  10  10          2.61          8.15         3.84 o                         
  -1  11  10          0.95         -1.36         2.31 o                         
   0  11  10         38.34         45.90         6.47 o                         
   1  11  10          7.49          5.27         3.21 o                         
   2  11  10         63.58         72.98         8.26 o                         
   3  11  10         13.54          8.01         3.17 o                         
   4  11  10         12.26          8.21         3.11 o                         
   5  11  10         12.26          9.46         4.97 o                         
   6  11  10         19.43         15.09         4.49 o                         
   0  12  10          2.53         -1.14         1.98 o                         
   1  12  10         20.33         21.35         4.15 o                         
   2  12  10         16.83         16.72         3.75 o                         
   3  12  10         42.88         53.79         6.59 o                         
   5  12  10          0.35          2.60         2.21 o                         
   2  13  10          4.15          0.74         3.41 o                         
   3  13  10         11.51         17.57         5.34 o                         
  -2 -11  11         13.50         11.40         4.02 o                         
  -1 -11  11         13.09         11.96         4.88 o                         
   0 -11  11          0.56          7.31         3.92 o                         
   1 -11  11          0.75          0.60         6.58 o                         
  -3 -10  11         14.52         19.20         4.75 o                         
  -2 -10  11         22.43         19.07         4.11 o                         
  -1 -10  11          6.48          6.26         2.97 o                         
   0 -10  11         19.46         23.45         5.05 o                         
   1 -10  11         38.59         46.12         8.06 o                         
   2 -10  11          4.33          4.87         3.82 o                         
  -4  -9  11          2.14          1.47         5.15 o                         
  -3  -9  11          7.83          6.46         3.37 o                         
  -2  -9  11          1.26         -3.67         3.67 o                         
  -1  -9  11         17.64         22.86         4.14 o                         
   0  -9  11        194.14        216.56        14.18 o                         
   1  -9  11          0.45          2.68         3.47 o                         
   2  -9  11          7.65          9.81         4.51 o                         
   3  -9  11          0.32          3.72         4.83 o                         
  -4  -8  11         27.38         25.40         5.39 o                         
  -3  -8  11          7.70          8.15         3.44 o                         
  -2  -8  11         50.41         58.57         7.48 o                         
  -1  -8  11        104.89         96.45         8.01 o                         
   0  -8  11        216.83        209.61        14.34 o                         
   1  -8  11         81.43         74.94         9.14 o                         
   2  -8  11          2.62          1.84         6.70 o                         
   3  -8  11          2.91          6.52        12.17 o                         
   4  -8  11          0.10         -4.11         5.19 o                         
  -5  -7  11         10.28         14.47         3.68 o                         
  -4  -7  11          0.73          0.32         3.29 o                         
  -3  -7  11          6.91          7.51         4.30 o                         
  -2  -7  11         53.46         58.12         7.52 o                         
  -1  -7  11         31.22         31.38         4.83 o                         
   0  -7  11          1.20          0.15         2.53 o                         
   1  -7  11         20.86         27.71         7.32 o                         
   2  -7  11         17.72         22.10         7.17 o                         
   3  -7  11          0.19         -5.64         6.83 o                         
   4  -7  11          3.10          6.58         3.67 o                         
  -5  -6  11         12.10         10.38         3.51 o                         
  -4  -6  11         41.89         46.63         7.70 o                         
  -3  -6  11         35.23         36.04         7.39 o                         
  -2  -6  11        363.69        342.51        17.54 o                         
  -1  -6  11         84.52         81.43         7.27 o                         
   0  -6  11        118.98        116.85        10.83 o                         
   1  -6  11         25.06         20.08         5.81 o                         
   2  -6  11        183.94        200.64        18.41 o                         
   3  -6  11         78.34         83.69        10.98 o                         
   4  -6  11          3.02          3.09         3.11 o                         
   5  -6  11          0.95         -3.81         4.60 o                         
  -5  -5  11         27.48         39.93         6.04 o                         
  -4  -5  11          0.04          3.46         3.11 o                         
  -3  -5  11        119.45        130.73        13.57 o                         
  -2  -5  11         23.47         29.82         5.68 o                         
  -1  -5  11        139.51        146.96         9.73 o                         
   0  -5  11          0.66         -0.05         2.66 o                         
   1  -5  11         98.87         86.45        11.23 o                         
   2  -5  11         32.55         33.62         7.86 o                         
   3  -5  11          6.04         11.24         5.19 o                         
   4  -5  11          3.41          1.85         3.09 o                         
   5  -5  11         10.94          3.79         4.78 o                         
  -5  -4  11          6.98          9.33         5.21 o                         
  -4  -4  11         61.25         77.41        10.18 o                         
  -3  -4  11         50.86         53.10         8.99 o                         
  -2  -4  11        408.28        384.91        18.05 o                         
  -1  -4  11        390.84        366.92        15.20 o                         
   0  -4  11       1918.29       1854.46        40.47 o                         
   1  -4  11        882.22        847.61        45.55 o                         
   2  -4  11          7.39          3.78         2.85 o                         
   3  -4  11          1.54         -4.28         4.28 o                         
   4  -4  11          6.53          3.26         4.94 o                         
   5  -4  11          4.12          2.51         4.77 o                         
   6  -4  11          8.28         21.41         7.53 o                         
  -5  -3  11          1.75         -2.14         5.23 o                         
  -4  -3  11         17.36         16.11         4.94 o                         
  -3  -3  11         22.25         28.90         6.58 o                         
  -2  -3  11          0.56          1.57         3.16 o                         
  -1  -3  11         46.30         32.71         5.65 o                         
   0  -3  11          0.42          3.69         2.95 o                         
   1  -3  11        284.04        268.83        18.54 o                         
   2  -3  11          0.33         -1.35         2.65 o                         
   3  -3  11          0.74         -0.31         3.01 o                         
   4  -3  11         23.48         38.93        11.22 o                         
   5  -3  11         11.07         16.07         7.51 o                         
   6  -3  11          2.96          6.32         6.13 o                         
  -5  -2  11         17.04          7.84         6.06 o                         
  -4  -2  11        149.02        135.83        20.92 o                         
  -3  -2  11        193.95        167.10        15.46 o                         
  -2  -2  11         30.99         36.44         7.59 o                         
  -1  -2  11        285.94        262.51        19.02 o                         
   0  -2  11        330.50        292.33        19.78 o                         
   1  -2  11         60.77         62.80         8.96 o                         
   2  -2  11          2.92          4.76         3.45 o                         
   3  -2  11        212.11        229.93        16.96 o                         
   4  -2  11         50.25         48.24        11.98 o                         
   5  -2  11          4.89          4.17         5.84 o                         
   6  -2  11          0.69          0.35         5.01 o                         
  -5  -1  11          1.29          0.65         5.24 o                         
  -4  -1  11          4.40         -0.58         5.22 o                         
  -3  -1  11          0.84          0.86         4.18 o                         
  -2  -1  11          5.22          1.79         2.95 o                         
  -1  -1  11          8.05          2.14         3.62 o                         
   0  -1  11         33.72         46.33        22.17 o                         
   2  -1  11        500.11        500.47        34.89 o                         
   3  -1  11         49.38         47.02         6.68 o                         
   4  -1  11        100.15        147.50        20.38 o                         
   5  -1  11          4.21          6.80         6.15 o                         
   6  -1  11          0.50         -0.60         4.98 o                         
   7  -1  11          2.97          6.08         4.38 o                         
  -5   0  11         43.24         67.11        13.14 o                         
  -4   0  11         33.63         33.44         7.73 o                         
  -3   0  11         55.96         47.29         9.13 o                         
  -2   0  11        631.59        512.52        27.71 o                         
  -1   0  11        755.91        566.46        38.16 o                         
   0   0  11        388.53        294.25        56.64 o                         
   1   0  11         13.46         -2.15        18.93 o                         
   2   0  11          0.69         47.43        22.21 o                         
   3   0  11          1.55          3.51         4.13 o                         
   4   0  11         15.41         23.59         9.25 o                         
   5   0  11         32.07         31.40         9.10 o                         
   6   0  11          2.28         -1.81         5.71 o                         
   7   0  11          9.47         -0.26        23.99 o                         
  -5   1  11          4.48          4.34         2.95 o                         
  -4   1  11          0.12          5.25         4.28 o                         
  -3   1  11          1.63          1.52         3.46 o                         
  -2   1  11          3.71          1.64         3.93 o                         
  -1   1  11         30.36         19.38         6.15 o                         
   0   1  11         11.33         25.44         8.32 o                         
   1   1  11         95.94         87.20        17.69 o                         
   2   1  11          3.48          2.56         4.02 o                         
   3   1  11        117.76        118.32        17.50 o                         
   4   1  11        139.66        173.02        21.95 o                         
   5   1  11         83.17        126.70        19.01 o                         
   6   1  11         18.27         19.98        14.50 o                         
   7   1  11          2.35          4.59         3.62 o                         
  -5   2  11         12.08         15.67         9.64 o                         
  -4   2  11         10.22          9.61         4.49 o                         
  -3   2  11         14.47         16.02         7.62 o                         
  -2   2  11       1276.82       1201.17        63.50 o                         
  -1   2  11         92.62         86.08        15.43 o                         
   0   2  11          0.13         -3.54         3.54 o                         
   1   2  11        270.90        221.50        29.44 o                         
   2   2  11        118.16         99.05        24.83 o                         
   3   2  11         58.72         49.61        11.89 o                         
   4   2  11          0.92          0.71         5.17 o                         
   5   2  11         46.71         55.70        13.08 o                         
   6   2  11          1.72          5.56         4.18 o                         
   7   2  11          0.03         -5.00         5.00 o                         
  -5   3  11          0.04         -0.77         1.91 o                         
  -4   3  11         11.29         12.12         5.82 o                         
  -3   3  11         42.72         40.70        11.07 o                         
  -2   3  11         47.30         48.67        12.58 o                         
  -1   3  11         59.90         55.78        12.71 o                         
   0   3  11         17.53         10.47         6.00 o                         
   1   3  11          8.15          6.84         7.50 o                         
   2   3  11         47.80         44.07         7.27 o                         
   3   3  11          6.95          5.14         3.66 o                         
   4   3  11        361.43        415.67        25.92 o                         
   5   3  11         56.34         70.73        13.87 o                         
   6   3  11          4.15          4.64         4.24 o                         
   7   3  11          5.47          1.06        12.29 o                         
  -4   4  11          6.34          5.82         3.04 o                         
  -3   4  11         32.81         40.81        10.54 o                         
  -2   4  11         70.13         59.36        12.78 o                         
  -1   4  11         97.54        104.89        17.01 o                         
   0   4  11         91.40         91.37        15.24 o                         
   1   4  11         74.24         59.20         8.54 o                         
   2   4  11          0.62          2.00         2.92 o                         
   3   4  11          0.28         -2.98         3.06 o                         
   4   4  11         66.13         76.65        10.40 o                         
   5   4  11         12.72          3.89         4.70 o                         
   6   4  11          6.06          4.88         6.13 o                         
   7   4  11          1.93          0.43         8.28 o                         
  -4   5  11         39.11         38.23         5.41 o                         
  -3   5  11         24.65         25.43         7.79 o                         
  -2   5  11         49.94         46.57        11.73 o                         
  -1   5  11         11.92         11.73         6.04 o                         
   0   5  11        381.67        372.29        30.01 o                         
   1   5  11         95.69         91.21        10.69 o                         
   2   5  11         18.40         14.18         4.90 o                         
   3   5  11         21.95         25.56         6.04 o                         
   4   5  11         11.15         10.24         4.01 o                         
   5   5  11         25.86         20.46        10.40 o                         
   6   5  11          0.85         -0.82         3.25 o                         
   7   5  11          2.42          0.88         8.69 o                         
  -4   6  11        132.11        146.41        13.55 o                         
  -3   6  11         13.38         12.51         5.58 o                         
  -2   6  11          6.08          4.42         4.49 o                         
  -1   6  11          0.07         -2.34         4.06 o                         
   0   6  11         35.06         27.84         8.90 o                         
   1   6  11        636.81        611.18        35.59 o                         
   2   6  11        259.39        260.53        17.27 o                         
   3   6  11         41.82         32.20         6.53 o                         
   4   6  11         47.86         38.49         7.26 o                         
   5   6  11          8.11         16.13        17.46 o                         
   6   6  11          5.87          4.08        11.54 o                         
   7   6  11          1.12         -0.83         9.00 o                         
  -3   7  11          1.40         -0.02         3.12 o                         
  -2   7  11         44.02         42.01        10.01 o                         
  -1   7  11        160.26        160.11        28.42 o                         
   0   7  11          4.74          7.87         5.20 o                         
   1   7  11        411.00        461.67        22.73 o                         
   2   7  11        642.26        633.99        26.26 o                         
   3   7  11        465.99        518.46        24.04 o                         
   4   7  11        202.60        227.82        16.39 o                         
   5   7  11          2.73         -1.53        10.67 o                         
   7   7  11          4.98          2.35         7.61 o                         
  -3   8  11          0.39          1.83         3.26 o                         
  -2   8  11          7.43          9.60         3.48 o                         
  -1   8  11         28.34         30.68         8.86 o                         
   0   8  11          0.01         -0.36         2.76 o                         
   1   8  11         35.76         20.98         5.20 o                         
   2   8  11         12.92         16.27         4.78 o                         
   3   8  11         31.19         29.81         6.30 o                         
   4   8  11         50.28         60.02         8.34 o                         
   6   8  11          0.91        -10.30        10.30 o                         
  -2   9  11         43.57         63.00         9.86 o                         
  -1   9  11         38.30         45.11         6.85 o                         
   0   9  11          2.53          7.85         5.55 o                         
   1   9  11         94.61        110.17        14.53 o                         
   2   9  11         91.42         98.31         9.84 o                         
   3   9  11         68.91         77.80         8.90 o                         
   4   9  11          7.64          5.61         4.89 o                         
   5   9  11          7.46         -0.60         3.22 o                         
  -1  10  11          7.12          8.26         4.51 o                         
   0  10  11          1.93          1.05         3.18 o                         
   1  10  11         13.76         11.41         6.01 o                         
   2  10  11          4.48          5.39         3.24 o                         
   3  10  11         13.83         13.44         4.97 o                         
   4  10  11          3.51          2.29         2.06 o                         
   5  10  11         21.79         31.96         7.18 o                         
   0  11  11         55.61         85.65        11.44 o                         
   1  11  11         88.13        130.34         9.95 o                         
   2  11  11         24.49         24.10         4.77 o                         
   3  11  11         12.10         17.12         4.14 o                         
   4  11  11         36.65         39.62         6.46 o                         
   5  11  11          6.11          2.55         3.09 o                         
   1  12  11          0.19          0.04         3.47 o                         
   2  12  11          1.92          2.60         1.99 o                         
   3  12  11         18.21         22.87         4.13 o                         
   4  12  11          6.52          0.08         2.33 o                         
  -2 -10  12        119.31        140.60        16.83 o                         
  -1 -10  12         10.96         12.28         3.37 o                         
   0 -10  12          0.11          1.28         2.41 o                         
   1 -10  12         68.04         80.70         9.31 o                         
  -3  -9  12          3.04          3.99         2.76 o                         
  -2  -9  12         17.88         14.88         4.77 o                         
  -1  -9  12         12.96         11.67         3.36 o                         
   0  -9  12         25.15         20.79         4.68 o                         
   1  -9  12          0.39          1.26         2.78 o                         
   2  -9  12          0.05          1.14         3.47 o                         
   3  -9  12         17.52         16.29         6.11 o                         
  -4  -8  12         14.00         17.31         4.18 o                         
  -3  -8  12        238.32        300.89        18.68 o                         
  -2  -8  12          5.62          7.07         3.94 o                         
  -1  -8  12          1.32          0.73         2.60 o                         
   0  -8  12         11.26         11.43         3.91 o                         
   1  -8  12         83.41         94.81         9.72 o                         
   2  -8  12         11.32          7.75         3.83 o                         
   3  -8  12         10.34          8.63         4.33 o                         
  -4  -7  12         10.29         13.38         4.47 o                         
  -3  -7  12          0.48          2.45         3.35 o                         
  -2  -7  12         74.53         80.79        11.01 o                         
  -1  -7  12        121.67        121.37         8.90 o                         
   0  -7  12          2.42          0.29         3.37 o                         
   1  -7  12         36.28         31.98         6.31 o                         
   2  -7  12          0.26          6.67         7.91 o                         
   3  -7  12         18.75         25.66         8.84 o                         
   4  -7  12         15.51          9.46         5.44 o                         
  -4  -6  12          0.21          0.86         5.11 o                         
  -3  -6  12        121.12        149.16        14.03 o                         
  -2  -6  12          6.35          9.42         4.10 o                         
  -1  -6  12        141.88        148.55         9.95 o                         
   0  -6  12        170.91        152.69        17.01 o                         
   1  -6  12          0.02         -2.23         4.12 o                         
   2  -6  12          1.66         -0.12         3.86 o                         
   3  -6  12         54.89         72.48        15.10 o                         
   4  -6  12          3.83          4.56         5.45 o                         
   5  -6  12          0.19          0.16         2.45 o                         
  -5  -5  12         23.06         32.56         8.14 o                         
  -4  -5  12          0.15         -0.32         2.92 o                         
  -3  -5  12          0.29          2.99         3.40 o                         
  -2  -5  12        306.25        274.56        15.36 o                         
  -1  -5  12        641.25        644.23        29.61 o                         
   0  -5  12        293.66        291.44        19.69 o                         
   1  -5  12          0.74         -2.32         3.77 o                         
   2  -5  12         42.53         51.46         9.42 o                         
   3  -5  12         22.03         30.53         6.63 o                         
   4  -5  12          2.08          4.21         3.62 o                         
   5  -5  12          0.37          4.83         4.84 o                         
  -5  -4  12        108.70        116.42        14.65 o                         
  -4  -4  12         55.81         58.17         8.13 o                         
  -3  -4  12         27.74         23.15         6.03 o                         
  -2  -4  12          0.63         -0.46         2.77 o                         
  -1  -4  12         55.32         59.40         7.60 o                         
   0  -4  12         16.20         17.00         6.08 o                         
   1  -4  12         20.38         19.31         5.98 o                         
   2  -4  12        300.99        323.76        16.96 o                         
   3  -4  12         30.68         38.63         7.21 o                         
   4  -4  12          9.11         11.43         6.32 o                         
   5  -4  12          7.66          9.66         6.11 o                         
  -5  -3  12          4.69         -2.17         3.12 o                         
  -4  -3  12          0.78         -1.81         3.15 o                         
  -3  -3  12         87.99         81.70        10.63 o                         
  -2  -3  12        202.12        177.65        12.60 o                         
  -1  -3  12          8.75         12.26         3.70 o                         
   0  -3  12        296.12        262.78        18.68 o                         
   1  -3  12        440.58        426.44        24.04 o                         
   2  -3  12       1089.08       1245.86        38.78 o                         
   3  -3  12         92.96        122.21        12.65 o                         
   4  -3  12          0.02         -0.43         4.35 o                         
   5  -3  12          0.19         -0.89         5.13 o                         
   6  -3  12          9.46         12.29         6.10 o                         
  -5  -2  12         21.40         23.68         7.09 o                         
  -4  -2  12         12.80          8.45         4.87 o                         
  -3  -2  12         30.97         30.85         6.67 o                         
  -2  -2  12         80.21         73.11         9.76 o                         
  -1  -2  12          0.49         -2.23         4.09 o                         
   0  -2  12        104.68         89.21        10.87 o                         
   1  -2  12        163.93        143.41        19.42 o                         
   2  -2  12          3.39          3.09         3.51 o                         
   3  -2  12          6.90          7.61         3.78 o                         
   4  -2  12         10.57          8.96         6.66 o                         
   5  -2  12          0.59          3.02         5.86 o                         
   6  -2  12          0.80          0.85         3.76 o                         
  -5  -1  12          4.78          0.76         3.72 o                         
  -4  -1  12          0.04          2.90         4.35 o                         
  -3  -1  12         34.74         21.68         8.66 o                         
  -2  -1  12         73.26         41.08        11.37 o                         
  -1  -1  12         91.59         64.28        13.84 o                         
   0  -1  12        254.86        198.83        22.56 o                         
   1  -1  12        701.93        747.43        44.65 o                         
   2  -1  12        125.55        126.26        12.40 o                         
   3  -1  12         12.73          4.49         3.95 o                         
   4  -1  12        100.38        120.32        18.44 o                         
   5  -1  12         46.79         50.23        35.94 o                         
   6  -1  12          5.36          4.88         4.25 o                         
  -5   0  12          9.55          4.89         3.94 o                         
  -4   0  12          7.94          4.42         5.25 o                         
  -3   0  12         37.21         30.86        10.96 o                         
  -2   0  12          1.82          3.26         4.96 o                         
  -1   0  12         16.19         10.46         3.73 o                         
   0   0  12         22.83         12.67         7.20 o                         
   1   0  12         11.06         12.61         6.51 o                         
   2   0  12         63.67         66.53         9.57 o                         
   3   0  12         21.17         16.26         4.38 o                         
   4   0  12         11.15         12.85         7.20 o                         
   5   0  12          0.09         -3.00         4.29 o                         
   6   0  12          4.65          4.65         4.54 o                         
  -4   1  12        358.71        376.01        20.22 o                         
  -3   1  12         86.22        112.68        12.72 o                         
  -2   1  12        378.88        317.38        21.20 o                         
  -1   1  12          0.28         -1.00         3.57 o                         
   0   1  12        270.82        222.98        24.16 o                         
   1   1  12         81.47         62.66        13.29 o                         
   2   1  12        106.31        101.80        16.30 o                         
   3   1  12         85.19         76.96        14.66 o                         
   4   1  12         85.58         89.00        16.03 o                         
   5   1  12         11.82         30.89        10.68 o                         
   6   1  12         17.92         16.75        11.77 o                         
   7   1  12          8.32         16.96         5.38 o                         
  -4   2  12          0.99          4.39         3.85 o                         
  -3   2  12         10.34         11.28         5.82 o                         
  -2   2  12          0.41          2.03         2.85 o                         
  -1   2  12         63.07         73.61        14.68 o                         
   0   2  12         22.60         25.71         8.50 o                         
   1   2  12          1.72         -0.31         3.32 o                         
   2   2  12         63.64         47.30        11.24 o                         
   3   2  12         54.24         60.04        13.04 o                         
   4   2  12          0.44          0.98         3.59 o                         
   5   2  12          5.78          5.00         5.47 o                         
   6   2  12         21.48         22.96        18.02 o                         
   7   2  12          6.06          5.06         5.62 o                         
  -4   3  12         12.91         13.91         4.04 o                         
  -3   3  12         11.65          8.00         3.67 o                         
  -2   3  12        108.16        111.95        11.99 o                         
  -1   3  12        261.87        248.37        25.71 o                         
   0   3  12        351.01        320.82        28.50 o                         
   1   3  12          0.07          0.41         5.86 o                         
   2   3  12          0.58          5.83         3.39 o                         
   3   3  12         10.30          4.19         4.26 o                         
   4   3  12          3.87          6.72         5.80 o                         
   5   3  12          2.28          2.60         4.31 o                         
   6   3  12         14.46         13.42         7.53 o                         
   7   3  12          0.29          4.82        10.33 o                         
  -4   4  12          5.18          3.40         2.24 o                         
  -3   4  12          0.08         -0.15         2.77 o                         
  -2   4  12          6.52          8.43         6.03 o                         
  -1   4  12         20.07         17.63         5.42 o                         
   0   4  12        214.37        221.13        23.56 o                         
   1   4  12          6.66          4.40         2.65 o                         
   2   4  12        107.75         98.70        10.88 o                         
   3   4  12         20.19         17.95         5.08 o                         
   4   4  12         37.12         39.05         7.57 o                         
   5   4  12         50.58         65.55        12.85 o                         
   6   4  12         23.48         26.75        19.58 o                         
   7   4  12          6.38         -1.12         8.77 o                         
  -3   5  12         51.36         51.57        10.17 o                         
  -2   5  12         12.97         22.33         8.08 o                         
  -1   5  12         43.06         50.08         8.88 o                         
   0   5  12         11.56          7.49         5.86 o                         
   1   5  12         83.80         76.00         9.57 o                         
   2   5  12         66.71         50.57         8.32 o                         
   3   5  12         10.21         14.68         4.90 o                         
   4   5  12          0.68         -2.07         4.04 o                         
   5   5  12          4.59          3.26         3.82 o                         
   6   5  12          8.99          3.03         3.58 o                         
   7   5  12          0.24         -7.36         9.12 o                         
  -3   6  12         44.37         50.19         6.59 o                         
  -2   6  12         36.10         34.02         6.04 o                         
  -1   6  12          0.03         -1.02         4.01 o                         
   0   6  12         14.57         12.53         6.48 o                         
   1   6  12        538.98        543.50        24.77 o                         
   2   6  12        337.36        373.92        20.54 o                         
   3   6  12        160.65        179.88        14.55 o                         
   4   6  12         28.35         27.69         6.36 o                         
   5   6  12          4.57          2.65        10.69 o                         
   6   6  12          0.39         -1.90         3.49 o                         
  -3   7  12          7.67         12.78         5.30 o                         
  -2   7  12         66.51         89.71        13.12 o                         
  -1   7  12          8.93         13.41         6.26 o                         
   0   7  12         70.55         88.93        10.19 o                         
   1   7  12          7.16          3.86         2.56 o                         
   2   7  12         12.86         10.65         3.97 o                         
   3   7  12          2.87          3.59         3.49 o                         
   4   7  12          0.26         -2.11         3.05 o                         
   5   7  12          4.29          3.83         9.78 o                         
  -2   8  12         14.07         17.51         5.68 o                         
  -1   8  12         58.72         65.67         8.18 o                         
   0   8  12        188.77        231.12        15.38 o                         
   1   8  12         62.10         60.72         7.99 o                         
   2   8  12         31.82         34.70         7.37 o                         
   3   8  12         98.36        141.17        12.04 o                         
   4   8  12         25.92         29.64         6.03 o                         
   5   8  12         19.09          0.14         3.28 o                         
  -1   9  12         32.73         39.37         5.85 o                         
   0   9  12         38.08         45.73         6.64 o                         
   1   9  12          5.27          7.08         3.26 o                         
   2   9  12          5.06          5.60         2.88 o                         
   3   9  12        134.81        154.77        11.92 o                         
   4   9  12         54.78         68.97        11.88 o                         
  -1  10  12          1.69          3.49         3.63 o                         
   0  10  12          0.74         -1.26         3.92 o                         
   1  10  12          0.09         -0.06         2.94 o                         
   2  10  12         57.72         74.81        11.66 o                         
   3  10  12         27.32         17.32        17.81 o                         
   4  10  12          9.73          9.36         4.90 o                         
   1  11  12          0.80          5.99         3.85 o                         
   2  11  12         20.46         37.16         7.72 o                         
   3  11  12          5.22          4.20         4.02 o                         
  -2  -9  13          1.63         -1.18         4.67 o                         
  -1  -9  13         34.77         33.12         6.09 o                         
   0  -9  13         20.16         17.35         5.17 o                         
   1  -9  13          0.49          1.98         3.04 o                         
   2  -9  13         39.31         45.23         7.12 o                         
  -3  -8  13          0.03         -2.46         4.39 o                         
  -2  -8  13          0.01         -0.91         4.87 o                         
  -1  -8  13          2.98          6.14         4.86 o                         
   0  -8  13          4.92          7.46         3.96 o                         
   1  -8  13          0.49          4.19         2.99 o                         
   2  -8  13         24.54         17.36         5.23 o                         
   3  -8  13         20.75         20.88         5.00 o                         
  -3  -7  13         31.42         38.50         6.94 o                         
  -2  -7  13         13.96         22.98         6.06 o                         
  -1  -7  13         87.68         94.47        10.58 o                         
   0  -7  13         29.16         29.54         6.32 o                         
   1  -7  13          8.95          7.87         3.11 o                         
   2  -7  13          1.67          2.45         4.27 o                         
   3  -7  13          0.40         -3.39         3.96 o                         
  -4  -6  13          1.42         -2.06         3.58 o                         
  -3  -6  13          0.39         -0.23         2.78 o                         
  -2  -6  13        206.24        211.04        17.08 o                         
  -1  -6  13        154.63        168.63        14.25 o                         
   0  -6  13          1.57         -3.89         4.05 o                         
   1  -6  13         58.62         60.34         7.93 o                         
   2  -6  13         13.59         18.11         6.84 o                         
   3  -6  13          0.06          0.89         5.29 o                         
   4  -6  13          8.32         13.87         3.87 o                         
  -4  -5  13         18.97         18.77         6.47 o                         
  -3  -5  13         75.28         87.61        10.35 o                         
  -2  -5  13          0.04          2.20         4.44 o                         
  -1  -5  13          2.16         13.37        18.09 o                         
   0  -5  13        309.89        327.27        20.89 o                         
   1  -5  13         82.11         79.47        10.81 o                         
   2  -5  13         23.83         24.67         9.99 o                         
   3  -5  13         19.74         13.58         4.56 o                         
   4  -5  13          2.83          8.31         3.47 o                         
  -4  -4  13         18.89         16.78         7.01 o                         
  -3  -4  13         23.76         31.94         6.59 o                         
  -2  -4  13         19.69         19.77         4.58 o                         
  -1  -4  13         28.79         31.28         6.46 o                         
   0  -4  13        259.02        246.57        18.14 o                         
   1  -4  13        460.28        470.12        25.55 o                         
   2  -4  13         53.68         69.96        10.30 o                         
   3  -4  13        105.67        128.98        12.50 o                         
   4  -4  13          5.67          7.85         5.78 o                         
   5  -4  13          0.71         -2.04         3.36 o                         
  -4  -3  13         24.90         27.53         8.51 o                         
  -3  -3  13         21.56         23.75         8.53 o                         
  -2  -3  13         52.46         50.83         8.22 o                         
  -1  -3  13        164.36        159.11        14.60 o                         
   0  -3  13          1.18         -3.41         3.41 o                         
   1  -3  13          0.06          2.61         4.38 o                         
   2  -3  13         35.69         34.92         7.05 o                         
   3  -3  13          3.59          3.90         4.02 o                         
   4  -3  13         31.85         49.85        11.56 o                         
   5  -3  13          2.25          3.74         4.52 o                         
  -4  -2  13          4.69          2.58         4.58 o                         
  -3  -2  13         11.41          8.77         7.33 o                         
  -2  -2  13         50.33         37.24         9.00 o                         
  -1  -2  13        251.30        213.67        16.98 o                         
   0  -2  13         60.01         68.79        15.15 o                         
   1  -2  13          6.47          9.96         7.63 o                         
   2  -2  13        123.29        120.34        12.49 o                         
   3  -2  13         14.35         23.26         5.88 o                         
   4  -2  13         34.45         66.58        13.52 o                         
   5  -2  13          7.13          5.11         4.78 o                         
   6  -2  13          0.03         -0.13         3.86 o                         
  -4  -1  13          0.08          0.15         4.67 o                         
  -3  -1  13         20.01         11.67         6.20 o                         
  -2  -1  13         11.76          6.07         4.54 o                         
  -1  -1  13         21.28         13.27         6.32 o                         
   0  -1  13          6.35          8.17         6.08 o                         
   1  -1  13        118.51        127.53        19.43 o                         
   2  -1  13         94.04         94.23        16.24 o                         
   3  -1  13          8.82          5.61         3.71 o                         
   4  -1  13         53.77         69.34        14.09 o                         
   5  -1  13          2.08          3.78         5.00 o                         
   6  -1  13          0.00          7.19         4.72 o                         
  -4   0  13          7.23          7.29         4.25 o                         
  -3   0  13         13.30         18.76         6.95 o                         
  -2   0  13        196.58        177.71        18.03 o                         
  -1   0  13         65.47         58.84         8.80 o                         
   0   0  13        266.08        239.98        24.73 o                         
   1   0  13        318.62        330.89        28.55 o                         
   2   0  13        209.95        211.12        16.84 o                         
   3   0  13         20.06         28.78         5.45 o                         
   4   0  13         41.30         49.35        12.54 o                         
   5   0  13          1.17          0.39         4.69 o                         
   6   0  13          0.02         -0.41         3.49 o                         
  -4   1  13          8.03         15.59         4.07 o                         
  -3   1  13        166.24        159.60        13.20 o                         
  -2   1  13         28.81         39.73         7.69 o                         
  -1   1  13          0.31         -0.41         3.59 o                         
   0   1  13         86.52         82.27        14.86 o                         
   1   1  13          0.06         -0.83         4.93 o                         
   2   1  13         17.64         16.37         5.58 o                         
   3   1  13          1.35          4.24         3.31 o                         
   4   1  13         23.79         19.86         8.59 o                         
   5   1  13          7.11          7.00         5.26 o                         
   6   1  13          1.55          3.83         3.99 o                         
  -4   2  13          7.90          7.12         2.67 o                         
  -3   2  13         42.88         45.93         6.98 o                         
  -2   2  13        191.27        178.37        24.32 o                         
  -1   2  13         10.95         10.63         5.85 o                         
   0   2  13       1071.49       1015.13        50.67 o                         
   1   2  13         87.83         69.78        13.22 o                         
   2   2  13          0.83          3.72         3.98 o                         
   3   2  13         55.18         52.21        12.37 o                         
   4   2  13         70.19         71.52        14.53 o                         
   5   2  13         11.51         25.06         8.49 o                         
   6   2  13          9.70         11.57         5.22 o                         
  -3   3  13          0.63         -2.42         2.46 o                         
  -2   3  13          2.90         -2.20         5.30 o                         
  -1   3  13          0.53          0.23         4.25 o                         
   0   3  13         12.93         21.90         9.53 o                         
   1   3  13          3.78          8.36         4.16 o                         
   2   3  13         71.44         68.20        14.15 o                         
   3   3  13          0.14          3.45         5.61 o                         
   4   3  13         12.20         18.67         5.62 o                         
   5   3  13          5.51         11.70         7.03 o                         
   6   3  13          8.97         13.08         4.75 o                         
  -3   4  13          2.48          3.36         3.56 o                         
  -2   4  13         29.42         34.95         9.09 o                         
  -1   4  13         73.98         83.12        14.14 o                         
   0   4  13        174.24        170.10        14.02 o                         
   1   4  13         13.77         12.23         4.47 o                         
   2   4  13         16.55         20.20         5.33 o                         
   3   4  13         55.73         50.54         8.31 o                         
   4   4  13          5.93          3.30         3.49 o                         
   5   4  13          3.72          0.20         4.87 o                         
   6   4  13         27.24         33.51        23.28 o                         
  -3   5  13          2.42         12.09         5.20 o                         
  -2   5  13          0.01         -0.56         3.49 o                         
  -1   5  13          1.51          1.78         4.08 o                         
   0   5  13        118.19        129.97        12.13 o                         
   1   5  13        201.11        207.49        15.34 o                         
   2   5  13        174.04        176.20        14.28 o                         
   3   5  13          3.80          4.22         2.87 o                         
   4   5  13         39.29         42.29         7.78 o                         
   5   5  13         25.60         22.88        18.20 o                         
   6   5  13          3.32          2.05        11.79 o                         
  -2   6  13        292.27        370.47        25.19 o                         
  -1   6  13        212.87        254.71        22.86 o                         
   0   6  13          0.05          1.74         2.96 o                         
   1   6  13         17.23         17.18         5.14 o                         
   2   6  13          7.44         15.83         7.62 o                         
   3   6  13        263.97        289.51        17.75 o                         
   4   6  13         93.68        126.23        11.90 o                         
   5   6  13         51.56         48.93        30.30 o                         
   6   6  13          7.69          1.01         7.02 o                         
  -2   7  13          2.72          4.53         2.27 o                         
  -1   7  13          5.48          5.53         3.40 o                         
   0   7  13          0.38         -2.68         2.68 o                         
   1   7  13          6.53          9.81         3.90 o                         
   2   7  13          2.77          2.96         2.75 o                         
   3   7  13         92.88        115.44        11.06 o                         
   4   7  13        218.06        269.16        16.39 o                         
   5   7  13         66.69          4.95         8.74 o                         
   6   7  13         22.05         -2.18         2.83 o                         
  -1   8  13          0.61         -1.12         2.07 o                         
   0   8  13         13.13         14.65         3.90 o                         
   1   8  13        131.08        155.49        11.95 o                         
   2   8  13          8.10          4.03         2.92 o                         
   3   8  13          5.65          4.03         2.66 o                         
   4   8  13          0.84          3.48         4.58 o                         
  -1   9  13          5.67          8.32         2.59 o                         
   0   9  13         65.58         84.39         8.02 o                         
   1   9  13          5.38          9.94         3.59 o                         
   2   9  13         19.88         22.25         4.49 o                         
   3   9  13          1.52          2.93         2.30 o                         
   4   9  13         23.22         26.70         7.24 o                         
   5   9  13         13.80          3.36         3.63 o                         
   1  10  13         39.36         42.07         8.13 o                         
   2  10  13          0.03         -0.26         2.69 o                         
   3  10  13          0.03         -0.55         2.61 o                         
   4  10  13          8.65          2.44         3.35 o                         
  -1  -8  14        249.53        319.54        25.29 o                         
   0  -8  14          7.69          6.35         3.94 o                         
   1  -8  14          3.21          5.86         4.59 o                         
  -2  -7  14         28.91         33.30         8.60 o                         
  -1  -7  14         40.97         50.19         7.31 o                         
   0  -7  14         45.19         45.96         7.46 o                         
   1  -7  14          6.20          6.60         4.11 o                         
   2  -7  14          4.74          2.18         3.39 o                         
  -3  -6  14          0.06         -5.35         5.35 o                         
  -2  -6  14          0.18         -0.54         3.69 o                         
  -1  -6  14        121.07        127.85        11.94 o                         
   0  -6  14         19.46         21.28         5.65 o                         
   1  -6  14         57.88         58.25         9.01 o                         
   2  -6  14         68.58         68.84         9.35 o                         
   3  -6  14         10.63         11.57         3.86 o                         
  -3  -5  14          5.03          9.58         6.41 o                         
  -2  -5  14          1.20          2.60         4.79 o                         
  -1  -5  14          0.15          0.20         3.09 o                         
   0  -5  14          0.73         -0.47         3.02 o                         
   1  -5  14         84.65         89.24        10.97 o                         
   2  -5  14          8.43         12.31         4.77 o                         
   3  -5  14         39.18         55.54        12.09 o                         
   4  -5  14          8.39          8.26         4.00 o                         
  -3  -4  14        346.35        342.93        27.22 o                         
  -2  -4  14        147.12        160.20        13.23 o                         
  -1  -4  14          3.84          3.67         3.38 o                         
   0  -4  14          1.27          5.51         4.66 o                         
   1  -4  14         12.89          8.23         4.25 o                         
   2  -4  14         21.54         22.99         8.89 o                         
   3  -4  14         29.42         33.18         6.10 o                         
   4  -4  14         42.67         50.18         9.37 o                         
  -3  -3  14          5.55         -2.68         5.16 o                         
  -2  -3  14          1.69          2.68         3.12 o                         
  -1  -3  14          0.01          0.16         2.78 o                         
   0  -3  14         33.96         27.10         6.79 o                         
   1  -3  14         33.98         33.83         6.94 o                         
   2  -3  14         98.72        116.69        11.64 o                         
   3  -3  14        165.79        206.80        27.53 o                         
   4  -3  14         73.55        109.47        15.44 o                         
   5  -3  14         27.74         45.70         9.24 o                         
  -3  -2  14         24.68         21.21         6.77 o                         
  -2  -2  14         13.29         13.38         4.06 o                         
  -1  -2  14         86.90         86.31        13.74 o                         
   0  -2  14        243.85        246.73        17.95 o                         
   1  -2  14         47.62         43.49        11.29 o                         
   2  -2  14        103.92        104.56        11.35 o                         
   3  -2  14         73.95         92.74        10.56 o                         
   4  -2  14          2.53          5.60         4.95 o                         
   5  -2  14          1.67          2.23         3.66 o                         
  -3  -1  14          0.03          2.16         3.34 o                         
  -2  -1  14         33.65         33.73         6.66 o                         
  -1  -1  14          3.55          5.66         3.95 o                         
   0  -1  14         58.47         55.83        12.75 o                         
   1  -1  14          4.30          2.13         4.75 o                         
   2  -1  14          0.69          1.03         4.02 o                         
   3  -1  14         48.17         56.35         8.74 o                         
   4  -1  14         61.74         74.44        14.03 o                         
   5  -1  14          2.87          2.43         4.18 o                         
  -3   0  14          1.30         -2.47         4.33 o                         
  -2   0  14         22.05         24.04         5.42 o                         
  -1   0  14         19.20         24.38         5.63 o                         
   0   0  14          4.94          6.05         4.84 o                         
   1   0  14          4.59          3.09         3.88 o                         
   2   0  14         90.90         91.65        10.91 o                         
   3   0  14         82.24         98.68        11.33 o                         
   4   0  14          4.88          6.20         5.58 o                         
   5   0  14          3.11          0.50         3.56 o                         
  -3   1  14         14.73         14.37         3.60 o                         
  -2   1  14        296.07        287.71        23.38 o                         
  -1   1  14         38.44         48.30        10.81 o                         
   0   1  14          1.38         14.53         8.43 o                         
   1   1  14          0.14          1.41         3.58 o                         
   2   1  14        170.18        172.21        15.18 o                         
   3   1  14         30.37         42.98         6.24 o                         
   4   1  14          0.00          1.18         4.54 o                         
   5   1  14          3.96          4.65         5.82 o                         
   6   1  14          0.43          3.91         4.92 o                         
  -3   2  14          6.48          2.99         2.98 o                         
  -2   2  14         31.66         35.31         9.02 o                         
  -1   2  14        124.87        113.53        16.53 o                         
   0   2  14         11.25         10.43         5.28 o                         
   1   2  14         14.97         14.15         6.85 o                         
   2   2  14         49.97         34.51         7.36 o                         
   3   2  14          0.22          1.89         3.03 o                         
   4   2  14          1.53         -1.33         3.92 o                         
   5   2  14          1.42         -0.32         3.53 o                         
   6   2  14          1.99         -2.93         3.88 o                         
  -3   3  14         30.29         39.57         7.58 o                         
  -2   3  14          6.56          6.88         5.30 o                         
  -1   3  14         16.32         17.44         7.01 o                         
   0   3  14          2.36          0.17         3.79 o                         
   1   3  14        206.00        189.58        21.35 o                         
   2   3  14        306.10        290.81        26.56 o                         
   3   3  14         24.04         13.21         7.87 o                         
   4   3  14         12.79         10.82         6.27 o                         
   5   3  14          1.32          1.08         4.76 o                         
   6   3  14          0.16         -1.28         2.84 o                         
  -2   4  14          2.30          1.07         1.69 o                         
  -1   4  14          0.07         -0.61         2.69 o                         
   0   4  14         19.74         16.15         4.72 o                         
   1   4  14         13.11          5.73         3.29 o                         
   2   4  14        130.12        114.34        11.54 o                         
   3   4  14         31.70         37.48         9.75 o                         
   4   4  14          1.86          4.30         3.91 o                         
   5   4  14          0.35          4.92         4.70 o                         
   6   4  14          0.33         -1.18         2.71 o                         
  -2   5  14         11.55         15.54         3.60 o                         
  -1   5  14         34.27         34.79         5.80 o                         
   0   5  14          2.73          5.05         3.50 o                         
   1   5  14         10.10          7.35         3.58 o                         
   2   5  14         30.28         34.97         6.49 o                         
   3   5  14          5.73          5.43         3.89 o                         
   4   5  14         28.06         28.83         8.39 o                         
   5   5  14          1.22          1.99         2.82 o                         
  -2   6  14          0.04          1.07         2.07 o                         
  -1   6  14          0.78          2.18         2.54 o                         
   0   6  14          0.02          1.12         2.65 o                         
   1   6  14          7.02          4.24         2.76 o                         
   2   6  14         72.03         76.02         8.83 o                         
   3   6  14          0.59         -1.63         2.95 o                         
   4   6  14          9.06         13.93         3.96 o                         
   5   6  14         15.64         18.39         6.08 o                         
  -1   7  14         40.97         54.27         6.22 o                         
   0   7  14        146.99        160.82        11.46 o                         
   1   7  14         11.11          6.92         3.66 o                         
   2   7  14         44.58         56.36         7.36 o                         
   3   7  14          9.94         11.19         3.73 o                         
   4   7  14          0.62          4.34         2.43 o                         
   5   7  14          6.97        -11.07        11.07 o                         
   0   8  14          4.14          3.70         2.09 o                         
   1   8  14          5.13          6.00         2.72 o                         
   2   8  14         12.44         11.18         3.59 o                         
   3   8  14          7.46         11.39         3.49 o                         
   4   8  14          0.81          1.37         2.32 o                         
   5   8  14         17.91         -0.87         2.72 o                         
   1   9  14         14.95         18.52         3.76 o                         
   2   9  14         67.49         90.18         7.74 o                         
   3   9  14         13.50         13.76         3.29 o                         
   4   9  14          1.30          6.06         4.18 o                         
   0  -7  15          0.52          2.82         2.94 o                         
   1  -7  15         75.76        101.91        10.23 o                         
  -1  -6  15          1.98         -2.45         2.83 o                         
   0  -6  15         55.51         38.92         6.72 o                         
   1  -6  15        169.72        186.99        17.98 o                         
   2  -6  15         12.47          9.51         9.90 o                         
  -2  -5  15         20.71         17.44         6.68 o                         
  -1  -5  15         12.05         12.23         4.03 o                         
   0  -5  15          4.08          2.15         2.78 o                         
   1  -5  15         15.48         20.17         5.34 o                         
   2  -5  15         63.30         62.75        23.72 o                         
   3  -5  15         13.05         14.70         5.69 o                         
  -2  -4  15          8.17          7.13         4.07 o                         
  -1  -4  15         18.75         17.95         4.61 o                         
   0  -4  15          1.30         -3.97         9.36 o                         
   1  -4  15         12.67         17.14         5.02 o                         
   2  -4  15         13.31          6.37         5.24 o                         
   3  -4  15        102.50        143.73        16.66 o                         
  -2  -3  15         62.39         71.56         8.70 o                         
  -1  -3  15        170.99        180.42        14.17 o                         
   0  -3  15          0.45         -0.69         2.75 o                         
   1  -3  15         19.09         19.68         7.77 o                         
   2  -3  15         12.32         15.11         7.03 o                         
   3  -3  15          1.13          1.92         2.55 o                         
   4  -3  15          5.08         10.53         4.96 o                         
  -3  -2  15          3.22          7.53         4.36 o                         
  -2  -2  15          2.27          5.50         2.96 o                         
  -1  -2  15          6.67          7.67         3.61 o                         
   0  -2  15          2.63          4.24         8.03 o                         
   1  -2  15          8.69          6.51         4.75 o                         
   2  -2  15          5.11          4.43         3.05 o                         
   3  -2  15          2.71          4.23         3.34 o                         
   4  -2  15          6.35          8.31        13.05 o                         
  -3  -1  15        247.88        264.66        19.13 o                         
  -2  -1  15         24.23         21.51         5.31 o                         
  -1  -1  15         32.07         28.78        10.39 o                         
   0  -1  15         59.99         66.05        13.87 o                         
   1  -1  15         33.69         28.70         5.73 o                         
   2  -1  15         43.49         40.92         7.02 o                         
   3  -1  15         15.45         22.87         5.43 o                         
   4  -1  15         76.49         86.13        13.30 o                         
   5  -1  15          0.62         -4.55        16.76 o                         
  -3   0  15          0.35         -3.65         3.65 o                         
  -2   0  15          0.80          1.49         2.51 o                         
  -1   0  15          7.45         15.31         7.17 o                         
   0   0  15         28.85         25.33        10.23 o                         
   1   0  15          6.12          4.13         2.88 o                         
   2   0  15         19.61         16.93         4.17 o                         
   3   0  15         12.97         16.36         4.77 o                         
   4   0  15          3.84          9.46         6.33 o                         
   5   0  15          0.99         -1.21        21.95 o                         
  -2   1  15          5.01          1.13         2.09 o                         
  -1   1  15        293.48        295.31        23.84 o                         
   0   1  15        154.45        155.41        18.42 o                         
   1   1  15          6.01          5.82         4.10 o                         
   2   1  15          8.66          8.45         4.03 o                         
   3   1  15          0.30         -1.24         2.88 o                         
   4   1  15         14.38         11.97         5.89 o                         
   5   1  15          2.09          0.39         3.07 o                         
  -2   2  15         16.14         15.81         5.79 o                         
  -1   2  15         16.87         11.99         5.20 o                         
   0   2  15        143.53        128.41        16.61 o                         
   1   2  15          0.50         -1.43         4.27 o                         
   2   2  15        102.51         87.19        10.34 o                         
   3   2  15          8.74         11.11         3.27 o                         
   4   2  15          4.02          3.35         4.58 o                         
   5   2  15          4.20          4.73         4.93 o                         
  -2   3  15         34.44         40.36         7.64 o                         
  -1   3  15          0.33         -2.15         3.91 o                         
   0   3  15          2.64         -0.98         3.94 o                         
   1   3  15         12.51          8.47         4.94 o                         
   2   3  15         26.20         21.51         5.72 o                         
   3   3  15         40.05         35.46         9.46 o                         
   4   3  15          2.47          2.40         3.88 o                         
   5   3  15          1.26          1.20         3.19 o                         
  -2   4  15        131.24        144.63        13.25 o                         
  -1   4  15         10.65         10.92         4.50 o                         
   0   4  15         38.99         40.84         8.94 o                         
   1   4  15         75.20         74.24        12.70 o                         
   2   4  15         34.05         28.06         8.41 o                         
   3   4  15          1.69         -1.27         3.60 o                         
   4   4  15          0.93          5.23         4.55 o                         
   5   4  15          0.63         -0.07         3.36 o                         
  -1   5  15         26.35         32.28         4.69 o                         
   0   5  15         18.62         19.81         4.49 o                         
   1   5  15          5.54          4.96         2.88 o                         
   2   5  15         14.55         11.90         3.76 o                         
   3   5  15         80.83         88.41         9.04 o                         
   4   5  15         25.78         35.16         8.00 o                         
   5   5  15          0.99          3.23         2.41 o                         
  -1   6  15         32.01         44.14         5.12 o                         
   0   6  15         94.40        114.35         9.00 o                         
   1   6  15        140.66        159.73        11.31 o                         
   2   6  15          9.92          8.72         3.23 o                         
   3   6  15         13.80         16.88         4.43 o                         
   4   6  15         11.32         12.08         4.99 o                         
   0   7  15         11.07         15.99         3.47 o                         
   1   7  15          8.06          5.52         2.50 o                         
   2   7  15          0.16         -0.90         2.12 o                         
   3   7  15          0.28         -0.74         2.39 o                         
   4   7  15         22.97         28.68         6.08 o                         
   1   8  15          0.01         -1.58         1.80 o                         
   2   8  15          0.07          0.64         1.89 o                         
   3   8  15         33.53         46.85         5.62 o                         
   0  -5  16         17.90         18.66         4.48 o                         
   1  -5  16          4.41          1.68         2.70 o                         
  -1  -4  16         95.62         92.78         8.78 o                         
   0  -4  16         85.75         96.08         9.58 o                         
   1  -4  16          1.57         -2.81         4.96 o                         
   2  -4  16         21.38         27.06         7.53 o                         
  -1  -3  16          2.98          2.80         3.75 o                         
   0  -3  16         20.00         27.19         5.47 o                         
   1  -3  16          0.25         -5.69         5.69 o                         
   2  -3  16          0.06         -3.68         3.68 o                         
   3  -3  16         18.76         12.73         3.30 o                         
  -1  -2  16         14.95         12.46         3.61 o                         
   0  -2  16          1.01          6.00         4.89 o                         
   1  -2  16         13.30          7.49         5.73 o                         
   2  -2  16         48.99         48.28         6.77 o                         
   3  -2  16         11.28         15.95         3.79 o                         
  -1  -1  16         46.61         42.22         9.31 o                         
   0  -1  16         23.28         26.66         8.60 o                         
   1  -1  16          0.25          4.63         5.37 o                         
   2  -1  16          0.01         -2.32         3.12 o                         
   3  -1  16          4.03          6.55         3.27 o                         
   4  -1  16          4.39          9.85        15.61 o                         
  -1   0  16         65.19         50.04        10.19 o                         
   0   0  16          6.76          9.57         5.26 o                         
   1   0  16          0.26         -0.47         3.13 o                         
   2   0  16          1.32          1.56         2.52 o                         
   3   0  16          0.22         -1.70         2.56 o                         
   4   0  16          8.45         11.03         4.75 o                         
  -1   1  16          0.09         -2.86         3.69 o                         
   0   1  16         25.79         17.91         4.40 o                         
   1   1  16         20.58         18.21         4.57 o                         
   2   1  16          4.75          3.54         2.44 o                         
   3   1  16          2.22         -0.70         3.13 o                         
   4   1  16         25.48         35.70         8.28 o                         
  -1   2  16         25.27         24.10         4.61 o                         
   0   2  16         60.96         61.64         7.84 o                         
   1   2  16        219.10        214.83        14.73 o                         
   2   2  16          0.34         -2.06         2.61 o                         
   3   2  16          1.56         -1.50         3.70 o                         
   4   2  16         29.87         36.50         7.93 o                         
  -1   3  16          4.58          2.91         2.37 o                         
   0   3  16          3.58         10.85         5.01 o                         
   1   3  16         15.86         14.66         4.43 o                         
   2   3  16         46.54         39.34         6.51 o                         
   3   3  16         11.58         12.86         3.75 o                         
   4   3  16         37.88         44.02         8.70 o                         
   0   4  16         94.09        112.68        12.80 o                         
   1   4  16          6.71          8.61         3.22 o                         
   2   4  16         12.04         10.18         3.50 o                         
   3   4  16         38.22         45.30         6.58 o                         
   4   4  16         28.71         27.75         6.46 o                         
   0   5  16         26.39         27.52         6.55 o                         
   1   5  16          0.82         -0.70         3.28 o                         
   2   5  16         12.87         10.46         3.26 o                         
   3   5  16          3.24          3.97         2.59 o                         
   4   5  16         13.41          6.05         7.36 o                         
   1   6  16         19.89         25.42         4.01 o                         
   2   6  16         22.96         25.93         3.42 o                         
   3   6  16         22.01         26.66         4.43 o                         
   1  -2  17          0.52          4.98         4.70 o                         
   0  -1  17         29.90         21.03         6.49 o                         
   1  -1  17         23.24         13.18         5.50 o                         
   2  -1  17         25.13         21.59         5.93 o                         
   0   0  17          1.55          4.51         3.53 o                         
   1   0  17          0.58         -2.72         3.96 o                         
   2   0  17          3.20          1.66         2.32 o                         
   0   1  17          0.47         -1.29         3.27 o                         
   1   1  17         29.99         32.86         5.02 o                         
   2   1  17         69.61         73.10         7.44 o                         
   1   2  17          0.61          1.24         1.57 o                         
   2   2  17          5.47          5.53         2.65 o                         
   1   3  17          1.46          1.88         4.88 o                         
   2   3  17          3.20          3.72         1.86 o                         
                                                                                
