# Supplementary material for: Mechanochemical synthesis of N-salicylidene­aniline: thermosalient effect of polymorphic crystals
Source: IUCrJ. 2017 Mar 27;4(Pt 3):243–50. doi: 10.1107/S2052252517004043 (PMC5414398; doi:10.1107/S2052252517004043)
Supplement: Supplementary file 5 [file m-04-00243-FormIVsup5.hkl]

data_FormIV                                                                     
_shelx_title ' mo_353_0m_a.res in P-1'                                          
_shelx_refln_list_code          4                                               
_shelx_F_calc_maximum       73.49                                               
_exptl_crystal_F_000       632.00                                               
_reflns_d_resolution_high  0.8400                                               
                                                                                
loop_                                                                           
 _space_group_symop_operation_xyz                                               
 'x, y, z'                                                                      
 '-x, -y, -z'                                                                   
                                                                                
_cell_length_a     7.4309                                                       
_cell_length_b    13.2956                                                       
_cell_length_c    14.6936                                                       
_cell_angle_alpha  87.600                                                       
_cell_angle_beta   80.034                                                       
_cell_angle_gamma  75.859                                                       
                                                                                
_shelx_F_squared_multiplier     1.000                                           
                                                                                
loop_                                                                           
 _refln_index_h                                                                 
 _refln_index_k                                                                 
 _refln_index_l                                                                 
 _refln_F_squared_calc                                                          
 _refln_F_squared_meas                                                          
 _refln_F_squared_sigma                                                         
 _refln_observed_status                                                         
   1   0   0        275.48        232.42         1.62 o                         
   2   0   0        580.45        663.35         5.16 o                         
   3   0   0         15.01         16.98         0.49 o                         
   4   0   0         66.86         76.79         0.82 o                         
   5   0   0         77.28         77.91         0.92 o                         
   6   0   0         24.13         28.05         0.64 o                         
   7   0   0          6.16          5.84         0.35 o                         
   8   0   0          0.45          1.20         0.52 o                         
  -8   1   0          3.06          3.01         0.77 o                         
  -7   1   0          0.13          0.27         0.43 o                         
  -6   1   0          0.81          1.78         0.39 o                         
  -5   1   0          1.17          0.82         0.20 o                         
  -4   1   0          0.04          0.16         0.15 o                         
  -3   1   0         63.91         61.49         0.61 o                         
  -2   1   0        235.89        222.64         1.54 o                         
  -1   1   0         95.22         87.19         0.71 o                         
   1   1   0        105.05         81.32         0.78 o                         
   3   1   0        719.02        862.49         6.05 o                         
   4   1   0         71.03         64.00         0.76 o                         
   5   1   0         71.05         75.82         0.94 o                         
   6   1   0         32.34         41.32         0.73 o                         
   7   1   0          0.77          0.60         0.30 o                         
   8   1   0          7.01          4.52         0.48 o                         
  -8   2   0          0.70          0.55         0.49 o                         
  -7   2   0          6.95          6.28         0.72 o                         
  -6   2   0          0.02         -0.10         0.32 o                         
  -5   2   0          6.79          8.24         0.48 o                         
  -4   2   0        393.67        363.92         2.81 o                         
  -3   2   0        193.37        211.74         1.79 o                         
  -2   2   0       1511.16       1543.13        13.56 o                         
   1   2   0        295.86        272.18         2.43 o                         
   3   2   0        318.35        293.22         2.30 o                         
   4   2   0        282.29        292.12         2.30 o                         
   5   2   0          0.01         -0.07         0.24 o                         
   6   2   0          0.16         -0.26         0.26 o                         
   7   2   0          0.41          1.45         0.36 o                         
   8   2   0          0.37         -0.22         0.37 o                         
  -7   3   0          0.40          2.32         0.82 o                         
  -6   3   0          4.24          2.96         0.42 o                         
  -5   3   0         26.09         28.74         0.92 o                         
  -4   3   0         30.20         41.73         0.72 o                         
  -3   3   0          1.65          1.62         0.22 o                         
  -2   3   0         74.63         72.25         0.88 o                         
  -1   3   0       1477.18       1510.92        18.50 o                         
   0   3   0        292.82        320.27         2.45 o                         
   1   3   0          4.01          8.84         0.26 o                         
   2   3   0       1590.74       1491.54        18.98 o                         
   3   3   0        431.86        450.02         3.43 o                         
   4   3   0        130.49        112.60         1.17 o                         
   5   3   0          8.92         12.74         0.55 o                         
   6   3   0          0.24          7.24         0.53 o                         
   7   3   0          2.45          2.11         0.40 o                         
   8   3   0          4.91          4.96         0.68 o                         
  -6   4   0          7.28          9.75         0.84 o                         
  -5   4   0         36.74         33.52         1.28 o                         
  -4   4   0        170.94        171.73         2.22 o                         
  -3   4   0         24.95         29.55         0.66 o                         
  -2   4   0       1865.03       1780.98        52.47 o                         
  -1   4   0        808.57        768.72         6.36 o                         
   0   4   0          5.05          8.47         0.23 o                         
   1   4   0       1759.86       1735.69        21.83 o                         
   2   4   0         27.45         21.60         0.43 o                         
   3   4   0          7.98          9.47         0.56 o                         
   4   4   0        319.24        345.59         3.04 o                         
   5   4   0        103.62        110.81         1.37 o                         
   6   4   0         13.98         12.15         0.58 o                         
   7   4   0          0.97          0.42         0.38 o                         
   8   4   0          0.08          0.21         0.48 o                         
  -6   5   0          1.44          0.36         0.48 o                         
  -5   5   0          0.03         -0.05         0.38 o                         
  -4   5   0        105.64        100.12         1.55 o                         
  -3   5   0         94.71         98.71         1.50 o                         
  -2   5   0        921.16        970.91         9.80 o                         
  -1   5   0        255.42        280.75         2.50 o                         
   0   5   0         22.62         17.41         0.35 o                         
   1   5   0       4911.67       4647.40        98.66 o                         
   2   5   0        743.95        756.94         6.32 o                         
   3   5   0       1576.26       1624.81        12.62 o                         
   4   5   0       1197.75       1185.32         8.49 o                         
   5   5   0        427.09        421.04         3.54 o                         
   6   5   0         12.79         12.51         0.56 o                         
   7   5   0          1.21          1.25         0.40 o                         
   8   5   0          7.57          9.85         0.71 o                         
  -6   6   0          0.01          0.70         0.48 o                         
  -5   6   0          0.69          0.89         0.41 o                         
  -4   6   0          0.56          0.33         0.33 o                         
  -3   6   0          0.77          3.64         0.34 o                         
  -2   6   0        191.30        203.37         2.47 o                         
  -1   6   0       2120.48       2352.29        20.58 o                         
   0   6   0        685.99        764.11         6.06 o                         
   1   6   0        487.85        460.59         4.55 o                         
   2   6   0        367.07        396.85         3.31 o                         
   3   6   0        125.97        137.07         1.61 o                         
   4   6   0        421.96        440.94         3.63 o                         
   5   6   0         44.33         50.62         0.94 o                         
   6   6   0         39.76         39.23         0.87 o                         
   7   6   0          0.04          0.03         0.37 o                         
   8   6   0          0.40          0.71         0.47 o                         
  -5   7   0          0.49          0.60         0.46 o                         
  -4   7   0          2.15          2.36         0.43 o                         
  -3   7   0         40.60         38.27         1.18 o                         
  -2   7   0         25.13         27.61         0.71 o                         
  -1   7   0        577.52        575.25         5.15 o                         
   0   7   0         66.20         87.40         1.03 o                         
   1   7   0         52.12         59.00         0.81 o                         
   2   7   0          3.41          1.01         0.24 o                         
   3   7   0        345.31        297.48         2.74 o                         
   4   7   0        647.82        690.02         6.12 o                         
   5   7   0         67.42         58.57         1.02 o                         
   6   7   0          0.39          0.10         0.36 o                         
   7   7   0          2.44          1.26         0.48 o                         
   8   7   0          0.06          0.30         0.44 o                         
  -5   8   0          2.33          3.48         2.16 o                         
  -4   8   0          0.69          0.91         0.45 o                         
  -3   8   0         38.15         40.11         1.03 o                         
  -2   8   0          0.06          0.35         0.41 o                         
  -1   8   0        179.51        182.61         2.10 o                         
   0   8   0         86.17         85.89         1.06 o                         
   1   8   0         17.60         18.40         0.50 o                         
   2   8   0         85.00         90.49         1.13 o                         
   3   8   0          0.88          1.21         0.35 o                         
   4   8   0         32.57         39.42         0.86 o                         
   5   8   0          0.87          0.24         0.33 o                         
   6   8   0         22.55         20.96         1.26 o                         
   7   8   0          0.21         -0.44         0.44 o                         
   8   8   0          0.29          0.02         0.70 o                         
  -4   9   0          1.71          0.60         0.73 o                         
  -3   9   0         12.25         14.51         1.74 o                         
  -2   9   0         19.39         17.36         0.71 o                         
  -1   9   0        383.16        403.56         5.05 o                         
   0   9   0         24.74         32.30         0.63 o                         
   1   9   0         99.35         65.35         0.96 o                         
   2   9   0        310.44        277.51         2.64 o                         
   3   9   0          7.68          8.40         0.49 o                         
   4   9   0         23.60         25.06         0.72 o                         
   5   9   0          1.41          0.61         0.36 o                         
   6   9   0          0.55          3.18         0.46 o                         
   7   9   0          7.83          7.12         0.69 o                         
   8   9   0          0.04          0.14         0.67 o                         
  -3  10   0          0.21          1.73         0.54 o                         
  -2  10   0         14.45         13.42         0.71 o                         
  -1  10   0         14.00         14.21         0.72 o                         
   0  10   0        603.46        628.22         5.07 o                         
   1  10   0         29.53         22.94         0.76 o                         
   2  10   0          5.29          9.18         0.53 o                         
   3  10   0          0.61          1.50         0.38 o                         
   4  10   0         81.67         80.45         1.26 o                         
   5  10   0         52.26         52.24         1.20 o                         
   6  10   0          2.18          1.81         0.43 o                         
   7  10   0          0.06         -0.40         0.41 o                         
  -3  11   0          0.88          1.76         0.57 o                         
  -2  11   0         40.72         38.43         1.09 o                         
  -1  11   0         43.30         41.03         1.02 o                         
   0  11   0        159.72        142.40         1.57 o                         
   1  11   0         51.96         39.82         1.55 o                         
   2  11   0        401.33        384.51         3.45 o                         
   3  11   0       1891.62       1958.40        13.93 o                         
   4  11   0          9.47          8.43         0.57 o                         
   5  11   0         47.41         50.72         1.16 o                         
   6  11   0          1.61          3.57         0.53 o                         
   7  11   0          2.51          1.54         0.59 o                         
  -2  12   0          0.12          0.81         0.46 o                         
  -1  12   0          0.20          0.34         0.41 o                         
   0  12   0          9.80          8.03         0.69 o                         
   1  12   0          0.11          1.39         0.42 o                         
   2  12   0          0.61          0.27         0.37 o                         
   3  12   0         63.52         64.71         1.19 o                         
   4  12   0          9.70         10.92         0.89 o                         
   5  12   0         39.67         39.69         1.18 o                         
   6  12   0          5.39          4.53         0.62 o                         
  -3  13   0          0.25          1.28         0.89 o                         
  -2  13   0          5.68          8.81         0.80 o                         
  -1  13   0         30.07         34.92         1.17 o                         
   0  13   0         60.12         56.77         1.34 o                         
   1  13   0         23.93         22.85         0.73 o                         
   2  13   0          9.22          6.04         0.56 o                         
   3  13   0          1.65          2.64         0.43 o                         
   4  13   0          5.12          6.23         0.59 o                         
   5  13   0          9.63         10.08         0.85 o                         
  -2  14   0          0.88          0.72         0.60 o                         
  -1  14   0          4.14          3.38         0.57 o                         
   0  14   0         12.91         13.23         0.96 o                         
   1  14   0          0.03          1.23         0.36 o                         
   2  14   0          9.60          7.60         0.56 o                         
   3  14   0          2.05          4.04         0.48 o                         
   4  14   0          8.17          7.90         0.58 o                         
   0  15   0         12.12         10.38         0.88 o                         
   1  15   0        101.13        116.74         1.94 o                         
   2  15   0          3.85          2.20         0.59 o                         
   3  15   0         22.72         25.03         0.95 o                         
  -4 -15   1         65.67         73.12         1.66 o                         
  -3 -15   1         11.68         10.82         0.82 o                         
  -2 -15   1          9.94         11.01         0.68 o                         
  -1 -15   1          0.40          0.16         0.38 o                         
   0 -15   1          0.84          3.19         1.05 o                         
  -5 -14   1          0.03         -0.01         0.51 o                         
  -4 -14   1          4.40          5.18         0.54 o                         
  -3 -14   1          0.29          0.30         0.37 o                         
  -2 -14   1          6.94          6.72         0.54 o                         
  -1 -14   1         26.69         23.47         0.91 o                         
   0 -14   1         34.68         45.14         1.31 o                         
   1 -14   1         18.35         27.22         1.25 o                         
   2 -14   1         19.65         20.73         1.42 o                         
  -5 -13   1          3.48          3.55         0.55 o                         
  -4 -13   1         32.50         30.18         0.93 o                         
  -3 -13   1         12.71         14.03         0.72 o                         
  -2 -13   1          7.80         10.51         0.60 o                         
  -1 -13   1          0.08         -0.29         0.33 o                         
   0 -13   1          6.43          7.97         0.55 o                         
   1 -13   1          5.39          5.99         0.65 o                         
   2 -13   1          4.50          4.02         0.71 o                         
   3 -13   1          0.18          0.94         0.75 o                         
  -6 -12   1         10.93         10.72         0.78 o                         
  -5 -12   1          0.55         -0.05         0.39 o                         
  -4 -12   1         43.32         42.11         1.01 o                         
  -3 -12   1         12.60         13.06         0.92 o                         
  -2 -12   1          0.16         -0.40         0.40 o                         
  -1 -12   1         12.22         18.83         1.13 o                         
   0 -12   1        103.87         98.48         1.37 o                         
   1 -12   1         22.45         19.25         0.93 o                         
   2 -12   1          1.06          1.16         0.47 o                         
   3 -12   1          9.33         12.69         1.13 o                         
  -7 -11   1          1.12          2.08         0.61 o                         
  -6 -11   1          8.99          7.49         0.60 o                         
  -5 -11   1          4.45          4.10         0.49 o                         
  -4 -11   1          0.42          0.93         0.41 o                         
  -3 -11   1         75.34         70.33         1.26 o                         
  -2 -11   1        791.64        830.40         6.49 o                         
  -1 -11   1          2.41          4.78         0.63 o                         
   0 -11   1         37.31         25.86         1.69 o                         
   1 -11   1         13.72         14.22         0.82 o                         
   2 -11   1          0.88          0.26         0.45 o                         
   3 -11   1         10.30         10.43         0.99 o                         
   4 -11   1          0.02          0.02         0.61 o                         
  -7 -10   1          6.22          7.72         0.99 o                         
  -6 -10   1          5.50          3.86         0.56 o                         
  -5 -10   1         22.35         25.42         0.89 o                         
  -4 -10   1         29.19         24.56         0.77 o                         
  -3 -10   1        173.09        175.75         2.03 o                         
  -2 -10   1        221.24        223.05         2.25 o                         
  -1 -10   1       2107.73       2084.99        15.29 o                         
   0 -10   1        210.11        192.07         2.13 o                         
   1 -10   1        495.87        518.56         5.07 o                         
   2 -10   1         18.35         24.37         0.85 o                         
   3 -10   1         24.62         20.93         1.00 o                         
   4 -10   1          0.29         -0.17         0.53 o                         
  -8  -9   1          0.86          0.41         0.81 o                         
  -7  -9   1          3.44          3.52         0.48 o                         
  -6  -9   1          0.37         -0.31         0.36 o                         
  -5  -9   1         18.80         17.15         0.69 o                         
  -4  -9   1          7.08          7.77         0.48 o                         
  -3  -9   1          2.42          1.81         0.32 o                         
  -2  -9   1          2.83          3.07         0.32 o                         
  -1  -9   1          4.37          3.98         0.36 o                         
   0  -9   1          0.29          0.99         0.27 o                         
   1  -9   1         34.01         35.17         0.90 o                         
   2  -9   1         52.30         54.86         1.04 o                         
   3  -9   1          1.67          1.45         0.41 o                         
   4  -9   1          6.62          8.02         1.05 o                         
  -8  -8   1          0.23          0.37         0.40 o                         
  -7  -8   1          1.11          0.90         0.38 o                         
  -6  -8   1         11.02          9.97         0.56 o                         
  -5  -8   1          6.82          7.95         0.54 o                         
  -4  -8   1         21.58         18.60         0.71 o                         
  -3  -8   1        236.27        231.91         2.27 o                         
  -2  -8   1        236.09        233.55         2.20 o                         
  -1  -8   1         24.17         20.34         0.59 o                         
   0  -8   1          0.30          0.36         0.21 o                         
   1  -8   1        260.24        269.56         2.29 o                         
   2  -8   1        246.98        261.60         3.66 o                         
   3  -8   1         17.80         21.16         0.88 o                         
   4  -8   1         13.49         13.53         0.81 o                         
   5  -8   1          1.01          0.84         1.90 o                         
  -8  -7   1          0.11          0.45         0.49 o                         
  -7  -7   1          0.39         -0.09         0.45 o                         
  -6  -7   1          0.00          0.20         0.35 o                         
  -5  -7   1          6.50          4.80         0.45 o                         
  -4  -7   1         70.94         71.99         1.06 o                         
  -3  -7   1         23.98         21.75         0.60 o                         
  -2  -7   1          0.81          1.19         0.26 o                         
  -1  -7   1          9.63         10.79         0.63 o                         
   0  -7   1        123.50        144.13         1.52 o                         
   1  -7   1        190.70        211.77         1.98 o                         
   2  -7   1        644.03        635.89         7.96 o                         
   3  -7   1          0.02         -0.29         0.29 o                         
   4  -7   1          0.40          0.66         0.36 o                         
   5  -7   1          0.89          1.26         0.56 o                         
  -8  -6   1          0.30          0.26         0.65 o                         
  -7  -6   1          6.35          7.56         0.56 o                         
  -6  -6   1         14.97         22.58         0.98 o                         
  -5  -6   1         68.91         55.87         1.04 o                         
  -4  -6   1         28.14         28.64         0.72 o                         
  -3  -6   1        594.13        545.16         4.91 o                         
  -2  -6   1       2647.49       2703.18        26.44 o                         
  -1  -6   1        587.91        672.41         5.21 o                         
   0  -6   1        792.84        797.32         6.89 o                         
   1  -6   1        109.04        102.72         1.05 o                         
   2  -6   1          8.73          6.79         0.43 o                         
   3  -6   1         46.61         35.32         0.73 o                         
   4  -6   1        141.97        132.58         1.83 o                         
   5  -6   1          2.26          3.83         0.45 o                         
   6  -6   1          2.72          3.02         0.65 o                         
  -8  -5   1          0.16          0.20         0.50 o                         
  -7  -5   1         11.07         14.54         0.66 o                         
  -6  -5   1         11.57         15.03         0.77 o                         
  -5  -5   1         68.90         66.66         1.08 o                         
  -4  -5   1         36.74         41.19         0.78 o                         
  -3  -5   1        368.17        391.70         3.35 o                         
  -2  -5   1         81.82         83.15         1.08 o                         
  -1  -5   1         77.19         80.35         0.92 o                         
   0  -5   1       2658.41       2577.92        31.99 o                         
   1  -5   1        244.12        254.05         2.03 o                         
   2  -5   1         13.46         14.24         0.46 o                         
   3  -5   1        226.58        238.63         2.36 o                         
   4  -5   1        194.21        208.00         2.17 o                         
   5  -5   1          0.67          0.26         0.35 o                         
   6  -5   1          3.16          1.81         0.50 o                         
  -8  -4   1          1.59          1.45         0.47 o                         
  -7  -4   1         10.72         10.52         0.62 o                         
  -6  -4   1          1.02          2.10         0.35 o                         
  -5  -4   1         17.02         13.23         0.63 o                         
  -4  -4   1        337.78        313.60         2.67 o                         
  -3  -4   1         98.62         77.94         0.98 o                         
  -1  -4   1        494.02        422.66         3.44 o                         
   0  -4   1       2195.70       2066.96        31.66 o                         
   1  -4   1        483.56        536.30         4.26 o                         
   2  -4   1        936.26        897.15         7.70 o                         
   3  -4   1          8.12          7.62         0.37 o                         
   4  -4   1          7.70         12.97         0.63 o                         
   5  -4   1          6.14          7.46         0.46 o                         
   6  -4   1          0.36          0.07         0.36 o                         
   7  -4   1          0.02          2.25         1.30 o                         
  -8  -3   1          0.14          0.08         0.65 o                         
  -7  -3   1          5.07          4.59         0.47 o                         
  -6  -3   1          0.14         -0.06         0.31 o                         
  -5  -3   1         57.96         56.85         1.04 o                         
  -4  -3   1        193.20        181.05         1.90 o                         
  -3  -3   1          9.13         10.50         0.37 o                         
  -2  -3   1        274.67        295.01         2.34 o                         
  -1  -3   1        518.09        501.61         4.11 o                         
   0  -3   1         11.06         10.84         0.23 o                         
   1  -3   1         26.66         34.45         0.48 o                         
   2  -3   1        497.32        453.67         3.15 o                         
   3  -3   1        728.80        690.91         7.42 o                         
   4  -3   1        295.78        309.32         2.65 o                         
   5  -3   1         19.05         20.10         0.77 o                         
   6  -3   1          5.37          4.27         0.46 o                         
   7  -3   1          2.04          2.43         0.64 o                         
  -8  -2   1          0.26         -0.09         0.54 o                         
  -7  -2   1          4.18          2.12         0.39 o                         
  -6  -2   1          0.95          1.05         0.31 o                         
  -5  -2   1          5.66          4.45         0.30 o                         
  -4  -2   1         60.89         60.21         0.85 o                         
  -3  -2   1        269.81        294.20         2.32 o                         
  -2  -2   1       1322.80       1178.52        15.15 o                         
   0  -2   1        260.99        265.37         2.14 o                         
   1  -2   1        652.36        649.88         6.37 o                         
   2  -2   1        409.66        424.86         2.95 o                         
   3  -2   1        634.31        659.36         4.33 o                         
   4  -2   1         33.50         37.91         0.54 o                         
   5  -2   1         24.32         26.25         0.55 o                         
   6  -2   1          7.57          4.96         0.50 o                         
   7  -2   1          0.47          0.13         0.41 o                         
   8  -2   1          0.38          0.04         0.45 o                         
  -8  -1   1          2.81          0.99         0.69 o                         
  -7  -1   1          0.41         -0.17         0.32 o                         
  -6  -1   1         29.17         33.29         0.77 o                         
  -5  -1   1         71.05         72.41         0.95 o                         
  -4  -1   1          7.45          9.62         0.38 o                         
  -3  -1   1          0.51          0.48         0.14 o                         
  -2  -1   1       1625.41        980.43        22.13 o                         
   1  -1   1        734.91        615.39         6.95 o                         
   2  -1   1       1246.15       1160.59        12.54 o                         
   3  -1   1        203.65        230.85         1.78 o                         
   4  -1   1          9.51          6.71         0.29 o                         
   5  -1   1         27.11         27.13         0.52 o                         
   6  -1   1          4.60          4.22         0.32 o                         
   7  -1   1          3.65          2.02         0.46 o                         
   8  -1   1          0.56          1.04         0.56 o                         
  -8   0   1          0.49          0.75         0.78 o                         
  -7   0   1          0.76          0.44         0.47 o                         
  -6   0   1         79.99         89.32         1.39 o                         
  -5   0   1          1.79          0.74         0.22 o                         
  -4   0   1        176.63        191.32         1.65 o                         
  -3   0   1       1436.38       1320.27        12.45 o                         
  -2   0   1         53.84         36.98         0.43 o                         
  -1   0   1         97.03         85.37         0.69 o                         
   1   0   1        120.37        101.13         0.78 o                         
   3   0   1          1.65          0.52         0.17 o                         
   4   0   1         11.90         11.54         0.39 o                         
   5   0   1         38.43         38.41         0.67 o                         
   6   0   1          0.74          0.19         0.28 o                         
   7   0   1          0.19         -0.30         0.30 o                         
   8   0   1          2.04          2.28         0.56 o                         
  -8   1   1          0.06          1.06         0.87 o                         
  -7   1   1          0.00          0.24         0.38 o                         
  -6   1   1         17.09         15.27         0.66 o                         
  -5   1   1         32.28         27.73         0.68 o                         
  -4   1   1         25.99         23.18         0.59 o                         
  -3   1   1       1088.99       1096.97         9.64 o                         
  -2   1   1        376.02        339.10         2.47 o                         
  -1   1   1       1130.92       1257.99        27.23 o                         
   1   1   1        577.57        609.53         7.70 o                         
   3   1   1         74.61        110.38         1.03 o                         
   4   1   1         52.86         57.39         0.75 o                         
   5   1   1          1.87          2.26         0.28 o                         
   6   1   1          0.72          0.91         0.29 o                         
   7   1   1          3.46          2.83         0.37 o                         
   8   1   1          4.97          6.61         0.46 o                         
  -8   2   1          0.19          2.04         0.90 o                         
  -7   2   1          2.84          4.19         0.47 o                         
  -6   2   1          4.88          5.25         0.44 o                         
  -5   2   1         35.27         26.84         0.74 o                         
  -4   2   1          3.91          5.18         0.31 o                         
  -3   2   1          9.59          5.37         0.32 o                         
  -2   2   1         36.51         32.39         0.49 o                         
  -1   2   1         10.76          9.35         0.57 o                         
   0   2   1         72.81         72.21         0.71 o                         
   1   2   1        210.61        211.06         1.71 o                         
   2   2   1        173.72        188.78         1.53 o                         
   3   2   1         60.54         71.18         0.80 o                         
   4   2   1        344.57        395.47         3.09 o                         
   5   2   1         27.37         22.35         0.75 o                         
   6   2   1          4.35          5.26         0.38 o                         
   7   2   1          1.47          1.30         0.42 o                         
   8   2   1          1.26          0.05         0.39 o                         
  -7   3   1          5.08          5.13         0.67 o                         
  -6   3   1          4.06          3.78         0.48 o                         
  -5   3   1         19.06         16.00         0.82 o                         
  -4   3   1          9.22          6.48         0.42 o                         
  -3   3   1        490.53        501.99         4.85 o                         
  -2   3   1        345.67        395.82         5.04 o                         
   2   3   1         21.08         24.64         0.44 o                         
   3   3   1        711.13        692.81         5.30 o                         
   4   3   1        343.49        333.06         2.61 o                         
   5   3   1          5.73          2.18         0.30 o                         
   6   3   1          0.89          0.58         0.31 o                         
   7   3   1         14.12         15.39         0.83 o                         
   8   3   1          0.01         -0.51         0.51 o                         
  -6   4   1          0.52          0.61         0.72 o                         
  -5   4   1          0.56          0.50         0.35 o                         
  -4   4   1          3.13          4.29         0.36 o                         
  -3   4   1          3.12          4.44         0.49 o                         
  -2   4   1        356.55        335.07         5.35 o                         
  -1   4   1        437.45        482.74        11.80 o                         
   0   4   1        218.81        210.72         1.69 o                         
   1   4   1        190.87        204.43         5.19 o                         
   2   4   1         58.49         38.73         0.61 o                         
   3   4   1        192.28        166.33         1.49 o                         
   4   4   1        744.33        739.04         5.48 o                         
   5   4   1         19.48         22.43         0.62 o                         
   6   4   1          2.43          0.92         0.32 o                         
   7   4   1          0.99          1.02         0.42 o                         
   8   4   1          0.85          0.29         0.41 o                         
  -6   5   1          4.43          4.46         0.68 o                         
  -5   5   1         29.97         29.23         0.89 o                         
  -4   5   1         43.94         38.96         0.87 o                         
  -3   5   1         11.58         10.65         0.45 o                         
  -2   5   1       3608.71       3653.38        80.01 o                         
  -1   5   1          0.63          2.15         0.35 o                         
   0   5   1          3.33          1.38         0.13 o                         
   1   5   1        513.11        602.62         5.15 o                         
   2   5   1       3401.78       3272.32        83.78 o                         
   3   5   1        515.79        507.76         4.11 o                         
   4   5   1         45.80         49.80         0.84 o                         
   5   5   1         42.69         38.28         0.82 o                         
   6   5   1          9.60         11.67         0.56 o                         
   7   5   1         13.81          8.42         0.83 o                         
   8   5   1          1.96          2.24         0.46 o                         
  -5   6   1          2.47          2.61         0.45 o                         
  -4   6   1         13.20         14.63         0.85 o                         
  -3   6   1          0.48          0.24         0.23 o                         
  -2   6   1        715.27        758.71         9.66 o                         
  -1   6   1        222.57        208.45         3.02 o                         
   0   6   1        213.84        258.33         2.14 o                         
   1   6   1         78.38         94.39         1.08 o                         
   2   6   1        332.69        302.63         2.81 o                         
   3   6   1        458.02        433.44         3.46 o                         
   4   6   1        111.74        121.45         1.55 o                         
   5   6   1         78.59         93.79         1.27 o                         
   6   6   1         73.11         74.24         1.26 o                         
   7   6   1         13.01         10.70         0.61 o                         
   8   6   1          0.11          0.65         0.43 o                         
  -5   7   1          1.12          0.32         0.55 o                         
  -4   7   1          0.16         -0.17         0.34 o                         
  -3   7   1         14.52         16.77         1.04 o                         
  -2   7   1        176.24        168.23         2.65 o                         
  -1   7   1         23.25         20.80         0.59 o                         
   0   7   1       1552.30       1617.53        12.39 o                         
   1   7   1         90.63        104.88         1.60 o                         
   2   7   1          0.07          0.11         0.19 o                         
   3   7   1        119.21        109.37         1.32 o                         
   4   7   1         61.37         70.48         1.08 o                         
   5   7   1        115.21        127.14         1.64 o                         
   6   7   1          6.99          4.94         0.47 o                         
   7   7   1          4.20          3.44         0.51 o                         
   8   7   1          1.19          0.96         0.47 o                         
  -4   8   1          6.90          6.14         1.88 o                         
  -3   8   1         24.28         20.52         1.12 o                         
  -2   8   1         29.38         32.10         0.88 o                         
  -1   8   1          2.85          2.79         0.33 o                         
   0   8   1        387.12        379.91         3.36 o                         
   1   8   1        701.06        718.26         5.59 o                         
   2   8   1          7.41          7.08         0.38 o                         
   3   8   1          0.02         -0.26         0.26 o                         
   4   8   1        147.50        148.86         1.67 o                         
   5   8   1         40.42         44.44         0.94 o                         
   6   8   1         10.77          6.25         0.60 o                         
   7   8   1          2.40          0.56         0.47 o                         
   8   8   1          0.05          0.09         0.75 o                         
  -4   9   1         19.01         22.65         0.95 o                         
  -3   9   1         19.20         16.76         0.89 o                         
  -2   9   1          9.22         11.04         0.67 o                         
  -1   9   1        143.26        137.29         1.82 o                         
   0   9   1        205.81        208.86         2.69 o                         
   1   9   1        103.67        113.83         1.36 o                         
   2   9   1          0.69          0.35         0.27 o                         
   3   9   1        215.69        213.94         2.23 o                         
   4   9   1         20.43         17.94         0.69 o                         
   5   9   1          0.56          0.48         0.37 o                         
   6   9   1          0.28          0.38         0.38 o                         
   7   9   1          1.86          1.59         0.49 o                         
   8   9   1          0.46          0.17         0.66 o                         
  -3  10   1         13.82         11.40         1.16 o                         
  -2  10   1          3.53          3.81         0.56 o                         
  -1  10   1         40.91         34.89         0.90 o                         
   0  10   1         22.11         20.71         0.98 o                         
   1  10   1       1421.68       1469.75        12.47 o                         
   2  10   1       1027.55        962.85         8.09 o                         
   3  10   1        654.09        662.78         5.64 o                         
   4  10   1         92.26         89.18         1.39 o                         
   5  10   1         12.51         17.24         0.89 o                         
   6  10   1          8.17          5.44         0.70 o                         
   7  10   1          6.18          8.29         0.74 o                         
  -3  11   1         30.28         31.95         1.95 o                         
  -2  11   1         11.34         10.08         1.22 o                         
  -1  11   1          5.24          3.68         0.48 o                         
   0  11   1          1.48          0.33         0.39 o                         
   1  11   1          0.02         -0.39         0.39 o                         
   2  11   1         56.30         51.51         1.43 o                         
   3  11   1         79.43         85.97         1.40 o                         
   4  11   1        341.71        360.56         3.26 o                         
   5  11   1         17.52         19.00         0.91 o                         
   6  11   1          4.13          4.48         0.67 o                         
   7  11   1          0.17         -0.62         0.62 o                         
  -1  12   1         54.68         58.92         1.19 o                         
   0  12   1         30.55         36.31         1.06 o                         
   1  12   1          0.85         -0.41         0.41 o                         
   2  12   1        412.40        410.59         3.79 o                         
   3  12   1          0.61          3.55         0.46 o                         
   4  12   1         30.99         28.06         0.88 o                         
   5  12   1         35.24         30.89         1.14 o                         
   6  12   1          8.23         10.91         0.88 o                         
   7  12   1          0.06         -0.62         0.62 o                         
  -3  13   1          3.37          4.93         1.87 o                         
  -1  13   1         12.13         13.36         0.89 o                         
   0  13   1          1.03          0.65         0.44 o                         
   1  13   1          0.51         -0.28         0.28 o                         
   2  13   1          2.31          2.33         0.41 o                         
   3  13   1          9.81          8.02         0.55 o                         
   4  13   1         36.49         36.01         1.01 o                         
   5  13   1         14.05         16.28         0.82 o                         
  -2  14   1          6.92          2.21         1.63 o                         
  -1  14   1          1.98          2.97         0.68 o                         
   0  14   1         48.44         48.07         1.45 o                         
   2  14   1        147.38        154.98         2.22 o                         
   3  14   1         10.94          9.74         0.65 o                         
   4  14   1          9.77          8.13         0.61 o                         
   5  14   1          3.68         10.17         4.16 o                         
   0  15   1          1.65          1.49         0.57 o                         
   1  15   1          1.64          3.78         0.68 o                         
   3  15   1         15.43         15.20         0.96 o                         
  -4 -15   2         24.19         27.31         1.23 o                         
  -3 -15   2          0.60          3.04         0.62 o                         
  -2 -15   2          1.37          1.53         0.48 o                         
  -1 -15   2          1.19          1.99         0.57 o                         
   0 -15   2          3.83          3.14         0.86 o                         
  -5 -14   2          4.06          6.73         0.92 o                         
  -4 -14   2          0.19         -0.32         0.41 o                         
  -3 -14   2          6.66          4.96         0.57 o                         
  -2 -14   2          2.14          3.54         0.48 o                         
  -1 -14   2         34.61         27.93         1.34 o                         
   0 -14   2          3.39          2.02         0.39 o                         
   1 -14   2          0.77          2.52         0.61 o                         
   2 -14   2          5.05         10.08         1.02 o                         
  -6 -13   2          0.01         -0.51         0.60 o                         
  -5 -13   2          0.05         -0.11         0.45 o                         
  -4 -13   2          2.72          1.65         0.43 o                         
  -3 -13   2          8.23          7.69         0.56 o                         
  -2 -13   2          0.23          0.16         0.40 o                         
  -1 -13   2          5.84          5.86         0.63 o                         
   0 -13   2         22.47         20.85         0.87 o                         
   1 -13   2          1.27          1.83         0.55 o                         
   2 -13   2         11.21         14.27         0.93 o                         
   3 -13   2          0.02          3.60         0.88 o                         
  -6 -12   2          0.22         -0.28         0.52 o                         
  -5 -12   2          0.97          0.80         0.41 o                         
  -4 -12   2          0.83          0.64         0.37 o                         
  -3 -12   2        118.79        119.55         1.63 o                         
  -2 -12   2        239.72        211.86         2.38 o                         
  -1 -12   2         19.35         13.12         0.69 o                         
   0 -12   2          1.04         -0.12         0.35 o                         
   1 -12   2          9.01          5.89         0.68 o                         
   2 -12   2         12.39         11.79         0.80 o                         
   3 -12   2          0.66          1.70         0.50 o                         
  -7 -11   2          0.72          0.20         0.54 o                         
  -6 -11   2          4.96          2.22         0.49 o                         
  -5 -11   2          2.40          2.63         0.46 o                         
  -4 -11   2         18.32         21.43         1.15 o                         
  -3 -11   2         82.91         85.37         1.31 o                         
  -2 -11   2         67.98         61.83         1.64 o                         
  -1 -11   2       1827.20       1896.37        14.94 o                         
   0 -11   2        568.85        528.21         4.56 o                         
   1 -11   2          0.01         -0.33         0.33 o                         
   2 -11   2         49.92         50.62         1.24 o                         
   3 -11   2          0.05         -0.21         0.45 o                         
   4 -11   2          6.58          6.03         0.79 o                         
  -7 -10   2          0.66          1.34         0.51 o                         
  -6 -10   2          1.73          3.38         0.48 o                         
  -5 -10   2          5.04          6.09         0.52 o                         
  -4 -10   2         46.82         48.75         1.00 o                         
  -3 -10   2         26.18         25.25         0.81 o                         
  -2 -10   2        149.56        134.31         1.74 o                         
  -1 -10   2         44.44         52.32         1.31 o                         
   0 -10   2        589.22        610.32         5.33 o                         
   1 -10   2         19.82         17.98         0.85 o                         
   2 -10   2         59.80         66.26         1.36 o                         
   3 -10   2         15.80         15.42         1.19 o                         
   4 -10   2          0.06          0.78         0.48 o                         
   5 -10   2          1.74          1.93         1.03 o                         
  -7  -9   2          6.92          5.61         1.02 o                         
  -6  -9   2          4.18          5.52         0.50 o                         
  -5  -9   2         50.07         40.61         0.94 o                         
  -4  -9   2         27.16         32.43         0.80 o                         
  -3  -9   2          0.53         -0.08         0.27 o                         
  -2  -9   2        148.51        149.23         1.66 o                         
  -1  -9   2         70.08         76.23         1.13 o                         
   0  -9   2        342.05        329.90         2.99 o                         
   1  -9   2        552.59        522.04         4.32 o                         
   2  -9   2          3.03          3.32         0.45 o                         
   3  -9   2        106.63        120.68         1.62 o                         
   4  -9   2          0.01          0.19         0.42 o                         
   5  -9   2          1.47          1.13         0.68 o                         
  -8  -8   2          2.68          4.53         0.86 o                         
  -7  -8   2          4.09          4.31         0.47 o                         
  -6  -8   2          5.66          4.16         0.57 o                         
  -5  -8   2          7.54          6.14         0.46 o                         
  -4  -8   2          5.38          6.56         0.48 o                         
  -3  -8   2         14.99         17.40         0.61 o                         
  -2  -8   2         18.97         19.12         0.65 o                         
  -1  -8   2         72.11         72.32         1.03 o                         
   0  -8   2          9.53          9.56         0.65 o                         
   1  -8   2         77.92         76.58         1.00 o                         
   2  -8   2         83.24         88.95         1.32 o                         
   3  -8   2          7.76          5.28         0.47 o                         
   4  -8   2          0.40          1.51         0.46 o                         
   5  -8   2          0.01         -0.07         0.41 o                         
  -8  -7   2          4.64          7.93         1.00 o                         
  -7  -7   2          1.53          0.35         0.49 o                         
  -6  -7   2          2.76          1.14         0.43 o                         
  -5  -7   2         26.60         24.50         0.74 o                         
  -4  -7   2         17.96         16.07         0.60 o                         
  -3  -7   2         95.20        112.01         1.33 o                         
  -2  -7   2       1178.21       1360.74        10.99 o                         
  -1  -7   2       1449.96       1293.99        12.29 o                         
   0  -7   2          9.69          5.72         0.33 o                         
   1  -7   2          6.34          8.17         0.65 o                         
   2  -7   2         23.52         32.17         0.54 o                         
   3  -7   2         90.37         86.05         1.33 o                         
   4  -7   2         58.18         62.63         1.11 o                         
   5  -7   2          0.02          0.36         0.38 o                         
  -8  -6   2          0.02          0.93         0.60 o                         
  -7  -6   2          2.33          0.75         0.42 o                         
  -6  -6   2          5.76          4.62         0.45 o                         
  -5  -6   2         21.01         16.18         0.86 o                         
  -4  -6   2        372.73        411.18         3.29 o                         
  -3  -6   2        586.16        671.25         5.38 o                         
  -2  -6   2         60.51         79.32         1.05 o                         
  -1  -6   2         21.61         18.77         0.51 o                         
   0  -6   2         40.07         44.07         0.65 o                         
   1  -6   2          7.69          7.24         0.32 o                         
   2  -6   2        206.74        198.64         1.75 o                         
   3  -6   2        436.43        452.26         4.10 o                         
   4  -6   2         10.95         12.10         0.60 o                         
   5  -6   2          6.34          3.30         0.46 o                         
   6  -6   2          3.40          2.86         0.69 o                         
  -8  -5   2          1.61          0.10         0.62 o                         
  -7  -5   2          3.70          1.28         0.44 o                         
  -6  -5   2         66.52         67.24         1.23 o                         
  -5  -5   2         56.52         75.77         1.10 o                         
  -4  -5   2          1.05          0.49         0.23 o                         
  -3  -5   2       3476.41       3555.13        76.52 o                         
  -2  -5   2       2015.00       2105.44        17.33 o                         
  -1  -5   2       5400.81       5267.73       112.15 o                         
   0  -5   2         88.76         86.01         0.94 o                         
   1  -5   2       3455.29       3259.31       102.54 o                         
   2  -5   2        465.85        488.88         3.65 o                         
   3  -5   2         19.00         15.77         0.55 o                         
   4  -5   2        139.02        125.68         1.52 o                         
   5  -5   2          1.38          1.21         0.38 o                         
   6  -5   2         18.46         15.15         0.73 o                         
  -8  -4   2          0.04         -0.17         0.46 o                         
  -7  -4   2          5.01          6.68         0.55 o                         
  -6  -4   2          4.33          8.45         0.50 o                         
  -5  -4   2         32.73         28.53         0.74 o                         
  -4  -4   2          0.89          2.15         0.28 o                         
  -3  -4   2        131.82        167.50         1.52 o                         
  -2  -4   2          5.44          7.97         0.32 o                         
  -1  -4   2         64.95         62.28         0.89 o                         
   0  -4   2        340.87        305.35         3.29 o                         
   1  -4   2        104.50         94.83         0.97 o                         
   2  -4   2        117.80        115.35         1.11 o                         
   3  -4   2         83.71         76.18         0.82 o                         
   4  -4   2         27.81         27.55         1.11 o                         
   5  -4   2         14.14         17.58         0.70 o                         
   6  -4   2         18.72         19.04         0.93 o                         
   7  -4   2          0.64          3.18         1.30 o                         
  -8  -3   2          4.71          6.22         0.59 o                         
  -7  -3   2         67.38         75.61         1.19 o                         
  -6  -3   2         31.90         37.93         0.97 o                         
  -5  -3   2         13.41         14.68         0.59 o                         
  -4  -3   2        130.85        134.83         1.39 o                         
  -3  -3   2        616.62        626.52         5.22 o                         
  -2  -3   2         88.99         70.29         0.77 o                         
  -1  -3   2       1672.59       1922.64        29.76 o                         
   0  -3   2        214.00        198.45         1.70 o                         
   1  -3   2         47.10         32.69         0.45 o                         
   2  -3   2          8.72          7.60         0.44 o                         
   3  -3   2        466.90        429.39         3.25 o                         
   4  -3   2        284.59        251.56         2.03 o                         
   5  -3   2          0.01          0.37         0.24 o                         
   6  -3   2          1.56          2.26         0.44 o                         
   7  -3   2          0.58          0.49         0.43 o                         
  -8  -2   2          4.68          6.05         0.81 o                         
  -7  -2   2          2.43          3.04         0.39 o                         
  -6  -2   2          8.87         10.00         0.51 o                         
  -5  -2   2          0.00         -0.23         0.23 o                         
  -4  -2   2         91.53         92.50         1.14 o                         
  -3  -2   2          0.43          0.69         0.17 o                         
  -2  -2   2         94.50         94.93         1.04 o                         
  -1  -2   2        726.33        776.50         8.77 o                         
   1  -2   2          6.17         21.46         0.38 o                         
   2  -2   2       1268.01       1265.61        13.90 o                         
   3  -2   2        144.23        140.20         1.25 o                         
   4  -2   2        127.31        144.20         1.35 o                         
   5  -2   2         20.58         18.43         0.56 o                         
   6  -2   2          0.65          0.68         0.25 o                         
   7  -2   2          0.13          0.02         0.44 o                         
   8  -2   2          0.27         -0.30         0.51 o                         
  -8  -1   2          0.01          0.25         0.59 o                         
  -7  -1   2         13.77         10.79         0.74 o                         
  -6  -1   2         40.33         34.92         0.69 o                         
  -5  -1   2         95.28         81.76         1.14 o                         
  -4  -1   2        410.71        371.66         3.03 o                         
  -3  -1   2         73.99         71.22         0.83 o                         
  -2  -1   2         52.06         43.17         0.50 o                         
   2  -1   2        117.09         98.67         1.95 o                         
   3  -1   2         55.43         49.04         0.59 o                         
   4  -1   2        302.30        284.36         2.17 o                         
   5  -1   2          4.79          9.20         0.40 o                         
   6  -1   2          0.03          0.23         0.33 o                         
   7  -1   2          3.64          3.66         0.37 o                         
   8  -1   2          0.10         -0.45         0.51 o                         
  -8   0   2          0.78          0.98         0.94 o                         
  -7   0   2          6.10          6.62         0.66 o                         
  -6   0   2         11.00          9.49         0.61 o                         
  -5   0   2        119.55        118.10         1.56 o                         
  -4   0   2        121.93        126.84         1.52 o                         
  -3   0   2          1.94          3.82         0.27 o                         
  -2   0   2        797.18        872.55         9.34 o                         
  -1   0   2          0.33          2.19         0.10 o                         
   1   0   2         89.35        120.41         1.03 o                         
   3   0   2         84.40         89.49         0.91 o                         
   4   0   2        293.52        312.48         2.35 o                         
   5   0   2          0.03          0.32         0.27 o                         
   6   0   2          0.02         -0.05         0.28 o                         
   7   0   2          7.25          6.97         0.44 o                         
   8   0   2          0.65         -0.10         0.36 o                         
  -8   1   2          0.00          0.23         0.94 o                         
  -7   1   2          5.66          3.65         0.53 o                         
  -6   1   2         29.60         27.79         0.84 o                         
  -5   1   2          9.23          9.78         0.50 o                         
  -4   1   2        106.20        118.47         1.19 o                         
  -3   1   2        644.91        696.21         5.21 o                         
  -2   1   2        170.85        162.09         1.78 o                         
  -1   1   2       1103.76       1130.18        17.23 o                         
   0   1   2        748.52        756.18        16.07 o                         
   1   1   2        220.98        272.62         1.89 o                         
   3   1   2        287.46        292.89         2.44 o                         
   4   1   2        171.41        201.13         1.81 o                         
   5   1   2          3.95          7.88         0.40 o                         
   6   1   2          0.33          0.30         0.29 o                         
   7   1   2         10.48         11.22         0.57 o                         
   8   1   2          0.67          1.01         0.39 o                         
  -7   2   2          8.88          8.65         1.10 o                         
  -6   2   2          9.48          9.32         0.57 o                         
  -5   2   2         61.42         61.96         0.98 o                         
  -4   2   2          1.55          2.61         0.35 o                         
  -3   2   2          2.88          1.81         0.32 o                         
  -2   2   2       3377.82       3314.82        71.27 o                         
  -1   2   2        155.06        152.41         2.22 o                         
   3   2   2        167.60        158.61         1.52 o                         
   4   2   2         84.36        101.81         1.28 o                         
   5   2   2         20.47         27.42         0.62 o                         
   6   2   2         10.34         11.86         0.52 o                         
   7   2   2          1.45          0.18         0.40 o                         
   8   2   2          0.17         -0.09         0.39 o                         
  -6   3   2          2.55          2.88         0.52 o                         
  -5   3   2          9.46          9.90         0.68 o                         
  -4   3   2          0.48          0.92         0.26 o                         
  -3   3   2        139.26        157.48         1.94 o                         
  -2   3   2        131.02        118.60         2.45 o                         
  -1   3   2        587.74        549.60         9.23 o                         
   0   3   2       1772.51       1735.98        36.77 o                         
   1   3   2       1292.54       1331.50        20.37 o                         
   2   3   2          0.12          0.92         0.18 o                         
   3   3   2        323.48        308.73         2.47 o                         
   4   3   2       1063.14       1040.33         7.07 o                         
   5   3   2          1.92          0.97         0.29 o                         
   6   3   2          0.21          0.90         0.32 o                         
   7   3   2          0.96         -0.14         0.34 o                         
   8   3   2          0.14          0.06         0.41 o                         
  -6   4   2          1.98          2.63         0.90 o                         
  -5   4   2          0.13          0.65         0.39 o                         
  -4   4   2        140.78        150.72         3.04 o                         
  -3   4   2        556.73        502.58        21.66 o                         
  -2   4   2         40.74         51.68         2.03 o                         
  -1   4   2        828.62        873.62        14.28 o                         
   1   4   2       1918.94       1830.58        22.79 o                         
   2   4   2        415.63        442.35         3.80 o                         
   3   4   2         37.26         36.01         0.60 o                         
   4   4   2          0.06          0.06         0.27 o                         
   5   4   2         15.49         13.93         0.86 o                         
   6   4   2         73.57         86.39         1.20 o                         
   7   4   2         10.96         16.90         1.06 o                         
   8   4   2          0.39          0.12         0.42 o                         
  -6   5   2          0.43          0.22         0.68 o                         
  -5   5   2          5.00          6.99         0.71 o                         
  -4   5   2         16.69         19.22         1.25 o                         
  -3   5   2         39.58         41.60         2.02 o                         
  -2   5   2        119.51        107.94         2.77 o                         
  -1   5   2       1474.80       1563.99        34.77 o                         
   0   5   2         91.96         96.48         1.11 o                         
   1   5   2        219.37        240.09         2.13 o                         
   2   5   2        302.77        297.96         2.58 o                         
   3   5   2        322.12        285.73         2.29 o                         
   4   5   2         31.58         34.81         0.68 o                         
   5   5   2        140.38        142.46         1.71 o                         
   6   5   2        171.06        161.60         1.77 o                         
   7   5   2          9.83          7.85         0.53 o                         
   8   5   2          0.13          0.06         0.43 o                         
  -5   6   2         14.12         10.80         0.74 o                         
  -4   6   2         12.61         12.22         0.90 o                         
  -3   6   2         35.43         34.21         0.92 o                         
  -2   6   2         20.42         14.15         1.88 o                         
  -1   6   2          3.18          4.42         0.53 o                         
   0   6   2       4880.36       5182.65       109.36 o                         
   1   6   2       2292.29       2591.11        29.95 o                         
   2   6   2         53.81         67.69         0.92 o                         
   3   6   2        107.36        102.43         1.13 o                         
   4   6   2        367.76        343.85         2.92 o                         
   5   6   2         10.06         13.53         0.57 o                         
   6   6   2         33.26         34.08         0.84 o                         
   7   6   2          1.38          0.91         0.40 o                         
   8   6   2          1.54          1.29         0.45 o                         
  -5   7   2          1.26          2.37         0.67 o                         
  -4   7   2          3.18          5.01         0.76 o                         
  -3   7   2         11.04          8.90         0.52 o                         
  -2   7   2          1.90          1.71         0.27 o                         
  -1   7   2         33.07         30.69         0.78 o                         
   0   7   2          0.07         -0.21         0.21 o                         
   1   7   2         98.93        108.35         1.64 o                         
   2   7   2        439.61        492.79         3.82 o                         
   3   7   2          1.04          0.67         0.25 o                         
   4   7   2          2.99          3.71         0.37 o                         
   5   7   2          5.72          7.18         0.48 o                         
   6   7   2         31.62         40.53         0.94 o                         
   7   7   2          6.28          4.76         0.49 o                         
   8   7   2          0.33          0.58         0.51 o                         
  -4   8   2          8.73          8.32         0.99 o                         
  -3   8   2          0.55          0.87         0.33 o                         
  -2   8   2         45.65         41.04         0.93 o                         
  -1   8   2        184.48        173.23         2.72 o                         
   0   8   2        161.30        172.76         1.87 o                         
   1   8   2       1054.09        989.56         7.86 o                         
   2   8   2        663.57        663.51         5.02 o                         
   3   8   2         10.79         10.62         0.48 o                         
   4   8   2         10.43         11.25         0.54 o                         
   5   8   2          0.54          0.88         0.34 o                         
   6   8   2         45.82         48.47         1.12 o                         
   7   8   2          4.29          3.28         0.48 o                         
   8   8   2          2.06          3.37         0.74 o                         
  -4   9   2          2.63          1.79         1.90 o                         
  -3   9   2         30.02         30.95         0.92 o                         
  -2   9   2         61.22         52.45         1.16 o                         
  -1   9   2          9.99          8.70         0.64 o                         
   0   9   2          9.35          6.32         0.45 o                         
   1   9   2        121.25        123.62         1.47 o                         
   2   9   2          9.28         11.02         0.66 o                         
   3   9   2         63.94         64.14         1.06 o                         
   4   9   2         10.86         11.36         0.60 o                         
   5   9   2         29.68         32.43         1.01 o                         
   6   9   2          3.71          4.44         0.48 o                         
   7   9   2          0.11         -0.20         0.46 o                         
   8   9   2          0.49         -0.18         0.49 o                         
  -5  10   2          5.88          5.10         3.06 o                         
  -3  10   2         54.05         58.45         1.41 o                         
  -2  10   2         87.93         97.10         2.08 o                         
  -1  10   2          6.61          8.83         1.10 o                         
   0  10   2        316.01        279.97         3.09 o                         
   1  10   2         66.18         66.89         1.28 o                         
   2  10   2        752.32        764.87         6.59 o                         
   3  10   2         51.99         55.18         1.27 o                         
   4  10   2        301.12        320.99         3.04 o                         
   5  10   2         49.23         49.74         1.13 o                         
   6  10   2         30.76         31.19         0.99 o                         
   7  10   2          8.20          9.13         0.70 o                         
  -2  11   2         25.40         29.29         1.52 o                         
  -1  11   2          0.68         -0.50         0.50 o                         
   0  11   2         43.65         38.55         0.98 o                         
   1  11   2          9.22          9.49         0.43 o                         
   2  11   2         19.23         20.12         0.66 o                         
   3  11   2        161.99        148.22         1.80 o                         
   4  11   2          4.96          4.48         0.60 o                         
   5  11   2        353.19        365.82         3.55 o                         
   6  11   2         30.13         25.41         1.03 o                         
   7  11   2          1.03          1.60         0.91 o                         
  -1  12   2         37.00         27.86         1.13 o                         
   0  12   2         82.11         81.80         1.61 o                         
   1  12   2         25.90         24.61         0.68 o                         
   2  12   2          2.94          1.13         0.36 o                         
   3  12   2          9.52         10.01         0.63 o                         
   4  12   2         65.83         61.08         1.23 o                         
   5  12   2         43.81         49.81         1.25 o                         
   6  12   2          6.97          8.18         0.67 o                         
   0  13   2          7.48         10.83         0.70 o                         
   1  13   2         35.85         38.50         1.07 o                         
   2  13   2         16.13         12.68         0.58 o                         
   3  13   2          7.77          6.64         0.49 o                         
   4  13   2          7.97          7.82         0.71 o                         
   5  13   2          1.53          2.35         0.81 o                         
   6  13   2         19.72         20.90         1.11 o                         
  -1  14   2          1.61          2.23         0.57 o                         
   2  14   2          3.63          4.53         1.65 o                         
   3  14   2          0.74          1.32         0.41 o                         
   4  14   2         23.47         24.17         0.90 o                         
   0  15   2          0.01          0.50         0.57 o                         
   1  15   2         16.27         15.07         1.00 o                         
   2  15   2         41.47         36.13         1.16 o                         
   3  15   2         53.99         70.40         1.39 o                         
  -3 -15   3         16.46         23.34         1.21 o                         
  -2 -15   3        145.87        150.79         2.33 o                         
  -1 -15   3          2.35          3.93         0.65 o                         
   0 -15   3         24.60         29.11         1.49 o                         
  -5 -14   3          5.57          3.82         0.66 o                         
  -4 -14   3          2.36          3.14         0.56 o                         
  -3 -14   3          0.02         -0.39         0.39 o                         
  -2 -14   3          3.51          3.47         0.62 o                         
  -1 -14   3          0.04          0.43         0.43 o                         
   0 -14   3          0.20          0.68         0.41 o                         
   1 -14   3          1.91          3.19         0.67 o                         
  -5 -13   3          5.79          3.52         0.65 o                         
  -4 -13   3         20.73         20.11         1.11 o                         
  -3 -13   3          1.30          0.89         0.44 o                         
  -2 -13   3         84.43         84.13         1.48 o                         
  -1 -13   3          3.49          4.32         0.51 o                         
   0 -13   3          0.94          1.68         0.43 o                         
   1 -13   3         12.84         12.14         0.99 o                         
   2 -13   3          4.21          4.25         0.68 o                         
   3 -13   3          1.06          4.63         0.87 o                         
  -6 -12   3          4.31          3.22         0.62 o                         
  -5 -12   3          5.32          5.13         0.55 o                         
  -4 -12   3          4.01          3.92         0.55 o                         
  -3 -12   3          3.66          3.46         0.45 o                         
  -2 -12   3         15.86         18.12         0.90 o                         
  -1 -12   3        252.61        244.60         2.85 o                         
   0 -12   3         19.05         22.77         1.30 o                         
   1 -12   3          0.08         -0.67         0.67 o                         
   2 -12   3          0.21         -0.52         0.52 o                         
   3 -12   3          0.08          0.48         0.57 o                         
  -7 -11   3          3.44          1.75         0.75 o                         
  -6 -11   3          1.29          0.77         0.67 o                         
  -5 -11   3         23.60         30.26         1.20 o                         
  -4 -11   3         73.60         64.78         1.25 o                         
  -3 -11   3          3.73          4.02         0.43 o                         
  -2 -11   3         22.44         23.92         0.81 o                         
  -1 -11   3         20.59         16.70         0.85 o                         
   0 -11   3         69.35         90.33         1.36 o                         
   1 -11   3        146.03        171.19         2.06 o                         
   2 -11   3         82.67         63.48         1.40 o                         
   3 -11   3          8.30          8.33         1.01 o                         
   4 -11   3          1.81          3.01         0.83 o                         
  -7 -10   3          0.10         -0.22         0.43 o                         
  -6 -10   3          3.93          4.74         0.57 o                         
  -5 -10   3         42.27         43.92         1.03 o                         
  -4 -10   3         28.26         27.24         0.81 o                         
  -3 -10   3         18.99         21.21         0.82 o                         
  -2 -10   3          0.02         -0.05         0.32 o                         
  -1 -10   3        237.92        243.71         2.61 o                         
   0 -10   3          0.21          2.13         0.39 o                         
   1 -10   3       1237.31       1241.99         9.50 o                         
   2 -10   3         14.72         13.00         0.64 o                         
   3 -10   3         24.68         20.76         1.02 o                         
   4 -10   3         10.17         15.13         0.81 o                         
   5 -10   3          1.73          1.08         0.85 o                         
  -7  -9   3          1.38          1.87         0.81 o                         
  -6  -9   3          0.79          1.41         0.54 o                         
  -5  -9   3         31.15         28.80         0.88 o                         
  -4  -9   3         10.35          7.20         0.48 o                         
  -3  -9   3        206.33        200.72         2.10 o                         
  -2  -9   3         45.92         33.53         0.78 o                         
  -1  -9   3         43.93         41.38         0.90 o                         
   0  -9   3         22.51         23.07         0.64 o                         
   1  -9   3        172.29        152.00         1.65 o                         
   2  -9   3        154.52        171.73         1.74 o                         
   3  -9   3         47.56         48.14         1.25 o                         
   4  -9   3          7.02          7.02         0.57 o                         
   5  -9   3          0.28          0.36         0.49 o                         
  -7  -8   3          2.89          3.24         0.67 o                         
  -6  -8   3          5.36          3.30         0.42 o                         
  -5  -8   3          9.34          9.79         0.57 o                         
  -4  -8   3         62.95         62.65         1.04 o                         
  -3  -8   3         96.55         91.56         1.23 o                         
  -2  -8   3          2.89          3.41         0.35 o                         
  -1  -8   3         31.94         35.83         0.69 o                         
   0  -8   3        315.57        318.59         2.77 o                         
   1  -8   3         25.06         21.50         0.56 o                         
   2  -8   3          5.04          6.28         0.46 o                         
   3  -8   3          0.35          1.46         0.43 o                         
   4  -8   3          1.96          3.48         0.52 o                         
   5  -8   3          7.15          8.48         0.71 o                         
   6  -8   3          1.76          2.07         0.98 o                         
  -8  -7   3          5.70          6.07         0.64 o                         
  -7  -7   3          1.56          2.50         0.50 o                         
  -6  -7   3          9.82         16.18         0.87 o                         
  -5  -7   3         22.81         17.31         0.93 o                         
  -4  -7   3         71.90         77.11         1.12 o                         
  -3  -7   3        281.13        296.54         2.67 o                         
  -2  -7   3        299.88        346.30         3.18 o                         
  -1  -7   3        408.19        454.03         3.83 o                         
   0  -7   3        379.42        395.20         3.30 o                         
   1  -7   3         15.37         15.53         0.47 o                         
   2  -7   3          3.82          3.99         0.31 o                         
   3  -7   3         22.41         20.04         0.61 o                         
   4  -7   3         24.59         25.83         1.37 o                         
   5  -7   3          0.36         -0.03         0.41 o                         
   6  -7   3          0.15          0.38         0.60 o                         
  -8  -6   3          0.88          1.41         0.53 o                         
  -7  -6   3          0.59          0.05         0.44 o                         
  -6  -6   3         11.08         14.76         0.68 o                         
  -5  -6   3         49.95         48.72         0.87 o                         
  -4  -6   3         78.65         80.47         1.07 o                         
  -3  -6   3        267.93        310.56         2.72 o                         
  -2  -6   3        136.65        163.97         1.78 o                         
  -1  -6   3        104.78         87.60         1.06 o                         
   0  -6   3       3620.96       3705.56        64.16 o                         
   1  -6   3          1.49          1.75         0.22 o                         
   2  -6   3         70.98         69.23         1.01 o                         
   3  -6   3         78.46         82.50         0.96 o                         
   4  -6   3          3.87          2.80         0.41 o                         
   5  -6   3          4.28          3.73         0.56 o                         
   6  -6   3          0.82          1.16         0.60 o                         
  -8  -5   3         16.03         17.21         0.92 o                         
  -7  -5   3          1.05          0.73         0.44 o                         
  -6  -5   3          1.48          0.58         0.40 o                         
  -5  -5   3          0.00         -0.29         0.29 o                         
  -4  -5   3        132.79        132.67         1.39 o                         
  -3  -5   3        133.01        145.25         1.49 o                         
  -2  -5   3       1350.55       1421.74        12.03 o                         
  -1  -5   3        107.92        121.13         1.26 o                         
   0  -5   3         73.66         79.26         1.07 o                         
   1  -5   3         13.06         16.19         0.47 o                         
   2  -5   3         23.56         21.99         0.48 o                         
   3  -5   3        107.63        105.07         1.14 o                         
   4  -5   3         20.63         23.07         0.67 o                         
   5  -5   3         59.06         50.70         1.36 o                         
   6  -5   3          0.85          2.03         0.46 o                         
  -8  -4   3          0.57          0.44         0.58 o                         
  -7  -4   3          0.30          0.04         0.44 o                         
  -6  -4   3          9.75         10.57         0.56 o                         
  -5  -4   3          1.83          1.55         0.33 o                         
  -4  -4   3         71.94         81.73         1.05 o                         
  -3  -4   3        116.22        117.19         1.18 o                         
  -2  -4   3       1195.37       1134.69         9.01 o                         
  -1  -4   3       3723.52       3404.06        73.59 o                         
   1  -4   3        970.40        997.15         7.38 o                         
   2  -4   3        846.52        807.74         5.82 o                         
   3  -4   3        353.66        375.87         2.99 o                         
   4  -4   3         15.33         12.62         0.70 o                         
   5  -4   3          3.96          4.66         0.35 o                         
   6  -4   3         15.45         14.87         0.81 o                         
   7  -4   3          1.37          3.46         1.02 o                         
  -8  -3   3          4.37          2.95         0.46 o                         
  -7  -3   3          1.56          2.12         0.44 o                         
  -6  -3   3          1.22          3.85         0.49 o                         
  -5  -3   3        145.81        143.40         1.76 o                         
  -4  -3   3          5.20          5.71         0.33 o                         
  -3  -3   3          0.97          5.26         0.83 o                         
  -2  -3   3         15.79         20.98         0.41 o                         
  -1  -3   3          4.74          3.20         0.18 o                         
   0  -3   3          6.26          9.29         0.55 o                         
   1  -3   3         75.50         82.64         0.87 o                         
   2  -3   3          0.07          0.48         0.16 o                         
   3  -3   3          7.73         11.75         0.49 o                         
   4  -3   3         26.95         28.61         0.72 o                         
   5  -3   3          3.73          5.87         0.37 o                         
   6  -3   3         12.29         12.08         0.54 o                         
   7  -3   3          0.61          0.70         0.48 o                         
   8  -3   3          2.05          0.94         1.28 o                         
  -8  -2   3          1.71          1.64         0.79 o                         
  -7  -2   3          2.34          3.85         0.40 o                         
  -6  -2   3         40.77         49.59         0.87 o                         
  -5  -2   3         22.94         28.42         0.65 o                         
  -4  -2   3         11.25          7.54         0.34 o                         
  -3  -2   3        380.37        364.57         3.03 o                         
  -2  -2   3       2327.96       2396.80        36.97 o                         
  -1  -2   3          1.30          0.11         0.11 o                         
   2  -2   3        173.72        183.09         1.50 o                         
   3  -2   3        388.36        391.24         2.82 o                         
   4  -2   3         78.82         81.56         0.93 o                         
   5  -2   3        142.56        142.85         1.48 o                         
   6  -2   3         23.72         23.93         0.67 o                         
   7  -2   3          2.73          2.51         0.36 o                         
   8  -2   3          0.52         -0.55         0.55 o                         
  -8  -1   3          0.02          0.26         1.31 o                         
  -7  -1   3          1.39          1.10         0.55 o                         
  -6  -1   3         68.01         60.43         1.00 o                         
  -5  -1   3          0.01         -0.22         0.22 o                         
  -4  -1   3         10.70         11.77         0.78 o                         
  -3  -1   3          2.97          8.60         0.29 o                         
  -2  -1   3         42.68         45.22         0.54 o                         
  -1  -1   3          2.50          3.77         0.27 o                         
   3  -1   3         80.83        113.73         1.07 o                         
   4  -1   3        413.88        382.32         2.85 o                         
   5  -1   3         22.01         24.55         0.58 o                         
   6  -1   3          2.18          1.09         0.31 o                         
   7  -1   3          0.19         -0.11         0.31 o                         
   8  -1   3          0.16         -0.35         0.35 o                         
  -8   0   3          0.37         -0.53         0.53 o                         
  -7   0   3          0.49          1.50         0.48 o                         
  -6   0   3         12.75         12.91         0.69 o                         
  -5   0   3         78.74         79.46         1.22 o                         
  -4   0   3       1025.17       1051.48         9.42 o                         
  -3   0   3       1136.33       1057.62         7.00 o                         
  -2   0   3       1030.20        934.57         6.46 o                         
   0   0   3        394.71        449.77         5.40 o                         
   3   0   3        292.05        269.92         2.13 o                         
   4   0   3       3104.24       2912.22        28.16 o                         
   5   0   3         39.76         46.58         0.76 o                         
   6   0   3         12.23         22.64         1.29 o                         
   7   0   3          0.01          0.35         0.35 o                         
   8   0   3          1.27          1.98         0.51 o                         
  -7   1   3          0.50          0.62         0.43 o                         
  -6   1   3          3.09          5.66         0.55 o                         
  -5   1   3         14.50         14.16         0.62 o                         
  -4   1   3         67.40         70.45         1.24 o                         
  -3   1   3        177.95        185.58         2.03 o                         
  -2   1   3         91.67         93.34         1.06 o                         
  -1   1   3        702.51        752.22        11.67 o                         
   0   1   3       1324.73       1404.58        29.81 o                         
   1   1   3        501.85        524.83         3.79 o                         
   2   1   3          4.73          6.49         0.49 o                         
   3   1   3         27.14         28.06         0.58 o                         
   5   1   3         32.72         25.40         0.63 o                         
   6   1   3          0.28          2.06         0.35 o                         
   7   1   3          0.00         -0.17         0.34 o                         
   8   1   3          0.00         -0.15         0.39 o                         
  -7   2   3          1.74          2.29         1.14 o                         
  -6   2   3         14.34         12.56         1.17 o                         
  -5   2   3        194.86        192.79         2.83 o                         
  -4   2   3        114.07        111.27         1.57 o                         
  -3   2   3        227.65        251.18         3.07 o                         
  -2   2   3        189.25        179.14         2.66 o                         
   0   2   3       1057.96       1071.18        11.32 o                         
   1   2   3         62.80         66.35         0.63 o                         
   3   2   3         52.24         50.20         0.74 o                         
   4   2   3         14.79          9.00         0.87 o                         
   5   2   3          2.44          1.00         0.30 o                         
   6   2   3        135.81        122.62         1.44 o                         
   7   2   3          0.13         -0.34         0.34 o                         
   8   2   3          0.80          1.03         0.44 o                         
  -6   3   3          6.82          6.81         0.68 o                         
  -5   3   3         32.07         35.28         1.06 o                         
  -4   3   3         83.54         91.08         2.21 o                         
  -3   3   3         20.56         29.65         2.58 o                         
  -2   3   3        180.13        197.68         3.50 o                         
  -1   3   3        519.37        473.76         8.46 o                         
   0   3   3       1136.42       1094.53        11.56 o                         
   2   3   3        585.68        605.46         4.13 o                         
   3   3   3       1360.69       1349.46        10.47 o                         
   4   3   3        337.50        311.60         2.50 o                         
   5   3   3         67.77         69.39         1.01 o                         
   6   3   3         39.41         76.46         2.38 o                         
   7   3   3          0.51          0.26         0.40 o                         
   8   3   3          3.19          2.39         0.46 o                         
  -5   4   3          8.68          9.58         1.25 o                         
  -4   4   3          2.48          2.05         0.31 o                         
  -3   4   3         62.77         72.96         2.93 o                         
  -2   4   3        221.32        202.58         3.79 o                         
  -1   4   3        549.01        611.53        15.28 o                         
   0   4   3       1399.50       1433.93        31.08 o                         
   1   4   3        177.97        153.65         1.42 o                         
   2   4   3       2519.11       2474.79        37.66 o                         
   3   4   3          1.35          1.47         0.28 o                         
   4   4   3         53.71         55.97         0.87 o                         
   5   4   3          0.31         -0.18         0.30 o                         
   6   4   3          0.49          1.19         0.40 o                         
   7   4   3          4.44          3.00         0.44 o                         
   8   4   3          3.46          2.77         0.49 o                         
  -5   5   3          4.91          3.54         1.14 o                         
  -4   5   3          3.65          3.12         0.45 o                         
  -3   5   3        334.03        349.47         7.66 o                         
  -2   5   3        403.37        407.10         6.59 o                         
  -1   5   3        337.95        362.25         7.15 o                         
   1   5   3        123.95        149.67         1.39 o                         
   2   5   3        384.12        360.77         3.13 o                         
   3   5   3         57.32         55.06         0.76 o                         
   4   5   3        241.29        253.87         2.17 o                         
   5   5   3         41.44         36.71         0.76 o                         
   6   5   3         40.60         34.11         0.83 o                         
   7   5   3          1.87          1.06         0.40 o                         
   8   5   3          7.44          7.62         0.58 o                         
  -5   6   3         13.67         10.51         1.51 o                         
  -4   6   3          2.63          2.41         0.75 o                         
  -3   6   3         26.00         28.00         1.78 o                         
  -2   6   3         81.68         77.07         2.58 o                         
  -1   6   3        124.49        124.38         3.61 o                         
   0   6   3        109.64        146.73         2.17 o                         
   1   6   3        124.74        130.29         1.51 o                         
   2   6   3        128.99        138.62         1.75 o                         
   3   6   3         14.10         21.46         0.54 o                         
   4   6   3          9.51          9.63         0.51 o                         
   5   6   3         27.96         25.55         0.71 o                         
   6   6   3          0.06         -0.04         0.34 o                         
   7   6   3          1.94          2.06         0.42 o                         
   8   6   3         15.86         11.45         0.80 o                         
  -5   7   3         28.76         23.23         1.03 o                         
  -4   7   3         60.00         50.83         2.60 o                         
  -3   7   3          1.47         -0.74         0.74 o                         
  -2   7   3          0.02         -0.60         0.60 o                         
  -1   7   3          0.03         -0.15         0.19 o                         
   0   7   3        534.05        480.62         4.38 o                         
   1   7   3        226.96        207.44         2.68 o                         
   2   7   3         66.28         66.72         0.89 o                         
   3   7   3        189.61        211.19         1.98 o                         
   4   7   3          2.45          2.47         0.38 o                         
   5   7   3          5.65          4.15         0.39 o                         
   6   7   3          5.08          9.77         0.63 o                         
   7   7   3         13.03         16.28         0.97 o                         
   8   7   3          2.89          2.66         0.69 o                         
  -4   8   3         50.13         53.64         2.08 o                         
  -3   8   3         19.91         21.19         2.01 o                         
  -2   8   3         21.11         21.79         0.95 o                         
  -1   8   3         61.10         61.97         1.38 o                         
   0   8   3          0.03         -0.18         0.20 o                         
   1   8   3          1.31          0.76         0.21 o                         
   2   8   3        219.10        213.78         1.98 o                         
   3   8   3          0.19          0.34         0.27 o                         
   4   8   3          0.85          1.81         0.36 o                         
   5   8   3          0.73          1.14         0.34 o                         
   6   8   3         20.13         19.63         0.87 o                         
   7   8   3          1.40          1.62         0.44 o                         
   8   8   3          0.27         -0.02         0.76 o                         
  -3   9   3         24.67         32.87         0.87 o                         
  -2   9   3         78.38         68.01         1.32 o                         
  -1   9   3        159.54        155.95         2.43 o                         
   0   9   3        115.13        110.63         1.40 o                         
   1   9   3        326.78        302.21         2.57 o                         
   2   9   3         49.78         49.46         0.81 o                         
   3   9   3        216.73        236.71         2.28 o                         
   4   9   3         15.75         11.98         0.83 o                         
   5   9   3         35.08         41.74         0.97 o                         
   6   9   3          0.48          0.47         0.41 o                         
   7   9   3          0.01          0.55         0.49 o                         
   8   9   3          0.49          0.75         0.61 o                         
  -3  10   3          8.96          7.24         0.83 o                         
  -2  10   3          4.78          5.14         0.59 o                         
  -1  10   3         11.14         11.09         0.84 o                         
   0  10   3          1.01         -0.09         0.31 o                         
   1  10   3          4.64          3.25         0.29 o                         
   2  10   3          1.31         -0.43         0.43 o                         
   3  10   3        706.32        742.03         5.95 o                         
   4  10   3        729.68        727.10         5.76 o                         
   5  10   3         31.33         37.86         1.25 o                         
   6  10   3          0.01          1.74         0.53 o                         
   7  10   3          4.59          5.96         0.61 o                         
  -3  11   3         50.19         41.51         1.61 o                         
  -2  11   3         42.74         45.64         1.37 o                         
  -1  11   3        111.23        113.84         2.13 o                         
   0  11   3          8.02         14.48         0.68 o                         
   1  11   3        126.56         93.66         1.45 o                         
   2  11   3         37.55         39.05         0.77 o                         
   3  11   3         12.40         11.87         0.60 o                         
   4  11   3         51.23         43.90         1.05 o                         
   5  11   3         21.50         35.89         1.07 o                         
   6  11   3         15.25         14.46         0.92 o                         
   7  11   3          5.51          2.39         0.76 o                         
   0  12   3          0.11         -0.30         0.40 o                         
   1  12   3         31.09         32.70         0.94 o                         
   2  12   3         13.73         13.98         0.60 o                         
   3  12   3          1.35          2.21         0.48 o                         
   4  12   3         51.54         56.14         1.14 o                         
   5  12   3         11.53          8.43         0.72 o                         
   6  12   3          4.20          3.94         0.69 o                         
  -2  13   3         24.59         24.28         1.14 o                         
   0  13   3          0.52          2.00         1.63 o                         
   1  13   3         21.32         22.05         0.95 o                         
   2  13   3         36.84         40.00         1.13 o                         
   3  13   3          0.42          0.48         0.35 o                         
   4  13   3          7.25          8.21         0.59 o                         
   5  13   3         26.31         27.92         0.96 o                         
  -1  14   3          0.12         -0.18         0.52 o                         
   2  14   3          6.41          5.79         0.49 o                         
   3  14   3         14.73         12.58         0.68 o                         
   4  14   3         33.44         41.70         1.04 o                         
   0  15   3         11.22         20.18         1.68 o                         
   1  15   3          1.07         -0.01         0.48 o                         
   3  15   3          6.64         39.51         5.06 o                         
  -3 -15   4         18.50         26.39         1.55 o                         
  -2 -15   4          2.34          5.17         0.74 o                         
  -1 -15   4          2.17          3.26         0.59 o                         
  -4 -14   4          0.37          1.16         0.55 o                         
  -3 -14   4         28.48         32.67         1.57 o                         
  -2 -14   4          3.98          2.25         0.52 o                         
  -1 -14   4          1.55          0.97         0.43 o                         
   0 -14   4         27.45         34.82         0.97 o                         
   1 -14   4          9.52          7.93         0.54 o                         
  -5 -13   4          9.90          7.33         0.83 o                         
  -4 -13   4          1.93          0.68         0.43 o                         
  -3 -13   4          2.74          3.13         0.49 o                         
  -2 -13   4         13.20         12.38         0.76 o                         
  -1 -13   4         24.41         23.53         0.93 o                         
   0 -13   4          4.46          4.78         0.54 o                         
   1 -13   4         10.45          9.09         0.78 o                         
   2 -13   4          1.36          2.28         0.72 o                         
  -6 -12   4          1.05          0.13         0.53 o                         
  -5 -12   4          1.99          1.73         0.57 o                         
  -4 -12   4          7.22          8.99         0.66 o                         
  -3 -12   4         31.08         31.62         0.95 o                         
  -2 -12   4          0.63          0.32         0.37 o                         
  -1 -12   4         81.05         80.17         1.50 o                         
   0 -12   4        208.96        198.02         2.53 o                         
   1 -12   4         33.91         30.66         1.03 o                         
   2 -12   4          0.03         -0.16         0.59 o                         
   3 -12   4          0.48         -0.18         0.62 o                         
  -6 -11   4          4.79          5.02         0.80 o                         
  -5 -11   4          5.44          5.54         0.55 o                         
  -4 -11   4          2.95          2.87         0.44 o                         
  -3 -11   4          0.23         -0.35         0.35 o                         
  -2 -11   4          0.86          1.39         0.38 o                         
  -1 -11   4          1.10          1.30         0.37 o                         
   0 -11   4          0.01          0.75         0.34 o                         
   1 -11   4        185.80        187.04         2.04 o                         
   2 -11   4        138.84        120.88         1.87 o                         
   3 -11   4          2.22          3.12         0.62 o                         
   4 -11   4          0.11         -0.14         0.51 o                         
  -7 -10   4          0.02         -0.19         0.43 o                         
  -6 -10   4         15.51         13.25         0.74 o                         
  -5 -10   4         20.01         22.75         0.92 o                         
  -4 -10   4         12.93         18.30         0.86 o                         
  -3 -10   4         48.32         41.29         0.92 o                         
  -2 -10   4        266.56        278.28         2.82 o                         
  -1 -10   4          0.55          0.44         0.34 o                         
   0 -10   4        138.48        130.29         1.58 o                         
   1 -10   4         42.24         44.47         0.91 o                         
   2 -10   4        174.24        185.28         2.21 o                         
   3 -10   4         13.00         19.04         0.91 o                         
   4 -10   4          0.00          1.47         0.52 o                         
   5 -10   4          4.39          3.99         0.85 o                         
  -7  -9   4          1.78          1.23         0.72 o                         
  -6  -9   4          0.47          0.34         0.38 o                         
  -5  -9   4         12.10          9.86         0.64 o                         
  -4  -9   4         27.37         27.84         0.93 o                         
  -3  -9   4         13.12         10.73         0.54 o                         
  -2  -9   4         23.78         23.16         0.68 o                         
  -1  -9   4          0.02          0.26         0.27 o                         
   0  -9   4          0.91          1.06         0.29 o                         
   1  -9   4        228.47        249.88         2.42 o                         
   2  -9   4         13.07         12.28         0.80 o                         
   3  -9   4        229.67        246.60         2.71 o                         
   4  -9   4          0.01          0.72         0.50 o                         
   5  -9   4          2.30          2.41         0.67 o                         
  -7  -8   4          0.38          1.15         0.48 o                         
  -6  -8   4         30.50         33.72         1.26 o                         
  -5  -8   4         28.28         33.96         0.88 o                         
  -4  -8   4         36.00         27.65         0.79 o                         
  -3  -8   4          6.08          6.11         0.50 o                         
  -2  -8   4        525.52        475.29         3.97 o                         
  -1  -8   4         31.04         24.18         0.63 o                         
   0  -8   4         72.80         82.32         1.10 o                         
   1  -8   4        170.09        185.84         1.87 o                         
   2  -8   4          2.24          5.06         0.39 o                         
   3  -8   4        208.43        210.96         2.32 o                         
   4  -8   4          7.98          8.88         0.70 o                         
   5  -8   4         11.55          8.47         0.83 o                         
   6  -8   4          0.00          0.75         0.78 o                         
  -7  -7   4          4.83          2.91         0.64 o                         
  -6  -7   4         15.38         19.20         1.11 o                         
  -5  -7   4          7.52          5.45         0.44 o                         
  -4  -7   4         24.35         26.36         1.06 o                         
  -3  -7   4          5.07          5.94         0.41 o                         
  -2  -7   4        313.24        342.34         2.97 o                         
  -1  -7   4        133.84        154.98         1.76 o                         
   0  -7   4         22.78         26.59         0.62 o                         
   1  -7   4        267.99        242.71         2.21 o                         
   2  -7   4         22.61         28.74         0.63 o                         
   3  -7   4          0.19          0.42         0.26 o                         
   4  -7   4          0.51          1.50         0.31 o                         
   5  -7   4          0.31          0.71         0.47 o                         
   6  -7   4          4.00          5.22         0.88 o                         
  -7  -6   4          0.43          1.62         0.70 o                         
  -6  -6   4         24.31         32.90         1.01 o                         
  -5  -6   4         11.79          7.41         0.51 o                         
  -4  -6   4         78.52         77.64         1.14 o                         
  -3  -6   4        473.89        402.95         3.36 o                         
  -2  -6   4        682.73        846.91        10.41 o                         
  -1  -6   4         64.74         68.48         0.96 o                         
   0  -6   4        733.05        764.84         7.84 o                         
   1  -6   4        507.28        497.63         3.88 o                         
   2  -6   4        147.46        168.71         1.70 o                         
   3  -6   4          4.97          3.51         0.32 o                         
   4  -6   4         28.06         27.69         0.79 o                         
   5  -6   4         25.04         23.62         1.45 o                         
   6  -6   4          4.65          5.81         0.66 o                         
   7  -6   4          0.67          0.05         0.63 o                         
  -8  -5   4          6.90          8.97         0.65 o                         
  -7  -5   4         20.36         26.73         1.13 o                         
  -6  -5   4         62.42         55.67         1.20 o                         
  -5  -5   4         27.00         27.52         0.75 o                         
  -4  -5   4         96.08         92.83         1.21 o                         
  -3  -5   4        344.42        365.11         3.03 o                         
  -2  -5   4        166.51        158.94         1.50 o                         
  -1  -5   4       4692.18       4846.68       104.25 o                         
   0  -5   4        263.54        315.49         2.63 o                         
   1  -5   4       1177.93       1189.71         8.41 o                         
   2  -5   4        198.04        224.38         2.10 o                         
   3  -5   4        217.11        214.58         1.91 o                         
   4  -5   4         26.39         25.88         0.61 o                         
   5  -5   4          3.96          4.71         0.34 o                         
   6  -5   4          7.63          5.70         0.60 o                         
   7  -5   4          0.00          0.71         0.51 o                         
  -8  -4   4          6.10          9.14         0.97 o                         
  -7  -4   4         16.00         24.22         0.95 o                         
  -6  -4   4          0.06         -0.18         0.46 o                         
  -5  -4   4         15.93         12.64         0.57 o                         
  -4  -4   4         85.89         88.25         1.13 o                         
  -3  -4   4          5.66          6.86         0.47 o                         
  -2  -4   4         66.64         69.95         0.82 o                         
  -1  -4   4        455.17        460.96         3.86 o                         
   0  -4   4       1499.33       1537.55        19.16 o                         
   1  -4   4          8.82         17.79         0.45 o                         
   2  -4   4        203.25        208.73         1.80 o                         
   3  -4   4          5.20          3.98         0.30 o                         
   4  -4   4          0.04          0.20         0.27 o                         
   5  -4   4         15.08         18.35         0.74 o                         
   6  -4   4          0.26          0.84         0.29 o                         
   7  -4   4          3.69          3.81         0.56 o                         
  -8  -3   4          0.53          1.36         0.97 o                         
  -7  -3   4          1.50          1.04         0.45 o                         
  -6  -3   4         40.38         50.58         1.04 o                         
  -5  -3   4        286.15        286.56         2.58 o                         
  -4  -3   4        162.45        177.79         1.67 o                         
  -3  -3   4         68.15         68.43         0.87 o                         
  -2  -3   4         64.94         58.08         0.75 o                         
  -1  -3   4       1555.15       1549.14        46.91 o                         
   0  -3   4        219.34        216.02         1.91 o                         
   1  -3   4        477.19        472.61         3.72 o                         
   2  -3   4          8.96         13.69         0.42 o                         
   3  -3   4         11.51         11.00         0.54 o                         
   4  -3   4          6.36          9.69         0.42 o                         
   5  -3   4         20.57         19.29         0.85 o                         
   6  -3   4          8.68          7.46         0.44 o                         
   7  -3   4          0.10         -0.06         0.36 o                         
  -8  -2   4          0.96         -0.28         1.64 o                         
  -7  -2   4          0.55          1.79         0.55 o                         
  -6  -2   4          2.59          5.44         0.42 o                         
  -5  -2   4        103.16        108.68         1.26 o                         
  -4  -2   4        153.80        151.09         1.45 o                         
  -3  -2   4        110.81        116.10         1.19 o                         
  -2  -2   4        872.46        862.04         6.10 o                         
  -1  -2   4        271.44        258.81         2.04 o                         
   0  -2   4         44.69         41.17         0.64 o                         
   1  -2   4        521.88        501.53         3.70 o                         
   2  -2   4         23.88         29.44         0.51 o                         
   3  -2   4        280.15        245.52         2.09 o                         
   4  -2   4         35.58         29.69         0.78 o                         
   5  -2   4          0.38          1.25         0.29 o                         
   6  -2   4          1.12          0.51         0.31 o                         
   7  -2   4          0.19          1.02         0.35 o                         
   8  -2   4          0.05          0.39         0.58 o                         
  -7  -1   4          1.43          0.67         0.62 o                         
  -6  -1   4          7.30         10.04         0.68 o                         
  -5  -1   4         27.50         23.60         0.49 o                         
  -4  -1   4          2.10          1.72         0.23 o                         
  -3  -1   4        707.42        704.75         5.06 o                         
  -2  -1   4       2076.19       1996.75        37.89 o                         
  -1  -1   4         20.13         16.96         0.39 o                         
   0  -1   4        182.87        172.76         2.66 o                         
   2  -1   4         42.42         53.51         0.68 o                         
   3  -1   4        197.64        167.12         1.56 o                         
   4  -1   4         25.52         25.30         1.01 o                         
   5  -1   4         18.07         17.40         0.69 o                         
   6  -1   4         41.66         44.54         0.86 o                         
   7  -1   4          1.54          0.76         0.38 o                         
   8  -1   4          0.30          0.46         0.38 o                         
  -7   0   4          1.50          1.50         0.49 o                         
  -6   0   4          0.37          0.57         0.40 o                         
  -5   0   4         16.39         23.11         0.75 o                         
  -4   0   4        891.81        954.22         8.00 o                         
  -3   0   4        244.37        299.38         2.49 o                         
  -2   0   4        319.41        310.56         2.25 o                         
  -1   0   4          3.60          4.48         0.23 o                         
   0   0   4          4.23          8.76         0.30 o                         
   1   0   4        619.65        624.00         4.70 o                         
   2   0   4       1981.78       1817.40        22.75 o                         
   3   0   4        743.30        729.86         4.84 o                         
   4   0   4       1363.30       1313.05         8.45 o                         
   5   0   4          9.62          6.72         0.39 o                         
   6   0   4         84.64         83.17         1.23 o                         
   7   0   4          0.70          1.09         0.38 o                         
   8   0   4          0.03         -0.08         0.43 o                         
  -7   1   4          0.91          0.88         0.73 o                         
  -6   1   4          6.49          9.63         0.64 o                         
  -5   1   4         18.00         14.07         0.71 o                         
  -4   1   4        162.23        166.59         1.86 o                         
  -3   1   4        390.70        406.09         3.57 o                         
  -1   1   4       1008.36       1189.61        16.47 o                         
   0   1   4       1060.16       1028.72         9.88 o                         
   2   1   4         46.81         47.22         0.57 o                         
   3   1   4        577.44        596.79         4.02 o                         
   4   1   4       1663.88       1617.32        11.20 o                         
   5   1   4         64.23         65.68         1.05 o                         
   6   1   4         48.21         41.09         1.25 o                         
   7   1   4          6.75          6.63         0.50 o                         
   8   1   4          0.10          0.76         0.42 o                         
  -7   2   4          2.48          1.23         0.88 o                         
  -6   2   4          0.94          2.23         0.54 o                         
  -5   2   4         10.31         11.54         0.71 o                         
  -4   2   4         17.24         19.02         1.52 o                         
  -3   2   4         94.91        106.58         1.91 o                         
  -2   2   4          0.10          0.70         0.59 o                         
  -1   2   4          2.48          3.00         0.35 o                         
   0   2   4        126.20        133.23         1.28 o                         
   1   2   4        527.08        541.32         5.47 o                         
   2   2   4         81.28         77.53         0.86 o                         
   3   2   4         62.25         58.37         0.74 o                         
   4   2   4        275.17        277.87         3.07 o                         
   5   2   4         52.27         47.70         0.86 o                         
   6   2   4        200.58        198.11         2.46 o                         
   7   2   4          0.65         -0.10         0.42 o                         
   8   2   4          0.78          0.51         0.41 o                         
  -6   3   4         13.00         12.19         1.17 o                         
  -5   3   4         42.58         40.65         1.07 o                         
  -4   3   4        268.10        268.82         3.19 o                         
  -3   3   4        617.56        588.94         8.43 o                         
  -2   3   4          8.69         10.49         0.79 o                         
  -1   3   4        293.96        321.76         6.88 o                         
   0   3   4        692.55        606.40         4.76 o                         
   1   3   4        801.56        754.43         5.26 o                         
   2   3   4        253.41        237.95         1.85 o                         
   3   3   4       2114.74       2001.43        40.11 o                         
   4   3   4        401.64        378.33         2.94 o                         
   5   3   4        159.49        166.48         2.43 o                         
   6   3   4         69.91         72.21         1.13 o                         
   7   3   4          0.58         -0.21         0.44 o                         
   8   3   4          4.39          2.54         0.46 o                         
  -5   4   4         11.88         10.03         0.87 o                         
  -4   4   4          6.35          5.60         0.80 o                         
  -3   4   4         68.06         76.06         3.59 o                         
  -2   4   4        238.46        246.57         4.79 o                         
  -1   4   4        454.98        465.60         8.79 o                         
   0   4   4        968.19       1084.81        10.60 o                         
   1   4   4       1158.29       1201.97         9.11 o                         
   2   4   4       2487.66       2528.83        91.24 o                         
   3   4   4        673.72        652.79         6.96 o                         
   4   4   4          4.83          2.54         0.33 o                         
   5   4   4         33.96         23.56         0.68 o                         
   6   4   4         35.21         28.74         0.92 o                         
   7   4   4          5.83          5.67         0.50 o                         
   8   4   4          1.73          3.29         0.55 o                         
  -6   5   4        111.63        100.34         4.22 o                         
  -5   5   4         20.35         16.37         1.42 o                         
  -4   5   4         17.99         18.06         2.59 o                         
  -3   5   4         14.45         12.33         1.80 o                         
  -2   5   4        161.70        150.97         3.54 o                         
   0   5   4        269.79        303.39         3.06 o                         
   1   5   4       1367.60       1469.64        11.90 o                         
   2   5   4        924.53       1008.62         6.77 o                         
   3   5   4        172.30        161.49         1.49 o                         
   4   5   4          0.04          0.42         0.29 o                         
   5   5   4          1.28          2.54         0.35 o                         
   6   5   4          2.65          2.06         0.39 o                         
   7   5   4          3.45          2.59         0.43 o                         
   8   5   4          1.79          1.11         0.46 o                         
  -5   6   4         14.18         14.40         0.99 o                         
  -4   6   4        123.27        118.28         4.29 o                         
  -3   6   4         73.61         77.62         2.79 o                         
  -2   6   4         50.23         45.66         1.98 o                         
  -1   6   4        186.40        184.58         4.76 o                         
   0   6   4         90.36         90.02         1.34 o                         
   1   6   4        460.90        698.63         5.27 o                         
   3   6   4        400.35        412.45         3.16 o                         
   4   6   4          9.27         10.97         0.66 o                         
   5   6   4         20.32         23.23         0.67 o                         
   6   6   4         28.87         29.00         0.79 o                         
   7   6   4          0.17          0.22         0.39 o                         
   8   6   4          0.21          0.21         0.48 o                         
  -4   7   4         66.07         72.81         3.14 o                         
  -3   7   4         69.23         61.73         3.40 o                         
  -2   7   4         95.57         97.31         3.08 o                         
  -1   7   4        171.69        160.14         4.59 o                         
   0   7   4          6.97         10.49         0.43 o                         
   1   7   4        121.53        106.15         1.20 o                         
   2   7   4         29.48         27.82         0.71 o                         
   3   7   4        106.27        107.07         1.24 o                         
   4   7   4        406.98        420.93         3.37 o                         
   5   7   4          3.15          5.57         0.43 o                         
   6   7   4          1.00          1.04         0.39 o                         
   7   7   4          2.15          2.68         0.47 o                         
   8   7   4          0.08          0.92         0.50 o                         
  -4   8   4         28.94         31.60         2.71 o                         
  -3   8   4         13.79         13.90         2.06 o                         
  -2   8   4        110.15        107.93         5.13 o                         
  -1   8   4          2.64          2.35         0.33 o                         
   0   8   4          4.28          7.57         0.48 o                         
   1   8   4          3.98          3.22         0.23 o                         
   2   8   4        291.95        268.10         2.34 o                         
   3   8   4        499.89        500.79         3.99 o                         
   4   8   4        164.48        169.36         1.85 o                         
   5   8   4          0.40          0.23         0.34 o                         
   6   8   4          5.28          4.82         0.73 o                         
   7   8   4          0.01          0.48         0.42 o                         
   8   8   4          7.87          9.83         0.75 o                         
  -3   9   4          5.65          4.75         1.19 o                         
  -2   9   4         31.77         31.44         2.14 o                         
  -1   9   4          0.49          0.30         0.31 o                         
   0   9   4          2.17          3.19         0.38 o                         
   1   9   4          0.35          0.42         0.31 o                         
   2   9   4          9.94         11.72         0.52 o                         
   3   9   4         16.51         19.48         0.79 o                         
   4   9   4          6.23          6.11         0.50 o                         
   5   9   4         16.34         16.65         0.72 o                         
   6   9   4          5.65          5.50         0.54 o                         
   7   9   4          5.98          5.96         0.59 o                         
   8   9   4          0.55          1.85         0.66 o                         
  -2  10   4          6.10          3.21         0.44 o                         
  -1  10   4         50.56         42.40         1.19 o                         
   0  10   4        372.84        380.49         4.14 o                         
   1  10   4        157.64        160.52         1.94 o                         
   2  10   4        163.45        140.89         1.54 o                         
   3  10   4        106.17         95.23         1.31 o                         
   4  10   4        138.64        150.73         2.60 o                         
   5  10   4         65.28         56.88         1.37 o                         
   6  10   4        106.27        127.54         1.83 o                         
   7  10   4         16.06         19.94         1.43 o                         
  -2  11   4         54.33         47.38         1.68 o                         
  -1  11   4         67.76         53.74         1.75 o                         
   0  11   4          0.41          0.99         0.39 o                         
   1  11   4          0.87          1.29         0.41 o                         
   2  11   4          6.26          4.82         0.39 o                         
   3  11   4         80.45         75.34         1.17 o                         
   4  11   4         63.79         69.28         1.22 o                         
   5  11   4         52.31         58.26         1.25 o                         
   6  11   4         28.56         34.43         1.31 o                         
   7  11   4         18.89         21.09         1.16 o                         
  -3  12   4          0.65          0.86         0.46 o                         
  -2  12   4         67.50         58.82         1.63 o                         
  -1  12   4        130.52        113.31         4.10 o                         
   0  12   4         33.24         41.11         1.11 o                         
   1  12   4         80.91         69.30         1.31 o                         
   2  12   4         32.56         36.05         0.78 o                         
   3  12   4        113.16        107.68         1.44 o                         
   4  12   4          2.63          3.34         0.47 o                         
   5  12   4          1.78          1.56         0.56 o                         
   6  12   4         33.13         25.45         1.18 o                         
  -2  13   4          2.97          3.32         0.90 o                         
   1  13   4          7.93          7.40         0.91 o                         
   2  13   4          5.45          8.15         0.48 o                         
   3  13   4          0.09         -0.09         0.34 o                         
   4  13   4          5.34          4.88         0.51 o                         
   5  13   4          2.11          2.14         1.79 o                         
  -1  14   4         12.76         17.58         1.68 o                         
   0  14   4          0.63         -0.30         0.78 o                         
   1  14   4         19.47         19.90         0.91 o                         
   3  14   4         20.29         20.56         0.79 o                         
   1  15   4          7.55          8.34         0.93 o                         
   2  15   4          0.10         -0.28         0.48 o                         
  -4 -14   5          3.31          3.56         0.95 o                         
  -3 -14   5          4.59          3.66         0.68 o                         
  -2 -14   5          3.11          6.11         0.78 o                         
  -1 -14   5         18.81         21.29         0.94 o                         
   0 -14   5          2.23          3.02         0.58 o                         
   1 -14   5          1.74          2.24         0.45 o                         
  -5 -13   5          0.15          1.31         0.60 o                         
  -4 -13   5         21.12         17.36         0.97 o                         
  -3 -13   5          2.69          3.52         0.74 o                         
  -2 -13   5         43.62         36.82         1.42 o                         
  -1 -13   5          0.90          0.90         0.44 o                         
   0 -13   5         33.94         33.73         0.96 o                         
   1 -13   5          0.77          0.97         0.41 o                         
   2 -13   5          3.76          5.62         0.75 o                         
  -5 -12   5          9.49         11.38         0.82 o                         
  -4 -12   5          2.52          0.72         0.43 o                         
  -3 -12   5         20.99         24.35         0.93 o                         
  -2 -12   5         13.06         11.27         1.02 o                         
  -1 -12   5          7.92          6.14         0.52 o                         
   0 -12   5         90.38         92.14         1.47 o                         
   1 -12   5         90.64         84.20         1.52 o                         
   2 -12   5         18.70         20.26         0.94 o                         
   3 -12   5          0.71          0.66         0.63 o                         
  -6 -11   5         13.98         13.50         0.90 o                         
  -5 -11   5          0.07         -0.24         0.44 o                         
  -4 -11   5         17.21         17.80         0.79 o                         
  -3 -11   5         30.50         32.09         0.98 o                         
  -2 -11   5         27.85         28.35         1.03 o                         
  -1 -11   5         36.85         33.33         0.88 o                         
   0 -11   5         26.60         20.82         0.74 o                         
   1 -11   5         14.42         16.37         0.69 o                         
   2 -11   5         12.30         13.47         0.82 o                         
   3 -11   5         21.08         25.29         1.88 o                         
   4 -11   5         21.46         16.54         1.88 o                         
  -6 -10   5          0.42          0.15         0.41 o                         
  -5 -10   5          3.88          2.86         0.47 o                         
  -4 -10   5         64.38         57.38         1.14 o                         
  -3 -10   5          2.10          0.92         0.37 o                         
  -2 -10   5          2.35          2.39         0.39 o                         
  -1 -10   5          0.67          1.41         0.44 o                         
   0 -10   5          1.13          1.25         0.34 o                         
   1 -10   5          1.16          1.63         0.38 o                         
   2 -10   5          1.92          3.61         0.49 o                         
   3 -10   5        130.14        131.33         2.11 o                         
   4 -10   5         23.03         20.03         2.85 o                         
   5 -10   5          2.20          3.31         0.64 o                         
  -7  -9   5          0.36          1.10         0.58 o                         
  -6  -9   5          0.14          0.05         0.38 o                         
  -5  -9   5          3.19          3.59         0.46 o                         
  -4  -9   5          7.42          9.80         0.56 o                         
  -3  -9   5        102.00         76.81         1.22 o                         
  -2  -9   5         11.74         10.83         0.65 o                         
  -1  -9   5        227.54        234.66         2.35 o                         
   0  -9   5        148.91        154.67         1.75 o                         
   1  -9   5         52.67         51.70         0.92 o                         
   2  -9   5          4.67          6.34         0.47 o                         
   3  -9   5         24.19         17.41         0.79 o                         
   4  -9   5         51.90         59.51         1.46 o                         
   5  -9   5          1.69          1.98         0.76 o                         
  -7  -8   5          0.13          0.46         0.57 o                         
  -6  -8   5          2.83          0.49         0.60 o                         
  -5  -8   5          2.16          2.69         0.41 o                         
  -4  -8   5         26.48         24.60         0.77 o                         
  -3  -8   5         18.88         17.11         0.64 o                         
  -2  -8   5          3.35          5.09         0.36 o                         
  -1  -8   5         31.75         25.11         0.67 o                         
   0  -8   5         54.11         57.98         1.05 o                         
   1  -8   5         30.86         33.31         0.77 o                         
   2  -8   5         15.50         17.52         0.77 o                         
   3  -8   5          6.42          8.74         0.49 o                         
   4  -8   5          2.50          2.76         0.40 o                         
   5  -8   5          3.48          4.80         0.69 o                         
   6  -8   5          0.92          0.60         0.78 o                         
  -7  -7   5          6.06          7.80         1.00 o                         
  -6  -7   5         14.36         14.42         0.98 o                         
  -5  -7   5         98.58        102.85         1.41 o                         
  -4  -7   5        169.17        170.79         2.00 o                         
  -3  -7   5         28.22         15.98         0.63 o                         
  -2  -7   5        642.22        693.50         5.13 o                         
  -1  -7   5        719.27        733.09         5.62 o                         
   0  -7   5         34.57         19.48         0.57 o                         
   1  -7   5        327.12        336.48         2.92 o                         
   2  -7   5        195.34        189.47         1.96 o                         
   3  -7   5         31.24         39.91         0.80 o                         
   4  -7   5          7.24          9.73         0.51 o                         
   5  -7   5          6.81          9.79         0.76 o                         
   6  -7   5          0.32          0.73         0.63 o                         
  -7  -6   5          0.00          1.72         0.54 o                         
  -6  -6   5          1.22          1.59         0.45 o                         
  -5  -6   5          1.88          1.18         0.42 o                         
  -4  -6   5         22.07         19.61         0.98 o                         
  -3  -6   5          9.11         10.18         0.64 o                         
  -2  -6   5         22.10         19.73         0.54 o                         
  -1  -6   5        191.98        242.31         2.22 o                         
   0  -6   5        244.10        275.14         2.44 o                         
   1  -6   5          0.10          0.35         0.27 o                         
   2  -6   5        154.57        165.16         1.69 o                         
   3  -6   5          2.25          4.12         0.34 o                         
   4  -6   5          0.43          0.54         0.29 o                         
   5  -6   5          5.40          5.17         0.53 o                         
   6  -6   5          3.05          3.86         0.62 o                         
   7  -6   5          1.34          3.25         2.95 o                         
  -7  -5   5         48.05         50.17         1.34 o                         
  -6  -5   5         65.59         65.09         1.21 o                         
  -5  -5   5          5.09          5.43         0.56 o                         
  -4  -5   5          6.91          6.98         0.45 o                         
  -3  -5   5        230.21        245.97         2.24 o                         
  -2  -5   5       1011.29       1016.53         7.00 o                         
  -1  -5   5        655.68        602.39         6.78 o                         
   0  -5   5       2544.56       2671.24        29.25 o                         
   1  -5   5         66.80         75.58         1.01 o                         
   2  -5   5         74.93         74.02         1.02 o                         
   3  -5   5         33.88         41.12         0.76 o                         
   4  -5   5          0.01          0.77         0.30 o                         
   5  -5   5         11.32         10.68         0.77 o                         
   6  -5   5          5.08          4.30         0.47 o                         
   7  -5   5          3.07          1.57         0.57 o                         
  -7  -4   5         36.19         39.72         1.26 o                         
  -6  -4   5        109.24        112.15         1.96 o                         
  -5  -4   5         36.77         34.23         2.02 o                         
  -4  -4   5          8.65          6.91         0.41 o                         
  -3  -4   5          1.99          4.15         0.34 o                         
  -2  -4   5        172.38        175.01         1.57 o                         
  -1  -4   5          0.57          0.09         0.16 o                         
   0  -4   5         31.67         29.89         0.70 o                         
   1  -4   5       1983.49       1878.34        18.50 o                         
   2  -4   5       1030.18       1089.94         9.05 o                         
   3  -4   5        155.51        154.36         1.52 o                         
   4  -4   5          6.99          6.24         0.39 o                         
   5  -4   5         18.67         25.60         0.84 o                         
   6  -4   5          0.00         -0.04         0.32 o                         
   7  -4   5          0.01          1.01         0.42 o                         
  -7  -3   5          3.76          2.95         0.45 o                         
  -6  -3   5          5.87          2.90         0.39 o                         
  -5  -3   5         14.98         11.89         0.55 o                         
  -4  -3   5         55.30         51.86         0.80 o                         
  -3  -3   5        392.02        324.27         2.70 o                         
  -2  -3   5         87.04         87.26         0.94 o                         
  -1  -3   5          0.02          0.15         0.20 o                         
   0  -3   5       1227.71       1211.57        18.94 o                         
   1  -3   5        612.11        606.91         4.51 o                         
   2  -3   5          4.35          4.25         0.30 o                         
   3  -3   5          8.18          5.21         0.37 o                         
   4  -3   5          8.75         13.11         0.50 o                         
   5  -3   5          3.56          3.13         0.35 o                         
   6  -3   5          9.56         10.45         0.52 o                         
   7  -3   5          0.00          0.19         0.39 o                         
  -7  -2   5          0.56          1.22         0.55 o                         
  -6  -2   5          0.35          0.71         0.29 o                         
  -5  -2   5         19.67         20.45         0.61 o                         
  -4  -2   5        144.73        159.81         1.57 o                         
  -3  -2   5        552.21        550.86         4.01 o                         
  -2  -2   5         45.16         45.44         0.60 o                         
  -1  -2   5       1746.62       1802.28        20.58 o                         
   0  -2   5       2010.09       1991.92        38.23 o                         
   1  -2   5        352.34        357.61         2.81 o                         
   2  -2   5        315.41        316.72         2.68 o                         
   3  -2   5       1037.84        936.16         6.63 o                         
   4  -2   5         42.84         41.31         0.83 o                         
   5  -2   5         40.06         37.93         0.79 o                         
   6  -2   5          4.10          3.68         0.42 o                         
   7  -2   5          6.74          8.87         0.51 o                         
   8  -2   5          1.04          1.21         0.50 o                         
  -7  -1   5          0.75          1.86         0.53 o                         
  -6  -1   5          4.54          6.09         0.58 o                         
  -5  -1   5         29.56         25.24         0.77 o                         
  -4  -1   5         63.02         69.04         0.86 o                         
  -3  -1   5          2.13          0.43         0.21 o                         
  -2  -1   5         19.42         20.79         0.43 o                         
  -1  -1   5        849.95        835.71         6.22 o                         
   0  -1   5        459.63        461.18         3.43 o                         
   1  -1   5        350.27        388.67         2.97 o                         
   2  -1   5        133.90        148.67         1.37 o                         
   3  -1   5       3489.44       3080.67        47.41 o                         
   4  -1   5        604.37        549.96         3.94 o                         
   5  -1   5         28.86         20.43         0.85 o                         
   6  -1   5         25.28         25.18         0.76 o                         
   7  -1   5          0.95          1.74         0.51 o                         
   8  -1   5          1.69          0.23         0.45 o                         
  -7   0   5          0.54          0.19         0.46 o                         
  -6   0   5          6.42          5.92         0.56 o                         
  -5   0   5         31.27         35.88         0.82 o                         
  -4   0   5         35.95         36.92         0.83 o                         
  -3   0   5        637.62        711.68         5.55 o                         
  -2   0   5        675.94        667.74         5.33 o                         
   0   0   5       1482.68       1487.60        16.22 o                         
   1   0   5        230.38        213.18         1.75 o                         
   2   0   5        159.04        155.99         1.39 o                         
   3   0   5        349.66        385.00         2.93 o                         
   4   0   5        350.67        333.41         2.62 o                         
   5   0   5         57.83         90.70         2.75 o                         
   6   0   5        164.80        142.64         1.77 o                         
   7   0   5          0.27          0.91         0.40 o                         
   8   0   5          2.39          1.78         0.54 o                         
  -7   1   5          0.35          0.82         0.90 o                         
  -6   1   5          2.70          2.90         0.52 o                         
  -5   1   5         49.60         53.47         1.12 o                         
  -4   1   5         20.63         23.57         0.82 o                         
  -3   1   5        319.31        350.14         3.19 o                         
  -2   1   5        150.58        162.72         1.69 o                         
  -1   1   5        566.53        569.65         4.09 o                         
   0   1   5        246.82        259.02         2.05 o                         
   1   1   5        484.23        515.76         3.76 o                         
   2   1   5         52.33         38.60         0.62 o                         
   3   1   5          5.21          5.99         0.46 o                         
   4   1   5        102.45        122.84         1.28 o                         
   5   1   5         52.28         63.89         1.16 o                         
   6   1   5        271.78        256.68         2.65 o                         
   7   1   5          1.48          1.26         0.41 o                         
   8   1   5          1.12          1.64         0.57 o                         
  -7   2   5          1.97          2.42         0.86 o                         
  -6   2   5          6.08          7.81         1.33 o                         
  -5   2   5          5.14          6.53         0.60 o                         
  -4   2   5         67.34         64.17         1.18 o                         
  -3   2   5       1321.56       1399.33        12.63 o                         
  -2   2   5        922.87        958.09        10.72 o                         
  -1   2   5        369.15        412.93         6.09 o                         
   0   2   5          7.60          6.42         0.33 o                         
   2   2   5        627.27        605.82         4.22 o                         
   3   2   5        108.65        109.90         1.26 o                         
   4   2   5        422.86        444.57         3.24 o                         
   5   2   5          2.63          6.47         0.44 o                         
   6   2   5         18.46         15.43         0.69 o                         
   7   2   5          0.15          0.56         0.40 o                         
   8   2   5          2.58          3.70         0.58 o                         
  -7   3   5          0.01         -0.34         0.74 o                         
  -5   3   5         10.62         10.83         0.73 o                         
  -4   3   5         13.07         14.31         0.65 o                         
  -3   3   5         91.46         83.40         2.13 o                         
  -2   3   5         32.43         40.26         5.85 o                         
  -1   3   5          0.02          0.15         0.92 o                         
   0   3   5         14.41         17.00         0.48 o                         
   1   3   5          8.22          6.27         0.32 o                         
   2   3   5        344.93        335.26         2.65 o                         
   3   3   5        251.63        225.24         1.89 o                         
   4   3   5         19.34         13.46         0.80 o                         
   5   3   5          8.91         11.67         0.75 o                         
   6   3   5         64.38         51.69         1.02 o                         
   7   3   5          3.02          1.53         0.49 o                         
   8   3   5          0.16          0.05         0.58 o                         
  -5   4   5         24.40         20.84         1.84 o                         
  -4   4   5         16.25         16.39         0.59 o                         
  -3   4   5         72.08         76.67         3.08 o                         
  -2   4   5        238.39        212.73         3.52 o                         
  -1   4   5          0.25         -0.74         0.74 o                         
   0   4   5       1328.43       1293.57        10.50 o                         
   1   4   5       1282.01       1406.98        10.62 o                         
   2   4   5        152.63        146.77         1.34 o                         
   3   4   5          9.76          9.15         0.39 o                         
   4   4   5        714.54        696.73         4.98 o                         
   5   4   5        132.23        129.90         1.39 o                         
   6   4   5          0.07         -0.17         0.34 o                         
   7   4   5         10.93         11.95         0.79 o                         
   8   4   5          3.10          3.60         0.53 o                         
  -4   5   5          0.45          1.66         1.73 o                         
  -3   5   5         84.09         86.73         2.62 o                         
  -2   5   5          9.33         12.12         1.11 o                         
  -1   5   5        172.22        156.34         4.47 o                         
   0   5   5        601.07        653.28         7.59 o                         
   1   5   5          2.76          5.12         0.36 o                         
   2   5   5        335.96        412.48         3.05 o                         
   3   5   5         57.95         57.11         0.87 o                         
   4   5   5        295.23        281.63         2.39 o                         
   5   5   5         11.18         14.58         0.81 o                         
   6   5   5          5.54          9.65         0.54 o                         
   7   5   5          0.93          0.38         0.40 o                         
   8   5   5          1.14          0.83         0.55 o                         
  -4   6   5        457.17        509.25        14.44 o                         
  -3   6   5         57.96         56.85         3.47 o                         
  -2   6   5          0.11         -0.58         0.60 o                         
  -1   6   5         17.96         17.96         3.06 o                         
   0   6   5        781.31        730.74         8.99 o                         
   1   6   5         75.52         83.34         0.86 o                         
   2   6   5        199.76        187.38         1.66 o                         
   3   6   5        280.13        265.84         2.23 o                         
   4   6   5        168.19        171.99         1.90 o                         
   5   6   5          3.36          5.02         0.41 o                         
   6   6   5         10.84         14.55         0.81 o                         
   7   6   5          0.31         -0.38         0.38 o                         
   8   6   5          0.06         -0.48         0.48 o                         
  -4   7   5        154.47        172.83         4.44 o                         
  -3   7   5        160.67        151.77         4.74 o                         
  -2   7   5         71.42         73.80         2.82 o                         
  -1   7   5         35.97         42.91         2.81 o                         
   0   7   5          1.65          2.05         0.50 o                         
   1   7   5          5.00          3.90         0.23 o                         
   2   7   5         99.99         85.80         1.08 o                         
   3   7   5          0.38         -0.10         0.25 o                         
   4   7   5        164.68        156.13         1.64 o                         
   5   7   5         76.08         67.43         1.16 o                         
   6   7   5         15.43         14.40         0.66 o                         
   7   7   5          0.01         -0.30         0.42 o                         
   8   7   5          0.02         -0.30         0.51 o                         
  -3   8   5         37.82         39.97         2.50 o                         
  -2   8   5        298.98        289.32         9.35 o                         
  -1   8   5        172.65        193.26         2.80 o                         
   0   8   5         78.09         62.74         1.38 o                         
   1   8   5         31.90         30.49         0.74 o                         
   2   8   5         13.67         11.77         0.50 o                         
   3   8   5          2.69          2.66         0.34 o                         
   4   8   5         76.39         67.97         1.08 o                         
   5   8   5         28.07         32.53         0.85 o                         
   6   8   5         19.75         14.82         0.72 o                         
   7   8   5          0.43          0.38         0.49 o                         
   8   8   5          0.01          1.02         0.62 o                         
  -2   9   5          0.32         -0.33         1.21 o                         
  -1   9   5         97.95         99.91         3.49 o                         
   0   9   5          8.63          3.75         0.61 o                         
   1   9   5         56.68         52.38         0.98 o                         
   2   9   5         46.29         42.41         0.84 o                         
   3   9   5          0.32         -0.32         0.32 o                         
   4   9   5          1.22         -0.36         0.45 o                         
   5   9   5         32.47         41.12         0.97 o                         
   6   9   5          5.81          2.68         0.55 o                         
   7   9   5          0.98          2.62         0.58 o                         
   8   9   5          2.63          4.03         0.73 o                         
  -2  10   5          1.68          1.32         0.36 o                         
  -1  10   5          0.04         -0.36         0.36 o                         
   0  10   5          0.72          2.30         0.65 o                         
   1  10   5         65.24         66.68         1.27 o                         
   2  10   5         13.99         18.14         0.88 o                         
   3  10   5          5.10          3.70         0.40 o                         
   4  10   5         16.74         13.11         0.67 o                         
   5  10   5         84.47         78.98         1.39 o                         
   6  10   5         91.13         89.66         1.98 o                         
   7  10   5          0.10          0.68         0.60 o                         
  -1  11   5        143.18        110.61         5.20 o                         
   0  11   5        127.23        102.74         1.89 o                         
   1  11   5         80.06         89.26         1.42 o                         
   2  11   5         31.70         38.44         0.82 o                         
   3  11   5         13.70         11.46         0.57 o                         
   4  11   5         36.18         35.37         1.46 o                         
   5  11   5         10.29         12.69         0.73 o                         
   6  11   5          1.55          0.81         0.52 o                         
   7  11   5          0.92          2.78         0.74 o                         
  -3  12   5          2.24          2.50         0.54 o                         
   0  12   5         49.17         50.30         2.23 o                         
   1  12   5          8.46         12.06         0.77 o                         
   2  12   5          9.89         11.32         0.49 o                         
   3  12   5          0.06          0.15         0.32 o                         
   4  12   5          4.90          5.01         0.49 o                         
   5  12   5          8.80          6.64         0.62 o                         
   6  12   5          0.79          4.06         2.84 o                         
  -2  13   5          5.30          5.24         0.60 o                         
   0  13   5        163.47        152.63         2.93 o                         
   1  13   5          9.44          6.87         0.63 o                         
   2  13   5          2.02          3.10         0.51 o                         
   3  13   5          2.55          5.26         0.48 o                         
   4  13   5         22.48         26.32         0.89 o                         
  -1  14   5          0.74          0.28         0.50 o                         
   0  14   5          3.79          4.81         0.90 o                         
   1  15   5          0.93          0.05         0.56 o                         
   2  15   5         15.32         15.92         1.46 o                         
   3  15   5          3.01          2.30         0.51 o                         
  -3 -14   6          2.86          2.78         0.69 o                         
  -2 -14   6          4.02          4.06         0.60 o                         
  -1 -14   6          0.68          0.91         0.62 o                         
   0 -14   6         32.45         35.06         1.81 o                         
  -4 -13   6          6.61          8.43         1.05 o                         
  -3 -13   6         45.30         42.05         1.93 o                         
  -2 -13   6          0.05         -0.24         0.41 o                         
  -1 -13   6          4.41          4.25         0.56 o                         
   0 -13   6         56.66         56.42         1.21 o                         
   1 -13   6         10.87         12.49         0.89 o                         
   2 -13   6         12.90         15.33         1.24 o                         
  -5 -12   6         11.46          9.52         0.82 o                         
  -4 -12   6          1.02          1.32         0.46 o                         
  -3 -12   6          3.18          2.59         0.53 o                         
  -2 -12   6         22.11         24.27         1.34 o                         
  -1 -12   6          7.69          8.81         0.63 o                         
   0 -12   6          7.60          8.26         0.57 o                         
   1 -12   6         14.21         18.12         0.83 o                         
   2 -12   6         16.64         18.70         0.80 o                         
   3 -12   6         13.00         14.47         1.82 o                         
  -6 -11   6          1.85          1.03         0.59 o                         
  -5 -11   6         52.38         51.24         1.44 o                         
  -4 -11   6        108.61        105.40         1.63 o                         
  -3 -11   6         49.90         56.46         1.20 o                         
  -2 -11   6         15.69         19.12         1.04 o                         
  -1 -11   6          0.09          0.17         0.36 o                         
   0 -11   6         10.15         11.07         0.68 o                         
   1 -11   6          9.68         11.79         0.80 o                         
   2 -11   6         58.26         58.32         1.14 o                         
   3 -11   6          0.00         -0.03         0.50 o                         
   4 -11   6          6.18          2.81         0.76 o                         
  -6 -10   6          0.46         -0.50         0.50 o                         
  -5 -10   6          2.67          2.14         0.48 o                         
  -4 -10   6          4.77          2.69         0.45 o                         
  -3 -10   6         49.23         42.92         1.06 o                         
  -2 -10   6          2.48          3.80         0.46 o                         
  -1 -10   6         83.35         77.55         1.25 o                         
   0 -10   6         96.96        108.22         1.48 o                         
   1 -10   6          5.23          8.29         0.54 o                         
   2 -10   6         52.22         50.42         1.01 o                         
   3 -10   6         55.73         57.74         1.37 o                         
   4 -10   6          0.67          1.89         0.71 o                         
  -6  -9   6         10.58         14.98         0.97 o                         
  -5  -9   6         11.27          8.36         0.63 o                         
  -4  -9   6          5.96          5.76         0.60 o                         
  -3  -9   6          1.23          3.94         0.51 o                         
  -2  -9   6         37.19         27.75         0.84 o                         
  -1  -9   6          3.67          4.19         0.39 o                         
   0  -9   6          0.83          1.58         0.34 o                         
   1  -9   6         23.72         29.28         0.88 o                         
   2  -9   6          7.53          6.25         0.53 o                         
   3  -9   6         35.03         38.21         1.19 o                         
   4  -9   6          1.99          2.41         0.75 o                         
   5  -9   6         30.19         39.43         2.18 o                         
  -7  -8   6          0.01         -0.51         0.51 o                         
  -6  -8   6          0.99          1.30         0.58 o                         
  -5  -8   6          0.01          0.06         0.40 o                         
  -4  -8   6         66.36         65.19         1.14 o                         
  -3  -8   6         61.23         52.07         1.02 o                         
  -2  -8   6         48.77         46.17         0.90 o                         
  -1  -8   6          6.02          6.31         0.43 o                         
   0  -8   6        129.60        118.40         1.57 o                         
   1  -8   6        151.76        146.42         1.67 o                         
   2  -8   6          2.53          0.92         0.36 o                         
   3  -8   6         39.71         43.05         0.87 o                         
   4  -8   6          2.98          3.92         0.51 o                         
   5  -8   6         27.42         28.05         1.42 o                         
   6  -8   6          0.26         -0.47         0.93 o                         
  -7  -7   6          5.14          8.57         0.77 o                         
  -6  -7   6         32.46         30.22         1.51 o                         
  -5  -7   6          2.89          2.30         0.48 o                         
  -4  -7   6          9.79         12.09         0.63 o                         
  -3  -7   6         68.77         62.78         1.16 o                         
  -2  -7   6          5.32          5.59         0.37 o                         
  -1  -7   6         22.74         27.33         0.72 o                         
   0  -7   6        162.01        169.84         1.82 o                         
   1  -7   6        103.75        113.46         1.47 o                         
   2  -7   6          3.49          2.66         0.36 o                         
   3  -7   6         15.38         16.86         0.91 o                         
   4  -7   6          0.04          0.66         0.34 o                         
   5  -7   6          2.91          2.83         0.39 o                         
   6  -7   6          0.40          0.76         0.59 o                         
  -7  -6   6         11.42          7.06         1.02 o                         
  -6  -6   6         15.18         17.61         0.89 o                         
  -5  -6   6          0.53          0.91         0.43 o                         
  -4  -6   6        168.66        171.13         1.86 o                         
  -3  -6   6         86.65         86.62         1.28 o                         
  -2  -6   6        133.12        151.18         1.61 o                         
  -1  -6   6        441.69        359.15         3.20 o                         
   0  -6   6          1.35          2.26         0.29 o                         
   1  -6   6        118.68        112.12         1.39 o                         
   2  -6   6        222.18        212.02         2.15 o                         
   3  -6   6        169.00        164.42         1.78 o                         
   4  -6   6         41.04         44.22         0.94 o                         
   5  -6   6          0.78          2.20         0.36 o                         
   6  -6   6          0.01          1.13         0.51 o                         
  -7  -5   6         17.83         14.86         0.73 o                         
  -6  -5   6         67.47         68.58         1.25 o                         
  -5  -5   6         30.39         37.86         0.94 o                         
  -4  -5   6        260.16        236.19         2.45 o                         
  -3  -5   6         26.75         25.12         0.92 o                         
  -2  -5   6         13.08         13.23         0.65 o                         
  -1  -5   6          1.15          0.95         0.24 o                         
   0  -5   6        215.28        230.23         2.12 o                         
   1  -5   6       1225.03       1288.34         9.18 o                         
   2  -5   6        108.56        106.53         1.30 o                         
   3  -5   6         30.96         34.21         0.73 o                         
   4  -5   6         14.55         20.78         0.69 o                         
   5  -5   6          1.10          1.43         0.36 o                         
   6  -5   6          0.26          0.52         0.49 o                         
   7  -5   6          1.04          0.73         0.67 o                         
  -7  -4   6          2.24          2.84         0.53 o                         
  -6  -4   6         85.55         95.36         2.20 o                         
  -5  -4   6        595.93        629.02         4.98 o                         
  -4  -4   6          2.70         -0.62         0.62 o                         
  -3  -4   6         28.67         26.21         0.60 o                         
  -2  -4   6        290.81        310.78         2.61 o                         
  -1  -4   6        548.60        541.89         4.18 o                         
   0  -4   6         90.74        107.65         1.20 o                         
   1  -4   6        291.31        256.73         2.28 o                         
   2  -4   6       1804.13       1881.08        14.37 o                         
   3  -4   6          0.07          0.72         0.29 o                         
   4  -4   6         47.16         52.92         0.89 o                         
   5  -4   6          0.24         -0.01         0.32 o                         
   6  -4   6          0.19          0.08         0.34 o                         
   7  -4   6          1.57          0.52         0.52 o                         
  -7  -3   6          0.10          0.89         0.72 o                         
  -6  -3   6         19.69         22.95         0.75 o                         
  -5  -3   6         21.93         21.37         0.65 o                         
  -4  -3   6         33.43         30.06         0.66 o                         
  -3  -3   6         31.24         44.90         1.07 o                         
  -2  -3   6         32.65         29.46         0.76 o                         
  -1  -3   6         55.13         61.02         0.86 o                         
   0  -3   6        179.93        175.05         1.89 o                         
   1  -3   6        245.66        217.09         2.08 o                         
   2  -3   6        294.12        292.66         2.43 o                         
   3  -3   6        502.83        513.35         3.88 o                         
   4  -3   6         79.82         78.34         1.06 o                         
   5  -3   6          0.41          0.31         0.33 o                         
   6  -3   6          1.54          2.84         0.41 o                         
   7  -3   6          0.66          0.32         0.38 o                         
  -7  -2   6          4.83          4.41         0.66 o                         
  -6  -2   6         23.43         24.85         0.95 o                         
  -5  -2   6         14.51         15.27         0.53 o                         
  -4  -2   6         22.20         22.60         0.63 o                         
  -3  -2   6       1269.13       1204.66         8.17 o                         
  -2  -2   6       1544.19       1508.75        10.46 o                         
  -1  -2   6        436.43        425.80         3.28 o                         
   0  -2   6        204.28        213.41         1.90 o                         
   1  -2   6         19.99         13.74         0.43 o                         
   2  -2   6          0.74          0.93         0.25 o                         
   3  -2   6        353.87        343.14         2.76 o                         
   4  -2   6         14.55         13.89         0.69 o                         
   5  -2   6         53.47         42.26         0.84 o                         
   6  -2   6          4.42          5.56         0.54 o                         
   7  -2   6          1.70          1.69         0.41 o                         
   8  -2   6          1.59          1.22         0.68 o                         
  -7  -1   6          0.91          1.09         0.54 o                         
  -6  -1   6          8.74          9.95         0.67 o                         
  -5  -1   6          4.07          2.80         0.44 o                         
  -4  -1   6         38.63         45.76         0.65 o                         
  -3  -1   6          0.41          1.44         0.22 o                         
  -2  -1   6        137.97        123.75         1.79 o                         
  -1  -1   6          3.64          4.47         0.25 o                         
   0  -1   6        727.82        690.89         5.02 o                         
   1  -1   6         43.24         40.74         0.64 o                         
   2  -1   6         98.37         78.50         0.92 o                         
   3  -1   6        359.98        304.99         2.41 o                         
   4  -1   6         92.82         97.38         1.16 o                         
   5  -1   6         28.26         15.61         0.69 o                         
   6  -1   6         27.66         21.25         0.88 o                         
   7  -1   6          9.92          7.51         0.59 o                         
   8  -1   6          2.67          2.40         0.51 o                         
  -7   0   6          1.11          2.84         0.85 o                         
  -6   0   6          0.16          2.04         0.48 o                         
  -5   0   6         14.33          8.67         0.53 o                         
  -4   0   6         29.16         22.89         0.69 o                         
  -3   0   6          1.61          1.11         0.34 o                         
  -2   0   6       3821.29       4419.88        54.21 o                         
  -1   0   6         52.56         40.54         0.72 o                         
   0   0   6       2408.09       2286.63        28.60 o                         
   1   0   6       1060.22       1035.54         7.69 o                         
   2   0   6         57.47         63.72         0.76 o                         
   3   0   6         89.15         93.81         1.03 o                         
   4   0   6        235.75        236.51         2.04 o                         
   5   0   6        216.06        191.23         2.34 o                         
   6   0   6          3.52        110.81        11.17 o                         
   7   0   6         10.37          7.69         0.54 o                         
   8   0   6          9.04          6.98         0.83 o                         
  -7   1   6          1.56          0.31         0.60 o                         
  -6   1   6          0.16          0.12         0.49 o                         
  -5   1   6         15.95         20.07         0.74 o                         
  -4   1   6        157.96        168.35         1.97 o                         
  -3   1   6          0.06         -0.26         0.26 o                         
  -2   1   6        291.90        342.87         2.93 o                         
  -1   1   6       1715.53       1885.28        18.01 o                         
   1   1   6        306.32        242.96         2.71 o                         
   2   1   6        358.95        325.12         2.48 o                         
   3   1   6         47.80         42.75         0.72 o                         
   4   1   6         78.09         70.34         0.94 o                         
   5   1   6         75.20         74.37         1.13 o                         
   6   1   6        199.45        187.87         2.16 o                         
   7   1   6          5.09          8.40         0.85 o                         
   8   1   6         12.00          8.11         0.68 o                         
  -7   2   6          1.94          3.32         1.52 o                         
  -6   2   6          0.94          1.50         1.48 o                         
  -5   2   6         13.43         11.69         1.01 o                         
  -4   2   6         36.82         37.60         0.94 o                         
  -3   2   6         95.59         95.15         1.45 o                         
  -2   2   6       1635.54       1737.75        21.64 o                         
  -1   2   6        232.77        270.40         3.25 o                         
   0   2   6         12.33         14.35         0.47 o                         
   1   2   6         31.97         34.11         0.60 o                         
   2   2   6        240.02        213.95         1.75 o                         
   3   2   6         98.24         82.03         0.95 o                         
   4   2   6         15.84         13.18         0.59 o                         
   5   2   6          1.59          1.70         0.35 o                         
   6   2   6          8.74         10.39         0.59 o                         
   7   2   6          1.82          1.25         0.43 o                         
   8   2   6         23.71         20.30         1.14 o                         
  -6   3   6          1.34          1.52         0.61 o                         
  -5   3   6          5.41          5.55         1.05 o                         
  -4   3   6          7.32          7.44         0.59 o                         
  -3   3   6        104.21        102.35         1.43 o                         
  -2   3   6       1569.02       1538.36        23.31 o                         
  -1   3   6       1901.83       1796.61        37.66 o                         
   0   3   6        892.44        972.30         6.75 o                         
   1   3   6         25.95         25.08         0.47 o                         
   2   3   6        562.31        513.96         3.54 o                         
   3   3   6        143.34        140.92         1.31 o                         
   4   3   6          1.10         -0.24         0.24 o                         
   5   3   6         88.66         86.51         1.24 o                         
   6   3   6        107.87        104.75         1.42 o                         
   7   3   6         11.35          9.09         0.85 o                         
   8   3   6          1.64          1.39         0.48 o                         
  -4   4   6         11.56         11.25         0.75 o                         
  -3   4   6         12.03         13.45         1.49 o                         
  -2   4   6         81.68         83.51         3.52 o                         
  -1   4   6         12.30         11.24         0.50 o                         
   0   4   6          1.44          1.35         0.23 o                         
   1   4   6         38.38         43.89         0.84 o                         
   2   4   6        181.58        206.44         1.68 o                         
   3   4   6        133.65        132.72         1.27 o                         
   4   4   6         86.00         81.80         1.02 o                         
   5   4   6          9.49         12.40         0.53 o                         
   6   4   6          8.43          6.12         0.84 o                         
   7   4   6          0.00         -0.14         0.40 o                         
   8   4   6         10.47          7.81         0.64 o                         
  -4   5   6        319.81        323.44        17.82 o                         
  -3   5   6        297.42        311.44         6.61 o                         
  -2   5   6         20.99         24.79         1.73 o                         
  -1   5   6         15.85         23.39         1.52 o                         
   0   5   6          0.08          0.03         0.18 o                         
   1   5   6       2872.81       2833.88        34.62 o                         
   2   5   6        727.26        707.76         5.53 o                         
   3   5   6        104.71        124.56         1.25 o                         
   4   5   6        131.38        123.94         1.39 o                         
   5   5   6          9.69         11.22         0.58 o                         
   6   5   6          3.12          0.84         0.38 o                         
   7   5   6          0.89          0.27         0.58 o                         
   8   5   6          0.08          0.02         0.46 o                         
  -5   6   6         82.43         69.83         3.28 o                         
  -4   6   6         65.16         69.45         3.50 o                         
  -3   6   6        114.66        119.91         4.00 o                         
  -2   6   6         94.04         88.86         2.84 o                         
  -1   6   6          0.19          0.59         0.47 o                         
   0   6   6         14.60         16.06         0.59 o                         
   1   6   6         54.44         53.86         0.71 o                         
   2   6   6         77.80         80.57         1.00 o                         
   3   6   6        237.99        268.20         2.31 o                         
   4   6   6        372.97        413.79         3.15 o                         
   5   6   6          7.69          6.95         0.47 o                         
   6   6   6          3.76          5.99         0.49 o                         
   7   6   6          0.33          0.03         0.39 o                         
   8   6   6          1.16          1.67         0.52 o                         
  -4   7   6         66.00         60.67         3.04 o                         
  -3   7   6          9.01          8.83         2.24 o                         
  -2   7   6       1058.12       1056.01        15.24 o                         
  -1   7   6        308.81        290.37         4.17 o                         
   0   7   6        471.31        488.83        15.81 o                         
   1   7   6         29.34         24.58         0.60 o                         
   2   7   6        107.54        100.25         1.18 o                         
   3   7   6        103.90        101.18         1.22 o                         
   4   7   6         27.52         26.40         1.04 o                         
   5   7   6         66.26         59.86         1.03 o                         
   6   7   6         13.15         13.45         0.98 o                         
   7   7   6          3.58          3.48         0.50 o                         
   8   7   6          0.03         -0.15         0.56 o                         
  -3   8   6          0.20          0.83         0.83 o                         
  -2   8   6         43.18         34.68         3.53 o                         
  -1   8   6         25.60         27.80         0.89 o                         
   0   8   6         71.80         81.23         1.66 o                         
   1   8   6         19.15         16.48         0.57 o                         
   2   8   6        155.08        148.80         1.63 o                         
   3   8   6         17.16         16.24         0.59 o                         
   4   8   6         25.32         26.09         0.74 o                         
   5   8   6         75.40         80.05         1.54 o                         
   6   8   6          0.90          0.96         0.44 o                         
   7   8   6          2.87          1.20         0.46 o                         
   8   8   6          0.03          0.20         0.65 o                         
  -2   9   6          0.54         -0.24         0.74 o                         
  -1   9   6         44.42         47.38         1.10 o                         
   0   9   6        168.51        196.19         4.15 o                         
   1   9   6         15.47         19.14         0.87 o                         
   2   9   6        164.18        150.44         1.62 o                         
   3   9   6          5.08          4.96         0.42 o                         
   4   9   6         27.90         24.72         1.37 o                         
   5   9   6        106.52        122.49         1.65 o                         
   6   9   6          5.92          5.60         0.59 o                         
   7   9   6          0.87          0.23         0.47 o                         
   8   9   6          0.56          1.41         0.86 o                         
  -1  10   6          8.13          7.56         0.58 o                         
   0  10   6          9.41          8.65         0.87 o                         
   1  10   6          5.73          3.42         0.42 o                         
   2  10   6        110.16        122.77         1.52 o                         
   3  10   6         58.33         56.45         0.97 o                         
   4  10   6         10.40         14.56         0.67 o                         
   5  10   6          1.90          1.10         0.47 o                         
   6  10   6          3.37          3.91         0.69 o                         
   7  10   6         11.82          8.84         0.77 o                         
  -2  11   6         44.98         40.94         3.04 o                         
   0  11   6         98.26         76.07         1.82 o                         
   1  11   6         13.03         13.40         0.68 o                         
   2  11   6         31.23         30.82         0.67 o                         
   3  11   6         35.92         32.91         0.81 o                         
   4  11   6          1.29          2.47         0.43 o                         
   5  11   6         36.88         38.16         1.04 o                         
   6  11   6          4.46          5.09         0.67 o                         
   7  11   6          5.16          5.30         0.87 o                         
  -2  12   6          7.14          8.58         0.63 o                         
   0  12   6         20.71         17.92         1.45 o                         
   1  12   6        325.71        279.06         5.03 o                         
   2  12   6         57.73         61.55         1.28 o                         
   3  12   6         17.24         17.75         0.66 o                         
   4  12   6          0.19          0.49         0.38 o                         
   5  12   6         17.59         20.93         0.99 o                         
  -1  13   6          5.44          4.62         0.63 o                         
   1  13   6         48.66         52.35         1.21 o                         
   2  13   6         10.02          9.01         0.67 o                         
   3  13   6         35.07         32.11         0.83 o                         
   4  13   6          6.21          6.71         0.60 o                         
   0  14   6          0.54         -0.50         0.52 o                         
   1  14   6         32.90         40.86         1.17 o                         
   2  15   6          6.44          5.98         0.86 o                         
   3  15   6          0.39          0.26         0.53 o                         
  -2 -14   7         24.25         22.45         1.22 o                         
  -1 -14   7          0.43          1.75         0.61 o                         
   0 -14   7          0.09          1.66         0.85 o                         
  -4 -13   7          1.06          1.68         0.69 o                         
  -3 -13   7          0.44          1.45         0.54 o                         
  -2 -13   7         11.34          9.32         0.77 o                         
  -1 -13   7          1.42          1.44         0.48 o                         
   0 -13   7          3.17          2.80         0.73 o                         
   1 -13   7          7.43          9.24         0.70 o                         
  -5 -12   7          0.00          0.31         0.67 o                         
  -4 -12   7         11.10          9.58         0.79 o                         
  -3 -12   7         72.77         66.20         1.79 o                         
  -2 -12   7          0.42          0.54         0.46 o                         
  -1 -12   7         49.16         52.42         1.17 o                         
   0 -12   7         14.91         11.84         0.71 o                         
   1 -12   7          7.46          6.63         0.55 o                         
   2 -12   7          7.09          5.33         0.63 o                         
   3 -12   7         12.83          9.82         1.15 o                         
  -5 -11   7          0.74          0.42         0.54 o                         
  -4 -11   7         15.43         15.85         1.15 o                         
  -3 -11   7         32.10         29.44         1.40 o                         
  -2 -11   7         30.86         31.10         1.42 o                         
  -1 -11   7          0.05          0.31         0.37 o                         
   0 -11   7          1.25          1.42         0.47 o                         
   1 -11   7          4.31          5.17         0.50 o                         
   2 -11   7          0.10          1.08         0.42 o                         
   3 -11   7          7.82          8.12         0.65 o                         
  -6 -10   7          2.23          0.89         0.60 o                         
  -5 -10   7          3.07          4.65         0.55 o                         
  -4 -10   7          1.18          0.12         0.43 o                         
  -3 -10   7         16.83         14.27         0.90 o                         
  -2 -10   7         24.74         25.65         0.82 o                         
  -1 -10   7        150.80        149.71         1.93 o                         
   0 -10   7          0.50         -0.06         0.36 o                         
   1 -10   7          0.02          0.02         0.35 o                         
   2 -10   7         11.70         14.73         0.73 o                         
   3 -10   7          0.24          0.87         0.55 o                         
   4 -10   7          4.86          6.37         1.03 o                         
  -6  -9   7          0.17         -0.25         0.52 o                         
  -5  -9   7          0.25          0.68         0.43 o                         
  -4  -9   7          0.52         -0.38         0.38 o                         
  -3  -9   7          7.14          9.05         0.59 o                         
  -2  -9   7          4.75          5.59         0.48 o                         
  -1  -9   7         84.74         65.51         1.15 o                         
   0  -9   7          4.21          4.72         0.42 o                         
   1  -9   7          0.25          0.57         0.33 o                         
   2  -9   7         37.05         44.99         0.96 o                         
   3  -9   7          9.77          9.10         0.86 o                         
   4  -9   7          0.01          0.56         0.52 o                         
   5  -9   7          5.20          6.12         1.20 o                         
  -6  -8   7          4.78          4.99         0.67 o                         
  -5  -8   7         26.09         31.58         1.13 o                         
  -4  -8   7         23.73         18.73         0.79 o                         
  -3  -8   7         18.60         20.74         1.09 o                         
  -2  -8   7        106.99         97.48         1.36 o                         
  -1  -8   7         29.42         28.04         0.79 o                         
   0  -8   7          3.60          3.28         0.37 o                         
   1  -8   7         10.37          9.97         0.54 o                         
   2  -8   7         30.50         33.42         0.85 o                         
   3  -8   7          0.27          0.06         0.37 o                         
   4  -8   7          1.36          1.62         0.44 o                         
   5  -8   7          5.57          6.39         0.66 o                         
  -7  -7   7          1.77          1.75         0.71 o                         
  -6  -7   7          8.73          9.57         0.90 o                         
  -5  -7   7          6.17          5.77         0.58 o                         
  -4  -7   7          0.37         -0.04         0.36 o                         
  -3  -7   7        142.05        140.84         1.70 o                         
  -2  -7   7        386.80        342.76         2.98 o                         
  -1  -7   7          0.01          0.48         0.26 o                         
   0  -7   7        329.03        350.82         3.13 o                         
   1  -7   7         72.89         65.25         1.11 o                         
   2  -7   7         35.45         32.85         0.80 o                         
   3  -7   7          5.87          3.88         0.41 o                         
   4  -7   7         11.68         12.71         0.64 o                         
   5  -7   7          1.96          2.97         0.64 o                         
   6  -7   7          2.97          3.08         0.66 o                         
  -7  -6   7         12.40          8.68         1.14 o                         
  -6  -6   7          1.19          3.38         0.82 o                         
  -5  -6   7         17.24         13.75         0.87 o                         
  -4  -6   7        160.41        172.15         2.04 o                         
  -3  -6   7          0.00         -0.35         0.35 o                         
  -2  -6   7         83.83         76.54         1.07 o                         
  -1  -6   7          0.02         -0.11         0.25 o                         
   0  -6   7        226.72        241.22         2.32 o                         
   1  -6   7          0.53          0.07         0.30 o                         
   2  -6   7         12.52         11.34         0.52 o                         
   3  -6   7          1.05          0.78         0.34 o                         
   4  -6   7          2.08          0.98         0.36 o                         
   5  -6   7          5.53          4.71         0.47 o                         
   6  -6   7          0.00         -0.09         0.40 o                         
  -7  -5   7          0.99          0.76         0.92 o                         
  -6  -5   7         11.70         20.00         1.01 o                         
  -5  -5   7        119.79        111.13         1.61 o                         
  -4  -5   7         76.66         69.73         1.39 o                         
  -3  -5   7         49.61         39.94         2.17 o                         
  -2  -5   7        198.92        200.32         1.97 o                         
  -1  -5   7         86.34         97.75         1.25 o                         
   0  -5   7        871.21        838.99         6.26 o                         
   1  -5   7        258.06        227.87         2.19 o                         
   2  -5   7        148.17        124.19         1.49 o                         
   3  -5   7         84.19         83.14         1.16 o                         
   4  -5   7         50.02         51.49         0.95 o                         
   5  -5   7          9.04          9.25         0.53 o                         
   6  -5   7          0.22          0.09         0.40 o                         
   7  -5   7          0.01          0.75         0.47 o                         
  -7  -4   7          0.93          1.18         1.37 o                         
  -6  -4   7         19.19         19.36         1.04 o                         
  -5  -4   7         37.46         45.73         1.35 o                         
  -4  -4   7       1327.40       1281.60         9.33 o                         
  -3  -4   7         15.97         15.87         0.97 o                         
  -2  -4   7          5.28          4.19         0.30 o                         
  -1  -4   7         41.52         39.45         0.72 o                         
   0  -4   7         87.99         98.09         1.24 o                         
   1  -4   7          0.07          0.45         0.24 o                         
   2  -4   7         48.21         39.19         0.76 o                         
   3  -4   7        124.87        140.33         1.64 o                         
   4  -4   7          4.35          2.34         0.38 o                         
   5  -4   7          4.24          4.73         0.50 o                         
   6  -4   7          1.40          0.77         0.40 o                         
   7  -4   7          0.21          0.55         0.45 o                         
  -7  -3   7          0.53          2.82         0.94 o                         
  -6  -3   7         12.34         10.68         0.57 o                         
  -5  -3   7          0.74          1.25         0.34 o                         
  -4  -3   7         42.18         55.88         1.21 o                         
  -3  -3   7        145.61        147.36         1.65 o                         
  -2  -3   7        421.60        448.36         3.39 o                         
  -1  -3   7        311.30        281.79         2.32 o                         
   0  -3   7          9.26          8.65         0.46 o                         
   1  -3   7         33.09         36.78         0.73 o                         
   2  -3   7        297.19        280.80         2.66 o                         
   3  -3   7        243.47        243.67         2.19 o                         
   4  -3   7         31.49         33.01         0.76 o                         
   5  -3   7          0.72          0.84         0.40 o                         
   6  -3   7          0.29         -0.02         0.38 o                         
   7  -3   7          0.00         -0.17         0.39 o                         
  -7  -2   7          0.39          1.26         0.93 o                         
  -6  -2   7          0.03         -0.20         0.44 o                         
  -5  -2   7          6.66          5.84         0.39 o                         
  -4  -2   7         17.24         12.92         0.57 o                         
  -3  -2   7          0.70          1.32         0.38 o                         
  -2  -2   7          0.00          0.48         0.22 o                         
  -1  -2   7          8.19          9.59         0.46 o                         
   0  -2   7        126.06        129.06         1.39 o                         
   1  -2   7        147.76        160.41         1.54 o                         
   2  -2   7          4.20          3.21         0.31 o                         
   3  -2   7        118.28        144.60         1.51 o                         
   4  -2   7         48.41         58.53         0.97 o                         
   5  -2   7          6.77          4.56         0.46 o                         
   6  -2   7          0.14         -0.36         0.36 o                         
   7  -2   7          1.12          1.29         0.46 o                         
  -7  -1   7          1.24          1.59         0.85 o                         
  -6  -1   7         29.55         35.49         1.36 o                         
  -5  -1   7         38.11         42.74         1.28 o                         
  -4  -1   7        101.40        105.81         1.42 o                         
  -3  -1   7        178.35        202.95         2.11 o                         
  -2  -1   7        219.87        223.29         2.05 o                         
  -1  -1   7        586.95        502.74         3.85 o                         
   0  -1   7         48.58         44.78         0.71 o                         
   1  -1   7        396.96        370.82         3.13 o                         
   2  -1   7        520.32        495.29         3.99 o                         
   3  -1   7         65.49         70.35         0.97 o                         
   4  -1   7          5.73          7.48         0.47 o                         
   5  -1   7        147.46        125.33         1.47 o                         
   6  -1   7         23.87         16.44         0.69 o                         
   7  -1   7          1.46          1.00         0.44 o                         
   8  -1   7          0.03          0.69         0.71 o                         
  -7   0   7          0.09          1.25         0.82 o                         
  -6   0   7          0.43          1.14         0.79 o                         
  -5   0   7         10.32         10.54         0.61 o                         
  -4   0   7          0.02          0.11         0.32 o                         
  -3   0   7         62.18         66.64         1.20 o                         
  -2   0   7          8.65         12.10         0.37 o                         
  -1   0   7       1103.47       1319.41        10.97 o                         
   0   0   7        207.52        248.92         2.13 o                         
   1   0   7        807.82        803.28         5.65 o                         
   2   0   7        336.48        341.04         2.67 o                         
   3   0   7         15.84         15.88         0.56 o                         
   4   0   7         23.95         21.61         0.80 o                         
   5   0   7          0.49          2.66         0.38 o                         
   6   0   7          3.32          1.50         0.43 o                         
   7   0   7          6.63         22.35         2.29 o                         
   8   0   7          1.55          1.19         0.52 o                         
  -7   1   7          0.64          0.96         0.71 o                         
  -6   1   7         22.04         21.56         1.15 o                         
  -5   1   7          0.01         -0.38         0.38 o                         
  -4   1   7         77.36         72.78         1.32 o                         
  -3   1   7        671.39        627.16        11.77 o                         
  -2   1   7        186.90        159.79         1.72 o                         
  -1   1   7        644.39        738.49         5.58 o                         
   0   1   7       1679.25       1824.75        16.11 o                         
   1   1   7        666.73        683.50         5.01 o                         
   2   1   7        889.16        870.95         5.74 o                         
   3   1   7          8.99         10.42         0.75 o                         
   4   1   7        169.59        150.13         1.50 o                         
   5   1   7          0.01          0.21         0.31 o                         
   6   1   7         46.17         57.42         1.15 o                         
   7   1   7         13.58         12.37         1.03 o                         
   8   1   7          1.33          2.24         0.56 o                         
  -6   2   7          0.01         -0.09         0.59 o                         
  -5   2   7          6.70          5.41         0.58 o                         
  -4   2   7         12.38         11.92         0.74 o                         
  -3   2   7        103.89        102.31         1.61 o                         
  -2   2   7         12.90         10.57         0.51 o                         
  -1   2   7       1519.22       1656.98        14.70 o                         
   0   2   7        259.91        316.90         2.89 o                         
   1   2   7        166.48        196.96         1.73 o                         
   2   2   7        158.75        180.56         1.58 o                         
   3   2   7        224.40        230.20         1.90 o                         
   4   2   7         60.30         74.08         0.97 o                         
   5   2   7          1.36          0.85         0.33 o                         
   6   2   7          9.13         11.36         0.59 o                         
   7   2   7          0.01          1.04         0.44 o                         
   8   2   7          6.87          4.68         0.58 o                         
  -6   3   7          0.76         -0.06         0.73 o                         
  -5   3   7          6.61          7.02         0.87 o                         
  -4   3   7         10.48          9.95         0.58 o                         
  -3   3   7         88.54         90.58         1.47 o                         
  -2   3   7         86.40         79.79         1.43 o                         
  -1   3   7       1376.05       1339.52        13.35 o                         
   0   3   7       1803.11       1775.80        13.52 o                         
   1   3   7        116.39        126.06         1.25 o                         
   2   3   7         54.70         56.60         0.71 o                         
   3   3   7          1.66          1.81         0.28 o                         
   4   3   7          2.17          0.63         0.28 o                         
   5   3   7          0.01          0.49         0.30 o                         
   6   3   7         24.16         18.75         0.76 o                         
   7   3   7          0.78          1.12         0.51 o                         
   8   3   7          2.41          2.39         0.54 o                         
  -6   4   7          6.59          7.34         0.95 o                         
  -4   4   7         56.28         54.14         1.97 o                         
  -3   4   7          3.01          2.74         0.34 o                         
  -2   4   7         44.64         35.59         1.20 o                         
  -1   4   7        271.09        259.60         5.31 o                         
   0   4   7        347.94        327.63         3.00 o                         
   1   4   7        225.33        185.77         1.74 o                         
   2   4   7         14.04         13.35         0.56 o                         
   3   4   7        189.63        185.62         1.61 o                         
   4   4   7          5.08          8.37         0.53 o                         
   5   4   7          6.80          7.49         0.61 o                         
   6   4   7         29.73         34.90         0.84 o                         
   7   4   7         13.35         13.23         0.93 o                         
   8   4   7          3.17          1.23         0.53 o                         
  -5   5   7         52.71         48.89         1.17 o                         
  -4   5   7        111.23        104.98         3.42 o                         
  -3   5   7          2.35         22.55         5.53 o                         
  -2   5   7        325.39        365.26         8.53 o                         
  -1   5   7         32.76         27.68         0.71 o                         
   0   5   7         23.06         22.39         0.55 o                         
   1   5   7         30.17         33.81         1.24 o                         
   2   5   7         77.03         92.43         1.02 o                         
   3   5   7        394.64        362.17         2.76 o                         
   4   5   7          1.10          0.57         0.33 o                         
   5   5   7         24.51         17.66         0.60 o                         
   6   5   7         28.72         24.81         0.79 o                         
   7   5   7          1.32          1.02         0.46 o                         
   8   5   7          0.20          0.25         0.61 o                         
  -3   6   7         44.49         54.67         3.82 o                         
  -2   6   7       1409.24       1406.30        23.69 o                         
  -1   6   7        431.62        432.10         5.44 o                         
   0   6   7         13.04         15.48         0.64 o                         
   1   6   7        217.59        209.39         1.81 o                         
   2   6   7        112.98        112.54         1.26 o                         
   3   6   7        424.22        413.08         3.09 o                         
   4   6   7         68.05         81.70         1.14 o                         
   5   6   7         17.48         20.44         0.73 o                         
   6   6   7         59.47         55.04         1.19 o                         
   7   6   7          2.25          1.37         0.44 o                         
   8   6   7          0.90          0.92         0.51 o                         
  -2   7   7        158.10        159.63         4.21 o                         
  -1   7   7        423.77        442.41         6.57 o                         
   0   7   7          1.08          1.54         0.63 o                         
   1   7   7          0.84          1.10         0.30 o                         
   2   7   7         20.95         19.27         0.56 o                         
   3   7   7          0.40          0.38         0.29 o                         
   4   7   7          1.06         -0.03         0.28 o                         
   5   7   7         24.38         16.94         1.00 o                         
   6   7   7         40.20         39.38         0.97 o                         
   7   7   7          4.55          3.25         0.51 o                         
   8   7   7          2.05          1.35         0.65 o                         
  -3   8   7         73.18         69.70         3.20 o                         
  -2   8   7         18.64         20.58         2.91 o                         
  -1   8   7         60.30         56.30         2.69 o                         
   0   8   7        225.80        211.63         5.87 o                         
   1   8   7        533.63        550.58         4.78 o                         
   2   8   7         33.54         33.13         0.67 o                         
   3   8   7         12.18         11.90         0.53 o                         
   4   8   7          2.80          0.50         0.51 o                         
   5   8   7          9.11         11.09         0.65 o                         
   6   8   7          4.59          2.36         0.49 o                         
   7   8   7          0.62          1.44         0.50 o                         
   8   8   7          2.77          1.32         0.77 o                         
  -2   9   7          0.00          1.14         1.83 o                         
  -1   9   7          1.48          1.49         0.37 o                         
   0   9   7          6.19          9.56         0.95 o                         
   1   9   7          2.35          4.18         0.53 o                         
   2   9   7          8.25          9.03         0.44 o                         
   3   9   7          0.01         -0.07         0.29 o                         
   4   9   7         41.26         36.86         0.87 o                         
   5   9   7          3.32          3.05         0.46 o                         
   6   9   7          3.62          0.67         0.56 o                         
   7   9   7          0.07          0.57         0.50 o                         
  -1  10   7          0.65          2.46         0.63 o                         
   0  10   7         66.78         51.59         1.61 o                         
   1  10   7         10.21          9.55         0.56 o                         
   2  10   7          0.02         -0.24         0.24 o                         
   3  10   7         48.60         53.96         0.95 o                         
   4  10   7         21.01         20.36         0.73 o                         
   5  10   7         11.91         10.85         0.73 o                         
   6  10   7          7.35          6.92         0.67 o                         
   7  10   7          0.21          0.69         0.57 o                         
  -3  11   7          8.02          5.71         1.44 o                         
   0  11   7          0.22         -0.22         1.10 o                         
   1  11   7          6.30          3.25         0.49 o                         
   2  11   7        153.36        126.06         1.80 o                         
   3  11   7         27.60         33.59         0.80 o                         
   4  11   7          0.45          1.34         0.44 o                         
   5  11   7          0.13         -0.43         0.43 o                         
   6  11   7          3.60          5.51         1.68 o                         
   7  11   7          5.96          5.05         0.86 o                         
  -2  12   7          0.02          0.11         0.42 o                         
   1  12   7         12.62         10.87         0.62 o                         
   2  12   7         91.29         88.84         1.86 o                         
   3  12   7          0.40          2.21         0.49 o                         
   4  12   7          6.27          6.71         0.55 o                         
   5  12   7          0.47          2.80         1.68 o                         
  -1  13   7          1.04          0.80         0.49 o                         
   0  13   7          1.67          1.40         0.54 o                         
   2  13   7         93.86         92.31         2.56 o                         
   0  14   7          3.61          4.99         0.66 o                         
   1  14   7          3.33          2.32         0.60 o                         
   2  14   7          6.20          9.24         0.87 o                         
  -3 -13   8         16.10         13.71         1.62 o                         
  -2 -13   8          7.12          9.21         0.82 o                         
  -1 -13   8         11.65         13.15         0.90 o                         
   0 -13   8         16.24         19.10         1.18 o                         
   1 -13   8          0.17          1.46         0.59 o                         
  -4 -12   8          2.54          1.15         0.64 o                         
  -3 -12   8          1.46          3.73         0.72 o                         
  -2 -12   8          0.12         -0.41         0.51 o                         
  -1 -12   8          0.94          1.15         0.45 o                         
   0 -12   8          1.56          2.29         0.47 o                         
   1 -12   8          0.07          0.09         0.55 o                         
   2 -12   8          0.31          0.78         0.55 o                         
  -5 -11   8          0.03         -0.60         0.60 o                         
  -4 -11   8         10.53         11.26         0.76 o                         
  -3 -11   8         49.40         40.91         1.92 o                         
  -2 -11   8        184.42        173.92         2.64 o                         
  -1 -11   8          0.37          0.10         0.43 o                         
   0 -11   8         35.35         36.75         1.05 o                         
   1 -11   8          0.19          1.89         0.49 o                         
   2 -11   8          0.97          1.30         0.56 o                         
   3 -11   8          6.79          7.38         0.57 o                         
  -5 -10   8          1.47          1.48         0.75 o                         
  -4 -10   8          0.06          0.50         0.42 o                         
  -3 -10   8          2.63          2.10         0.48 o                         
  -2 -10   8          0.69          0.61         0.35 o                         
  -1 -10   8          0.20          0.27         0.36 o                         
   0 -10   8          2.49          4.61         0.50 o                         
   1 -10   8          0.40          0.03         0.36 o                         
   2 -10   8          0.03          0.17         0.37 o                         
   3 -10   8          1.13          1.73         0.53 o                         
   4 -10   8          4.42          5.44         0.90 o                         
  -6  -9   8          6.45          6.95         1.14 o                         
  -5  -9   8          9.74         11.01         0.78 o                         
  -4  -9   8        133.92        134.77         2.04 o                         
  -3  -9   8         29.45         27.15         1.11 o                         
  -2  -9   8          8.59          8.35         0.53 o                         
  -1  -9   8          0.40          0.09         0.36 o                         
   0  -9   8        119.74        107.31         1.53 o                         
   1  -9   8         20.99         23.44         0.81 o                         
   2  -9   8          5.10          4.19         0.47 o                         
   3  -9   8          2.16          2.27         0.47 o                         
   4  -9   8          0.02         -0.13         0.42 o                         
   5  -9   8          3.02          3.56         0.95 o                         
  -6  -8   8          5.12          6.22         1.60 o                         
  -5  -8   8         10.09         11.36         0.73 o                         
  -4  -8   8          0.90         -0.27         0.44 o                         
  -3  -8   8          0.03         -0.33         0.33 o                         
  -2  -8   8          0.10         -0.31         0.31 o                         
  -1  -8   8         39.34         29.16         0.97 o                         
   0  -8   8          7.58          8.20         0.52 o                         
   1  -8   8          0.79          1.28         0.39 o                         
   2  -8   8          0.08         -0.36         0.36 o                         
   3  -8   8          5.88          7.52         0.72 o                         
   4  -8   8          0.95          0.87         0.43 o                         
   5  -8   8          6.68          7.71         1.00 o                         
  -6  -7   8          4.73          3.98         0.58 o                         
  -5  -7   8         50.21         51.46         1.24 o                         
  -4  -7   8         27.50         22.83         1.02 o                         
  -3  -7   8          2.37          2.43         0.38 o                         
  -2  -7   8        202.40        208.72         2.23 o                         
  -1  -7   8        217.03        230.66         2.37 o                         
   0  -7   8         37.66         35.67         0.83 o                         
   1  -7   8          1.83          2.06         0.36 o                         
   2  -7   8         13.97         14.88         0.82 o                         
   3  -7   8         23.32         20.84         0.72 o                         
   4  -7   8          0.41          0.13         0.37 o                         
   5  -7   8          4.78          3.93         0.57 o                         
   6  -7   8          0.88          1.21         0.74 o                         
  -6  -6   8          9.63         12.15         0.96 o                         
  -5  -6   8          8.10          8.37         0.62 o                         
  -4  -6   8          7.76          8.28         0.59 o                         
  -3  -6   8         29.86         31.74         1.45 o                         
  -2  -6   8         11.29         10.63         0.63 o                         
  -1  -6   8        263.36        229.00         2.36 o                         
   0  -6   8          6.66          6.55         0.45 o                         
   1  -6   8          7.64          5.19         0.52 o                         
   2  -6   8         15.47         15.94         0.81 o                         
   3  -6   8          3.54          2.35         0.41 o                         
   4  -6   8         10.08          7.49         0.53 o                         
   5  -6   8          3.97          3.79         0.47 o                         
   6  -6   8          2.64          2.68         0.84 o                         
  -6  -5   8         24.25         24.76         0.86 o                         
  -5  -5   8        244.55        221.78         3.58 o                         
  -4  -5   8         80.91         68.12         1.19 o                         
  -3  -5   8         35.65         32.90         1.52 o                         
  -2  -5   8         37.38         32.89         0.88 o                         
  -1  -5   8          2.09          3.70         0.34 o                         
   0  -5   8          0.96          1.87         0.36 o                         
   1  -5   8        186.83        195.48         2.05 o                         
   2  -5   8          6.41          6.80         0.46 o                         
   3  -5   8         60.24         59.48         1.03 o                         
   4  -5   8         28.12         20.45         0.74 o                         
   5  -5   8          3.03          3.64         0.45 o                         
   6  -5   8          0.05          0.30         0.47 o                         
  -6  -4   8          0.08          1.77         0.56 o                         
  -5  -4   8         16.32         17.30         0.71 o                         
  -4  -4   8        109.01        119.39         2.09 o                         
  -3  -4   8       2025.55       1926.79        12.83 o                         
  -2  -4   8          0.16         -0.34         0.37 o                         
  -1  -4   8          0.41          0.36         0.26 o                         
   0  -4   8         30.99         32.53         0.76 o                         
   1  -4   8        257.74        261.35         2.43 o                         
   2  -4   8        147.16        161.48         1.91 o                         
   3  -4   8          1.93          0.38         0.34 o                         
   4  -4   8        179.01        181.87         1.94 o                         
   5  -4   8          2.21          1.02         0.42 o                         
   6  -4   8          2.11          2.00         0.44 o                         
   7  -4   8          0.42         -0.45         0.45 o                         
  -7  -3   8          0.78          2.41         1.72 o                         
  -6  -3   8          8.56         11.42         0.55 o                         
  -5  -3   8          6.52          5.81         0.42 o                         
  -4  -3   8         66.42         67.57         1.17 o                         
  -3  -3   8          9.27         12.77         0.61 o                         
  -2  -3   8        204.12        187.16         1.83 o                         
  -1  -3   8         81.59         80.82         1.06 o                         
   0  -3   8        184.76        188.73         1.87 o                         
   1  -3   8         24.49         31.13         0.68 o                         
   2  -3   8          0.17          0.33         0.27 o                         
   3  -3   8          3.08          4.16         0.40 o                         
   4  -3   8        156.50        127.46         1.52 o                         
   5  -3   8         29.33         31.41         0.88 o                         
   6  -3   8          5.95          3.93         0.48 o                         
   7  -3   8          0.00          0.12         0.45 o                         
  -6  -2   8          0.18         -0.23         0.43 o                         
  -5  -2   8         30.63         29.38         0.70 o                         
  -4  -2   8         74.68         72.85         1.18 o                         
  -3  -2   8         42.31         35.58         0.73 o                         
  -2  -2   8         31.65         30.80         0.61 o                         
  -1  -2   8        854.16        844.70         6.18 o                         
   0  -2   8       2400.33       2338.71        28.83 o                         
   1  -2   8        173.75        178.81         1.71 o                         
   2  -2   8         40.93         53.11         0.84 o                         
   3  -2   8          0.05         -0.19         0.30 o                         
   4  -2   8         22.32         16.87         0.82 o                         
   5  -2   8         88.89         95.57         1.36 o                         
   6  -2   8          0.08         -0.07         0.42 o                         
   7  -2   8          2.06          1.57         0.66 o                         
  -6  -1   8          7.32          5.67         0.56 o                         
  -5  -1   8         10.31          9.40         0.64 o                         
  -4  -1   8         10.07         10.24         0.65 o                         
  -3  -1   8         27.05         26.67         0.58 o                         
  -2  -1   8         12.81         18.68         0.61 o                         
  -1  -1   8          7.69         11.99         0.46 o                         
   0  -1   8         38.05         43.89         0.74 o                         
   1  -1   8         55.68         49.13         0.78 o                         
   2  -1   8         23.74         20.83         0.58 o                         
   3  -1   8         28.08         30.43         0.68 o                         
   4  -1   8          2.75          1.64         0.33 o                         
   5  -1   8          0.00          1.61         0.41 o                         
   6  -1   8         12.81         14.91         0.87 o                         
   7  -1   8          4.36          1.95         0.55 o                         
   8  -1   8          2.40          3.37         2.95 o                         
  -6   0   8          0.01          0.12         0.51 o                         
  -5   0   8         39.23         42.00         1.79 o                         
  -4   0   8         39.58         45.38         1.03 o                         
  -3   0   8          8.66          9.75         0.60 o                         
  -2   0   8         10.47          7.43         0.55 o                         
  -1   0   8        453.06        463.61         3.62 o                         
   0   0   8       1673.85       1924.21        15.10 o                         
   1   0   8        241.25        250.96         2.14 o                         
   2   0   8        568.93        548.94         4.04 o                         
   3   0   8        286.02        255.22         2.16 o                         
   4   0   8          9.63         10.03         0.47 o                         
   5   0   8          6.70          6.27         0.59 o                         
   6   0   8          2.93          1.55         0.45 o                         
   7   0   8         12.21          8.42         0.67 o                         
   8   0   8          2.96          7.09         0.73 o                         
  -6   1   8         42.77         39.50         2.03 o                         
  -5   1   8          8.31          9.21         0.71 o                         
  -4   1   8          0.02         -0.37         0.37 o                         
  -3   1   8          5.70          5.59         0.43 o                         
  -2   1   8         27.59         27.57         0.95 o                         
  -1   1   8         27.70         29.25         0.57 o                         
   0   1   8        330.61        337.89         2.75 o                         
   1   1   8       1960.76       2132.65        18.82 o                         
   2   1   8         92.41        105.54         1.17 o                         
   3   1   8        115.66        110.91         1.29 o                         
   4   1   8          4.47          4.45         0.37 o                         
   5   1   8          1.62          0.77         0.33 o                         
   6   1   8          0.13         -0.19         0.42 o                         
   7   1   8          2.17          2.07         0.58 o                         
   8   1   8          7.21          5.21         0.71 o                         
  -6   2   8          8.21         12.14         1.71 o                         
  -5   2   8         51.39         53.41         1.41 o                         
  -4   2   8         33.82         37.69         1.12 o                         
  -3   2   8          0.33          0.61         0.40 o                         
  -2   2   8        265.30        258.51         2.80 o                         
  -1   2   8       1022.63        898.68         7.36 o                         
   0   2   8       1561.85       1671.53        12.94 o                         
   1   2   8       1170.70       1214.46         9.05 o                         
   2   2   8         74.50         90.41         1.08 o                         
   3   2   8          1.33          2.57         0.29 o                         
   4   2   8          9.25          9.32         0.44 o                         
   5   2   8         29.60         26.80         0.84 o                         
   6   2   8          0.72          1.00         0.43 o                         
   7   2   8          0.01          0.11         0.44 o                         
   8   2   8          1.46          2.74         0.69 o                         
  -6   3   8          0.90          1.76         0.96 o                         
  -5   3   8          0.71          0.87         0.89 o                         
  -4   3   8          2.13          1.43         0.56 o                         
  -3   3   8         20.77         21.91         0.72 o                         
  -2   3   8          5.49          7.51         0.58 o                         
  -1   3   8          2.16          1.59         0.37 o                         
   0   3   8        730.05        744.16         5.99 o                         
   1   3   8        458.51        458.15         3.56 o                         
   2   3   8        227.02        251.55         2.21 o                         
   3   3   8         90.49         89.02         1.05 o                         
   4   3   8         39.53         30.02         0.68 o                         
   5   3   8         14.57         18.99         0.64 o                         
   6   3   8          1.83          1.15         0.42 o                         
   7   3   8          0.05         -0.11         0.56 o                         
   8   3   8          6.50          6.08         0.78 o                         
  -6   4   8          0.43          0.97         1.21 o                         
  -5   4   8          0.93          1.28         1.24 o                         
  -4   4   8         34.16         35.33         1.69 o                         
  -3   4   8         19.55         19.79         0.98 o                         
  -2   4   8        148.44        158.05         2.47 o                         
  -1   4   8         19.61         17.23         1.21 o                         
   0   4   8        134.17        119.81         1.41 o                         
   1   4   8       1096.41       1025.73         7.71 o                         
   2   4   8          6.91          6.34         0.37 o                         
   3   4   8         27.80         27.77         0.62 o                         
   4   4   8          0.02         -0.26         0.26 o                         
   5   4   8         22.53         23.33         0.70 o                         
   6   4   8          1.81          1.29         0.42 o                         
   7   4   8          2.24          2.67         0.50 o                         
   8   4   8          3.06          1.93         0.56 o                         
  -4   5   8         34.08         36.79         1.34 o                         
  -2   5   8         42.17         33.76         1.19 o                         
  -1   5   8        321.46        346.75         4.60 o                         
   0   5   8          5.22          4.50         0.34 o                         
   1   5   8         11.50         13.26         0.42 o                         
   2   5   8          0.16          0.15         0.23 o                         
   3   5   8        184.02        200.89         1.79 o                         
   4   5   8        103.01        101.69         1.28 o                         
   5   5   8          7.01         10.41         0.54 o                         
   6   5   8          0.26         -0.26         0.40 o                         
   7   5   8          3.30          3.36         0.51 o                         
   8   5   8          0.03         -0.52         0.52 o                         
  -3   6   8        736.58        785.00        53.05 o                         
  -2   6   8       1008.61       1106.76        31.02 o                         
  -1   6   8        571.11        581.95        12.82 o                         
   0   6   8        332.02        343.86         3.72 o                         
   1   6   8          3.78          3.46         0.27 o                         
   2   6   8         28.97         30.69         0.61 o                         
   3   6   8         37.98         41.72         0.76 o                         
   4   6   8          1.35          0.90         0.32 o                         
   5   6   8          0.00         -0.04         0.33 o                         
   6   6   8          0.73          0.33         0.37 o                         
   7   6   8          0.73         -0.36         0.41 o                         
   8   6   8          3.56          2.81         0.67 o                         
  -2   7   8         98.65         99.20         4.24 o                         
  -1   7   8         24.42         30.66         1.37 o                         
   0   7   8       2508.13       2448.87        31.43 o                         
   1   7   8         22.72         22.25         0.77 o                         
   2   7   8         90.48         94.10         1.18 o                         
   3   7   8         11.13         12.73         0.52 o                         
   4   7   8          2.76          2.07         0.36 o                         
   5   7   8          0.04         -0.35         0.35 o                         
   6   7   8          3.99          4.19         0.49 o                         
   7   7   8          4.37          4.21         0.54 o                         
   8   7   8          0.52         -0.11         0.71 o                         
  -2   8   8         16.56         16.54         2.74 o                         
  -1   8   8         30.47         32.26         0.94 o                         
   0   8   8         18.34         14.31         1.61 o                         
   1   8   8         27.55         25.83         0.90 o                         
   2   8   8         69.27         64.90         0.94 o                         
   3   8   8         20.93         21.63         0.72 o                         
   4   8   8          8.81          7.61         0.50 o                         
   5   8   8         10.41          7.90         0.76 o                         
   6   8   8          1.20         -0.37         0.49 o                         
   7   8   8          8.31          5.20         0.60 o                         
  -2   9   8         44.11         44.93         3.85 o                         
  -1   9   8         29.17         29.23         0.97 o                         
   0   9   8          0.69          1.01         0.52 o                         
   1   9   8        142.15        134.38         1.68 o                         
   2   9   8        156.93        176.72         1.79 o                         
   3   9   8         29.58         27.56         0.72 o                         
   4   9   8         10.07         15.23         0.73 o                         
   5   9   8          0.06         -0.32         0.40 o                         
   6   9   8          5.09          5.40         0.91 o                         
   7   9   8         19.77         22.63         1.08 o                         
   0  10   8          0.60         -0.49         1.32 o                         
   1  10   8         10.43          8.51         0.57 o                         
   2  10   8          0.38          1.37         0.34 o                         
   3  10   8          1.33         -0.31         0.31 o                         
   4  10   8          0.19          0.61         0.44 o                         
   5  10   8          1.68          3.51         0.50 o                         
   6  10   8          4.86          6.31         0.61 o                         
   7  10   8          0.00          0.98         0.59 o                         
   0  11   8        157.43        144.02         2.68 o                         
   1  11   8          2.31         -0.23         0.69 o                         
   2  11   8         12.54         10.90         0.72 o                         
   3  11   8          4.67          6.68         0.50 o                         
   4  11   8         23.35         29.57         0.87 o                         
   5  11   8         25.88         32.90         1.08 o                         
   6  11   8          1.20          5.29         1.19 o                         
  -1  12   8          0.77          0.98         0.46 o                         
   2  12   8          2.42          2.66         0.52 o                         
   3  12   8         64.63         62.41         1.64 o                         
   4  12   8         37.70         38.01         1.24 o                         
   5  12   8          4.21          6.80         3.00 o                         
   0  13   8          1.59          3.21         0.60 o                         
   1  13   8         21.71         52.78         4.64 o                         
   3  13   8         37.41         42.06         1.07 o                         
   4  13   8         24.19         22.40         0.86 o                         
   1  14   8          0.01         -0.06         0.55 o                         
   2  14   8          0.14          0.26         0.49 o                         
   3  14   8          2.24          4.15         0.69 o                         
  -2 -13   9          6.89          7.37         1.83 o                         
  -1 -13   9          0.55          1.66         0.70 o                         
   0 -13   9          0.20          1.23         1.01 o                         
  -3 -12   9          5.44          5.35         0.97 o                         
  -2 -12   9          1.02          1.48         0.65 o                         
  -1 -12   9         51.61         49.36         1.64 o                         
   0 -12   9          0.55          4.03         0.94 o                         
   1 -12   9         14.81         18.37         1.12 o                         
   2 -12   9          0.18          0.60         0.53 o                         
  -4 -11   9          2.62          0.79         0.81 o                         
  -3 -11   9          5.62          7.95         0.70 o                         
  -2 -11   9          1.88          2.89         0.52 o                         
  -1 -11   9         13.16         11.10         0.94 o                         
   0 -11   9         10.47         11.70         0.71 o                         
   1 -11   9          3.00          3.89         0.64 o                         
   2 -11   9          0.04          0.73         0.61 o                         
   3 -11   9          1.85          1.35         0.56 o                         
  -5 -10   9          7.98          8.91         0.89 o                         
  -4 -10   9          0.36         -0.40         0.40 o                         
  -3 -10   9         16.24         17.95         0.85 o                         
  -2 -10   9          0.48          0.83         0.51 o                         
  -1 -10   9         37.48         30.61         1.23 o                         
   0 -10   9          9.77         10.59         0.64 o                         
   1 -10   9         40.45         40.89         1.05 o                         
   2 -10   9          0.70          1.73         0.46 o                         
   3 -10   9          0.00          0.47         0.61 o                         
   4 -10   9          0.61          0.51         0.59 o                         
  -5  -9   9          0.35         -0.53         0.61 o                         
  -4  -9   9          0.53          0.41         0.42 o                         
  -3  -9   9          5.45          8.05         0.63 o                         
  -2  -9   9         17.27         19.42         1.02 o                         
  -1  -9   9          2.96          2.53         0.48 o                         
   0  -9   9          1.92          2.24         0.46 o                         
   1  -9   9         17.52         14.08         1.00 o                         
   2  -9   9          7.26          7.10         0.56 o                         
   3  -9   9          0.22          0.89         0.45 o                         
   4  -9   9          0.00          0.55         0.64 o                         
  -6  -8   9          6.11          9.69         1.47 o                         
  -5  -8   9          0.50         -0.42         0.42 o                         
  -4  -8   9         10.54         12.05         0.77 o                         
  -3  -8   9        167.00        159.63         2.07 o                         
  -2  -8   9          7.49          7.20         0.54 o                         
  -1  -8   9         82.27         73.66         1.27 o                         
   0  -8   9         51.43         51.36         1.09 o                         
   1  -8   9          7.82          5.55         0.50 o                         
   2  -8   9          7.75          9.63         0.85 o                         
   3  -8   9          1.45          0.14         0.37 o                         
   4  -8   9          0.89          1.56         0.49 o                         
   5  -8   9          0.00          0.50         0.73 o                         
  -6  -7   9          0.68          0.34         0.64 o                         
  -5  -7   9          4.76          4.28         0.70 o                         
  -4  -7   9         24.16         24.45         0.89 o                         
  -3  -7   9          1.94          1.88         0.48 o                         
  -2  -7   9          4.62          6.26         0.48 o                         
  -1  -7   9          4.27          4.97         0.52 o                         
   0  -7   9         44.81         35.34         1.19 o                         
   1  -7   9          2.50          2.46         0.39 o                         
   2  -7   9         24.66         27.06         0.91 o                         
   3  -7   9          3.54          5.41         0.58 o                         
   4  -7   9          0.06         -0.45         0.48 o                         
   5  -7   9          0.02          0.05         0.42 o                         
  -6  -6   9          1.19          2.20         0.85 o                         
  -5  -6   9          3.98          3.18         0.60 o                         
  -4  -6   9        133.74        139.72         1.95 o                         
  -3  -6   9         25.48         25.63         0.85 o                         
  -2  -6   9        254.65        256.21         2.44 o                         
  -1  -6   9         41.79         41.03         0.94 o                         
   0  -6   9        241.00        247.58         2.49 o                         
   1  -6   9         64.85         74.11         1.22 o                         
   2  -6   9        115.97        101.33         1.39 o                         
   3  -6   9          5.42         10.42         0.91 o                         
   4  -6   9          0.00         -0.28         0.38 o                         
   5  -6   9          0.00          0.03         0.41 o                         
   6  -6   9          0.83          0.56         0.55 o                         
  -6  -5   9          0.83          0.53         0.78 o                         
  -5  -5   9         12.86         14.00         0.91 o                         
  -4  -5   9         52.93         60.35         1.21 o                         
  -3  -5   9          5.25          4.98         0.46 o                         
  -2  -5   9          0.26         -0.62         0.62 o                         
  -1  -5   9          4.67          4.69         0.44 o                         
   0  -5   9         12.15         16.44         0.81 o                         
   1  -5   9         36.17         30.29         0.76 o                         
   2  -5   9        104.77        106.06         1.43 o                         
   3  -5   9          4.45          5.28         0.47 o                         
   4  -5   9          0.16          0.49         0.39 o                         
   5  -5   9          6.57          5.03         0.50 o                         
   6  -5   9          5.40          5.68         0.80 o                         
  -6  -4   9          5.64          4.97         0.73 o                         
  -5  -4   9          8.98         14.04         0.74 o                         
  -4  -4   9         74.68         79.21         1.24 o                         
  -3  -4   9         45.51         59.22         1.47 o                         
  -2  -4   9       3112.28       3015.12        21.89 o                         
  -1  -4   9        184.38        174.20         1.78 o                         
   0  -4   9         25.30         24.48         0.70 o                         
   1  -4   9         11.61         12.22         0.55 o                         
   2  -4   9         59.64         59.91         1.03 o                         
   3  -4   9         13.04         12.75         0.70 o                         
   4  -4   9          0.28          0.42         0.41 o                         
   5  -4   9          4.45          5.36         0.51 o                         
   6  -4   9          2.40          2.27         0.51 o                         
   7  -4   9          0.33          0.64         0.53 o                         
  -6  -3   9          1.08          2.13         0.78 o                         
  -5  -3   9          2.11          3.48         0.42 o                         
  -4  -3   9         13.27         11.29         0.58 o                         
  -3  -3   9          5.70          7.22         0.50 o                         
  -2  -3   9        126.89        127.13         1.68 o                         
  -1  -3   9        786.86        722.33         5.50 o                         
   0  -3   9         16.03         18.98         0.95 o                         
   1  -3   9         56.32         44.07         0.85 o                         
   2  -3   9         11.71         11.64         0.57 o                         
   3  -3   9         30.14         54.86         1.67 o                         
   4  -3   9          9.69          9.34         0.58 o                         
   5  -3   9          4.50          4.86         0.57 o                         
   6  -3   9          4.06          7.73         0.77 o                         
   7  -3   9          0.28          0.55         0.57 o                         
  -6  -2   9          0.71          2.71         0.58 o                         
  -5  -2   9          3.76          5.46         0.63 o                         
  -4  -2   9          0.67          0.28         0.28 o                         
  -3  -2   9        167.28        161.86         1.84 o                         
  -2  -2   9         64.36         58.65         0.92 o                         
  -1  -2   9          5.76          4.69         0.34 o                         
   0  -2   9         85.55         82.82         1.11 o                         
   1  -2   9        365.62        341.27         2.83 o                         
   2  -2   9         59.31         57.67         0.93 o                         
   3  -2   9          0.11          0.16         0.28 o                         
   4  -2   9          7.35          7.32         0.49 o                         
   5  -2   9          0.52          1.55         0.44 o                         
   6  -2   9          3.49          3.79         0.51 o                         
   7  -2   9          0.21          0.81         0.75 o                         
  -6  -1   9          0.80          1.38         0.75 o                         
  -5  -1   9          0.96          1.46         0.47 o                         
  -4  -1   9        110.80        109.44         1.81 o                         
  -3  -1   9        177.81        174.04         2.02 o                         
  -2  -1   9        270.99        267.63         2.57 o                         
  -1  -1   9        175.55        209.64         1.98 o                         
   0  -1   9        591.19        593.29         4.42 o                         
   1  -1   9        531.04        513.43         4.08 o                         
   2  -1   9        320.50        349.41         3.03 o                         
   3  -1   9          0.85          0.78         0.30 o                         
   4  -1   9          8.98          7.22         0.47 o                         
   5  -1   9          6.68          8.81         0.55 o                         
   6  -1   9         12.13         11.33         0.72 o                         
   7  -1   9          0.05          0.49         0.54 o                         
  -6   0   9          2.40          2.50         0.60 o                         
  -5   0   9          4.35          5.36         0.59 o                         
  -4   0   9         77.33         77.64         1.43 o                         
  -3   0   9         27.87         25.64         0.83 o                         
  -2   0   9          0.85          1.82         0.23 o                         
  -1   0   9         36.62         34.30         0.63 o                         
   0   0   9          1.86          2.89         0.30 o                         
   1   0   9        157.46        186.21         1.84 o                         
   2   0   9        181.74        199.19         1.89 o                         
   3   0   9         63.96         63.19         1.00 o                         
   4   0   9          1.37          0.30         0.30 o                         
   5   0   9         18.04         19.67         0.93 o                         
   6   0   9          9.72         10.89         0.61 o                         
   7   0   9          3.26          3.15         0.50 o                         
  -6   1   9          0.05          0.95         0.73 o                         
  -5   1   9         12.28         12.76         1.42 o                         
  -4   1   9         21.86         20.12         1.12 o                         
  -3   1   9          9.31         10.88         0.60 o                         
  -2   1   9        167.12        171.68         1.95 o                         
  -1   1   9        819.51        751.77         6.15 o                         
   0   1   9        445.97        397.75         3.26 o                         
   1   1   9         15.89         10.86         0.51 o                         
   2   1   9        767.28        794.93         5.94 o                         
   3   1   9        357.41        382.30         3.28 o                         
   4   1   9        143.31        143.11         1.54 o                         
   5   1   9          9.24          7.18         0.51 o                         
   6   1   9          6.40          5.33         0.50 o                         
   7   1   9          0.37          0.96         0.46 o                         
   8   1   9          3.22          3.61         0.69 o                         
  -6   2   9          0.63          1.13         0.59 o                         
  -5   2   9         15.01         13.10         1.23 o                         
  -4   2   9         72.24         67.63         2.29 o                         
  -3   2   9          6.05          5.74         0.57 o                         
  -2   2   9          0.74          0.67         0.28 o                         
  -1   2   9         16.66         16.09         0.71 o                         
   0   2   9         97.37         91.39         1.23 o                         
   1   2   9        266.81        281.41         2.43 o                         
   2   2   9          8.39          6.96         0.42 o                         
   3   2   9         40.43         39.75         0.94 o                         
   4   2   9         48.83         52.42         0.92 o                         
   5   2   9          0.29          0.97         0.39 o                         
   6   2   9          1.47          2.64         0.44 o                         
   7   2   9          1.12          0.74         0.46 o                         
   8   2   9          0.38          0.62         0.61 o                         
  -5   3   9         12.28         13.26         1.08 o                         
  -4   3   9          4.51          6.81         1.53 o                         
  -3   3   9         12.54         11.00         0.83 o                         
  -2   3   9         24.76         26.54         0.94 o                         
  -1   3   9        151.52        182.10         2.13 o                         
   0   3   9         59.63         58.43         0.76 o                         
   1   3   9        295.92        308.92         2.79 o                         
   2   3   9       2119.34       2072.96        14.27 o                         
   3   3   9        284.72        269.74         2.39 o                         
   4   3   9          2.20          1.99         0.34 o                         
   5   3   9          7.45          9.07         0.51 o                         
   6   3   9          2.22          1.77         0.46 o                         
   7   3   9          0.11         -0.39         0.39 o                         
   8   3   9          2.41          0.98         0.66 o                         
  -5   4   9          0.05         -0.14         0.42 o                         
  -4   4   9          6.74          6.64         0.56 o                         
  -3   4   9          3.58          4.76         0.47 o                         
  -2   4   9         27.59         23.59         1.29 o                         
  -1   4   9         28.35         30.66         1.03 o                         
   0   4   9         35.63         33.50         0.77 o                         
   1   4   9        104.60         95.99         1.16 o                         
   2   4   9         28.97         31.89         0.67 o                         
   3   4   9         21.01         23.20         0.62 o                         
   4   4   9         69.23         55.55         0.96 o                         
   5   4   9          4.07          1.67         0.36 o                         
   6   4   9          0.16          0.36         0.38 o                         
   7   4   9          0.02          0.11         0.42 o                         
   8   4   9          0.30          0.08         0.77 o                         
  -3   5   9         90.88         77.50         3.98 o                         
  -2   5   9          0.11          0.72         1.63 o                         
  -1   5   9          0.39          0.57         1.80 o                         
   0   5   9        300.17        320.10         3.06 o                         
   1   5   9         30.69         32.94         0.59 o                         
   2   5   9         13.00         12.53         0.50 o                         
   3   5   9          0.49          1.38         0.30 o                         
   4   5   9          0.40          1.34         0.34 o                         
   5   5   9         77.86         66.35         1.09 o                         
   6   5   9          0.01         -0.18         0.37 o                         
   7   5   9          1.21          0.02         0.41 o                         
   8   5   9          1.40          1.56         0.66 o                         
  -5   6   9          0.23         -0.42         0.95 o                         
  -2   6   9          0.03         46.72         5.22 o                         
  -1   6   9        404.05        461.12        26.06 o                         
   0   6   9        203.19        209.37         3.97 o                         
   1   6   9        287.48        294.20         2.49 o                         
   2   6   9          5.61          5.14         0.47 o                         
   3   6   9        193.75        182.95         1.74 o                         
   4   6   9         14.06         14.87         0.58 o                         
   5   6   9         59.57         63.56         1.08 o                         
   6   6   9          2.50          3.25         0.46 o                         
   7   6   9          0.21          0.19         0.56 o                         
   8   6   9          2.80          1.90         0.65 o                         
  -3   7   9         42.38         48.15         3.69 o                         
  -2   7   9         31.48         29.03         1.18 o                         
  -1   7   9        178.20        181.18         2.81 o                         
   0   7   9         49.52         50.04         2.81 o                         
   1   7   9        442.55        474.49         5.85 o                         
   2   7   9         50.18         45.11         1.10 o                         
   3   7   9         18.31         20.38         0.62 o                         
   4   7   9         11.07          9.16         0.49 o                         
   5   7   9          0.06         -0.37         0.37 o                         
   6   7   9          5.51          8.43         0.58 o                         
   7   7   9          1.59         -0.05         0.47 o                         
  -1   8   9         50.99         46.47         2.38 o                         
   0   8   9        144.67        145.53         2.45 o                         
   1   8   9         59.30         66.42         1.40 o                         
   2   8   9          0.93          0.47         0.57 o                         
   3   8   9         74.90         87.31         1.23 o                         
   4   8   9         16.60         14.93         0.64 o                         
   5   8   9          2.74          1.18         0.46 o                         
   6   8   9          3.84          3.93         0.55 o                         
   7   8   9          1.12          1.24         0.58 o                         
  -1   9   9         12.69         14.33         1.00 o                         
   0   9   9         18.87         19.14         1.18 o                         
   1   9   9          3.14          4.38         0.56 o                         
   2   9   9         13.66         13.08         0.54 o                         
   3   9   9          4.12         10.70         0.84 o                         
   4   9   9          5.14          4.08         0.55 o                         
   5   9   9          3.93          4.86         0.59 o                         
   6   9   9          9.70          7.60         0.61 o                         
   7   9   9          0.40          0.09         0.80 o                         
  -3  10   9          5.41          2.69         1.48 o                         
  -1  10   9         44.23         49.05         1.27 o                         
   1  10   9         11.37         12.17         0.64 o                         
   2  10   9         77.66         60.60         1.23 o                         
   3  10   9         13.99         15.60         0.69 o                         
   4  10   9          0.91          1.02         0.40 o                         
   5  10   9          3.60          5.88         0.63 o                         
   6  10   9          0.00         -0.21         0.50 o                         
   7  10   9          2.54          2.40         0.82 o                         
  -2  11   9          9.55          8.85         2.11 o                         
  -1  11   9         34.60         36.32         2.02 o                         
   2  11   9         35.54         29.27         1.08 o                         
   3  11   9          3.97          2.61         0.53 o                         
   4  11   9         53.00         44.85         1.13 o                         
   5  11   9          4.39          8.20         2.01 o                         
   6  11   9          1.50          3.36         1.85 o                         
  -1  12   9          0.08          0.03         0.41 o                         
   0  12   9          0.42          0.18         0.51 o                         
   1  12   9         31.07         33.15         1.20 o                         
   2  12   9         34.43         36.82         1.82 o                         
   3  12   9         17.19         14.44         0.70 o                         
   4  12   9         10.83         13.32         0.77 o                         
   0  13   9          0.29          0.14         0.49 o                         
   1  13   9          0.01          0.07         0.56 o                         
   2  13   9          2.52          2.99         0.71 o                         
  -2 -12  10          2.56          1.76         0.92 o                         
  -1 -12  10         14.78         14.11         0.86 o                         
   0 -12  10          6.76          9.23         0.82 o                         
   1 -12  10          0.37          1.55         0.76 o                         
  -3 -11  10          1.60          0.64         0.64 o                         
  -2 -11  10         34.45         35.49         1.16 o                         
  -1 -11  10          6.76          7.59         0.97 o                         
   0 -11  10         29.62         29.89         1.18 o                         
   1 -11  10         19.12         18.15         0.92 o                         
   2 -11  10          2.25          2.69         0.81 o                         
  -4 -10  10          5.97          9.52         1.04 o                         
  -3 -10  10          0.34         -0.27         0.60 o                         
  -2 -10  10          1.91          4.30         0.53 o                         
  -1 -10  10         17.33         19.81         1.83 o                         
   0 -10  10         26.15         28.68         1.45 o                         
   1 -10  10          8.67         11.99         1.12 o                         
   2 -10  10          0.95          0.67         0.48 o                         
   3 -10  10          2.42          2.45         0.57 o                         
  -5  -9  10          0.04          0.45         1.45 o                         
  -4  -9  10         19.03         17.74         1.19 o                         
  -3  -9  10          1.24          0.93         0.42 o                         
  -2  -9  10        160.26        149.29         2.13 o                         
  -1  -9  10          9.29         10.72         0.65 o                         
   0  -9  10          1.62          0.55         0.43 o                         
   1  -9  10          6.97          5.41         0.54 o                         
   2  -9  10          4.51          4.09         0.54 o                         
   3  -9  10         11.78         13.88         0.88 o                         
   4  -9  10          0.74         -0.09         0.53 o                         
  -5  -8  10          0.86          2.60         1.11 o                         
  -4  -8  10          7.25          8.13         0.63 o                         
  -3  -8  10          4.11          3.42         0.48 o                         
  -2  -8  10          1.16          3.35         0.48 o                         
  -1  -8  10         32.76         32.50         0.93 o                         
   0  -8  10         11.05         12.12         0.74 o                         
   1  -8  10          0.74          1.58         0.43 o                         
   2  -8  10          1.98          2.22         0.45 o                         
   3  -8  10          1.66          3.35         0.51 o                         
   4  -8  10          0.11          0.36         0.42 o                         
   5  -8  10          0.00          0.12         0.52 o                         
  -5  -7  10          0.88          0.71         0.70 o                         
  -4  -7  10          0.72          0.81         0.42 o                         
  -3  -7  10        150.55        141.12         1.77 o                         
  -2  -7  10          1.12          0.22         0.39 o                         
  -1  -7  10         49.23         48.82         1.04 o                         
   0  -7  10         72.86         64.69         1.19 o                         
   1  -7  10         60.58         62.98         1.19 o                         
   2  -7  10         37.14         43.34         1.05 o                         
   3  -7  10          0.37          0.64         0.40 o                         
   4  -7  10          3.66          3.27         0.49 o                         
   5  -7  10          2.28          2.39         0.49 o                         
  -5  -6  10          7.10          6.51         0.66 o                         
  -4  -6  10          0.09          0.50         0.47 o                         
  -3  -6  10          7.69         10.33         0.61 o                         
  -2  -6  10         22.44         21.21         0.76 o                         
  -1  -6  10         48.32         45.08         1.01 o                         
   0  -6  10         19.71         24.57         1.35 o                         
   1  -6  10          0.89          3.03         0.44 o                         
   2  -6  10          0.35          0.76         0.36 o                         
   3  -6  10          0.65          0.10         0.37 o                         
   4  -6  10          0.57          0.47         0.39 o                         
   5  -6  10          0.28         -0.39         0.39 o                         
   6  -6  10          0.61         -0.49         0.49 o                         
  -6  -5  10          0.05         -0.45         0.58 o                         
  -5  -5  10          8.52          9.12         0.61 o                         
  -4  -5  10        185.56        180.85         2.21 o                         
  -3  -5  10        556.78        537.82         4.26 o                         
  -2  -5  10         33.14         36.42         0.94 o                         
  -1  -5  10        200.23        175.01         2.02 o                         
   0  -5  10         40.49         38.60         0.96 o                         
   1  -5  10          7.68          8.17         0.53 o                         
   2  -5  10          3.50          5.13         0.45 o                         
   3  -5  10          8.62          6.32         0.51 o                         
   4  -5  10         16.35         15.04         0.69 o                         
   5  -5  10          0.00         -0.42         0.42 o                         
   6  -5  10          0.86          0.62         0.53 o                         
  -6  -4  10          1.66          1.85         0.72 o                         
  -5  -4  10         18.79         20.67         0.75 o                         
  -4  -4  10          4.34          5.91         0.55 o                         
  -3  -4  10          6.77          6.87         0.52 o                         
  -2  -4  10          2.66          2.50         0.41 o                         
  -1  -4  10        807.16        729.02         5.71 o                         
   0  -4  10        130.26        161.21         1.85 o                         
   1  -4  10          4.96          4.81         0.42 o                         
   2  -4  10          3.02          2.94         0.39 o                         
   3  -4  10          0.42          0.45         0.36 o                         
   4  -4  10         28.42         36.97         1.03 o                         
   5  -4  10          1.81          1.12         0.43 o                         
   6  -4  10          3.74          3.85         0.57 o                         
  -6  -3  10          1.82          3.52         1.31 o                         
  -5  -3  10         21.70         20.90         0.69 o                         
  -4  -3  10         57.77         54.41         1.01 o                         
  -3  -3  10          9.33         10.81         0.57 o                         
  -2  -3  10        173.99        157.67         1.70 o                         
  -1  -3  10        326.76        339.04         3.02 o                         
   0  -3  10       1165.82       1135.93         8.81 o                         
   1  -3  10          1.16          1.15         0.33 o                         
   2  -3  10         22.58         17.44         0.87 o                         
   3  -3  10          6.98          5.10         0.45 o                         
   4  -3  10         10.91         13.09         0.68 o                         
   5  -3  10          1.75          2.07         0.45 o                         
   6  -3  10         10.36          7.57         0.69 o                         
   7  -3  10          1.29          0.93         0.56 o                         
  -6  -2  10          1.64          6.02         1.49 o                         
  -5  -2  10          6.59          8.09         0.97 o                         
  -4  -2  10          5.23          5.83         0.53 o                         
  -3  -2  10          4.30          3.64         0.43 o                         
  -2  -2  10         23.25         20.81         1.09 o                         
  -1  -2  10         78.62         71.75         1.15 o                         
   0  -2  10         13.09         13.37         0.66 o                         
   1  -2  10          2.01          1.97         0.36 o                         
   2  -2  10        147.98        142.60         1.59 o                         
   3  -2  10         16.89         17.36         0.88 o                         
   4  -2  10          6.99          7.14         0.50 o                         
   5  -2  10          0.27          0.35         0.40 o                         
   6  -2  10          7.53          5.49         0.56 o                         
   7  -2  10          4.58          5.19         0.68 o                         
  -6  -1  10          0.03         -0.53         1.58 o                         
  -5  -1  10          3.52          5.93         0.63 o                         
  -4  -1  10          9.44          7.45         0.63 o                         
  -3  -1  10        140.30        130.41         1.59 o                         
  -2  -1  10        299.65        271.26         2.73 o                         
  -1  -1  10        381.14        363.65         3.10 o                         
   0  -1  10          7.51          9.89         0.48 o                         
   1  -1  10          4.95          6.84         0.44 o                         
   2  -1  10        153.62        150.93         1.64 o                         
   3  -1  10         16.93         16.72         0.74 o                         
   4  -1  10          0.07          0.39         0.35 o                         
   5  -1  10          9.03          9.03         0.64 o                         
   6  -1  10          0.24          0.23         0.46 o                         
   7  -1  10          0.06          0.57         0.50 o                         
  -6   0  10         11.87         11.30         1.14 o                         
  -5   0  10          7.42          5.43         0.58 o                         
  -4   0  10          2.28          3.64         0.50 o                         
  -3   0  10         97.23         95.89         1.63 o                         
  -2   0  10        126.60        116.41         1.60 o                         
  -1   0  10          5.04          2.51         0.29 o                         
   0   0  10        104.31        109.55         1.36 o                         
   1   0  10        257.74        273.73         2.51 o                         
   2   0  10         95.25         97.86         1.32 o                         
   3   0  10         20.41         16.33         0.99 o                         
   4   0  10          1.81          2.66         0.39 o                         
   5   0  10          0.23          1.20         0.39 o                         
   6   0  10          0.20          0.42         0.39 o                         
   7   0  10          0.01          0.53         0.48 o                         
  -5   1  10          3.89          6.21         0.72 o                         
  -4   1  10        240.14        216.71         3.08 o                         
  -3   1  10          2.55          1.36         0.46 o                         
  -2   1  10         28.09         30.50         0.83 o                         
  -1   1  10          7.38          8.53         0.47 o                         
   0   1  10        300.86        302.46         2.65 o                         
   1   1  10         40.19         34.16         0.81 o                         
   2   1  10        235.19        227.88         2.27 o                         
   3   1  10        277.65        293.17         2.49 o                         
   4   1  10          9.34          7.67         0.47 o                         
   5   1  10          1.64          1.78         0.38 o                         
   6   1  10          0.28         -0.14         0.45 o                         
   7   1  10          0.10          0.40         0.60 o                         
  -5   2  10          0.39          0.59         0.60 o                         
  -4   2  10         25.18         28.63         1.25 o                         
  -3   2  10        291.96        276.74         3.27 o                         
  -2   2  10         91.38         82.76         1.24 o                         
  -1   2  10         11.29         10.36         0.57 o                         
   0   2  10        339.22        321.80         3.12 o                         
   1   2  10        570.01        538.36         4.43 o                         
   2   2  10         48.67         62.28         0.99 o                         
   3   2  10         90.58        102.08         1.28 o                         
   4   2  10         57.50         69.70         1.06 o                         
   5   2  10          1.63          3.22         0.47 o                         
   6   2  10          0.95          0.42         0.39 o                         
   7   2  10          0.07          0.95         0.46 o                         
  -5   3  10          2.59          2.41         0.65 o                         
  -4   3  10          0.74          1.85         0.49 o                         
  -3   3  10          5.22          3.23         0.49 o                         
  -2   3  10          4.95          3.43         0.52 o                         
  -1   3  10         10.42         11.62         0.58 o                         
   0   3  10          1.52          0.94         0.24 o                         
   1   3  10          9.21         11.01         0.50 o                         
   2   3  10          6.85          5.94         0.51 o                         
   3   3  10          6.36          9.58         0.64 o                         
   4   3  10          8.97          6.84         0.50 o                         
   5   3  10          4.43          4.40         0.45 o                         
   6   3  10          0.26          0.06         0.39 o                         
   7   3  10          0.01          0.62         0.45 o                         
   8   3  10          0.22          3.21         3.11 o                         
  -5   4  10          0.19          0.07         0.44 o                         
  -4   4  10          0.22          0.45         0.40 o                         
  -3   4  10          8.73          8.13         0.60 o                         
  -2   4  10        269.76        281.55         4.15 o                         
  -1   4  10        104.17         98.83         1.60 o                         
   0   4  10        389.67        391.74         3.72 o                         
   1   4  10        124.11        130.25         1.49 o                         
   2   4  10         72.71         78.85         1.12 o                         
   3   4  10        416.31        405.73         3.27 o                         
   4   4  10         66.09         63.60         1.03 o                         
   5   4  10          4.64          3.46         0.44 o                         
   6   4  10          0.81          0.87         0.41 o                         
   7   4  10          0.42          1.00         0.46 o                         
   8   4  10          0.15          4.06         2.79 o                         
  -4   5  10          0.02          0.70         0.39 o                         
  -3   5  10         22.30         22.37         0.84 o                         
  -2   5  10         15.72         15.68         2.36 o                         
  -1   5  10         12.49         11.81         1.04 o                         
   0   5  10          3.21          1.13         0.62 o                         
   1   5  10          7.34          4.34         0.35 o                         
   2   5  10         34.72         32.69         0.72 o                         
   3   5  10         28.76         33.47         0.83 o                         
   4   5  10          1.89          0.63         0.34 o                         
   5   5  10          0.23          0.31         0.39 o                         
   6   5  10          0.01         -0.25         0.39 o                         
   7   5  10          3.99          2.00         0.80 o                         
  -3   6  10         14.68         13.87         0.70 o                         
  -1   6  10       1390.68       1363.52        23.93 o                         
   0   6  10       1175.13       1193.13        13.30 o                         
   1   6  10        700.87        697.64         7.52 o                         
   2   6  10        498.06        510.80         4.39 o                         
   3   6  10         50.48         45.12         0.89 o                         
   4   6  10          4.49          4.80         0.42 o                         
   5   6  10         26.43         31.61         0.86 o                         
   6   6  10          0.09         -0.42         0.42 o                         
   7   6  10          2.44          0.37         0.43 o                         
  -3   7  10          7.19          5.48         1.53 o                         
  -1   7  10          3.40          3.28         1.21 o                         
   0   7  10          8.90         15.34         1.05 o                         
   1   7  10          2.55          6.35         0.56 o                         
   2   7  10        741.13        767.57         6.63 o                         
   3   7  10         19.33         20.83         0.70 o                         
   4   7  10          1.85          4.03         0.43 o                         
   5   7  10         30.13         31.70         0.86 o                         
   6   7  10          0.01         -0.38         0.38 o                         
   7   7  10          2.92          0.26         0.54 o                         
  -2   8  10         74.00         76.25         3.02 o                         
   0   8  10        111.96        102.57         3.58 o                         
   1   8  10        139.50        135.22         1.77 o                         
   2   8  10          0.01          0.81         0.48 o                         
   3   8  10         13.44         11.23         0.57 o                         
   4   8  10         39.54         44.14         1.00 o                         
   5   8  10          6.16          5.37         0.55 o                         
   6   8  10          1.05          1.27         0.48 o                         
   7   8  10          0.01         -0.50         0.62 o                         
   0   9  10         15.57         18.59         1.13 o                         
   1   9  10          0.50          0.61         0.42 o                         
   2   9  10         85.43         70.52         1.97 o                         
   3   9  10         75.38         71.48         1.12 o                         
   4   9  10         36.02         40.89         1.04 o                         
   5   9  10          3.14          3.50         0.58 o                         
   6   9  10          0.15          0.85         0.78 o                         
   7   9  10          2.64          2.31         1.08 o                         
  -2  10  10          2.69          2.03         0.50 o                         
   0  10  10         44.24         50.70         1.43 o                         
   1  10  10          4.34          5.57         0.58 o                         
   2  10  10          1.20          1.48         0.48 o                         
   3  10  10         14.39         14.98         0.84 o                         
   4  10  10         12.36          8.05         0.61 o                         
   5  10  10          0.60          1.18         0.67 o                         
   6  10  10          1.60          3.09         0.78 o                         
  -1  11  10         10.91         11.10         2.82 o                         
   2  11  10         58.40         50.36         1.38 o                         
   3  11  10          3.35          2.94         0.46 o                         
   5  11  10          1.34          3.55         1.65 o                         
   6  11  10          8.69          9.39         1.63 o                         
   0  12  10          0.62          0.43         0.64 o                         
   1  12  10          9.07          8.64         0.76 o                         
   1  13  10          0.02          0.14         0.61 o                         
   2  13  10          0.59          1.66         0.52 o                         
   3  13  10          7.12          8.20         1.03 o                         
  -2 -11  11          0.74          0.21         0.62 o                         
  -1 -11  11         12.91         11.00         1.23 o                         
   0 -11  11          0.04          1.66         0.75 o                         
   1 -11  11          0.16          2.15         0.80 o                         
  -3 -10  11          1.97          1.90         0.69 o                         
  -2 -10  11          3.68          2.38         0.53 o                         
  -1 -10  11          1.77          2.19         0.64 o                         
   0 -10  11          2.14          3.02         0.56 o                         
   1 -10  11         16.41         14.86         1.12 o                         
   2 -10  11          1.69          2.97         0.95 o                         
   3 -10  11          0.26          1.06         0.67 o                         
  -4  -9  11          0.91          3.45         0.76 o                         
  -3  -9  11          3.92          5.27         0.58 o                         
  -2  -9  11          0.17         -0.38         0.38 o                         
  -1  -9  11          5.53          8.41         0.64 o                         
   0  -9  11         41.47         49.46         1.44 o                         
   1  -9  11          0.10         -0.09         0.44 o                         
   2  -9  11          0.57          0.58         0.43 o                         
   3  -9  11          0.25          1.33         0.73 o                         
  -4  -8  11          4.24          4.26         0.79 o                         
  -3  -8  11          0.86          0.42         0.43 o                         
  -2  -8  11         16.55         14.70         0.91 o                         
  -1  -8  11         38.00         36.23         1.05 o                         
   0  -8  11         67.34         57.45         1.22 o                         
   1  -8  11         41.97         35.87         1.04 o                         
   2  -8  11          0.43          0.52         0.54 o                         
   3  -8  11          2.68          1.95         0.47 o                         
   4  -8  11          0.12          0.76         0.52 o                         
  -5  -7  11          1.46          1.48         0.58 o                         
  -4  -7  11          0.47         -0.52         0.52 o                         
  -3  -7  11          2.76          3.28         0.47 o                         
  -2  -7  11         19.88         23.46         1.30 o                         
  -1  -7  11          9.57          9.47         0.66 o                         
   0  -7  11          0.23         -0.37         0.37 o                         
   1  -7  11          8.57          7.68         0.62 o                         
   2  -7  11          5.37          6.22         0.55 o                         
   3  -7  11          0.00          0.47         0.40 o                         
   4  -7  11          0.43          0.95         0.43 o                         
   5  -7  11          0.05          0.35         0.49 o                         
  -5  -6  11          3.87          4.19         0.55 o                         
  -4  -6  11         18.64         18.78         0.79 o                         
  -3  -6  11         14.87         15.10         0.79 o                         
  -2  -6  11        125.34        108.58         1.52 o                         
  -1  -6  11         27.12         19.28         0.81 o                         
   0  -6  11         45.32         47.32         1.05 o                         
   1  -6  11         14.01          9.94         0.64 o                         
   2  -6  11         42.38         49.82         1.10 o                         
   3  -6  11         15.02         15.62         0.97 o                         
   4  -6  11          1.60          0.52         0.41 o                         
   5  -6  11          1.41          1.35         0.47 o                         
  -5  -5  11          6.93          7.96         0.62 o                         
  -4  -5  11          0.04          1.29         0.36 o                         
  -3  -5  11         39.67         42.03         0.96 o                         
  -2  -5  11          9.50         13.27         0.85 o                         
  -1  -5  11         83.60         89.39         1.42 o                         
   0  -5  11          0.08         -0.49         0.49 o                         
   1  -5  11         48.68         43.45         1.07 o                         
   2  -5  11         10.33         10.13         0.59 o                         
   3  -5  11          0.87          1.35         0.43 o                         
   4  -5  11          0.96          1.86         0.48 o                         
   5  -5  11          5.53          3.78         0.57 o                         
   6  -5  11          0.01         -0.49         0.49 o                         
  -5  -4  11          2.82          4.83         0.66 o                         
  -4  -4  11         20.27         20.35         0.76 o                         
  -3  -4  11         31.31         37.12         0.90 o                         
  -2  -4  11        210.79        207.72         2.13 o                         
  -1  -4  11        315.98        301.33         2.88 o                         
   0  -4  11        961.76        953.81         7.29 o                         
   1  -4  11        349.96        354.50         3.30 o                         
   2  -4  11          0.96          1.80         0.41 o                         
   3  -4  11          1.85          1.91         0.42 o                         
   4  -4  11          2.83          2.68         0.45 o                         
   5  -4  11          0.07          0.59         0.43 o                         
   6  -4  11          1.16          2.23         0.56 o                         
  -5  -3  11          0.72          0.29         0.42 o                         
  -4  -3  11          5.58          6.21         0.47 o                         
  -3  -3  11          5.43          6.59         0.51 o                         
  -2  -3  11          0.20          0.31         0.30 o                         
  -1  -3  11         29.97         25.44         1.14 o                         
   0  -3  11          0.82          1.50         0.44 o                         
   1  -3  11        201.02        185.35         2.14 o                         
   2  -3  11          0.14          1.05         0.37 o                         
   3  -3  11          0.17          0.10         0.37 o                         
   4  -3  11          4.67          5.11         0.50 o                         
   5  -3  11          7.82         10.53         1.08 o                         
   6  -3  11          0.01          0.10         0.71 o                         
  -5  -2  11          7.91         10.48         0.94 o                         
  -4  -2  11         41.10         46.11         1.23 o                         
  -3  -2  11         68.97         63.04         0.98 o                         
  -2  -2  11          9.48         11.19         0.63 o                         
  -1  -2  11        149.18        151.19         1.73 o                         
   0  -2  11        170.91        153.53         1.92 o                         
   1  -2  11          9.37          9.94         0.56 o                         
   2  -2  11          0.22         -0.07         0.33 o                         
   3  -2  11         96.83         86.83         1.28 o                         
   4  -2  11         12.34          8.81         0.68 o                         
   5  -2  11          2.45          3.89         0.48 o                         
   6  -2  11          0.00          0.39         0.46 o                         
   7  -2  11          0.49          1.28         0.86 o                         
  -5  -1  11          0.56          2.27         0.62 o                         
  -4  -1  11          2.86          2.56         0.56 o                         
  -3  -1  11          0.38          0.02         0.25 o                         
  -2  -1  11          7.09          6.95         0.43 o                         
  -1  -1  11         13.35         10.71         0.53 o                         
   0  -1  11         43.34         44.57         1.12 o                         
   1  -1  11         46.62         44.64         0.96 o                         
   2  -1  11        231.75        228.04         2.27 o                         
   3  -1  11         40.02         43.34         0.91 o                         
   4  -1  11         37.00         48.58         1.01 o                         
   5  -1  11          7.61          6.36         0.53 o                         
   6  -1  11          0.00          0.60         0.44 o                         
   7  -1  11          0.85          0.82         0.92 o                         
  -5   0  11          6.84         12.00         1.38 o                         
  -4   0  11         16.81         17.80         0.89 o                         
  -3   0  11         23.21         17.18         0.77 o                         
  -2   0  11        341.04        316.88         3.12 o                         
  -1   0  11        334.26        319.24         2.83 o                         
   0   0  11        163.14        139.40         1.64 o                         
   1   0  11         18.15         17.11         0.72 o                         
   2   0  11          0.01          1.07         0.36 o                         
   3   0  11          0.00          0.27         0.34 o                         
   4   0  11         24.38         23.75         0.77 o                         
   5   0  11         16.77         16.34         0.74 o                         
   6   0  11          0.66          1.29         0.44 o                         
   7   0  11          2.64          4.51         0.98 o                         
  -5   1  11          0.14          0.94         0.65 o                         
  -4   1  11          1.05          2.87         0.55 o                         
  -3   1  11         14.01         17.55         0.88 o                         
  -2   1  11          0.93          0.53         0.49 o                         
  -1   1  11         24.86         23.37         0.59 o                         
   0   1  11         17.16         19.21         0.74 o                         
   1   1  11        110.71        107.33         1.34 o                         
   2   1  11          0.03         -0.22         0.30 o                         
   3   1  11         72.31         67.46         1.07 o                         
   4   1  11         84.47         75.01         1.16 o                         
   5   1  11         50.08         51.31         1.07 o                         
   6   1  11          4.55          5.35         0.63 o                         
   7   1  11          0.17          0.22         0.84 o                         
  -5   2  11          0.77          1.67         0.61 o                         
  -4   2  11          2.84          5.34         0.94 o                         
  -3   2  11          1.80          4.22         0.52 o                         
  -2   2  11        595.81        548.61         4.92 o                         
  -1   2  11         49.95         47.59         1.20 o                         
   0   2  11          0.81         -0.02         0.39 o                         
   1   2  11        141.44        135.25         1.58 o                         
   2   2  11         23.73         21.41         0.72 o                         
   3   2  11         14.44         14.20         0.62 o                         
   4   2  11          0.74          1.06         0.37 o                         
   5   2  11         25.81         27.35         0.92 o                         
   6   2  11          4.10          4.45         0.54 o                         
   7   2  11          0.26          0.46         0.62 o                         
  -5   3  11          0.57          1.55         0.57 o                         
  -4   3  11          7.73          7.87         0.95 o                         
  -3   3  11         26.23         25.75         1.03 o                         
  -2   3  11         32.02         27.27         0.90 o                         
  -1   3  11         34.93         25.70         0.84 o                         
   0   3  11          2.45          0.72         0.25 o                         
   1   3  11         12.10         13.99         0.67 o                         
   2   3  11         11.84         13.81         0.57 o                         
   3   3  11          0.27          0.15         0.35 o                         
   4   3  11        179.76        185.29         1.91 o                         
   5   3  11         40.19         37.30         1.12 o                         
   6   3  11          2.09          1.86         0.54 o                         
   7   3  11          1.34          0.97         0.70 o                         
  -4   4  11          3.26          2.82         0.48 o                         
  -3   4  11          8.70         10.02         0.73 o                         
  -2   4  11         12.67         10.75         1.20 o                         
  -1   4  11         41.52         42.74         1.09 o                         
   0   4  11         45.73         45.69         1.37 o                         
   1   4  11         13.97         11.25         0.51 o                         
   2   4  11          0.07         -0.06         0.31 o                         
   3   4  11          0.22          0.61         0.34 o                         
   4   4  11         20.47         22.80         0.94 o                         
   5   4  11          0.49         -0.06         0.39 o                         
   6   4  11          5.70          4.54         0.70 o                         
   7   4  11          1.61          0.50         0.56 o                         
  -4   5  11         17.99         15.96         1.34 o                         
  -3   5  11         17.99         18.98         0.90 o                         
  -2   5  11         75.58         70.48         1.64 o                         
  -1   5  11          4.93          3.10         0.90 o                         
   0   5  11        177.07        148.26         2.24 o                         
   1   5  11         15.87         13.13         0.56 o                         
   2   5  11          0.31         -0.34         0.34 o                         
   3   5  11          6.29          7.59         0.53 o                         
   4   5  11          2.15          3.16         0.41 o                         
   5   5  11          4.98          6.15         0.52 o                         
   6   5  11          0.15         -0.10         0.54 o                         
   7   5  11          1.00          1.14         0.68 o                         
  -4   6  11         27.41         28.45         1.00 o                         
  -1   6  11          0.19          0.56         0.50 o                         
   0   6  11         15.52         32.97         2.12 o                         
   1   6  11        603.82        612.13         6.99 o                         
   2   6  11         68.59         71.02         1.13 o                         
   3   6  11          7.80          6.34         0.49 o                         
   4   6  11         25.78         28.00         0.79 o                         
   5   6  11          0.65          0.92         0.40 o                         
   6   6  11          3.68          1.84         0.50 o                         
   7   6  11          1.16          1.49         1.14 o                         
  -2   7  11         25.27         27.10         1.00 o                         
  -1   7  11        108.62        109.06         2.14 o                         
   0   7  11          3.03          3.28         0.61 o                         
   1   7  11        349.98        333.08         4.02 o                         
   2   7  11        335.49        319.29         3.89 o                         
   3   7  11        167.65        172.59         1.95 o                         
   4   7  11         99.95         97.30         1.54 o                         
   5   7  11          1.23          1.03         0.41 o                         
   6   7  11          0.10          0.69         0.46 o                         
   7   7  11          1.03          1.54         0.83 o                         
  -3   8  11          1.71          0.95         1.21 o                         
   1   8  11          2.71          4.32         0.86 o                         
   2   8  11         29.31         30.83         1.23 o                         
   3   8  11         25.88         27.70         0.83 o                         
   4   8  11         47.46         50.05         1.18 o                         
   5   8  11          0.76          1.25         0.43 o                         
   6   8  11          0.11          0.13         0.55 o                         
   7   8  11          0.07         -0.48         0.76 o                         
  -2   9  11         18.24         17.13         1.36 o                         
   1   9  11         47.05         47.79         1.07 o                         
   2   9  11         71.59         69.44         1.36 o                         
   3   9  11         22.37         19.46         0.81 o                         
   4   9  11          3.32          4.47         0.59 o                         
   5   9  11          0.14          0.63         0.47 o                         
   6   9  11          9.80         10.68         0.87 o                         
  -1  10  11          0.84         -0.46         0.46 o                         
   1  10  11         18.42         21.54         0.91 o                         
   3  10  11          6.03          5.76         0.59 o                         
   4  10  11          0.41          0.96         0.60 o                         
   5  10  11          4.30          5.15         1.09 o                         
   6  10  11          0.38          0.38         0.57 o                         
   0  11  11         30.53         33.10         1.32 o                         
   4  11  11         21.10         21.07         0.96 o                         
   1  12  11          0.01          1.34         0.61 o                         
   2  12  11          0.02          0.08         0.53 o                         
   0 -11  12         11.39         12.12         3.48 o                         
  -2 -10  12         26.05         26.08         1.48 o                         
  -1 -10  12          0.67          1.40         0.60 o                         
   0 -10  12          0.08          0.30         0.50 o                         
   1 -10  12         17.37         18.00         2.11 o                         
   2 -10  12          7.86          7.44         0.92 o                         
  -3  -9  12          1.61          6.14         0.69 o                         
  -2  -9  12          3.41          3.86         0.59 o                         
  -1  -9  12          2.16          1.39         0.45 o                         
   0  -9  12          5.14          4.54         0.57 o                         
   1  -9  12          1.68          3.91         0.86 o                         
   2  -9  12          0.20          0.68         0.79 o                         
   3  -9  12          6.01          5.32         0.73 o                         
  -4  -8  12          2.96          4.15         1.10 o                         
  -3  -8  12         54.80         60.07         2.39 o                         
  -2  -8  12          0.32          0.52         0.40 o                         
  -1  -8  12          0.34         -0.13         0.41 o                         
   0  -8  12          3.53          5.55         0.59 o                         
   1  -8  12         18.00         20.97         0.92 o                         
   2  -8  12          1.41          1.98         0.52 o                         
   3  -8  12          1.44          1.24         0.60 o                         
   4  -8  12          0.86          1.66         0.56 o                         
  -4  -7  12          2.51          2.66         1.20 o                         
  -3  -7  12          0.48          1.44         0.42 o                         
  -2  -7  12         28.31         26.10         1.10 o                         
  -1  -7  12         53.39         48.16         1.20 o                         
   0  -7  12          0.31         -0.17         0.48 o                         
   1  -7  12         15.56         17.03         0.93 o                         
   2  -7  12          0.21          0.89         0.45 o                         
   3  -7  12          3.13          4.25         0.59 o                         
   4  -7  12          2.03          2.10         0.62 o                         
  -4  -6  12          0.26          0.22         0.44 o                         
  -3  -6  12         45.87         49.18         1.38 o                         
  -2  -6  12          4.54          7.31         0.60 o                         
  -1  -6  12         30.74         35.54         1.52 o                         
   0  -6  12         54.12         54.19         1.20 o                         
   1  -6  12          0.02         -0.40         0.40 o                         
   2  -6  12          4.36          6.14         0.65 o                         
   3  -6  12         17.60         21.47         1.34 o                         
   4  -6  12          0.13          0.58         0.46 o                         
   5  -6  12          0.00         -0.10         0.53 o                         
  -5  -5  12          5.35          5.90         0.68 o                         
  -4  -5  12          0.02         -0.38         0.40 o                         
  -3  -5  12          0.01          0.52         0.42 o                         
  -2  -5  12        132.50        120.31         1.69 o                         
  -1  -5  12        341.19        349.60         3.30 o                         
   0  -5  12         92.61        100.24         1.64 o                         
   1  -5  12          0.42         -0.44         0.44 o                         
   2  -5  12         22.69         27.38         0.94 o                         
   3  -5  12         13.35         13.91         1.07 o                         
   4  -5  12          0.24          1.05         0.50 o                         
   5  -5  12          0.05         -0.09         0.51 o                         
  -5  -4  12         22.97         29.97         1.88 o                         
  -4  -4  12          9.72         12.78         0.68 o                         
  -3  -4  12         10.22         11.54         0.65 o                         
  -2  -4  12          1.00          1.59         0.46 o                         
  -1  -4  12         19.81         21.41         1.53 o                         
   0  -4  12          9.87          8.32         0.59 o                         
   1  -4  12          9.70         10.08         0.85 o                         
   2  -4  12        132.00        141.14         1.83 o                         
   3  -4  12         10.11         13.35         1.22 o                         
   4  -4  12          1.68          3.70         0.51 o                         
   5  -4  12          1.28          2.11         0.53 o                         
   6  -4  12          1.54          2.06         0.66 o                         
  -5  -3  12          0.98          2.32         0.75 o                         
  -4  -3  12          0.04          1.21         0.34 o                         
  -3  -3  12         40.79         37.03         0.94 o                         
  -2  -3  12         87.47         72.71         1.23 o                         
  -1  -3  12         12.82         13.40         0.74 o                         
   0  -3  12        145.26        129.35         1.75 o                         
   1  -3  12        226.35        237.33         2.50 o                         
   2  -3  12        435.54        461.82         3.91 o                         
   3  -3  12         29.20         40.09         1.34 o                         
   4  -3  12          0.19          0.90         0.43 o                         
   5  -3  12          0.08          0.25         0.55 o                         
   6  -3  12          1.58          3.52         1.11 o                         
  -5  -2  12          7.66          8.39         1.32 o                         
  -4  -2  12          2.82          2.19         0.51 o                         
  -3  -2  12          6.69          7.82         0.50 o                         
  -2  -2  12         18.92         21.65         0.95 o                         
  -1  -2  12          1.99          1.48         0.39 o                         
   0  -2  12         48.68         48.29         1.21 o                         
   1  -2  12         94.30         91.78         1.42 o                         
   2  -2  12          1.66          2.07         0.44 o                         
   3  -2  12          9.79          9.63         0.60 o                         
   4  -2  12          4.04          4.90         0.52 o                         
   5  -2  12          0.29          0.89         0.45 o                         
   6  -2  12          0.10          1.28         0.64 o                         
  -5  -1  12          2.23          3.77         0.84 o                         
  -4  -1  12          1.28          2.99         0.61 o                         
  -3  -1  12         10.78         12.00         0.96 o                         
  -2  -1  12         11.55         11.15         0.70 o                         
  -1  -1  12         77.86         76.99         1.18 o                         
   0  -1  12        137.86        130.14         1.64 o                         
   1  -1  12        306.17        289.36         2.79 o                         
   2  -1  12         98.43         93.62         1.36 o                         
   3  -1  12          5.01          3.67         0.47 o                         
   4  -1  12         29.17         32.77         0.93 o                         
   5  -1  12         11.38         12.46         1.18 o                         
   6  -1  12          0.93          1.32         0.69 o                         
  -5   0  12          3.11          2.52         0.61 o                         
  -4   0  12          6.20          5.03         0.64 o                         
  -3   0  12          8.05          8.55         0.69 o                         
  -2   0  12          0.02         -0.33         0.33 o                         
  -1   0  12         28.46         26.31         0.73 o                         
   0   0  12          2.88          4.31         0.41 o                         
   1   0  12          0.30          0.68         0.36 o                         
   2   0  12         37.30         38.78         0.90 o                         
   3   0  12         16.93         18.57         0.75 o                         
   4   0  12          4.33          6.67         0.90 o                         
   5   0  12          0.01          0.47         0.43 o                         
   6   0  12          2.60          3.51         0.51 o                         
   7   0  12          2.84          5.49         1.83 o                         
  -5   1  12         11.54         14.86         2.32 o                         
  -4   1  12        152.12        142.20         2.90 o                         
  -3   1  12         27.80         31.95         1.12 o                         
  -2   1  12        196.63        174.56         2.22 o                         
  -1   1  12          3.16          2.48         0.36 o                         
   0   1  12         90.35         85.77         1.18 o                         
   1   1  12          9.63         10.82         0.54 o                         
   2   1  12         69.64         67.54         1.11 o                         
   3   1  12         45.05         41.88         0.93 o                         
   4   1  12         41.57         38.13         1.20 o                         
   5   1  12          4.97          4.66         0.59 o                         
   6   1  12          7.39          6.94         0.89 o                         
   7   1  12          2.23          3.80         1.50 o                         
  -4   2  12          0.89          1.03         0.58 o                         
  -3   2  12          2.05          2.04         0.66 o                         
  -2   2  12          0.00          0.27         0.43 o                         
  -1   2  12        130.99        128.07         2.05 o                         
   0   2  12         20.59         21.44         0.78 o                         
   1   2  12          1.29          1.31         0.34 o                         
   2   2  12         70.13         63.86         1.06 o                         
   3   2  12         31.44         38.04         0.88 o                         
   4   2  12          1.84          1.51         0.45 o                         
   5   2  12          2.31          2.26         0.56 o                         
   6   2  12         11.59         11.95         1.26 o                         
   7   2  12          1.93          2.12         0.92 o                         
  -4   3  12          9.62         11.67         0.96 o                         
  -3   3  12         12.39         10.21         1.43 o                         
  -2   3  12         27.68         31.32         0.86 o                         
  -1   3  12        102.27         91.94         1.43 o                         
   0   3  12        137.81        120.45         1.50 o                         
   1   3  12          3.08          3.97         0.40 o                         
   2   3  12          0.04         -0.30         0.30 o                         
   3   3  12          0.76          2.13         0.40 o                         
   4   3  12         19.84         20.51         0.85 o                         
   5   3  12          1.45          1.97         0.45 o                         
   6   3  12          2.44          2.48         0.52 o                         
   7   3  12          0.58          0.38         0.64 o                         
  -4   4  12          2.64          2.89         0.58 o                         
  -3   4  12          0.17          0.74         0.49 o                         
  -2   4  12          3.66          5.02         0.62 o                         
  -1   4  12         13.68         10.87         0.68 o                         
   0   4  12        187.82        187.40         2.33 o                         
   1   4  12          0.14         -0.31         0.31 o                         
   2   4  12         81.16         81.72         1.20 o                         
   3   4  12         29.13         21.78         0.83 o                         
   4   4  12         17.84         21.81         0.83 o                         
   5   4  12         28.66         28.75         0.90 o                         
   6   4  12          8.14          9.56         0.66 o                         
   7   4  12          3.23          2.59         0.77 o                         
  -3   5  12         13.10         13.56         2.00 o                         
  -2   5  12          3.28          4.89         0.82 o                         
  -1   5  12         27.85         30.79         1.09 o                         
   0   5  12         28.69         27.65         0.99 o                         
   1   5  12         15.35         14.98         0.85 o                         
   2   5  12          6.13          2.48         0.45 o                         
   3   5  12         20.03         23.72         0.80 o                         
   4   5  12          5.74          4.02         0.46 o                         
   5   5  12          6.75          7.56         0.57 o                         
   6   5  12          1.86          1.90         0.66 o                         
   7   5  12          0.53          0.46         1.14 o                         
  -3   6  12         37.87         36.98         1.41 o                         
  -2   6  12         26.04         25.68         2.27 o                         
  -1   6  12          1.46          0.94         0.48 o                         
   0   6  12         15.40         14.16         0.73 o                         
   1   6  12        299.39        305.24         3.33 o                         
   2   6  12        173.90        190.31         2.07 o                         
   3   6  12        216.61        225.17         2.46 o                         
   4   6  12         34.72         42.71         0.97 o                         
   5   6  12          5.74          5.24         0.53 o                         
   6   6  12          0.07          0.29         0.45 o                         
   7   6  12          1.04          0.47         0.67 o                         
  -3   7  12          0.30          1.68         0.46 o                         
  -2   7  12         14.18         14.57         2.04 o                         
   0   7  12         21.53         23.11         0.93 o                         
   1   7  12          2.34          3.25         0.49 o                         
   2   7  12          5.20          9.52         0.55 o                         
   3   7  12         23.70         25.26         1.06 o                         
   4   7  12         19.86         28.73         0.93 o                         
   5   7  12          0.25          2.38         0.54 o                         
   6   7  12          1.58          2.69         0.59 o                         
  -2   8  12          7.83          6.42         0.90 o                         
  -1   8  12         30.36         29.54         1.08 o                         
   0   8  12        108.70        111.50         2.19 o                         
   1   8  12         26.47         28.50         0.94 o                         
   2   8  12         36.48         37.03         1.15 o                         
   3   8  12        102.40         94.46         1.54 o                         
   4   8  12          3.72          6.10         0.57 o                         
   5   8  12          0.71          2.13         0.50 o                         
   6   8  12          0.06          0.29         0.52 o                         
  -1   9  12          3.77          4.24         0.63 o                         
   1   9  12          0.30          2.99         1.12 o                         
   2   9  12          0.09          1.03         0.95 o                         
   3   9  12         50.44         51.61         1.05 o                         
   4   9  12         29.13         28.36         1.04 o                         
   5   9  12         15.46         12.36         1.01 o                         
   6   9  12          0.08          0.87         0.88 o                         
  -1  10  12          2.61          1.88         0.58 o                         
   0  10  12          0.13         -0.56         0.56 o                         
   2  10  12         11.81         19.54         1.21 o                         
   3  10  12          6.88          7.80         0.63 o                         
   4  10  12          1.03          0.06         0.43 o                         
   5  10  12         14.65         12.47         1.22 o                         
   1  11  12          1.63          2.98         0.91 o                         
   2  11  12         17.75         22.12         1.15 o                         
   0 -10  13          0.04          1.80         0.93 o                         
  -2  -9  13          0.32          2.04         0.81 o                         
  -1  -9  13         13.34         13.57         1.69 o                         
   0  -9  13          2.31          3.65         1.24 o                         
   1  -9  13          0.05         -0.54         0.54 o                         
   2  -9  13          4.05          5.43         1.13 o                         
  -3  -8  13          0.05          1.12         0.51 o                         
  -2  -8  13          0.05          2.60         0.55 o                         
  -1  -8  13          0.57          0.46         0.54 o                         
   0  -8  13          1.18          1.79         0.50 o                         
   1  -8  13          0.08         -0.15         0.61 o                         
   2  -8  13          5.34          3.36         0.58 o                         
   3  -8  13          6.25          5.23         1.19 o                         
  -3  -7  13          6.53          8.49         1.34 o                         
  -2  -7  13          0.47          1.88         0.74 o                         
  -1  -7  13         14.62         15.79         0.82 o                         
   0  -7  13          8.99          8.51         0.65 o                         
   1  -7  13          2.18          1.53         0.50 o                         
   2  -7  13          0.22          0.16         0.46 o                         
   3  -7  13          0.35          0.75         0.60 o                         
   4  -7  13          0.21          0.39         0.64 o                         
  -4  -6  13          0.25          1.23         0.54 o                         
  -3  -6  13          0.02          0.90         0.42 o                         
  -2  -6  13         80.69         70.90         1.58 o                         
  -1  -6  13         59.20         59.14         1.23 o                         
   0  -6  13          0.10         -0.46         0.46 o                         
   1  -6  13         23.99         20.31         0.94 o                         
   2  -6  13          4.58          2.95         0.53 o                         
   3  -6  13          0.02          0.36         0.50 o                         
   4  -6  13          0.13          1.39         0.63 o                         
  -4  -5  13          2.09          0.92         0.59 o                         
  -3  -5  13         18.67         18.20         0.80 o                         
  -2  -5  13          0.52          0.10         0.42 o                         
  -1  -5  13          0.03          0.72         0.42 o                         
   0  -5  13        114.05        116.68         1.70 o                         
   1  -5  13         63.38         60.92         1.31 o                         
   2  -5  13          7.64         10.12         0.73 o                         
   3  -5  13          4.41          3.23         0.52 o                         
   4  -5  13          0.97          1.61         0.64 o                         
   5  -5  13          2.58          3.86         0.88 o                         
  -4  -4  13          8.39          9.99         0.84 o                         
  -3  -4  13         10.61         11.16         0.70 o                         
  -2  -4  13          8.75          9.16         0.61 o                         
  -1  -4  13         17.51         21.14         1.68 o                         
   0  -4  13        124.36        113.86         1.62 o                         
   1  -4  13        269.33        249.55         2.91 o                         
   2  -4  13         30.98         23.46         1.02 o                         
   3  -4  13         31.62         36.21         1.25 o                         
   4  -4  13          7.52          9.62         0.72 o                         
   5  -4  13          0.01          1.16         1.01 o                         
  -4  -3  13          3.24          7.15         0.78 o                         
  -3  -3  13          3.43          5.22         0.56 o                         
  -2  -3  13         24.61         23.28         0.77 o                         
  -1  -3  13         52.04         50.51         1.14 o                         
   0  -3  13          0.26         -0.41         0.41 o                         
   1  -3  13          2.16          1.38         0.47 o                         
   2  -3  13         16.23         20.35         1.56 o                         
   3  -3  13          9.36         10.51         0.72 o                         
   4  -3  13          8.80         11.79         1.11 o                         
   5  -3  13          0.44          2.96         0.53 o                         
   6  -3  13          0.10          4.48         3.21 o                         
  -4  -2  13          4.31          6.30         0.79 o                         
  -3  -2  13          9.42          9.03         0.56 o                         
  -2  -2  13         25.40         24.43         0.96 o                         
  -1  -2  13        116.26        103.10         2.06 o                         
   0  -2  13         19.88         19.11         0.74 o                         
   1  -2  13          9.60         10.30         0.66 o                         
   2  -2  13         50.76         44.13         1.25 o                         
   3  -2  13          2.07          5.37         0.55 o                         
   4  -2  13         11.66         17.98         1.01 o                         
   5  -2  13          2.43          4.81         0.70 o                         
   6  -2  13          0.12          0.33         0.55 o                         
  -4  -1  13          0.95          0.98         0.53 o                         
  -3  -1  13          9.55          8.15         0.58 o                         
  -2  -1  13          2.94          4.55         0.44 o                         
  -1  -1  13          1.87          2.17         0.47 o                         
   0  -1  13          0.01         -0.34         0.34 o                         
   1  -1  13         58.02         59.22         1.35 o                         
   2  -1  13         32.57         32.98         0.95 o                         
   3  -1  13          3.04          3.41         0.54 o                         
   4  -1  13         14.66         12.40         1.20 o                         
   5  -1  13          1.29          1.92         0.50 o                         
   6  -1  13          0.00          0.34         0.52 o                         
  -4   0  13          7.16          7.31         1.03 o                         
  -3   0  13          3.25          4.29         0.65 o                         
  -2   0  13         92.35         82.95         1.61 o                         
  -1   0  13         16.66         14.66         0.78 o                         
   0   0  13        172.53        171.04         1.92 o                         
   1   0  13        166.39        172.20         1.95 o                         
   2   0  13         80.24         77.13         1.25 o                         
   3   0  13          4.61          5.92         0.58 o                         
   4   0  13         18.23         19.66         0.94 o                         
   5   0  13          1.52          0.64         0.47 o                         
   6   0  13          0.61         -0.02         0.56 o                         
  -4   1  13          1.53          3.04         0.66 o                         
  -3   1  13         36.17         40.24         2.64 o                         
  -2   1  13          3.38          6.64         0.61 o                         
  -1   1  13          3.26          0.87         0.40 o                         
   0   1  13         38.07         37.26         0.86 o                         
   1   1  13          7.71          6.97         0.50 o                         
   2   1  13          0.88          0.92         0.37 o                         
   3   1  13          0.09         -0.37         0.37 o                         
   4   1  13         13.82          7.86         0.67 o                         
   5   1  13          4.60          3.51         0.52 o                         
   6   1  13          0.53          1.40         0.83 o                         
  -4   2  13          2.27          4.28         0.73 o                         
  -3   2  13          9.88          8.79         0.74 o                         
  -2   2  13         70.14         59.57         2.06 o                         
  -1   2  13         12.04         15.68         0.79 o                         
   0   2  13        583.22        546.71         5.21 o                         
   1   2  13         74.09         68.97         1.16 o                         
   2   2  13          6.57          6.96         0.50 o                         
   3   2  13         28.43         31.35         0.92 o                         
   4   2  13         20.44         19.78         1.02 o                         
   5   2  13          1.63          2.58         0.68 o                         
   6   2  13          3.28          3.25         0.74 o                         
  -4   3  13          0.51         36.19         4.16 o                         
  -3   3  13          0.00          1.01         0.56 o                         
  -2   3  13          2.06          2.01         0.52 o                         
  -1   3  13          0.00         -0.36         0.36 o                         
   0   3  13          0.02         -0.05         0.30 o                         
   1   3  13         14.28         14.87         0.65 o                         
   2   3  13         36.68         32.29         0.87 o                         
   3   3  13          0.51          0.07         0.41 o                         
   4   3  13          9.00         11.91         0.66 o                         
   5   3  13          2.29          3.41         0.49 o                         
   6   3  13          2.73          3.52         0.74 o                         
  -3   4  13          0.51         -0.36         0.63 o                         
  -2   4  13         14.23         12.91         0.89 o                         
  -1   4  13         26.04         24.66         0.83 o                         
   0   4  13         38.24         32.89         1.01 o                         
   1   4  13          8.25          9.80         0.57 o                         
   2   4  13         28.84         30.32         1.02 o                         
   3   4  13         20.42         18.91         1.17 o                         
   4   4  13          7.49          4.98         0.55 o                         
   5   4  13          4.64          4.66         0.71 o                         
   6   4  13         11.33         11.90         1.69 o                         
  -3   5  13          2.81          3.59         1.07 o                         
  -2   5  13          2.72          3.02         0.84 o                         
  -1   5  13          2.24          2.32         0.50 o                         
   0   5  13        102.72         99.70         1.56 o                         
   1   5  13         83.75         79.43         1.14 o                         
   2   5  13         71.58         71.24         1.20 o                         
   3   5  13          1.25         -0.52         0.52 o                         
   4   5  13         16.72         15.61         0.77 o                         
   5   5  13         16.70         17.53         1.02 o                         
   6   5  13          1.69          3.34         0.58 o                         
  -2   6  13         99.87         99.36         6.08 o                         
  -1   6  13         66.13         64.06         3.36 o                         
   0   6  13          0.06         -0.32         0.46 o                         
   1   6  13          8.65          7.98         0.63 o                         
   2   6  13          2.07          0.74         0.41 o                         
   3   6  13        125.65        130.17         2.06 o                         
   4   6  13         48.94         55.69         1.22 o                         
   5   6  13         30.43         34.10         1.49 o                         
   6   6  13          6.08          6.24         0.67 o                         
  -2   7  13          0.78          1.31         0.52 o                         
  -1   7  13          4.88          5.97         2.54 o                         
   0   7  13          1.64          2.62         0.56 o                         
   1   7  13         15.79         18.72         0.93 o                         
   2   7  13          5.16          4.58         0.87 o                         
   3   7  13         76.02         76.31         2.09 o                         
   4   7  13         94.75         98.95         2.20 o                         
   5   7  13         38.77         46.40         1.14 o                         
   6   7  13         17.84         19.85         1.23 o                         
  -1   8  13          0.01         -0.21         0.64 o                         
   1   8  13         31.40         35.95         1.04 o                         
   2   8  13          0.14          0.37         0.61 o                         
   3   8  13          2.41          1.54         0.48 o                         
   4   8  13          0.59          2.75         0.54 o                         
   5   8  13          0.08          2.03         0.56 o                         
   6   8  13         12.08         26.32         2.76 o                         
  -1   9  13          3.76          1.44         0.62 o                         
   0   9  13         31.44         29.24         1.27 o                         
   1   9  13          3.00          4.52         0.66 o                         
   2   9  13          7.17          9.13         1.40 o                         
   3   9  13          1.08          1.67         0.48 o                         
   4   9  13         29.93         29.76         1.57 o                         
   5   9  13          7.84          6.36         0.71 o                         
   0  10  13          0.21         -0.10         0.61 o                         
   1  10  13         12.58         12.19         1.11 o                         
   2  10  13          0.03         -0.13         0.61 o                         
   4  10  13          1.13          2.37         0.80 o                         
   2  11  13          2.94          6.11         1.53 o                         
   3  11  13          0.73          4.52         1.45 o                         
  -2  -8  14          3.26          2.19         0.99 o                         
  -1  -8  14         57.82         61.36         3.13 o                         
   0  -8  14          0.01          0.36         0.60 o                         
   1  -8  14          1.01          2.06         0.87 o                         
   2  -8  14          0.34          0.48         0.61 o                         
  -2  -7  14          7.22          7.52         0.86 o                         
  -1  -7  14         13.25         18.65         1.99 o                         
   0  -7  14         14.76         12.44         1.09 o                         
   1  -7  14          2.32          2.76         0.60 o                         
   2  -7  14          0.57          0.00         0.60 o                         
   3  -7  14          0.76         -0.24         0.68 o                         
  -3  -6  14          0.27          0.68         0.46 o                         
  -2  -6  14          0.02          1.26         0.69 o                         
  -1  -6  14         30.97         35.92         1.82 o                         
   0  -6  14          2.48          3.71         0.53 o                         
   1  -6  14         11.77         12.92         0.85 o                         
   2  -6  14         13.55         13.75         1.34 o                         
   3  -6  14          2.53          2.79         0.62 o                         
   4  -6  14          1.20          2.46         2.19 o                         
  -3  -5  14          1.94          4.00         0.51 o                         
  -2  -5  14          0.23          1.19         0.57 o                         
  -1  -5  14          0.12          0.09         0.39 o                         
   0  -5  14          0.21          0.45         0.42 o                         
   1  -5  14         34.56         38.19         1.25 o                         
   2  -5  14          1.38          1.44         0.51 o                         
   3  -5  14         15.30         15.88         1.48 o                         
   4  -5  14          2.85          3.51         0.65 o                         
  -3  -4  14         93.19        102.90         2.31 o                         
  -2  -4  14         30.40         30.53         1.21 o                         
  -1  -4  14          0.91          0.54         0.38 o                         
   0  -4  14          3.09          3.83         0.54 o                         
   1  -4  14          1.63          2.10         0.53 o                         
   2  -4  14          5.03          6.30         0.65 o                         
   3  -4  14         15.57         13.88         1.11 o                         
   4  -4  14         12.70         10.92         1.19 o                         
   5  -4  14          2.40          2.94         1.01 o                         
  -3  -3  14          3.26          4.29         0.64 o                         
  -2  -3  14          2.36          2.57         0.44 o                         
  -1  -3  14          0.15         -0.34         0.34 o                         
   0  -3  14         17.96         14.25         0.76 o                         
   1  -3  14         23.52         21.37         1.11 o                         
   2  -3  14         50.80         51.02         1.71 o                         
   3  -3  14         66.22         73.69         2.27 o                         
   4  -3  14         23.93         25.92         2.34 o                         
   5  -3  14          8.16         10.02         1.07 o                         
  -3  -2  14         12.99         11.93         0.77 o                         
  -2  -2  14          9.62          8.73         0.59 o                         
  -1  -2  14         36.39         35.61         0.90 o                         
   0  -2  14         77.15         77.52         1.85 o                         
   1  -2  14         10.31         10.37         0.79 o                         
   2  -2  14         43.07         37.80         1.03 o                         
   3  -2  14         26.98         35.50         1.30 o                         
   4  -2  14          1.64          2.22         0.56 o                         
   5  -2  14          3.85          5.76         1.53 o                         
  -3  -1  14          0.09          0.99         0.49 o                         
  -2  -1  14         23.40         21.73         1.46 o                         
  -1  -1  14          2.73          4.41         0.52 o                         
   0  -1  14         17.62         15.85         0.75 o                         
   1  -1  14          0.54         -0.11         0.42 o                         
   2  -1  14          0.68          0.85         0.43 o                         
   3  -1  14         14.65         16.31         0.85 o                         
   4  -1  14         27.47         25.70         1.79 o                         
   5  -1  14          0.54          1.84         0.52 o                         
   6  -1  14          0.31          5.68         5.85 o                         
  -3   0  14          2.52          3.23         0.64 o                         
  -2   0  14         12.95         16.30         0.75 o                         
  -1   0  14          2.19          4.86         0.45 o                         
   0   0  14          8.37          8.25         0.56 o                         
   1   0  14          1.53          0.37         0.43 o                         
   2   0  14         35.98         37.78         0.98 o                         
   3   0  14         21.54         23.16         0.88 o                         
   4   0  14          0.97          1.09         0.49 o                         
   5   0  14          1.42          1.61         0.79 o                         
   6   0  14          1.48          1.96         0.99 o                         
  -3   1  14         10.85         11.90         1.04 o                         
  -2   1  14        189.33        163.57         3.07 o                         
  -1   1  14         15.45         19.64         1.13 o                         
   0   1  14          1.43          1.32         0.38 o                         
   1   1  14          0.56         -0.36         0.36 o                         
   2   1  14         62.60         74.49         1.66 o                         
   3   1  14          6.75         10.46         0.64 o                         
   4   1  14          0.01          0.72         0.43 o                         
   5   1  14          1.46          1.52         0.51 o                         
   6   1  14          0.20         -0.59         1.01 o                         
  -3   2  14          1.30          1.56         0.53 o                         
  -2   2  14          5.91          6.18         0.61 o                         
  -1   2  14         22.10         21.72         1.02 o                         
   0   2  14         11.13         10.71         0.74 o                         
   1   2  14          0.25          1.00         0.49 o                         
   2   2  14         23.60         18.86         0.78 o                         
   3   2  14          3.05          3.14         0.54 o                         
   4   2  14          0.64          0.41         0.43 o                         
   5   2  14          0.09          0.28         0.77 o                         
   6   2  14          1.09          4.06         2.31 o                         
  -3   3  14         20.37         19.45         1.13 o                         
  -2   3  14         11.15         13.17         1.16 o                         
  -1   3  14         25.51         24.13         1.29 o                         
   0   3  14          0.11          0.05         0.31 o                         
   1   3  14         83.82         79.84         1.25 o                         
   2   3  14        141.80        128.89         1.82 o                         
   3   3  14          5.46          5.41         0.72 o                         
   4   3  14          6.25          7.46         0.67 o                         
   5   3  14          0.13          1.12         0.59 o                         
   6   3  14          0.52          2.92         1.49 o                         
  -2   4  14          0.44         -0.04         0.52 o                         
  -1   4  14          0.44          0.38         0.44 o                         
   0   4  14         17.35         14.68         0.83 o                         
   1   4  14          0.06         -0.34         0.34 o                         
   2   4  14         53.11         45.74         1.15 o                         
   3   4  14         10.95          9.48         0.64 o                         
   4   4  14          0.61         -0.15         0.51 o                         
   5   4  14          0.23          0.01         0.47 o                         
   6   4  14          0.05          1.38         1.14 o                         
  -2   5  14          1.19          1.68         0.60 o                         
  -1   5  14         25.06         32.78         1.10 o                         
   0   5  14          4.58          6.98         0.62 o                         
   1   5  14          6.04          6.76         0.45 o                         
   2   5  14         57.78         56.73         1.24 o                         
   3   5  14          0.23          0.16         0.48 o                         
   4   5  14          3.32          3.35         0.55 o                         
   5   5  14          0.41          1.58         0.70 o                         
   6   5  14          0.17          1.37         0.92 o                         
  -2   6  14          1.27          3.21         0.78 o                         
  -1   6  14          6.21          7.15         0.78 o                         
   0   6  14          6.30          7.65         0.60 o                         
   1   6  14          3.68          3.87         0.53 o                         
   2   6  14         60.77         54.01         1.28 o                         
   3   6  14          0.53          1.48         0.48 o                         
   4   6  14          3.54          2.34         0.56 o                         
   5   6  14         19.02         21.88         2.01 o                         
   6   6  14          0.50          2.18         1.10 o                         
  -1   7  14         10.62         10.70         0.90 o                         
   0   7  14         33.73         33.22         1.41 o                         
   1   7  14          0.22          0.24         0.45 o                         
   2   7  14         23.80         25.29         1.77 o                         
   3   7  14          2.74          3.27         0.50 o                         
   4   7  14          6.17          7.14         0.63 o                         
   5   7  14          9.31          8.08         0.85 o                         
   0   8  14          3.04          2.72         0.62 o                         
   1   8  14          3.95          5.16         0.94 o                         
   2   8  14         15.63         17.90         1.10 o                         
   3   8  14          4.70          6.10         1.08 o                         
   4   8  14          1.93          2.30         0.85 o                         
   5   8  14         18.85         15.93         1.28 o                         
   1   9  14          1.09          2.25         0.76 o                         
   2   9  14         15.60         16.63         1.66 o                         
   3   9  14          0.91          1.53         0.72 o                         
   4   9  14          1.81          2.64         0.58 o                         
  -1  -7  15          0.03          0.72         0.73 o                         
   0  -7  15          0.10          2.60         1.20 o                         
   1  -7  15          9.36         11.60         1.70 o                         
  -2  -6  15          0.37          0.32         0.52 o                         
  -1  -6  15          1.78          2.62         0.61 o                         
   0  -6  15         20.09         15.77         1.55 o                         
   1  -6  15         42.90         47.43         1.98 o                         
   2  -6  15          2.46          2.82         0.68 o                         
  -2  -5  15          4.75          4.61         1.15 o                         
  -1  -5  15          1.26          1.10         0.72 o                         
   0  -5  15          2.25          2.01         0.51 o                         
   1  -5  15          7.07          5.79         0.68 o                         
   2  -5  15         14.25         13.91         1.09 o                         
   3  -5  15         11.03          6.96         0.81 o                         
  -2  -4  15          0.65          3.92         0.80 o                         
  -1  -4  15          3.19          7.58         0.68 o                         
   0  -4  15          0.32         -0.22         0.41 o                         
   1  -4  15          5.88          4.39         0.58 o                         
   2  -4  15          4.21          3.90         0.57 o                         
   3  -4  15         41.29         34.06         2.28 o                         
   4  -4  15          0.62          1.20         1.11 o                         
  -3  -3  15          5.31          8.76         0.81 o                         
  -2  -3  15         14.54         22.18         1.09 o                         
  -1  -3  15         38.42         43.15         1.37 o                         
   0  -3  15          1.82          1.15         0.48 o                         
   1  -3  15          2.74          2.62         0.50 o                         
   2  -3  15          1.32          1.42         0.67 o                         
   3  -3  15          0.13          0.49         0.50 o                         
   4  -3  15          1.35          3.55         1.22 o                         
  -3  -2  15          0.44          3.25         0.87 o                         
  -2  -2  15          0.06          1.54         0.50 o                         
  -1  -2  15          1.41          1.03         0.41 o                         
   0  -2  15          0.60          1.39         0.46 o                         
   1  -2  15          6.36          4.95         0.56 o                         
   2  -2  15          3.99          4.03         0.93 o                         
   3  -2  15          5.48          6.84         0.93 o                         
   4  -2  15          3.91          4.24         1.28 o                         
   5  -2  15          0.57          0.93         0.88 o                         
  -3  -1  15         74.58         70.99         4.20 o                         
  -2  -1  15          6.31          6.98         0.57 o                         
  -1  -1  15         14.88         13.88         0.87 o                         
   0  -1  15         25.11         27.40         0.96 o                         
   1  -1  15          5.51          7.81         0.61 o                         
   2  -1  15          4.22          5.56         0.56 o                         
   3  -1  15          8.23          9.54         1.22 o                         
   4  -1  15         25.99         29.05         2.49 o                         
   5  -1  15          0.33          1.65         0.92 o                         
  -3   0  15          0.88          5.21         0.86 o                         
  -2   0  15          0.12          1.01         0.61 o                         
  -1   0  15          2.27          0.95         0.41 o                         
   0   0  15          7.82          9.93         0.62 o                         
   1   0  15          0.84          2.00         0.46 o                         
   2   0  15         10.44         10.32         0.72 o                         
   3   0  15          6.44          9.03         0.95 o                         
   4   0  15          1.26          2.48         0.54 o                         
   5   0  15          0.07          1.42         0.98 o                         
  -2   1  15          9.74          7.80         0.81 o                         
  -1   1  15        100.58        103.94         2.83 o                         
   0   1  15         58.28         63.55         1.21 o                         
   1   1  15          0.95          0.34         0.41 o                         
   2   1  15          3.32          3.72         0.55 o                         
   3   1  15          1.00          1.54         0.47 o                         
   4   1  15          0.71          1.43         0.53 o                         
   5   1  15          0.07         -0.09         0.93 o                         
  -2   2  15         10.09          8.85         0.74 o                         
  -1   2  15         11.97         10.39         0.89 o                         
   0   2  15         84.07         71.06         1.24 o                         
   1   2  15          0.28         -0.44         0.44 o                         
   2   2  15         54.17         52.65         1.88 o                         
   3   2  15         10.80         11.51         1.00 o                         
   4   2  15          0.19          1.40         0.72 o                         
   5   2  15          1.01          1.15         0.80 o                         
  -2   3  15         11.93         14.50         1.28 o                         
  -1   3  15          1.39          2.55         0.54 o                         
   0   3  15          0.02          0.83         0.55 o                         
   1   3  15         19.92         18.95         0.77 o                         
   2   3  15          5.74          6.71         0.63 o                         
   3   3  15          2.74          2.59         0.52 o                         
   4   3  15          0.90          2.42         0.52 o                         
   5   3  15          0.00          0.75         0.88 o                         
  -2   4  15         71.32         70.23         2.68 o                         
  -1   4  15         12.82         10.35         0.92 o                         
   0   4  15         22.97         23.15         1.16 o                         
   1   4  15         31.68         31.09         1.18 o                         
   2   4  15          7.14         10.76         0.70 o                         
   3   4  15          1.20          0.48         0.58 o                         
   4   4  15          0.05          0.87         0.77 o                         
   5   4  15          0.60          0.95         0.73 o                         
  -1   5  15          3.52          2.82         0.55 o                         
   0   5  15          5.93          6.24         0.61 o                         
   1   5  15          5.81          4.99         0.61 o                         
   2   5  15          4.19          3.84         0.49 o                         
   3   5  15         40.13         44.47         1.93 o                         
   4   5  15          4.19          5.69         1.00 o                         
   5   5  15          0.01          0.37         0.78 o                         
  -1   6  15         23.23         29.35         2.05 o                         
   0   6  15         60.60         63.79         1.42 o                         
   1   6  15         59.12         66.11         1.92 o                         
   2   6  15          7.11          6.57         0.51 o                         
   3   6  15          5.65          7.02         0.64 o                         
   4   6  15          4.99          7.23         1.01 o                         
   5   6  15          4.89          7.39         1.76 o                         
   0   7  15          0.39          1.57         1.18 o                         
   1   7  15          0.10          1.35         0.82 o                         
   2   7  15          2.07          2.39         0.81 o                         
   3   7  15          0.07          0.25         0.55 o                         
   4   7  15         19.30         17.01         1.44 o                         
   1   8  15          1.27          1.77         0.72 o                         
   2   8  15          1.36          2.53         1.01 o                         
   3   8  15         12.82         15.75         1.51 o                         
   4   8  15          0.24          0.53         1.15 o                         
   0  -5  16          3.10          3.45         1.06 o                         
   1  -5  16          2.03          2.10         1.22 o                         
   2  -5  16         12.32         11.84         2.21 o                         
  -1  -4  16         28.29         31.63         2.26 o                         
   0  -4  16         16.61         17.80         1.45 o                         
   1  -4  16          0.14          0.94         0.53 o                         
   2  -4  16          8.10          6.05         1.09 o                         
   3  -4  16          1.25          1.61         1.60 o                         
  -1  -3  16          0.34          3.07         0.78 o                         
   0  -3  16          0.92          3.92         0.56 o                         
   1  -3  16          0.02          0.79         0.53 o                         
   2  -3  16          0.01          0.40         0.54 o                         
   3  -3  16          7.44          5.64         1.28 o                         
  -2  -2  16         10.47         10.94         0.99 o                         
  -1  -2  16          6.98          6.64         0.80 o                         
   0  -2  16          0.15         -0.11         0.56 o                         
   1  -2  16          6.42          7.30         0.66 o                         
   2  -2  16         13.93         14.24         1.29 o                         
   3  -2  16          0.88          2.20         0.88 o                         
   4  -2  16          2.79          1.35         0.67 o                         
  -2  -1  16          0.55          4.99         0.62 o                         
  -1  -1  16         12.40         12.40         1.10 o                         
   0  -1  16         11.13         11.99         0.71 o                         
   1  -1  16          0.14          1.04         0.44 o                         
   2  -1  16          0.03          1.03         0.45 o                         
   3  -1  16          2.99          3.42         0.60 o                         
   4  -1  16          2.85          4.51         1.24 o                         
  -2   0  16         15.81         27.48         1.26 o                         
  -1   0  16         12.81         10.20         0.60 o                         
   0   0  16          6.44          7.72         0.62 o                         
   1   0  16          0.59          0.46         0.43 o                         
   2   0  16          1.45          1.20         0.59 o                         
   3   0  16          0.05          0.71         0.51 o                         
   4   0  16          3.86          4.97         1.14 o                         
  -1   1  16          0.11          0.20         0.55 o                         
   0   1  16         23.57         22.64         1.18 o                         
   1   1  16          5.69          5.77         0.56 o                         
   2   1  16          0.42          0.15         0.45 o                         
   3   1  16          0.94          1.26         0.60 o                         
   4   1  16          8.76         12.62         1.18 o                         
  -1   2  16         10.59         11.45         0.99 o                         
   0   2  16         23.62         22.35         1.17 o                         
   1   2  16         51.67         50.29         1.49 o                         
   2   2  16          0.24          0.10         0.52 o                         
   3   2  16          0.24          1.18         0.55 o                         
   4   2  16         11.34         10.24         0.97 o                         
  -1   3  16          4.03          5.05         0.65 o                         
   0   3  16          0.28          1.77         0.60 o                         
   1   3  16          7.17          9.07         0.69 o                         
   2   3  16         16.42         12.25         1.27 o                         
   3   3  16          2.02          4.06         0.59 o                         
   4   3  16         17.94         20.56         1.61 o                         
  -1   4  16         34.14         43.18         2.06 o                         
   0   4  16         34.35         31.97         1.22 o                         
   1   4  16          5.21          3.67         0.46 o                         
   2   4  16          7.66          5.83         0.81 o                         
   3   4  16          6.32          7.83         0.78 o                         
   4   4  16          5.57          5.44         0.95 o                         
   0   5  16         11.37         11.58         1.21 o                         
   1   5  16          0.02         -0.05         0.59 o                         
   2   5  16          2.13          1.24         0.49 o                         
   3   5  16          2.06          1.94         0.75 o                         
   4   5  16         13.05         11.10         1.02 o                         
   1   6  16          3.83          6.28         1.01 o                         
   2   6  16          3.81          4.88         0.75 o                         
   3   6  16          7.92          7.02         0.80 o                         
   1  -3  17         16.72         15.49         6.11 o                         
   0  -2  17          1.20          3.06         1.21 o                         
   1  -2  17          0.37          2.14         0.78 o                         
   2  -2  17          0.68          1.16         0.56 o                         
   0  -1  17         13.42         11.69         0.91 o                         
   1  -1  17          8.37          8.24         0.77 o                         
   2  -1  17          8.83         10.15         1.08 o                         
   3  -1  17          2.24          6.48         3.64 o                         
   0   0  17          0.63          2.58         0.75 o                         
   1   0  17          0.00          0.97         0.62 o                         
   2   0  17          2.27          1.98         0.87 o                         
   3   0  17          0.09          0.97         0.76 o                         
   0   1  17          6.20          5.36         0.63 o                         
   1   1  17         14.10         17.56         1.20 o                         
   2   1  17         26.59         29.81         2.21 o                         
   3   1  17          0.31          0.41         0.54 o                         
   0   2  17          1.62          1.71         0.70 o                         
   1   2  17          2.51          2.37         0.64 o                         
   2   2  17         12.21         14.99         1.75 o                         
   3   2  17          1.52          1.37         0.97 o                         
   1   3  17          0.15          2.29         0.96 o                         
   2   3  17          0.39          1.46         0.64 o                         
   3   3  17          3.72          6.64         2.04 o                         
   2   4  17          1.60          1.96         0.86 o                         
                                                                                
