# Supplementary material for: Mechanochemical synthesis of N-salicylidene­aniline: thermosalient effect of polymorphic crystals
Source: IUCrJ. 2017 Mar 27;4(Pt 3):243–50. doi: 10.1107/S2052252517004043 (PMC5414398; doi:10.1107/S2052252517004043)
Supplement: Supplementary file 6 [file m-04-00243-compoundBsup6.hkl]

data_compoundB                                                                  
_shelx_title ' 35br4aba in P1 No1 New: P-1' 
_shelx_refln_list_code          4                                               
_shelx_F_calc_maximum      244.48                                               
_exptl_crystal_F_000       388.00                                               
_reflns_d_resolution_high  0.8400                                               
                                                                                
loop_                                                                           
 _space_group_symop_operation_xyz                                               
 'x, y, z'                                                                      
 '-x, -y, -z'                                                                   
                                                                                
_cell_length_a     8.3928                                                       
_cell_length_b     9.2815                                                       
_cell_length_c     9.3877                                                       
_cell_angle_alpha  81.620                                                       
_cell_angle_beta   75.049                                                       
_cell_angle_gamma  81.589                                                       
                                                                                
_shelx_F_squared_multiplier     1.000                                           
                                                                                
loop_                                                                           
 _refln_index_h                                                                 
 _refln_index_k                                                                 
 _refln_index_l                                                                 
 _refln_F_squared_calc                                                          
 _refln_F_squared_meas                                                          
 _refln_F_squared_sigma                                                         
 _refln_observed_status                                                         
   1   0   0        704.46        735.29         9.90 o                         
   2   0   0      15647.50      13008.10       235.88 o                         
   3   0   0         80.39         75.48         5.77 o                         
   4   0   0       6425.34       6292.13        73.39 o                         
   5   0   0       1730.03       1756.37        58.27 o                         
   6   0   0        404.39        420.36        19.00 o                         
   7   0   0        367.89        328.17        18.82 o                         
   8   0   0        190.34        192.24        14.43 o                         
   9   0   0         14.91         16.22         3.97 o                         
  -9   1   0         11.32         12.55         2.44 o                         
  -8   1   0        222.97        226.68        15.40 o                         
  -7   1   0          8.12          7.36         3.39 o                         
  -6   1   0        499.48        472.59        12.55 o                         
  -5   1   0        114.45        147.93        10.10 o                         
  -4   1   0        741.06        768.42        14.18 o                         
  -3   1   0        514.00        592.71        11.69 o                         
  -2   1   0       6367.65       6502.35       117.18 o                         
  -1   1   0       1490.55       1600.90        10.80 o                         
   0   1   0         17.72         20.82         1.31 o                         
   1   1   0        608.45        640.92        13.24 o                         
   2   1   0        444.59        440.42         5.47 o                         
   3   1   0        613.82        623.76        16.89 o                         
   4   1   0        454.51        517.19        22.98 o                         
   5   1   0          4.58          7.51         2.75 o                         
   6   1   0         21.09         27.01         6.97 o                         
   7   1   0         18.76         25.39        12.14 o                         
   8   1   0         24.06         23.21         3.46 o                         
   9   1   0          1.57         -1.02         1.75 o                         
  -9   2   0         16.15         18.37         2.72 o                         
  -8   2   0         17.81         16.93         4.43 o                         
  -7   2   0         98.00        103.26        10.39 o                         
  -6   2   0         41.19         45.08         6.54 o                         
  -5   2   0        701.61        744.34        23.52 o                         
  -4   2   0        759.40        719.69        17.15 o                         
  -3   2   0       1329.01       1331.36        16.73 o                         
  -2   2   0        621.91        638.72         6.84 o                         
   0   2   0        877.47       1004.72        16.03 o                         
   1   2   0       6889.81       6696.72        48.17 o                         
   2   2   0         25.54         39.51         5.46 o                         
   3   2   0       9287.81       9204.33        48.95 o                         
   4   2   0         11.98          7.39         3.72 o                         
   5   2   0       2796.23       2711.25        63.75 o                         
   6   2   0         16.57          9.56         4.37 o                         
   7   2   0        613.68        576.80        18.14 o                         
   8   2   0         35.42         30.57         4.11 o                         
   9   2   0        113.07        110.67         9.09 o                         
  -8   3   0         16.70         15.95         2.87 o                         
  -7   3   0        325.95        350.17        19.01 o                         
  -6   3   0         34.51         29.37         5.47 o                         
  -4   3   0         30.83         37.04         4.08 o                         
  -3   3   0       4420.69       4313.49        54.31 o                         
  -2   3   0         80.94         72.82         5.88 o                         
  -1   3   0       3951.98       4091.32        62.14 o                         
   0   3   0       1823.35       1889.47        21.28 o                         
   1   3   0       8959.28       8600.88        86.73 o                         
   2   3   0        473.64        444.78        16.34 o                         
   3   3   0        437.19        370.15        22.63 o                         
   4   3   0        658.73        656.99        37.07 o                         
   5   3   0        289.57        265.52        16.06 o                         
   6   3   0        523.00        507.97        39.49 o                         
   7   3   0         10.84          6.29         3.30 o                         
   8   3   0         42.23         47.05         5.11 o                         
   9   3   0          2.76          5.05         1.58 o                         
  -8   4   0         39.22         41.26         4.21 o                         
  -7   4   0         34.63         37.99         4.62 o                         
  -6   4   0         47.21         49.37         7.11 o                         
  -5   4   0         34.87         39.48         6.04 o                         
  -4   4   0        840.86        808.38        43.29 o                         
  -3   4   0        130.51        151.32        10.53 o                         
  -2   4   0        514.62        569.60        18.15 o                         
  -1   4   0        212.15        221.00        12.49 o                         
   0   4   0       2486.59       2796.96        56.37 o                         
   1   4   0       3814.81       4649.88       101.26 o                         
   2   4   0       4961.36       5526.50        56.16 o                         
   3   4   0       1388.25       1543.00        31.81 o                         
   4   4   0       1555.11       1533.77        55.01 o                         
   5   4   0        584.93        600.61        25.19 o                         
   6   4   0       2005.80       1877.82        32.53 o                         
   7   4   0        473.28        469.13        24.69 o                         
   8   4   0        703.87        658.34        18.59 o                         
   9   4   0          3.99          3.29         1.34 o                         
  -8   5   0          0.31          0.94         1.90 o                         
  -7   5   0         23.56         27.38         5.78 o                         
  -6   5   0        391.50        375.68        21.60 o                         
  -5   5   0          1.56          3.17         2.60 o                         
  -4   5   0       1072.04        976.23        32.65 o                         
  -3   5   0        892.37        878.37        53.30 o                         
  -2   5   0       4266.78       4184.45       126.70 o                         
  -1   5   0         30.39         28.65         6.42 o                         
   0   5   0       7893.11       7891.92       106.90 o                         
   1   5   0          1.67          4.99         2.68 o                         
   2   5   0       3671.21       3485.96        47.89 o                         
   3   5   0        389.77        374.47        16.88 o                         
   4   5   0       2477.70       2345.47        69.45 o                         
   5   5   0       1482.34       1430.01        27.09 o                         
   6   5   0        309.18        300.92        13.21 o                         
   7   5   0        163.13        177.04        11.34 o                         
   8   5   0        265.35        278.67        13.10 o                         
   9   5   0         94.10        116.07         5.69 o                         
  -7   6   0          0.57          0.83         1.13 o                         
  -6   6   0         59.96         63.01         4.56 o                         
  -5   6   0         28.95         32.94         4.63 o                         
  -4   6   0        112.66        111.97        11.52 o                         
  -3   6   0         45.46         51.51         5.11 o                         
  -2   6   0        254.70        265.48        21.39 o                         
  -1   6   0         19.54         22.12         6.30 o                         
   0   6   0        150.22        151.05        15.88 o                         
   1   6   0         77.63         72.46        11.02 o                         
   2   6   0         28.42         29.43         7.10 o                         
   3   6   0         30.98         36.26         7.85 o                         
   4   6   0        293.03        320.38        17.63 o                         
   5   6   0          3.53          4.27         1.77 o                         
   6   6   0         84.04         78.37         6.56 o                         
   7   6   0         28.15         17.96         4.44 o                         
   8   6   0        103.60        102.00         6.18 o                         
  -6   7   0         22.49         23.09         4.24 o                         
  -5   7   0        216.15        232.76        11.09 o                         
  -4   7   0         57.70         57.19         8.02 o                         
  -3   7   0        828.85        818.68        20.48 o                         
  -2   7   0        247.55        260.36        16.17 o                         
  -1   7   0       2117.66       2127.49        46.15 o                         
   0   7   0        127.55        158.56        12.47 o                         
   1   7   0       3040.53       2918.03        59.88 o                         
   2   7   0         13.23         18.15         4.29 o                         
   3   7   0       2512.84       2470.87        28.54 o                         
   4   7   0          8.44         12.69         2.62 o                         
   5   7   0       1433.12       1359.80        37.90 o                         
   6   7   0         28.34         33.11         4.07 o                         
   7   7   0        266.43        303.64        15.95 o                         
   8   7   0        132.05        155.89         9.94 o                         
  -5   8   0        215.96        222.83        12.82 o                         
  -4   8   0         75.24         85.24         9.02 o                         
  -3   8   0        488.43        497.32        19.22 o                         
  -2   8   0        446.28        463.14        15.40 o                         
  -1   8   0        383.11        374.98        13.82 o                         
   0   8   0         18.42         11.66         3.69 o                         
   1   8   0        682.73        644.47        25.78 o                         
   3   8   0        542.58        435.94        14.65 o                         
   4   8   0        378.52        367.36        13.20 o                         
   5   8   0         40.29         28.70         5.43 o                         
   6   8   0        106.79        133.76        10.87 o                         
   7   8   0         18.86         17.70         3.48 o                         
  -4   9   0        243.49        240.67        12.56 o                         
  -3   9   0          0.52         -0.03         1.01 o                         
  -2   9   0          4.10          1.96         1.10 o                         
  -1   9   0        184.08        188.27         9.19 o                         
   0   9   0        194.54        195.78        13.76 o                         
   1   9   0         28.62         34.58         4.32 o                         
   2   9   0         85.48         92.31         9.56 o                         
   3   9   0        153.69        142.36         7.87 o                         
   4   9   0       1000.16        967.97        19.64 o                         
   5   9   0         40.17         25.47         4.54 o                         
   6   9   0        304.16        333.50        14.36 o                         
  -2  10   0        470.20        481.31        12.61 o                         
  -1  10   0         25.50         22.79         2.65 o                         
   0  10   0        478.36        518.34        19.68 o                         
   1  10   0          4.84          4.49         1.83 o                         
   2  10   0        727.42        752.18        23.96 o                         
   3  10   0        116.37        121.08         9.07 o                         
   4  10   0        157.30        158.47         6.46 o                         
  -4 -10   1         14.09         16.24         1.94 o                         
  -3 -10   1        239.00        262.78        12.71 o                         
  -2 -10   1          1.07          1.04         1.52 o                         
  -1 -10   1        525.59        579.80        20.38 o                         
   0 -10   1         26.00         30.45         4.68 o                         
   1 -10   1        216.26        222.43        11.65 o                         
   2 -10   1        149.90        151.09         6.02 o                         
  -5  -9   1        339.10        411.36        16.78 o                         
  -4  -9   1        318.18        305.19         8.82 o                         
  -3  -9   1        252.62        287.78        10.83 o                         
  -2  -9   1       1064.65       1001.53        30.62 o                         
  -1  -9   1        159.30        188.93        13.47 o                         
   0  -9   1        710.64        744.47        26.09 o                         
   1  -9   1        227.21        246.96        10.21 o                         
   2  -9   1        459.34        477.42        13.62 o                         
   3  -9   1         19.63         18.81         3.98 o                         
   4  -9   1         91.82        103.27         8.16 o                         
  -6  -8   1         18.11         12.24         3.15 o                         
  -5  -8   1         96.84        105.14         6.79 o                         
  -4  -8   1        278.61        246.35        10.71 o                         
  -3  -8   1        128.04        116.21         9.41 o                         
  -2  -8   1         10.78          9.24         3.04 o                         
  -1  -8   1          1.10          2.97         2.52 o                         
   0  -8   1         49.54         63.31         7.97 o                         
   1  -8   1        150.28        147.98         8.47 o                         
   2  -8   1        970.50        974.47        39.63 o                         
   3  -8   1         51.51         42.92         6.37 o                         
   4  -8   1         42.31         40.58         6.08 o                         
   5  -8   1          8.86          5.08         2.09 o                         
  -7  -7   1          1.73          1.79         1.70 o                         
  -6  -7   1        478.14        535.41        22.68 o                         
  -5  -7   1         15.85         20.41         3.48 o                         
  -4  -7   1       1182.84       1146.58        23.83 o                         
  -3  -7   1        476.70        415.14        14.29 o                         
  -2  -7   1       1698.35       1643.53        27.66 o                         
  -1  -7   1       1200.88       1188.73        34.01 o                         
   0  -7   1       4068.50       4107.96        62.48 o                         
   1  -7   1       1860.42       1826.32        29.70 o                         
   2  -7   1        436.91        438.04        16.04 o                         
   3  -7   1        495.46        445.27        21.62 o                         
   4  -7   1        323.21        321.68        18.42 o                         
   5  -7   1        639.52        727.97        26.34 o                         
   6  -7   1          5.26          6.98         2.60 o                         
  -8  -6   1         62.28         69.23         7.26 o                         
  -7  -6   1        130.93        131.95        10.86 o                         
  -6  -6   1          4.58          6.76         2.99 o                         
  -5  -6   1        291.83        270.10         9.81 o                         
  -4  -6   1         41.18         40.54         4.50 o                         
  -3  -6   1        413.09        398.60        26.78 o                         
  -2  -6   1         18.60         26.29         6.67 o                         
  -1  -6   1        674.13        718.37        34.75 o                         
   0  -6   1         12.27         20.02         5.71 o                         
   1  -6   1        109.16        114.40        13.67 o                         
   2  -6   1         13.95         11.91         3.33 o                         
   3  -6   1         98.90         87.67         9.87 o                         
   4  -6   1         18.37         21.43         3.47 o                         
   5  -6   1          4.94          7.71         1.80 o                         
   6  -6   1         39.93         42.18         3.77 o                         
   7  -6   1          4.15          8.52         2.64 o                         
  -8  -5   1         23.63         22.63         4.92 o                         
  -7  -5   1         17.57         25.26         5.08 o                         
  -6  -5   1         22.14         19.24         3.33 o                         
  -5  -5   1        511.79        498.33        13.29 o                         
  -4  -5   1         70.61         65.40        11.01 o                         
  -3  -5   1       1515.33       1379.33        33.08 o                         
  -2  -5   1        166.10        151.59        10.24 o                         
  -1  -5   1       3530.11       3414.94        69.76 o                         
   0  -5   1        255.77        241.30        18.19 o                         
   1  -5   1       2515.07       2268.73        55.43 o                         
   2  -5   1       2167.61       2028.43        48.11 o                         
   3  -5   1       2022.25       1833.54        57.07 o                         
   4  -5   1        622.81        579.87        25.30 o                         
   5  -5   1        291.79        285.37        18.62 o                         
   6  -5   1        408.59        396.33        30.24 o                         
   7  -5   1         64.85         76.16         6.32 o                         
   8  -5   1        113.00        128.64         6.74 o                         
  -9  -4   1          8.61         12.73         1.97 o                         
  -8  -4   1         82.70         84.59         8.41 o                         
  -7  -4   1          2.28         -0.48         2.33 o                         
  -6  -4   1        763.59        744.33        20.73 o                         
  -5  -4   1        466.41        437.17        22.03 o                         
  -4  -4   1       1537.62       1447.10        36.82 o                         
  -3  -4   1        777.71        717.27        22.09 o                         
  -2  -4   1        492.29        387.96        15.06 o                         
  -1  -4   1        893.56        983.48        41.77 o                         
   0  -4   1       2805.46       2870.33        56.61 o                         
   1  -4   1        857.56        919.98        31.94 o                         
   2  -4   1       2256.51       2190.21        44.95 o                         
   3  -4   1          4.33          5.98         1.66 o                         
   4  -4   1       1371.21       1240.29        53.24 o                         
   5  -4   1         34.98         33.63         6.20 o                         
   6  -4   1        644.95        616.95        27.88 o                         
   7  -4   1        113.21        111.56        11.76 o                         
   8  -4   1         13.45         19.09         4.61 o                         
  -9  -3   1        138.37        147.84         9.40 o                         
  -8  -3   1          7.94         11.66         2.57 o                         
  -7  -3   1         26.13         16.95         3.31 o                         
  -6  -3   1          3.96          7.38         3.73 o                         
  -5  -3   1          5.68          7.56         3.27 o                         
  -4  -3   1        865.03        865.42        36.63 o                         
  -3  -3   1        812.48        913.16        29.80 o                         
  -2  -3   1       1148.71       1047.86        30.89 o                         
  -1  -3   1        624.11        678.79        36.73 o                         
   0  -3   1       2066.82       2119.18        68.40 o                         
   1  -3   1        149.50        168.32        12.15 o                         
   2  -3   1       3626.74       3777.31        70.07 o                         
   3  -3   1         57.54         48.52         4.44 o                         
   4  -3   1        837.55        801.19        23.27 o                         
   5  -3   1        264.63        212.32        17.11 o                         
   6  -3   1        626.08        635.03        18.06 o                         
   7  -3   1        652.76        649.26        18.92 o                         
   8  -3   1         78.35         91.34         7.32 o                         
   9  -3   1         30.96         29.76         4.80 o                         
  -9  -2   1          0.08          1.05         0.95 o                         
  -8  -2   1         88.21         86.57         6.79 o                         
  -7  -2   1          3.95          2.97         1.68 o                         
  -6  -2   1       1068.91       1003.77        34.64 o                         
  -5  -2   1        537.89        537.77        22.74 o                         
  -4  -2   1       2648.44       2585.63        58.25 o                         
  -3  -2   1        320.57        356.93        14.60 o                         
  -2  -2   1       4239.75       4082.77        44.08 o                         
  -1  -2   1      10529.92       9502.51        75.54 o                         
   0  -2   1       4558.23       4237.16        38.94 o                         
   2  -2   1       3069.28       3265.68        36.76 o                         
   3  -2   1       4590.80       4481.23        28.96 o                         
   4  -2   1       1153.59       1159.98        17.98 o                         
   5  -2   1       1050.87        978.67        26.52 o                         
   6  -2   1         51.76         58.24         5.57 o                         
   7  -2   1        379.51        393.04        19.60 o                         
   8  -2   1         30.92         33.75         4.36 o                         
   9  -2   1         54.91         62.13         6.46 o                         
  -9  -1   1         27.78         25.52         3.16 o                         
  -8  -1   1         31.28         21.90         3.46 o                         
  -7  -1   1         46.48         38.88         4.62 o                         
  -6  -1   1         52.84         42.60         4.21 o                         
  -5  -1   1        521.66        534.05        21.88 o                         
  -4  -1   1         26.80         21.54         5.04 o                         
  -3  -1   1        666.65        712.06        21.09 o                         
  -2  -1   1        203.46        225.11         8.10 o                         
  -1  -1   1       1183.42       1306.58        21.30 o                         
   0  -1   1        348.00        437.59        10.84 o                         
   1  -1   1         98.14        160.28         6.87 o                         
   2  -1   1         42.66         51.34         2.29 o                         
   3  -1   1        465.64        522.29         8.09 o                         
   4  -1   1         29.71         36.01         2.69 o                         
   5  -1   1        178.38        201.04        11.69 o                         
   6  -1   1          0.24          0.88         1.18 o                         
   7  -1   1        203.32        202.26        10.89 o                         
   8  -1   1          0.65          1.70         2.23 o                         
   9  -1   1          7.62          5.59         2.45 o                         
  -9   0   1          3.77          6.30         2.44 o                         
  -8   0   1          2.73          2.01         1.37 o                         
  -7   0   1         23.78         31.93         4.25 o                         
  -6   0   1         47.42         59.44         5.34 o                         
  -5   0   1       1475.36       1548.24        36.29 o                         
  -4   0   1        743.39        817.78        17.92 o                         
  -3   0   1       2505.43       2573.16        45.61 o                         
  -2   0   1        284.09        368.28        10.93 o                         
  -1   0   1       6294.86       6506.37        38.78 o                         
   0   0   1        452.21        475.86         6.15 o                         
   1   0   1        278.99        333.05         7.86 o                         
   2   0   1       4632.94       4739.11        52.74 o                         
   3   0   1       2575.55       2685.79        39.42 o                         
   4   0   1       1951.58       1987.04        55.49 o                         
   5   0   1       1705.88       1761.16        45.80 o                         
   6   0   1        827.84        749.42        46.52 o                         
   7   0   1        306.10        298.05        13.34 o                         
   8   0   1        284.30        257.02        16.34 o                         
   9   0   1         18.79         19.91         4.25 o                         
  -9   1   1         27.59         30.82         4.80 o                         
  -8   1   1         55.74         65.02         8.42 o                         
  -7   1   1         80.00         66.05         5.88 o                         
  -6   1   1        257.34        253.42        11.98 o                         
  -5   1   1        430.59        449.12        18.06 o                         
  -4   1   1        116.87        112.74         6.36 o                         
  -3   1   1       1799.61       1883.90        22.79 o                         
  -2   1   1       2035.73       2399.13        16.42 o                         
  -1   1   1         29.62         30.48         2.00 o                         
   0   1   1       1853.47       1914.70        13.75 o                         
   1   1   1       1039.58       1070.63        11.34 o                         
   2   1   1       2097.09       2065.33        19.78 o                         
   3   1   1       1898.02       1984.58        24.64 o                         
   4   1   1       1955.53       1996.51        33.18 o                         
   5   1   1        101.51        122.49        11.16 o                         
   6   1   1          8.19         13.55         6.41 o                         
   7   1   1         25.34         23.34         3.85 o                         
   8   1   1          0.14          0.97         2.54 o                         
   9   1   1          0.03          1.50         1.74 o                         
  -8   2   1          0.68         -0.16         1.60 o                         
  -7   2   1          0.12          1.14         1.91 o                         
  -6   2   1         26.49         35.11         6.22 o                         
  -5   2   1          0.02         -0.60         1.41 o                         
  -4   2   1        472.50        527.06        14.59 o                         
  -3   2   1          8.12          6.61         1.13 o                         
  -2   2   1       2481.85       2692.87        17.01 o                         
  -1   2   1        237.50        286.98         9.81 o                         
   0   2   1       6566.80       6700.72        53.12 o                         
   1   2   1       1326.17       1370.28        23.93 o                         
   2   2   1       4640.32       4508.98        38.50 o                         
   3   2   1        578.20        586.41        11.10 o                         
   4   2   1       4453.47       4667.82       166.24 o                         
   5   2   1        593.07        583.01        36.25 o                         
   6   2   1        565.77        589.78        41.77 o                         
   7   2   1        312.14        291.04        13.45 o                         
   8   2   1        294.92        263.06        15.76 o                         
   9   2   1         63.32         59.83         7.54 o                         
  -8   3   1         75.28         88.33         6.66 o                         
  -7   3   1         14.78         16.05         4.52 o                         
  -6   3   1        342.80        355.01        19.39 o                         
  -5   3   1        387.56        395.85        20.30 o                         
  -4   3   1       1912.52       1959.08        56.36 o                         
  -3   3   1       1197.56       1153.62        40.73 o                         
  -2   3   1       2315.87       2365.38        75.06 o                         
  -1   3   1       2951.76       3078.29        30.95 o                         
   0   3   1       7563.83       7279.34        76.01 o                         
   1   3   1       3737.07       3655.53        83.46 o                         
   2   3   1        381.59        386.60        10.99 o                         
   3   3   1       3732.61       3695.61        42.88 o                         
   4   3   1        520.34        517.39        25.93 o                         
   5   3   1       2118.41       1998.43       118.40 o                         
   6   3   1          2.56         -6.12         6.12 o                         
   7   3   1        390.72        363.12        21.68 o                         
   8   3   1         10.95         10.02         2.61 o                         
   9   3   1         57.28         65.79         6.86 o                         
  -8   4   1         92.66         97.34        10.64 o                         
  -7   4   1         32.98         33.75         4.42 o                         
  -6   4   1         24.05         23.11         5.12 o                         
  -5   4   1          4.38          6.60         3.26 o                         
  -4   4   1         18.20         13.35         5.43 o                         
  -3   4   1        167.71        168.26        10.94 o                         
  -2   4   1         77.81         74.73        10.62 o                         
  -1   4   1          0.85          6.49         3.68 o                         
   0   4   1        716.70        841.53        20.32 o                         
   1   4   1         23.16         35.04         5.15 o                         
   2   4   1        854.12       1028.02        33.72 o                         
   3   4   1          1.27          8.93         2.88 o                         
   4   4   1          7.26          5.99         2.43 o                         
   5   4   1        526.53        577.36        38.63 o                         
   6   4   1         74.61         65.37         8.89 o                         
   7   4   1        158.49        144.88        13.85 o                         
   8   4   1        227.39        245.32        17.44 o                         
   9   4   1          9.23          6.78         1.78 o                         
  -7   5   1        321.76        338.90        15.36 o                         
  -6   5   1          2.77          2.62         1.57 o                         
  -5   5   1        636.42        647.86        26.19 o                         
  -4   5   1          8.47          6.83         2.54 o                         
  -3   5   1       1686.92       1577.93        99.46 o                         
  -2   5   1        551.18        571.07        32.54 o                         
  -1   5   1       2083.50       2123.24        60.17 o                         
   0   5   1       1021.92       1065.39        40.85 o                         
   1   5   1        890.90        773.77        34.29 o                         
   2   5   1       1211.48       1222.19        29.05 o                         
   3   5   1       3493.99       3638.83        53.28 o                         
   4   5   1       1350.44       1439.49        56.48 o                         
   5   5   1       1969.20       2013.71        72.05 o                         
   6   5   1         42.93         43.40         5.04 o                         
   7   5   1        282.51        262.50        12.28 o                         
   8   5   1        169.13        185.80        14.36 o                         
   9   5   1          4.81          7.04         1.71 o                         
  -7   6   1         39.57         43.05         5.78 o                         
  -6   6   1         10.93         16.35         2.92 o                         
  -5   6   1         70.73         80.73         6.71 o                         
  -4   6   1        205.54        205.43         8.56 o                         
  -3   6   1        416.76        414.64        14.56 o                         
  -2   6   1        182.10        172.27        13.58 o                         
  -1   6   1          8.00          2.57         5.16 o                         
   0   6   1        745.47        757.19        37.35 o                         
   1   6   1         33.91         34.07         7.99 o                         
   2   6   1        334.42        285.52        22.23 o                         
   3   6   1        110.88        112.73        14.03 o                         
   4   6   1         28.93         25.24         7.47 o                         
   5   6   1         63.40         67.02         8.47 o                         
   6   6   1         79.23         86.27         7.07 o                         
   7   6   1        106.98        107.90         7.60 o                         
   8   6   1         10.01          8.12         2.85 o                         
  -6   7   1         16.67         17.79         3.59 o                         
  -5   7   1         13.06         13.44         3.90 o                         
  -4   7   1        228.56        224.38        10.63 o                         
  -3   7   1          6.72          8.71         3.40 o                         
  -2   7   1        616.01        544.15        24.00 o                         
  -1   7   1         48.05         37.32         6.27 o                         
   0   7   1       1551.12       1533.75        32.38 o                         
   1   7   1         22.49         17.02         5.69 o                         
   2   7   1       1298.26       1233.48        28.32 o                         
   3   7   1        437.55        422.89        17.08 o                         
   4   7   1       1185.63       1051.27        35.14 o                         
   5   7   1        223.68        267.28        17.01 o                         
   6   7   1        578.28        554.11        16.84 o                         
   7   7   1        383.34        426.75        17.16 o                         
   8   7   1        255.81        256.26        12.49 o                         
  -5   8   1         44.98         46.69         5.91 o                         
  -3   8   1         64.88         62.25         7.84 o                         
  -2   8   1        644.84        653.95        25.92 o                         
  -1   8   1       1212.27       1228.10        36.11 o                         
   0   8   1        482.68        483.86        22.74 o                         
   1   8   1        777.85        741.59        27.82 o                         
   2   8   1        210.61        178.78         9.61 o                         
   3   8   1        907.77        870.91        17.18 o                         
   4   8   1          1.37          6.93         1.97 o                         
   5   8   1        611.39        654.20        25.68 o                         
   6   8   1         25.78         28.85         5.57 o                         
   7   8   1         26.81         33.38         5.08 o                         
  -4   9   1         29.21         25.74         4.28 o                         
  -3   9   1         59.53         60.47         4.77 o                         
  -2   9   1         60.76         61.95         5.23 o                         
  -1   9   1        524.74        522.78        15.59 o                         
   0   9   1         25.36         26.85         5.22 o                         
   1   9   1        381.75        342.67        18.55 o                         
   2   9   1         22.56         18.89         4.42 o                         
   3   9   1        965.03        940.67        19.75 o                         
   4   9   1         12.25         10.96         2.26 o                         
   5   9   1        283.54        285.03        15.13 o                         
   6   9   1          2.46          2.84         1.86 o                         
  -2  10   1        172.29        158.92         5.50 o                         
  -1  10   1        314.67        327.47        10.28 o                         
   0  10   1        117.15        119.33         9.66 o                         
   1  10   1        705.62        703.31        23.98 o                         
   2  10   1        271.02        309.25        15.71 o                         
   3  10   1        191.50        205.33        12.10 o                         
   4  10   1        442.50        487.78        11.69 o                         
   5  10   1        134.53        124.76         8.02 o                         
   1  11   1          0.40          3.11         1.59 o                         
   2  11   1         17.30         20.88         3.31 o                         
  -3 -10   2          5.04          6.53         1.40 o                         
  -2 -10   2         55.03         57.97         5.96 o                         
  -1 -10   2          0.30          1.48         1.56 o                         
   0 -10   2         18.69         19.20         3.51 o                         
   1 -10   2        294.39        278.92        11.88 o                         
   2 -10   2          9.38         10.53         2.13 o                         
  -5  -9   2        228.08        234.46        10.77 o                         
  -4  -9   2         59.87         73.73         5.04 o                         
  -3  -9   2        915.83        929.26        26.98 o                         
  -2  -9   2          0.42          2.55         1.76 o                         
  -1  -9   2       1167.28       1241.62        33.03 o                         
   0  -9   2         12.79         10.91         3.58 o                         
   1  -9   2       1238.68       1306.38        38.59 o                         
   2  -9   2         19.41         21.07         2.75 o                         
   3  -9   2        755.75        785.73        23.13 o                         
   4  -9   2          8.95          6.97         2.13 o                         
  -6  -8   2         19.21         21.43         3.64 o                         
  -5  -8   2        287.47        257.44        10.20 o                         
  -4  -8   2         77.50         74.84         4.85 o                         
  -3  -8   2          5.79          2.29         1.15 o                         
  -2  -8   2          0.39          3.09         1.84 o                         
  -1  -8   2         45.53         52.30         7.37 o                         
   0  -8   2        112.22        104.49        10.14 o                         
   1  -8   2         30.40         29.48         3.75 o                         
   2  -8   2         50.36         48.92         4.71 o                         
   3  -8   2        221.24        205.83        13.74 o                         
   4  -8   2        160.79        163.62        11.67 o                         
   5  -8   2         12.66         12.78         2.92 o                         
  -7  -7   2         63.05         92.31         7.71 o                         
  -6  -7   2        173.05        161.93        11.28 o                         
  -5  -7   2        325.58        353.45        13.38 o                         
  -4  -7   2       1059.03        970.76        21.97 o                         
  -3  -7   2        130.35        128.80         8.06 o                         
  -2  -7   2       1368.41       1269.92        25.22 o                         
  -1  -7   2         73.19         67.79         8.34 o                         
   0  -7   2       1378.14       1315.12        20.29 o                         
   1  -7   2        888.81        917.16        20.68 o                         
   2  -7   2       1834.39       1683.66        40.86 o                         
   3  -7   2         81.20         81.66         9.21 o                         
   4  -7   2       1105.28       1136.38        23.45 o                         
   5  -7   2         16.53         16.58         2.78 o                         
   6  -7   2        264.78        288.21         9.84 o                         
  -7  -6   2          1.08          0.50         1.65 o                         
  -6  -6   2        508.80        525.30        16.15 o                         
  -5  -6   2          1.49          1.28         1.25 o                         
  -4  -6   2       1061.37       1016.14        22.63 o                         
  -3  -6   2         25.58         21.80         3.45 o                         
  -2  -6   2       1488.99       1474.25        52.69 o                         
  -1  -6   2        306.80        281.24        22.27 o                         
   0  -6   2       1713.35       1654.44        52.40 o                         
   1  -6   2        399.62        389.51        25.45 o                         
   2  -6   2       1016.49        963.34        26.57 o                         
   3  -6   2         77.64         80.72         6.39 o                         
   4  -6   2        274.30        257.56        11.64 o                         
   5  -6   2         15.34         14.42         2.97 o                         
   6  -6   2          9.06         10.23         2.60 o                         
   7  -6   2          3.57          4.25         2.07 o                         
  -8  -5   2          0.17          0.28         1.33 o                         
  -7  -5   2          4.80          3.50         2.59 o                         
  -6  -5   2         26.12         39.86         4.70 o                         
  -5  -5   2          7.22          3.45         1.64 o                         
  -4  -5   2         65.77         69.28         7.66 o                         
  -3  -5   2        347.36        310.10        16.28 o                         
  -2  -5   2        778.59        767.76        35.27 o                         
  -1  -5   2        845.05        841.87        35.64 o                         
   0  -5   2        253.30        228.22        18.26 o                         
   1  -5   2       1754.63       1702.80        49.19 o                         
   2  -5   2        547.53        509.81        19.74 o                         
   3  -5   2       1280.49       1185.38        46.78 o                         
   4  -5   2          1.96          0.59         1.25 o                         
   5  -5   2        799.14        775.51        16.99 o                         
   6  -5   2          4.64          4.46         1.68 o                         
   7  -5   2        354.06        378.58        13.72 o                         
   8  -5   2          2.64          3.72         2.33 o                         
  -8  -4   2         20.95         23.24         4.80 o                         
  -7  -4   2        134.13        131.07        12.41 o                         
  -6  -4   2        308.59        291.83        12.82 o                         
  -5  -4   2       1338.82       1246.23        41.12 o                         
  -4  -4   2         79.30         73.94        14.68 o                         
  -3  -4   2       2643.83       2448.69       109.67 o                         
  -2  -4   2          2.99          6.45         2.23 o                         
  -1  -4   2       6885.27       6608.51        76.19 o                         
   0  -4   2         59.70         49.15         7.87 o                         
   1  -4   2       5666.83       5294.22        79.51 o                         
   2  -4   2       1751.85       1807.60        64.77 o                         
   3  -4   2       2553.52       2398.12        49.61 o                         
   4  -4   2          1.33         -0.41        12.62 o                         
   5  -4   2       1268.15       1200.35        25.26 o                         
   6  -4   2        137.46        128.14        12.60 o                         
   7  -4   2         26.56         24.60         5.57 o                         
   8  -4   2          6.98          8.59         2.39 o                         
  -8  -3   2        143.76        139.22         9.92 o                         
  -7  -3   2        348.48        307.48        15.33 o                         
  -6  -3   2        238.79        249.80        16.57 o                         
  -5  -3   2         80.81         63.89         8.52 o                         
  -4  -3   2        460.12        486.86        25.44 o                         
  -3  -3   2        787.39        935.03        38.16 o                         
  -2  -3   2       1351.22       1617.31        36.31 o                         
  -1  -3   2         91.79        123.67        18.16 o                         
   0  -3   2          1.52          3.99         2.07 o                         
   1  -3   2          0.15          4.17         2.38 o                         
   2  -3   2       2117.19       2406.90        33.35 o                         
   3  -3   2        730.38        840.47        23.31 o                         
   4  -3   2        661.44        689.52        22.78 o                         
   5  -3   2         13.25         16.64         5.03 o                         
   6  -3   2        499.93        496.60        37.47 o                         
   7  -3   2         33.15         34.36         6.85 o                         
   8  -3   2         54.06         60.90         8.37 o                         
   9  -3   2         16.59         13.27         3.31 o                         
  -8  -2   2          0.23          0.46         1.19 o                         
  -7  -2   2        320.62        310.74        13.37 o                         
  -6  -2   2        225.95        236.96         9.32 o                         
  -5  -2   2        344.86        316.41        18.26 o                         
  -4  -2   2        587.71        585.97        25.00 o                         
  -3  -2   2        434.66        418.64        16.79 o                         
  -2  -2   2       9538.01       9214.87       256.73 o                         
  -1  -2   2       1320.00       1320.16        38.14 o                         
   0  -2   2       7990.49       7877.38        73.07 o                         
   1  -2   2         23.45         17.12         2.41 o                         
   2  -2   2      12267.00      11435.51        95.68 o                         
   3  -2   2         99.10        105.28         7.46 o                         
   4  -2   2       5533.49       5293.52        61.89 o                         
   5  -2   2        135.98        112.78        11.94 o                         
   6  -2   2       1307.57       1231.87        26.44 o                         
   7  -2   2         82.81         82.58         5.58 o                         
   8  -2   2        258.69        269.15        14.91 o                         
  -9  -1   2          3.15          1.23         2.61 o                         
  -8  -1   2         48.11         44.41         4.81 o                         
  -7  -1   2          2.24          2.41         1.84 o                         
  -6  -1   2        331.56        288.84        12.64 o                         
  -5  -1   2          0.21          5.00         2.57 o                         
  -4  -1   2       1916.92       1996.49        39.23 o                         
  -3  -1   2          0.63          2.09         1.22 o                         
  -2  -1   2       1457.65       1577.43        28.90 o                         
  -1  -1   2        548.27        677.67        21.46 o                         
   0  -1   2       2409.10       2528.02        27.53 o                         
   1  -1   2       1026.58       1072.57        21.50 o                         
   2  -1   2        391.59        400.74         7.74 o                         
   3  -1   2       1221.05       1294.03        18.93 o                         
   4  -1   2        419.27        435.79         9.87 o                         
   5  -1   2          0.28          2.75         7.01 o                         
   6  -1   2          2.93          2.07         1.53 o                         
   7  -1   2          6.99          9.87         1.97 o                         
   8  -1   2          0.11         -0.14         1.70 o                         
   9  -1   2         12.68         10.92         3.01 o                         
  -9   0   2          0.09          1.31         1.57 o                         
  -8   0   2          3.66         11.07         2.68 o                         
  -7   0   2         47.64         54.18         5.62 o                         
  -6   0   2         64.73         73.94         5.08 o                         
  -5   0   2         19.77         23.08         4.45 o                         
  -4   0   2        528.26        530.25        15.40 o                         
  -3   0   2       1330.08       1466.79        31.23 o                         
  -2   0   2         90.97         81.24         4.28 o                         
  -1   0   2       1530.08       1690.21        28.52 o                         
   0   0   2       2054.44       2214.49        19.35 o                         
   1   0   2       9946.66       9135.67        32.00 o                         
   2   0   2        713.14        727.98        12.09 o                         
   3   0   2       4462.75       4674.86        38.84 o                         
   4   0   2        289.73        330.76        14.44 o                         
   5   0   2       2988.16       2931.57        63.57 o                         
   6   0   2          0.04          5.81         3.42 o                         
   7   0   2       1399.14       1320.79        47.42 o                         
   8   0   2         10.97         11.85         2.94 o                         
   9   0   2         71.47         73.12         7.86 o                         
  -8   1   2         53.09         55.25         7.68 o                         
  -7   1   2         87.54         89.18         5.74 o                         
  -6   1   2        322.53        306.60        13.08 o                         
  -5   1   2       1661.39       1691.01        56.24 o                         
  -4   1   2          6.33         13.89         3.09 o                         
  -3   1   2       4897.80       5212.54        54.51 o                         
  -2   1   2          7.30          6.64         2.45 o                         
  -1   1   2      59769.49      44012.11       182.02 o                         
   0   1   2       1574.19       1706.44        18.90 o                         
   1   1   2       8808.97       8116.42        53.59 o                         
   2   1   2        602.38        694.31        11.41 o                         
   3   1   2       6904.70       6569.39        73.29 o                         
   4   1   2       3829.37       4237.96        83.93 o                         
   5   1   2        252.89        210.81        16.10 o                         
   6   1   2        947.19       1035.71        55.44 o                         
   7   1   2        203.89        196.80        10.80 o                         
   8   1   2         61.93         66.62         6.39 o                         
   9   1   2         90.10         78.62         8.60 o                         
  -8   2   2         11.25         10.26         3.46 o                         
  -7   2   2         17.44         12.57         2.72 o                         
  -6   2   2         24.54         25.74         3.08 o                         
  -5   2   2          1.65          0.84         6.80 o                         
  -4   2   2         91.54        106.71         9.17 o                         
  -3   2   2        913.76       1043.02        24.79 o                         
  -2   2   2         55.34        107.36        40.84 o                         
  -1   2   2       1554.90       1711.48        23.22 o                         
   0   2   2       3258.19       3446.26        27.30 o                         
   1   2   2        445.05        557.96        14.77 o                         
   2   2   2         13.28         29.52         2.19 o                         
   3   2   2       3729.35       4074.03        37.84 o                         
   4   2   2        613.47        600.61        14.55 o                         
   5   2   2         17.64         10.94         5.25 o                         
   6   2   2        653.05        671.86        45.17 o                         
   7   2   2        215.43        203.01        11.39 o                         
   8   2   2        167.23        159.94         9.91 o                         
   9   2   2          5.21          3.68         2.28 o                         
  -8   3   2         28.02         35.47         5.75 o                         
  -7   3   2         15.46         15.66         4.57 o                         
  -6   3   2        144.43        149.33         9.34 o                         
  -5   3   2        104.70        101.65         5.80 o                         
  -4   3   2        449.87        443.12        20.03 o                         
  -3   3   2        111.50        119.39         9.25 o                         
  -2   3   2       3098.30       3271.76        42.57 o                         
  -1   3   2        396.04        418.15        10.25 o                         
   0   3   2       4974.27       5323.13        81.46 o                         
   1   3   2         72.36         91.06        16.51 o                         
   2   3   2      11009.48      10626.30       104.39 o                         
   3   3   2        150.59        170.91         7.94 o                         
   4   3   2       5386.97       5130.77        94.10 o                         
   5   3   2        111.77        115.12        16.41 o                         
   6   3   2       1609.00       1621.70        70.60 o                         
   7   3   2        262.05        264.84        12.68 o                         
   8   3   2        314.99        321.34        20.68 o                         
   9   3   2         81.00         77.44         8.67 o                         
  -8   4   2         18.35         21.39         4.77 o                         
  -7   4   2          8.48          6.84         3.15 o                         
  -6   4   2         89.46         88.94        10.31 o                         
  -5   4   2          0.21          1.24         2.02 o                         
  -4   4   2        412.68        407.63        30.04 o                         
  -3   4   2          0.81         -1.76         2.23 o                         
  -2   4   2        320.01        357.56        23.19 o                         
  -1   4   2        282.56        291.63        12.00 o                         
   0   4   2       1681.19       1878.01        56.99 o                         
   1   4   2          9.60          7.19         2.06 o                         
   2   4   2          1.49         49.09        43.67 o                         
   3   4   2        118.34        119.12         7.49 o                         
   4   4   2          1.25          2.18         2.81 o                         
   5   4   2        114.44         98.22        16.03 o                         
   6   4   2        293.11        273.59        18.24 o                         
   7   4   2          2.11          2.26         3.12 o                         
   8   4   2         32.31         36.71         6.75 o                         
   9   4   2         30.17         22.26         4.75 o                         
  -7   5   2         40.49         40.83         4.36 o                         
  -6   5   2          0.19         -1.53         1.53 o                         
  -5   5   2        363.54        377.03        20.59 o                         
  -4   5   2          1.87         35.41         6.28 o                         
  -3   5   2        576.71        559.95        34.88 o                         
  -2   5   2        124.86        139.66        16.29 o                         
  -1   5   2       2638.03       2785.84        67.92 o                         
   0   5   2       2059.78       2385.60        82.36 o                         
   1   5   2       5871.09       6354.72       186.21 o                         
   2   5   2        835.73        938.94        21.48 o                         
   3   5   2       3671.96       3940.45       123.17 o                         
   4   5   2        384.02        422.53        31.10 o                         
   5   5   2       4425.64       4801.20       115.37 o                         
   6   5   2       1178.85       1203.12        38.22 o                         
   7   5   2       1964.04       1929.63        33.61 o                         
   8   5   2         47.30         52.13         7.85 o                         
   9   5   2        474.51        465.12        12.83 o                         
  -6   6   2          1.44          2.58         1.69 o                         
  -5   6   2        107.63        112.04         7.90 o                         
  -4   6   2        244.35        244.12        11.72 o                         
  -3   6   2       1007.92        980.81        32.68 o                         
  -2   6   2          0.58          3.63         3.46 o                         
  -1   6   2       2518.00       2644.93        75.16 o                         
   0   6   2          1.49          1.05         2.34 o                         
   1   6   2        926.97        912.27        41.96 o                         
   2   6   2        383.38        393.85        27.70 o                         
   3   6   2        885.79        875.50        39.47 o                         
   4   6   2       2350.98       2504.33        77.64 o                         
   5   6   2         45.71         69.06        14.14 o                         
   6   6   2        235.24        244.59        17.03 o                         
   7   6   2        169.84        168.16         9.61 o                         
   8   6   2        184.30        209.17         9.47 o                         
   9   6   2         72.99         72.77         4.45 o                         
  -6   7   2         24.76         24.28         2.83 o                         
  -5   7   2          0.67          2.56         1.85 o                         
  -4   7   2          1.07          0.49         1.34 o                         
  -3   7   2          5.97          8.61         3.49 o                         
  -2   7   2        202.11        160.41        13.41 o                         
  -1   7   2          0.73          8.33         3.44 o                         
   0   7   2        101.15         88.73         9.67 o                         
   1   7   2         47.70         42.97         5.54 o                         
   2   7   2        323.71        305.34        11.20 o                         
   3   7   2        622.08        583.50        17.15 o                         
   4   7   2        221.54        237.64        16.62 o                         
   5   7   2        159.30        143.39         8.89 o                         
   6   7   2        305.78        311.79        12.84 o                         
   7   7   2        281.86        251.53        10.85 o                         
   8   7   2        199.83        207.93         8.44 o                         
  -5   8   2          7.93         11.49         3.06 o                         
  -4   8   2        164.47        161.46        11.29 o                         
  -3   8   2         56.79         65.98         8.18 o                         
  -2   8   2        664.59        655.57        26.38 o                         
  -1   8   2         20.44         22.92         5.52 o                         
   0   8   2       1361.84       1232.98        36.72 o                         
   1   8   2          3.78          4.04         1.61 o                         
   2   8   2       1459.64       1439.95        29.29 o                         
   3   8   2         40.65         50.66         5.25 o                         
   4   8   2       1084.89       1013.04        33.63 o                         
   5   8   2        119.59        141.77        12.20 o                         
   6   8   2        201.43        209.41         9.55 o                         
   7   8   2        358.28        435.47        17.35 o                         
  -4   9   2         38.68         41.67         3.35 o                         
  -3   9   2        176.15        183.11         8.28 o                         
  -2   9   2          8.44         11.22         3.45 o                         
  -1   9   2         19.78         18.93         4.59 o                         
   0   9   2         89.18         87.44         9.50 o                         
   1   9   2          1.34          2.82         1.52 o                         
   2   9   2         41.58         36.89         4.30 o                         
   3   9   2         38.05         32.47         3.20 o                         
   4   9   2         25.03         27.86         5.81 o                         
   5   9   2          8.03          8.15         2.88 o                         
   6   9   2        106.92        119.71         9.26 o                         
  -2  10   2         82.05         83.44         4.89 o                         
  -1  10   2         82.40         75.00         5.66 o                         
   0  10   2         22.89         31.23         5.09 o                         
   1  10   2        112.72        116.11         9.67 o                         
   2  10   2         81.01         74.52         7.80 o                         
   3  10   2       1000.59        991.15        26.53 o                         
   4  10   2          7.42          1.36         1.16 o                         
   5  10   2        506.07        503.41        16.41 o                         
   1  11   2        173.13        180.93         9.70 o                         
   2  11   2         42.71         39.82         4.50 o                         
  -1 -10   3          0.87          1.17         1.26 o                         
   0 -10   3         53.27         50.25         4.85 o                         
  -4  -9   3        292.22        349.90        14.62 o                         
  -3  -9   3         26.58         28.78         3.38 o                         
  -2  -9   3        965.52       1054.62        27.95 o                         
  -1  -9   3         86.57         79.18         7.89 o                         
   0  -9   3        581.94        571.24        20.45 o                         
   1  -9   3        335.97        356.27        15.34 o                         
   2  -9   3        606.92        634.67        20.45 o                         
   3  -9   3        433.30        472.84        16.70 o                         
  -5  -8   3        123.29        120.95         9.20 o                         
  -4  -8   3         46.42         58.76         7.53 o                         
  -3  -8   3        441.87        442.51        19.80 o                         
  -2  -8   3         29.73         30.63         5.48 o                         
  -1  -8   3        362.17        388.96        18.97 o                         
   0  -8   3         68.37         69.24         5.56 o                         
   1  -8   3        263.19        290.28        11.19 o                         
   2  -8   3          4.28          6.07         2.33 o                         
   3  -8   3         37.79         44.18         6.22 o                         
   4  -8   3         13.76         15.81         3.49 o                         
   5  -8   3         30.56         31.60         4.42 o                         
  -6  -7   3         52.52         59.98         4.46 o                         
  -5  -7   3          3.07          2.35         2.11 o                         
  -4  -7   3         78.51         82.98         9.92 o                         
  -3  -7   3        193.87        197.71         9.87 o                         
  -2  -7   3          3.30          4.54         1.68 o                         
  -1  -7   3        314.97        300.27        17.43 o                         
   0  -7   3         86.34         96.11         6.76 o                         
   1  -7   3       3515.63       3374.56        39.75 o                         
   2  -7   3          5.34          7.64         2.65 o                         
   3  -7   3        755.94        718.74        24.65 o                         
   4  -7   3         32.40         43.90         4.58 o                         
   5  -7   3        603.57        611.60        15.84 o                         
   6  -7   3        318.01        342.90        10.28 o                         
  -7  -6   3        101.42        118.72         8.98 o                         
  -6  -6   3          2.46          5.64         1.89 o                         
  -5  -6   3        462.14        464.24        23.07 o                         
  -4  -6   3        329.09        300.92        10.52 o                         
  -3  -6   3       1069.84        999.29        22.41 o                         
  -2  -6   3        995.22        970.74        21.64 o                         
  -1  -6   3       4683.69       4664.94        67.46 o                         
   0  -6   3       2022.88       1975.64        90.01 o                         
   1  -6   3        514.19        528.21        22.24 o                         
   2  -6   3        717.13        673.74        24.40 o                         
   3  -6   3        565.90        557.25        16.94 o                         
   4  -6   3       1427.38       1378.91        26.86 o                         
   5  -6   3          1.81          4.53         1.90 o                         
   6  -6   3        294.94        299.77        11.36 o                         
   7  -6   3         93.15        103.28         8.45 o                         
  -7  -5   3          4.48          4.87         2.51 o                         
  -6  -5   3          0.27          3.84         4.04 o                         
  -5  -5   3          0.62          1.24         1.48 o                         
  -4  -5   3          0.88          4.27         1.70 o                         
  -3  -5   3          5.37          7.59         2.70 o                         
  -2  -5   3         12.37         13.33         3.61 o                         
  -1  -5   3         13.71         16.05         5.07 o                         
   0  -5   3        561.53        490.51        28.50 o                         
   1  -5   3         53.46         56.84         6.66 o                         
   2  -5   3        165.44        144.01        10.74 o                         
   3  -5   3         25.53         20.84         4.62 o                         
   4  -5   3        590.91        570.81        17.31 o                         
   5  -5   3        224.92        220.46        17.86 o                         
   6  -5   3        260.80        241.01        11.00 o                         
   7  -5   3         45.83         46.93         6.68 o                         
   8  -5   3         78.68        100.14         8.12 o                         
  -8  -4   3         19.89         27.91         4.71 o                         
  -7  -4   3          0.28          0.69         2.06 o                         
  -6  -4   3        287.78        291.86        13.10 o                         
  -5  -4   3          0.69         -0.16         1.24 o                         
  -4  -4   3        918.05        863.08        48.10 o                         
  -3  -4   3        307.25        307.34        23.22 o                         
  -2  -4   3       3086.86       2672.38        87.51 o                         
  -1  -4   3        671.84        686.31        31.84 o                         
   0  -4   3       3693.12       3403.16        68.68 o                         
   1  -4   3       3731.91       3512.82        47.44 o                         
   2  -4   3       3980.73       3632.29        65.17 o                         
   3  -4   3       1696.21       1555.85        36.64 o                         
   4  -4   3        953.80        876.08        29.01 o                         
   5  -4   3       1311.51       1196.31        20.66 o                         
   6  -4   3        277.99        262.59        12.39 o                         
   7  -4   3        401.27        408.18        15.06 o                         
   8  -4   3         42.63         46.88         6.51 o                         
  -8  -3   3          3.93          4.44         2.20 o                         
  -7  -3   3         94.78         76.10         9.35 o                         
  -6  -3   3         36.11         27.22         4.15 o                         
  -5  -3   3        131.36        107.35         7.75 o                         
  -4  -3   3        140.94        123.71        11.33 o                         
  -3  -3   3         11.34          4.92         3.21 o                         
  -2  -3   3        173.42        164.10        10.09 o                         
  -1  -3   3        633.90        621.93        27.22 o                         
   0  -3   3        341.45        381.04        20.62 o                         
   1  -3   3        220.93        241.36        10.98 o                         
   2  -3   3        153.60        174.84        13.93 o                         
   3  -3   3        414.40        420.38        17.41 o                         
   4  -3   3        146.72        158.00        11.46 o                         
   5  -3   3        153.33        125.92        14.45 o                         
   6  -3   3        196.52        186.79        10.24 o                         
   7  -3   3         40.43         47.41         5.30 o                         
   8  -3   3         10.02          8.44         2.14 o                         
   9  -3   3        172.93        195.10        11.94 o                         
  -8  -2   3         25.81         25.72         5.02 o                         
  -7  -2   3         57.42         68.45         4.95 o                         
  -6  -2   3         61.97         62.76         6.12 o                         
  -5  -2   3        763.05        749.40        19.98 o                         
  -4  -2   3        447.65        476.35        21.40 o                         
  -3  -2   3       1342.67       1326.36        52.42 o                         
  -2  -2   3         30.73         25.84         3.82 o                         
  -1  -2   3       3843.75       3953.94       168.89 o                         
   0  -2   3        230.52        249.65         9.23 o                         
   1  -2   3       8948.17       8799.29        90.12 o                         
   2  -2   3        265.41        261.72         9.85 o                         
   3  -2   3       3830.20       3766.47        57.96 o                         
   4  -2   3       1349.79       1317.72        30.57 o                         
   5  -2   3       2868.84       2776.37        64.23 o                         
   6  -2   3       2837.86       2646.60        38.54 o                         
   7  -2   3        629.70        649.18        19.85 o                         
   8  -2   3        299.24        293.73        15.20 o                         
   9  -2   3        250.41        299.18        16.19 o                         
  -8  -1   3          0.81          2.03         1.22 o                         
  -7  -1   3        190.12        207.52        11.97 o                         
  -6  -1   3        127.87        125.78         8.49 o                         
  -5  -1   3        544.31        500.42        15.97 o                         
  -4  -1   3         19.44         25.32         7.23 o                         
  -3  -1   3       1245.04       1200.75        25.31 o                         
  -2  -1   3       2949.35       3225.32        32.15 o                         
  -1  -1   3       1996.01       2082.68        38.75 o                         
   0  -1   3        711.28        751.40        19.60 o                         
   1  -1   3       1942.98       1926.14        23.35 o                         
   2  -1   3       2762.72       2736.79        42.60 o                         
   3  -1   3       1137.50       1212.87        15.94 o                         
   4  -1   3        980.81        913.18        19.08 o                         
   5  -1   3         43.28         45.09         7.85 o                         
   6  -1   3        481.87        410.68        26.59 o                         
   7  -1   3         90.24         91.96        11.22 o                         
   8  -1   3         78.75         80.65         6.49 o                         
  -8   0   3          0.28         -0.99         0.99 o                         
  -7   0   3          2.09          1.12         1.14 o                         
  -6   0   3          0.06          0.12         2.56 o                         
  -5   0   3          0.24          0.68         1.14 o                         
  -4   0   3         14.99         22.04         6.02 o                         
  -3   0   3         44.02         52.63         6.95 o                         
  -2   0   3        260.86        285.18        10.95 o                         
  -1   0   3         30.11         33.30         3.40 o                         
   0   0   3       1556.37       1688.78        31.70 o                         
   1   0   3         57.11         71.15         6.26 o                         
   2   0   3       5483.02       5534.48        60.07 o                         
   3   0   3          2.01          1.77         0.71 o                         
   4   0   3       2034.85       2131.31        34.70 o                         
   5   0   3        105.81        117.44         9.65 o                         
   6   0   3       1617.07       1512.04        50.24 o                         
   7   0   3        131.85        121.34        12.79 o                         
   8   0   3        210.29        191.44        10.34 o                         
   9   0   3        144.38        121.24         9.73 o                         
  -8   1   3          4.46          5.20         2.58 o                         
  -7   1   3          7.89          7.37         1.69 o                         
  -6   1   3        320.21        331.94        11.19 o                         
  -5   1   3        141.77        159.84         6.77 o                         
  -4   1   3        756.42        772.95        25.07 o                         
  -3   1   3         76.53         89.23         8.32 o                         
  -2   1   3       3220.61       3197.02        37.40 o                         
  -1   1   3        694.46        740.99        30.41 o                         
   0   1   3        363.50        294.02         7.99 o                         
   1   1   3       3422.55       3529.45        25.26 o                         
   2   1   3       3822.77       3847.66        32.50 o                         
   3   1   3       2814.72       2785.79        35.66 o                         
   4   1   3       2385.01       2498.08        54.05 o                         
   5   1   3       1983.87       1699.51        59.46 o                         
   6   1   3        378.31        353.38        19.21 o                         
   7   1   3        898.22        762.47        32.40 o                         
   8   1   3         36.51         43.03         7.83 o                         
   9   1   3        241.42        224.13        13.97 o                         
  -8   2   3          0.85          0.82         1.45 o                         
  -7   2   3          1.66          0.20         1.17 o                         
  -6   2   3         61.67         64.80         5.04 o                         
  -5   2   3         93.61        101.35         6.44 o                         
  -4   2   3        401.23        403.01        19.01 o                         
  -3   2   3       1445.58       1551.87        47.54 o                         
  -2   2   3         20.03         20.28         4.70 o                         
  -1   2   3          0.43          7.78         2.94 o                         
   0   2   3       1426.83       1564.93        23.68 o                         
   1   2   3         82.00         71.24         3.17 o                         
   2   2   3       1853.64       2110.14        23.59 o                         
   3   2   3        229.03        246.42        16.31 o                         
   4   2   3        209.94        272.92        19.66 o                         
   5   2   3        740.06        850.11        42.68 o                         
   6   2   3         36.13         28.47         9.32 o                         
   7   2   3        228.54        201.26        11.15 o                         
   8   2   3          0.34         -0.54         1.77 o                         
   9   2   3        317.64        275.18        15.98 o                         
  -8   3   3          2.81          1.88         1.23 o                         
  -7   3   3         27.38         35.47         6.54 o                         
  -6   3   3         12.55         12.11         2.96 o                         
  -5   3   3        482.50        455.80        17.06 o                         
  -4   3   3          3.98          0.32         2.68 o                         
  -3   3   3       1204.38       1256.84        31.33 o                         
  -2   3   3          6.60         15.03         5.22 o                         
  -1   3   3       3341.94       3544.88        51.17 o                         
   0   3   3       1379.96       1559.45        55.95 o                         
   1   3   3       4078.92       4222.93        41.34 o                         
   2   3   3       1455.21       1612.38        41.74 o                         
   3   3   3       7185.48       7665.40       101.02 o                         
   4   3   3       1728.99       1901.47        66.19 o                         
   5   3   3       1254.35       1256.66        53.51 o                         
   6   3   3       1118.99       1122.52        58.18 o                         
   7   3   3        873.36        845.01        24.22 o                         
   8   3   3        357.77        389.32        16.43 o                         
   9   3   3         84.60         79.20         6.14 o                         
  -7   4   3         59.88         62.42         7.97 o                         
  -6   4   3         51.41         56.83         8.43 o                         
  -5   4   3        318.00        310.48        19.06 o                         
  -4   4   3         96.14         99.36        20.25 o                         
  -3   4   3        430.32        448.84        20.39 o                         
  -2   4   3        459.63        514.57        29.40 o                         
  -1   4   3       1427.06       1560.43        46.81 o                         
   0   4   3        485.70        481.94        16.33 o                         
   1   4   3        131.70        153.20         9.20 o                         
   2   4   3        975.81       1068.10        38.26 o                         
   3   4   3        108.62        105.96        13.16 o                         
   4   4   3        866.51        842.89        28.51 o                         
   5   4   3         39.90         40.02         9.94 o                         
   6   4   3        235.19        224.44        16.67 o                         
   7   4   3         64.85         61.71         9.10 o                         
   8   4   3          7.55         10.83         4.20 o                         
   9   4   3         40.69         40.22         6.10 o                         
  -7   5   3          1.55          3.75         1.97 o                         
  -6   5   3         14.74         10.16         3.30 o                         
  -5   5   3          7.48          5.58         2.01 o                         
  -4   5   3         11.00         12.26         4.02 o                         
  -3   5   3         31.04         27.06         5.82 o                         
  -2   5   3        279.82        261.20        23.03 o                         
  -1   5   3        123.68        136.69        15.49 o                         
   0   5   3        774.32        831.60        24.40 o                         
   1   5   3        594.31        690.41        22.32 o                         
   2   5   3        752.30        777.44        23.92 o                         
   3   5   3          8.10         11.79         2.66 o                         
   4   5   3       1983.90       2113.81        68.07 o                         
   5   5   3        397.59        456.33        35.59 o                         
   6   5   3        970.67        919.13        33.69 o                         
   7   5   3         39.82         35.47         6.81 o                         
   8   5   3        227.62        229.01        15.97 o                         
   9   5   3         67.92         75.23         7.89 o                         
  -6   6   3        102.22        115.60         9.63 o                         
  -5   6   3          0.05          2.06         1.26 o                         
  -4   6   3        422.88        423.78        15.47 o                         
  -3   6   3         81.62         68.35         5.96 o                         
  -2   6   3        488.10        425.63        19.34 o                         
  -1   6   3        231.73        210.71        21.44 o                         
   0   6   3        392.73        360.67        26.98 o                         
   1   6   3        384.81        365.55        25.60 o                         
   2   6   3       2399.15       2445.82        70.20 o                         
   3   6   3        909.90        975.22        44.29 o                         
   4   6   3       1775.00       1761.25        41.00 o                         
   5   6   3         13.65         21.91         6.50 o                         
   6   6   3        282.68        229.55        16.44 o                         
   7   6   3        432.39        401.17        21.18 o                         
   8   6   3          0.30          2.02         1.28 o                         
   9   6   3        204.48        254.38        12.74 o                         
  -5   7   3          0.13          3.24         1.65 o                         
  -4   7   3         37.60         45.42         6.94 o                         
  -3   7   3         46.78         36.76         6.46 o                         
  -2   7   3          0.21          2.20         1.31 o                         
  -1   7   3          0.98          0.64         3.62 o                         
   0   7   3         36.65         31.09         4.07 o                         
   1   7   3         26.29         22.27         4.96 o                         
   2   7   3          0.17          3.09         1.58 o                         
   3   7   3        334.01        330.23        19.27 o                         
   4   7   3          3.58          6.32         2.81 o                         
   5   7   3        698.17        704.70        27.03 o                         
   6   7   3         78.37         72.18         8.81 o                         
   7   7   3        198.61        187.97         9.45 o                         
   8   7   3          2.97         -0.58         1.29 o                         
  -4   8   3          0.25          1.26         1.53 o                         
  -3   8   3        267.93        274.09        16.24 o                         
  -2   8   3         27.86         15.47         4.50 o                         
  -1   8   3        677.22        580.97        25.30 o                         
   0   8   3         90.50         66.97         8.87 o                         
   1   8   3        765.25        703.56        23.80 o                         
   2   8   3        616.96        553.27        17.16 o                         
   3   8   3       1007.65        933.85        33.09 o                         
   4   8   3        492.78        466.47        22.60 o                         
   5   8   3        491.59        404.84        20.85 o                         
   6   8   3        724.49        777.11        18.46 o                         
   7   8   3        278.21        253.08         9.53 o                         
  -3   9   3        105.82        114.42         8.97 o                         
  -2   9   3        108.63        112.13         9.98 o                         
  -1   9   3         85.87        109.46        10.46 o                         
   0   9   3         66.43         69.21         8.98 o                         
   1   9   3         45.71         48.56         4.95 o                         
   2   9   3        154.47        152.98         8.64 o                         
   3   9   3          0.77          2.18         1.98 o                         
   4   9   3        163.70        167.02         8.65 o                         
   5   9   3         36.16         34.72         5.50 o                         
   6   9   3         12.91         12.11         3.24 o                         
  -2  10   3        361.48        352.82        11.71 o                         
  -1  10   3         37.72         29.98         4.65 o                         
   0  10   3        331.56        319.58        15.60 o                         
   1  10   3          2.47          0.52         1.41 o                         
   2  10   3        775.35        717.64        16.12 o                         
   3  10   3         26.06         23.15         2.91 o                         
   4  10   3        387.86        356.41        14.13 o                         
   5  10   3         22.41         20.09         3.30 o                         
  -3  -9   4        111.24        136.45         9.11 o                         
  -2  -9   4         43.06         45.43         5.84 o                         
  -1  -9   4         89.33         91.21         7.53 o                         
   0  -9   4        723.12        698.75        20.30 o                         
   1  -9   4         74.42         75.38         4.45 o                         
   2  -9   4        542.64        578.48        17.68 o                         
   3  -9   4          1.96          2.56         1.49 o                         
  -4  -8   4        309.94        339.95        16.22 o                         
  -3  -8   4          4.03          5.63         2.70 o                         
  -2  -8   4        734.60        779.44        25.46 o                         
  -1  -8   4          0.14          2.09         2.00 o                         
   0  -8   4        886.87        979.77        19.57 o                         
   1  -8   4         13.12         14.46         2.45 o                         
   2  -8   4        728.47        762.75        24.49 o                         
   3  -8   4         16.38         26.24         5.10 o                         
   4  -8   4        257.74        272.72        13.05 o                         
  -5  -7   4          2.53          2.07         1.55 o                         
  -4  -7   4         82.79         93.42         9.98 o                         
  -3  -7   4         53.16         49.30         7.63 o                         
  -2  -7   4          9.17         15.84         4.26 o                         
  -1  -7   4          0.49         -0.28         1.96 o                         
   0  -7   4        263.54        265.71        11.08 o                         
   1  -7   4        374.10        358.64        12.71 o                         
   2  -7   4          6.13         10.56         3.10 o                         
   3  -7   4        601.72        560.05        22.47 o                         
   4  -7   4         24.93         25.99         3.47 o                         
   5  -7   4        395.49        378.26        11.80 o                         
   6  -7   4          3.30          3.20         1.50 o                         
  -6  -6   4         67.86         73.12         5.07 o                         
  -5  -6   4        532.39        523.36        23.52 o                         
  -4  -6   4         16.29         14.99         4.77 o                         
  -3  -6   4        649.72        608.52        24.65 o                         
  -2  -6   4         14.01         14.48         4.07 o                         
  -1  -6   4       1040.00       1021.12        32.38 o                         
   0  -6   4       1103.88       1171.94        23.64 o                         
   1  -6   4       1882.10       1847.11        29.33 o                         
   2  -6   4         42.29         58.48         7.64 o                         
   3  -6   4       1769.98       1703.04        29.61 o                         
   4  -6   4         12.76         13.87         2.33 o                         
   5  -6   4        639.21        668.14        22.33 o                         
   6  -6   4          3.30          2.79         1.12 o                         
   7  -6   4        136.13        156.97         9.76 o                         
  -7  -5   4         51.15         47.41         3.84 o                         
  -6  -5   4          0.01         -0.98         0.98 o                         
  -5  -5   4         73.49         64.39         5.96 o                         
  -4  -5   4          0.03          0.28         1.99 o                         
  -3  -5   4         37.05         26.35         3.96 o                         
  -2  -5   4        115.73        114.10        10.84 o                         
  -1  -5   4        191.10        177.15        18.74 o                         
   0  -5   4         63.73         83.78        12.26 o                         
   1  -5   4        206.28        219.29        13.67 o                         
   2  -5   4         13.71         15.34         2.25 o                         
   3  -5   4          8.47         10.08         2.47 o                         
   4  -5   4         75.87         82.10         5.47 o                         
   5  -5   4         63.81         67.04         5.96 o                         
   6  -5   4         33.43         37.34         4.25 o                         
   7  -5   4          0.43          2.22         2.18 o                         
  -7  -4   4         12.37         19.78         2.89 o                         
  -6  -4   4          7.88          9.86         2.35 o                         
  -5  -4   4        102.15         99.67         7.64 o                         
  -4  -4   4        293.00        277.22        16.22 o                         
  -3  -4   4        683.23        605.83        26.39 o                         
  -2  -4   4        819.83        692.74        34.71 o                         
  -1  -4   4        507.60        405.11        26.64 o                         
   1  -4   4        829.11        827.57        27.99 o                         
   2  -4   4       3118.38       3001.23        46.40 o                         
   3  -4   4         65.47         63.21         7.67 o                         
   4  -4   4       2488.02       2323.90        34.64 o                         
   5  -4   4          3.17          1.72         1.99 o                         
   6  -4   4       1324.70       1278.36        37.81 o                         
   7  -4   4          7.52          5.64         2.57 o                         
   8  -4   4        394.19        446.68        18.93 o                         
  -7  -3   4         39.16         36.07         4.16 o                         
  -6  -3   4        200.99        176.43        10.15 o                         
  -5  -3   4         14.43         11.90         2.73 o                         
  -4  -3   4        427.47        380.10        14.38 o                         
  -3  -3   4          1.18          4.32         2.91 o                         
  -2  -3   4       1602.97       1393.33        44.91 o                         
  -1  -3   4         96.67         81.43        10.74 o                         
   0  -3   4       1920.72       1824.39        50.60 o                         
   1  -3   4        960.81       1066.09        33.65 o                         
   2  -3   4       1352.19       1313.40        39.52 o                         
   3  -3   4         17.46         28.05         6.21 o                         
   4  -3   4        960.49        888.93        38.57 o                         
   5  -3   4        196.28        185.57         8.00 o                         
   6  -3   4          8.29          6.84         1.84 o                         
   7  -3   4         16.67         25.53         4.81 o                         
   8  -3   4         17.72         18.37         4.42 o                         
  -8  -2   4         39.50         26.54         4.53 o                         
  -7  -2   4         46.42         39.09         4.51 o                         
  -6  -2   4          5.97          8.63         3.38 o                         
  -5  -2   4         28.38         23.50         3.69 o                         
  -4  -2   4         11.60         17.45         3.14 o                         
  -3  -2   4         37.21         44.62         8.98 o                         
  -2  -2   4        201.19        187.42        15.18 o                         
  -1  -2   4        322.55        330.09        19.71 o                         
   0  -2   4        247.65        209.70        15.27 o                         
   1  -2   4       4498.13       4871.98        62.39 o                         
   2  -2   4        211.29        301.71        12.35 o                         
   3  -2   4       2256.53       2319.01        36.00 o                         
   4  -2   4        334.60        350.52        16.72 o                         
   5  -2   4       2185.05       2120.60        68.34 o                         
   6  -2   4          2.01          2.13         0.97 o                         
   7  -2   4          4.97          8.66         3.43 o                         
   8  -2   4          6.19          4.06         2.46 o                         
   9  -2   4        106.80        115.98         9.56 o                         
  -8  -1   4        101.64        102.17         6.00 o                         
  -7  -1   4         37.39         47.04         4.99 o                         
  -6  -1   4         62.21         59.38         5.98 o                         
  -5  -1   4        141.14        150.18         9.76 o                         
  -4  -1   4        128.29        116.98        14.74 o                         
  -3  -1   4       2778.19       2731.47        65.31 o                         
  -2  -1   4        193.20        168.07        10.06 o                         
  -1  -1   4       3084.40       2988.94        55.00 o                         
   0  -1   4         21.08         44.95         6.55 o                         
   1  -1   4       7520.33       7289.65        59.47 o                         
   2  -1   4        151.33        153.37         7.82 o                         
   3  -1   4       5229.92       5145.39        50.37 o                         
   4  -1   4        137.90        134.27        14.61 o                         
   5  -1   4       1164.65       1005.83        43.83 o                         
   6  -1   4        150.46        136.65         8.34 o                         
   7  -1   4        425.70        381.65        22.12 o                         
   8  -1   4        352.80        321.53        19.97 o                         
   9  -1   4         68.20         85.31         8.46 o                         
  -8   0   4          0.96          0.39         0.89 o                         
  -7   0   4          2.34          1.58         0.96 o                         
  -6   0   4          1.94          1.81         1.54 o                         
  -5   0   4        102.51         97.99         7.38 o                         
  -4   0   4         28.74         30.09         7.42 o                         
  -3   0   4          6.47          4.49         4.42 o                         
  -2   0   4         27.92         30.99         4.22 o                         
  -1   0   4         43.11         50.51         4.94 o                         
   0   0   4         85.77         83.53         8.48 o                         
   1   0   4        211.19        238.76        13.44 o                         
   2   0   4         68.10         62.27         6.74 o                         
   3   0   4         81.85         90.62         5.14 o                         
   4   0   4        559.72        590.68        18.98 o                         
   5   0   4        445.83        444.90        24.86 o                         
   6   0   4        142.80        126.98        12.85 o                         
   7   0   4        132.69        132.97        13.47 o                         
   8   0   4        241.01        236.70        17.75 o                         
   9   0   4         83.71         81.08         9.52 o                         
  -7   1   4         18.15         21.33         3.57 o                         
  -6   1   4         32.66         32.11         3.62 o                         
  -5   1   4        127.19        125.41         6.87 o                         
  -4   1   4        436.33        428.45        20.09 o                         
  -3   1   4        159.83        155.67        11.42 o                         
  -2   1   4        841.48        941.96        22.94 o                         
  -1   1   4        788.39        800.79        19.41 o                         
   0   1   4       4194.31       4672.32       101.98 o                         
   1   1   4        322.77        327.04        16.17 o                         
   2   1   4       5304.16       5302.44        41.31 o                         
   3   1   4        248.37        260.45         7.44 o                         
   4   1   4       4710.14       4491.48       114.15 o                         
   5   1   4          2.28          8.97         3.57 o                         
   6   1   4       3023.91       2756.57        53.61 o                         
   7   1   4         15.14         15.32         4.85 o                         
   8   1   4        293.75        297.99        19.93 o                         
   9   1   4         36.76         41.39         4.45 o                         
  -7   2   4         40.88         37.11         4.51 o                         
  -6   2   4        157.83        155.80         9.81 o                         
  -5   2   4          6.56          4.67         2.17 o                         
  -4   2   4        487.12        491.64        13.39 o                         
  -3   2   4          5.45          2.37         2.62 o                         
  -2   2   4       7274.04       7529.27       102.48 o                         
  -1   2   4        268.92        280.77        12.69 o                         
   0   2   4        684.98        748.68        27.57 o                         
   1   2   4        154.92        171.00        12.50 o                         
   2   2   4       1381.64       1277.79        18.17 o                         
   3   2   4       1795.25       2089.31        24.97 o                         
   4   2   4         46.01         92.33        11.82 o                         
   5   2   4        458.58        478.91        21.77 o                         
   6   2   4          0.86         -2.55         2.55 o                         
   7   2   4         12.07          9.83         2.94 o                         
   8   2   4         17.10         11.64         4.58 o                         
   9   2   4         84.68         85.81         7.42 o                         
  -7   3   4         12.80         10.47         3.35 o                         
  -6   3   4         20.34         19.30         3.44 o                         
  -5   3   4         13.34          8.94         2.41 o                         
  -4   3   4         41.02         38.04         4.63 o                         
  -3   3   4         32.48         31.88        11.44 o                         
  -2   3   4       1324.57       1431.22        31.58 o                         
  -1   3   4       2452.26       2559.80        57.98 o                         
   0   3   4        836.58        875.57        30.49 o                         
   1   3   4        752.08        752.02        19.04 o                         
   2   3   4       3807.58       4138.05        71.42 o                         
   3   3   4       2257.07       2218.40        56.23 o                         
   4   3   4         44.48         49.32         8.98 o                         
   5   3   4       2157.44       2194.17       102.96 o                         
   6   3   4        319.91        331.50        14.36 o                         
   7   3   4        798.08        819.75        30.41 o                         
   8   3   4          0.94          5.45         2.29 o                         
   9   3   4        666.11        652.98        27.19 o                         
  -7   4   4          1.28          1.34         1.62 o                         
  -6   4   4          3.17          6.92         3.32 o                         
  -5   4   4         21.96         21.13         5.23 o                         
  -4   4   4         15.50         18.28         3.49 o                         
  -3   4   4        503.33        501.51        16.28 o                         
  -2   4   4        134.86        141.91        16.39 o                         
  -1   4   4        846.75        844.88        36.51 o                         
   0   4   4        136.17        166.38        10.36 o                         
   1   4   4       3127.66       3212.69        55.20 o                         
   2   4   4        100.39        105.70        12.61 o                         
   3   4   4       2369.78       2353.84        63.39 o                         
   4   4   4         88.60         83.38        12.86 o                         
   5   4   4        911.42        851.41        32.05 o                         
   6   4   4        485.28        481.84        24.84 o                         
   7   4   4        144.43        137.23        13.45 o                         
   8   4   4        234.25        240.03        16.69 o                         
   9   4   4          0.74         -0.22         1.88 o                         
  -6   5   4          3.52          2.56         1.81 o                         
  -5   5   4          7.91          7.36         2.21 o                         
  -4   5   4         26.63         20.56         5.37 o                         
  -3   5   4          0.20          3.14         1.73 o                         
  -2   5   4          3.78          5.90         2.10 o                         
  -1   5   4         35.68         38.46         8.67 o                         
   0   5   4        158.92        180.65        12.12 o                         
   1   5   4        192.37        219.00        18.82 o                         
   2   5   4        135.45        146.33        16.16 o                         
   3   5   4        206.23        233.01        21.61 o                         
   4   5   4        165.57        164.93        13.63 o                         
   5   5   4        743.32        674.32        27.69 o                         
   6   5   4        161.39        160.91         9.84 o                         
   7   5   4        220.31        206.25        15.74 o                         
   8   5   4        188.50        202.03        14.52 o                         
   9   5   4        159.36        146.13        10.58 o                         
  -6   6   4         59.61         60.95         6.00 o                         
  -5   6   4          1.88          4.26         1.40 o                         
  -4   6   4        135.32        125.24        10.79 o                         
  -3   6   4         13.38         21.52         4.77 o                         
  -2   6   4        674.20        560.33        23.36 o                         
  -1   6   4        441.83        397.37        19.43 o                         
   0   6   4       1980.20       2011.86        64.69 o                         
   1   6   4        173.65        192.83        19.07 o                         
   2   6   4       2002.59       1974.65        64.79 o                         
   3   6   4         67.63         83.75        14.11 o                         
   4   6   4       3037.16       2940.02        40.39 o                         
   5   6   4       1369.34       1393.63        28.49 o                         
   6   6   4       1826.85       1697.67        34.50 o                         
   7   6   4        139.00        147.17        12.66 o                         
   8   6   4        456.33        456.83        13.84 o                         
   9   6   4        249.51        298.59        13.45 o                         
  -5   7   4         48.00         49.19         5.67 o                         
  -4   7   4         90.07         96.41         6.46 o                         
  -3   7   4          5.43          3.81         2.19 o                         
  -2   7   4        283.36        258.98        15.94 o                         
  -1   7   4          6.47          5.74         2.12 o                         
   0   7   4          1.19          1.12         1.41 o                         
   1   7   4         36.92         28.83         5.17 o                         
   2   7   4          1.03          0.81         2.25 o                         
   3   7   4       1039.78       1009.63        33.84 o                         
   4   7   4        120.44        130.57        15.39 o                         
   5   7   4          3.81          2.81         1.39 o                         
   6   7   4          0.76          5.69         2.76 o                         
   7   7   4         28.41         28.61         5.41 o                         
   8   7   4        358.55        379.80        11.40 o                         
  -4   8   4          0.15          1.14         1.46 o                         
  -3   8   4         91.39         71.97         8.21 o                         
  -2   8   4         12.31         14.68         3.62 o                         
  -1   8   4        118.81         90.95         6.86 o                         
   0   8   4         71.68         55.26         8.05 o                         
   1   8   4        185.12        153.91         9.22 o                         
   2   8   4        363.36        369.98        14.14 o                         
   3   8   4        282.42        241.25        16.38 o                         
   4   8   4         51.47         42.93         6.89 o                         
   5   8   4        498.01        477.88        14.96 o                         
   6   8   4        252.60        215.64        13.26 o                         
   7   8   4        529.24        546.22        13.92 o                         
  -3   9   4         62.71         71.03         6.74 o                         
  -2   9   4         12.04         20.33         4.19 o                         
  -1   9   4        155.21        168.25         8.52 o                         
   0   9   4         22.25         24.08         3.50 o                         
   1   9   4        200.20        207.47        10.00 o                         
   2   9   4          4.12          4.17         2.71 o                         
   3   9   4        189.29        202.71        14.00 o                         
   4   9   4         42.18         43.53         6.33 o                         
   5   9   4         11.27         13.60         3.74 o                         
   6   9   4        264.49        284.39        14.10 o                         
  -1  10   4          4.20          5.31         2.14 o                         
   0  10   4         40.18         33.14         4.92 o                         
   1  10   4          1.52          2.02         3.28 o                         
   2  10   4         27.03         20.39         2.68 o                         
   3  10   4         55.39         53.69         4.26 o                         
   4  10   4         29.65         26.39         4.24 o                         
   5  10   4         78.25         65.57         5.72 o                         
   0  -9   5          8.68          7.25         1.95 o                         
   1  -9   5        205.99        211.97         9.05 o                         
  -3  -8   5        526.87        613.96        20.89 o                         
  -2  -8   5         79.73         95.69         8.85 o                         
  -1  -8   5        396.38        418.52        18.88 o                         
   1  -8   5        769.24        852.74        24.07 o                         
   2  -8   5        566.27        586.77        19.81 o                         
   3  -8   5        385.75        408.61        11.47 o                         
   4  -8   5        476.19        503.82        15.91 o                         
  -4  -7   5         23.04         20.03         4.38 o                         
  -3  -7   5          0.03          0.50         1.56 o                         
  -2  -7   5          7.17          6.40         2.91 o                         
  -1  -7   5          2.47          0.88         1.51 o                         
   0  -7   5          0.02         -1.29         1.29 o                         
   1  -7   5          0.20          0.72         1.98 o                         
   2  -7   5         54.98         40.55         5.98 o                         
   3  -7   5         49.56         53.39         4.93 o                         
   4  -7   5         65.78         66.78         5.15 o                         
   5  -7   5         39.24         40.56         4.98 o                         
  -5  -6   5         11.52         10.42         3.22 o                         
  -4  -6   5        203.84        228.75        15.81 o                         
  -3  -6   5         15.37         18.88         4.94 o                         
  -2  -6   5        557.75        536.95        25.68 o                         
  -1  -6   5          4.97          4.52         2.58 o                         
   0  -6   5       3588.35       3511.90        41.09 o                         
   1  -6   5         37.04         36.73         4.19 o                         
   2  -6   5       1463.02       1369.64        36.75 o                         
   3  -6   5        253.35        271.40        16.07 o                         
   4  -6   5       1423.87       1376.53        21.17 o                         
   5  -6   5        824.00        799.09        15.05 o                         
   6  -6   5        382.72        401.26        15.67 o                         
  -6  -5   5         78.53         76.95         7.94 o                         
  -5  -5   5         73.57         66.97         8.65 o                         
  -4  -5   5        285.62        275.61        18.40 o                         
  -3  -5   5        240.83        218.25        16.92 o                         
  -2  -5   5       2273.93       2137.06        51.53 o                         
  -1  -5   5        677.80        662.81        18.14 o                         
   0  -5   5        125.14        124.17         7.80 o                         
   1  -5   5        174.43        170.90         8.96 o                         
   2  -5   5        274.90        269.73        16.54 o                         
   3  -5   5        920.23        870.05        21.56 o                         
   4  -5   5         23.51         16.98         2.62 o                         
   5  -5   5        133.47        122.01         6.47 o                         
   6  -5   5        119.30        116.89         7.02 o                         
   7  -5   5         11.10          9.04         3.19 o                         
  -6  -4   5          0.57          2.78         1.93 o                         
  -5  -4   5         32.24         37.51         4.50 o                         
  -4  -4   5         18.87         13.61         4.59 o                         
  -3  -4   5        199.06        180.18        14.97 o                         
  -2  -4   5         39.80         35.10         6.71 o                         
  -1  -4   5       1458.06       1311.44        90.10 o                         
   0  -4   5        133.47        127.68        15.50 o                         
   1  -4   5        855.13        726.17        37.37 o                         
   2  -4   5         53.95         53.17         6.86 o                         
   3  -4   5       1993.78       1946.09        31.94 o                         
   4  -4   5        673.09        654.66        18.09 o                         
   5  -4   5       1156.49       1100.54        19.59 o                         
   6  -4   5        177.24        168.38         9.33 o                         
   7  -4   5        518.87        513.90        21.82 o                         
   8  -4   5        226.12        248.34        12.95 o                         
  -7  -3   5         30.45         36.29         3.66 o                         
  -6  -3   5          1.74          1.30         1.65 o                         
  -5  -3   5        119.49        112.48         8.05 o                         
  -4  -3   5        111.49        100.52         7.56 o                         
  -3  -3   5        762.27        703.09        28.55 o                         
  -2  -3   5        230.37        173.03        17.93 o                         
  -1  -3   5       1294.92       1131.76        44.88 o                         
   0  -3   5       1569.61       1455.20        49.10 o                         
   1  -3   5       2230.93       2023.12        57.22 o                         
   2  -3   5       1152.07       1115.57        28.50 o                         
   3  -3   5        843.74        791.73        25.28 o                         
   4  -3   5       1136.77       1062.00        22.52 o                         
   5  -3   5        330.10        327.38        10.46 o                         
   6  -3   5        443.45        425.68        15.04 o                         
   7  -3   5         28.44         33.24         4.15 o                         
   8  -3   5        127.44        139.07        10.83 o                         
  -7  -2   5          0.06          0.87         1.77 o                         
  -6  -2   5          0.75          1.14         1.62 o                         
  -5  -2   5         10.86          7.10         2.19 o                         
  -4  -2   5         47.95         52.25         5.47 o                         
  -3  -2   5          7.68          6.09         2.45 o                         
  -2  -2   5         12.42         16.63         3.83 o                         
  -1  -2   5         71.35         72.85        10.60 o                         
   0  -2   5        384.10        391.05        23.75 o                         
   1  -2   5         85.46         96.78        11.49 o                         
   2  -2   5        173.83        186.77        11.69 o                         
   3  -2   5         63.20         74.45         7.01 o                         
   4  -2   5        349.72        366.45        22.27 o                         
   5  -2   5         74.94         73.49         5.09 o                         
   6  -2   5        735.58        727.12        16.11 o                         
   7  -2   5         96.04        100.12         5.91 o                         
   8  -2   5        819.94        812.55        32.09 o                         
   9  -2   5          0.42          0.56         0.95 o                         
  -7  -1   5         44.16         43.27         4.51 o                         
  -6  -1   5        162.52        167.42         9.74 o                         
  -5  -1   5        118.58        111.85        11.58 o                         
  -4  -1   5        335.56        331.47        13.57 o                         
  -3  -1   5          4.75         10.80         4.62 o                         
  -2  -1   5       1542.98       1562.97        77.70 o                         
  -1  -1   5         93.65         92.12        15.52 o                         
   0  -1   5       5031.52       5018.90        78.81 o                         
   1  -1   5        321.34        309.88        18.72 o                         
   2  -1   5       3587.46       3422.14        60.60 o                         
   3  -1   5       2014.45       1974.99        46.40 o                         
   4  -1   5       3596.64       3330.33        77.62 o                         
   5  -1   5       5204.61       4597.86        97.10 o                         
   6  -1   5       1193.35       1151.17        21.94 o                         
   7  -1   5        851.48        785.82        16.90 o                         
   8  -1   5        426.55        436.44        15.18 o                         
   9  -1   5        347.19        359.53        17.54 o                         
  -7   0   5          6.87          4.29         2.30 o                         
  -6   0   5         45.88         40.18         4.85 o                         
  -5   0   5         18.55         19.39         5.64 o                         
  -4   0   5        193.53        187.35        14.11 o                         
  -3   0   5        179.05        188.34        17.69 o                         
  -2   0   5        467.64        487.39        27.81 o                         
  -1   0   5         18.57         20.38         3.57 o                         
   0   0   5        383.69        400.83        21.89 o                         
   1   0   5        151.33        134.73        11.98 o                         
   2   0   5        403.39        416.84        20.49 o                         
   3   0   5         91.48         74.64         7.26 o                         
   4   0   5         22.21         21.65         5.86 o                         
   5   0   5         18.15         13.97         5.39 o                         
   6   0   5        200.24        182.62        10.10 o                         
   7   0   5          2.33         15.42         5.18 o                         
   8   0   5         39.43         29.67         6.34 o                         
   9   0   5         39.46         43.33         6.70 o                         
  -7   1   5          6.60         10.37         2.09 o                         
  -6   1   5          0.16          2.75         1.57 o                         
  -5   1   5         38.07         42.81         4.18 o                         
  -4   1   5         26.66         30.08         4.13 o                         
  -3   1   5        353.86        374.66        18.19 o                         
  -2   1   5        119.37         95.70        12.50 o                         
  -1   1   5       1222.29       1216.87        41.24 o                         
   0   1   5        174.66        171.29        14.49 o                         
   1   1   5       4029.13       4173.67        68.14 o                         
   2   1   5        117.82        115.94        11.07 o                         
   3   1   5       2508.15       2672.40        40.33 o                         
   4   1   5        514.16        531.13        31.76 o                         
   5   1   5       2716.85       2326.50        56.86 o                         
   6   1   5        584.92        558.93        17.77 o                         
   7   1   5        599.77        533.57        27.55 o                         
   8   1   5        617.16        632.67        28.63 o                         
   9   1   5        332.44        366.39        19.54 o                         
  -7   2   5         26.82         36.13         5.66 o                         
  -6   2   5         10.94         11.88         2.83 o                         
  -5   2   5         76.86         87.52         7.41 o                         
  -4   2   5          0.92          2.92         1.32 o                         
  -3   2   5        540.34        524.06        14.29 o                         
  -2   2   5        123.36        113.58        13.99 o                         
  -1   2   5        176.24        161.75        14.14 o                         
   0   2   5        462.33        462.46        25.10 o                         
   1   2   5       1120.57       1144.82        36.97 o                         
   2   2   5        738.75        718.75        28.47 o                         
   3   2   5        812.30        831.88        22.80 o                         
   4   2   5        928.21        823.76        36.52 o                         
   5   2   5         68.21         48.68         8.28 o                         
   6   2   5        635.29        588.01        19.64 o                         
   7   2   5          8.80          5.28         1.87 o                         
   8   2   5        166.95        160.20        14.16 o                         
   9   2   5        109.76        100.75        12.60 o                         
  -6   3   5         86.57         90.73        10.35 o                         
  -5   3   5         75.09         70.33         6.75 o                         
  -4   3   5        517.53        491.82        17.29 o                         
  -3   3   5         18.03         17.40         3.14 o                         
  -2   3   5        147.07        139.32        16.36 o                         
  -1   3   5        652.03        707.70        33.30 o                         
   0   3   5        110.13         92.72        11.27 o                         
   1   3   5        763.14        903.90        25.29 o                         
   2   3   5        166.75        167.98        15.73 o                         
   3   3   5        290.10        348.77        23.76 o                         
   4   3   5       1719.50       1834.12        58.81 o                         
   5   3   5          1.14         -3.75         3.75 o                         
   6   3   5       1053.45       1024.37        25.82 o                         
   7   3   5         54.11         48.21         5.52 o                         
   8   3   5       1163.37       1127.43        24.80 o                         
   9   3   5         10.06         14.30         3.65 o                         
  -6   4   5        102.49        104.46         6.99 o                         
  -5   4   5          0.51         -0.03         2.09 o                         
  -4   4   5        142.86        148.25         9.72 o                         
  -3   4   5          9.59          8.56         2.51 o                         
  -2   4   5        563.94        541.14        17.09 o                         
  -1   4   5        311.13        325.84        24.66 o                         
   0   4   5       1038.39       1100.59        29.09 o                         
   1   4   5        583.89        606.99        30.74 o                         
   2   4   5       3173.44       3320.23        74.50 o                         
   3   4   5       1045.09       1144.94        46.51 o                         
   4   4   5        712.10        717.43        39.09 o                         
   6   4   5        812.87        762.31        21.62 o                         
   7   4   5        466.38        500.73        17.03 o                         
   8   4   5         59.06         54.20         5.27 o                         
   9   4   5        262.32        280.65        14.72 o                         
  -6   5   5         28.08         30.88         3.18 o                         
  -5   5   5          0.05          0.86         1.46 o                         
  -4   5   5         31.75         33.84         4.30 o                         
  -3   5   5         13.52         13.94         3.90 o                         
  -2   5   5         97.71         89.70         9.54 o                         
  -1   5   5          4.73          2.17         1.92 o                         
   0   5   5         38.30         61.03        10.57 o                         
   1   5   5          1.41          3.71         2.94 o                         
   2   5   5         13.48         10.00         4.58 o                         
   3   5   5          0.16          3.40         3.13 o                         
   4   5   5          3.74          4.88         2.07 o                         
   5   5   5          4.25          7.50         2.21 o                         
   6   5   5         23.94         25.11         4.15 o                         
   7   5   5         93.89        104.08        11.13 o                         
   8   5   5         11.04         14.22         4.05 o                         
   9   5   5        127.22        125.89         9.30 o                         
  -5   6   5          6.31          4.09         1.70 o                         
  -4   6   5          2.51          2.59         1.58 o                         
  -3   6   5        115.80        105.61        10.38 o                         
  -2   6   5         11.68          9.42         3.37 o                         
  -1   6   5        369.08        309.16        18.12 o                         
   0   6   5        189.51        168.22        13.30 o                         
   1   6   5        513.75        461.97        13.42 o                         
   2   6   5         39.99         29.49         4.98 o                         
   3   6   5       1345.76       1271.10        25.96 o                         
   4   6   5        580.76        554.63        17.68 o                         
   5   6   5        891.07        804.51        30.53 o                         
   6   6   5         41.21         34.81         4.51 o                         
   7   6   5        327.81        307.46        17.86 o                         
   8   6   5        315.52        341.67        16.92 o                         
  -4   7   5          0.99          1.27         0.91 o                         
  -3   7   5         46.07         47.94         6.69 o                         
  -2   7   5          1.80          3.69         2.42 o                         
  -1   7   5         56.45         58.61         8.04 o                         
   0   7   5          3.13          2.58         2.82 o                         
   1   7   5        756.45        719.37        19.98 o                         
   2   7   5         99.79         96.28         9.89 o                         
   3   7   5        736.95        771.20        20.55 o                         
   4   7   5         60.19         59.41         8.36 o                         
   5   7   5        141.91        143.39        12.02 o                         
   6   7   5        257.70        251.30        11.22 o                         
   7   7   5         13.64         15.14         3.69 o                         
   8   7   5        113.33        128.09         6.40 o                         
  -3   8   5          0.37          1.51         1.85 o                         
  -2   8   5         11.52          8.34         2.17 o                         
  -1   8   5         32.62         24.45         3.57 o                         
   0   8   5         66.29         51.76         5.24 o                         
   1   8   5         64.35         61.48         8.30 o                         
   2   8   5        438.19        398.94        17.53 o                         
   3   8   5         20.80         23.21         5.22 o                         
   4   8   5        715.84        715.72        18.58 o                         
   5   8   5          7.30          4.09         1.74 o                         
   6   8   5        289.87        266.59        14.38 o                         
   7   8   5         18.59         24.14         4.01 o                         
  -2   9   5         92.66        106.69         5.88 o                         
  -1   9   5         42.00         37.89         3.95 o                         
   0   9   5        135.04        142.85         7.93 o                         
   1   9   5        222.03        219.13        10.08 o                         
   2   9   5        282.40        315.47        11.88 o                         
   3   9   5        196.00        202.41        13.82 o                         
   4   9   5         84.84         96.88         9.28 o                         
   5   9   5        334.64        342.85        16.33 o                         
   6   9   5         71.24         68.99         6.79 o                         
   0  10   5          8.58         10.03         2.60 o                         
   1  10   5          1.54          6.23         2.35 o                         
   2  10   5          0.00         -0.80         2.41 o                         
   3  10   5          1.24          5.64         2.14 o                         
   4  10   5          4.00          2.48         1.44 o                         
  -1  -8   6        497.76        555.46        17.92 o                         
   0  -8   6         79.29         93.79         7.36 o                         
   1  -8   6        528.90        607.84        17.74 o                         
   2  -8   6          5.37          2.71         1.05 o                         
  -3  -7   6        119.53        134.75         9.92 o                         
  -2  -7   6          1.55          1.31         1.52 o                         
  -1  -7   6        106.56        108.24         9.59 o                         
   0  -7   6          3.30          5.03         2.54 o                         
   1  -7   6        106.29        121.76         9.68 o                         
   2  -7   6          1.13          0.21         1.38 o                         
   3  -7   6         19.74         21.12         2.94 o                         
   4  -7   6          2.84          2.16         0.85 o                         
  -4  -6   6         61.16         67.68         7.55 o                         
  -3  -6   6         21.37         25.95         5.30 o                         
  -2  -6   6         46.96         47.62         7.18 o                         
  -1  -6   6        290.83        296.22        17.54 o                         
   0  -6   6        574.25        590.58        16.86 o                         
   1  -6   6         65.92         68.95         8.17 o                         
   2  -6   6        918.30        858.88        28.16 o                         
   3  -6   6        156.55        149.35         8.51 o                         
   4  -6   6        887.76        815.81        29.81 o                         
   5  -6   6         49.89         52.99         4.38 o                         
   6  -6   6        500.28        515.23        15.06 o                         
  -5  -5   6          0.31          1.49         1.66 o                         
  -4  -5   6         46.67         41.60         6.76 o                         
  -3  -5   6          0.23          1.36         1.80 o                         
  -2  -5   6        144.18        138.35        12.74 o                         
  -1  -5   6        563.99        599.62        17.76 o                         
   0  -5   6        406.36        407.97        14.61 o                         
   1  -5   6          1.15          0.12         1.39 o                         
   2  -5   6        747.04        718.53        27.21 o                         
   3  -5   6          2.56          2.70         1.43 o                         
   4  -5   6        354.25        385.74        13.96 o                         
   5  -5   6          5.05          3.75         1.30 o                         
   6  -5   6         99.75        104.62         5.03 o                         
  -5  -4   6         13.04         14.85         4.10 o                         
  -4  -4   6         76.72         94.06        10.62 o                         
  -3  -4   6          0.90         -1.38         2.29 o                         
  -2  -4   6         10.75         12.56         4.13 o                         
  -1  -4   6         49.72         47.80         5.21 o                         
   0  -4   6          0.27          0.87         1.91 o                         
   1  -4   6        355.05        301.82        17.83 o                         
   2  -4   6        113.39         98.45        10.27 o                         
   3  -4   6        675.84        633.58        18.31 o                         
   4  -4   6        392.41        396.05        11.87 o                         
   5  -4   6        381.83        385.39        11.40 o                         
   6  -4   6         49.18         58.43         5.30 o                         
   7  -4   6        372.87        373.56        16.97 o                         
  -6  -3   6         49.17         56.24         4.61 o                         
  -5  -3   6         54.44         57.93         5.32 o                         
  -4  -3   6        217.12        201.23        15.79 o                         
  -3  -3   6        172.55        164.31        14.35 o                         
  -2  -3   6        223.67        206.57        10.68 o                         
  -1  -3   6       1308.15       1238.27        55.82 o                         
   0  -3   6        364.34        312.31        17.81 o                         
   1  -3   6       1936.20       1711.05        35.07 o                         
   2  -3   6         88.24         79.49         9.08 o                         
   3  -3   6       2090.24       1953.93        25.81 o                         
   4  -3   6          0.11          1.38         1.08 o                         
   5  -3   6       1520.27       1470.51        22.36 o                         
   6  -3   6          6.71          5.47         1.87 o                         
   7  -3   6        654.49        610.22        16.47 o                         
   8  -3   6         15.24         11.69         2.86 o                         
  -6  -2   6          8.32          8.79         2.17 o                         
  -5  -2   6          9.97          5.75         2.48 o                         
  -4  -2   6         13.09         12.61         2.83 o                         
  -3  -2   6        100.23         88.02        10.32 o                         
  -2  -2   6        101.38         85.33         6.73 o                         
  -1  -2   6        110.27         88.23        13.44 o                         
   0  -2   6         52.52         42.45         8.63 o                         
   1  -2   6         65.01         65.50        10.54 o                         
   2  -2   6        183.54        180.39        17.16 o                         
   3  -2   6         66.37         68.06        10.47 o                         
   4  -2   6          5.95          6.62         1.50 o                         
   5  -2   6         70.24         81.91         5.47 o                         
   6  -2   6        178.48        199.55         8.46 o                         
   7  -2   6         25.07         32.75         4.11 o                         
   8  -2   6          4.05          3.44         1.40 o                         
  -6  -1   6          1.15          2.37         1.85 o                         
  -5  -1   6          0.30          1.49         1.48 o                         
  -4  -1   6          1.05          0.88         2.14 o                         
  -3  -1   6        133.86        124.73        12.00 o                         
  -2  -1   6        209.14        202.11        12.76 o                         
  -1  -1   6        161.56        131.93        15.86 o                         
   0  -1   6       2332.03       2330.99        62.53 o                         
   1  -1   6         14.18         34.05         7.39 o                         
   2  -1   6       1799.99       1725.88        49.28 o                         
   3  -1   6        448.59        433.81        24.70 o                         
   4  -1   6       2680.86       2545.67        72.58 o                         
   5  -1   6          3.21          3.83         1.64 o                         
   6  -1   6         25.77         36.01        15.17 o                         
   7  -1   6          0.07         -1.12         1.29 o                         
   8  -1   6        421.58        406.42        20.41 o                         
   9  -1   6         18.65         20.42         3.93 o                         
  -6   0   6          6.68          6.82         2.96 o                         
  -5   0   6         26.26         35.36         6.40 o                         
  -4   0   6        299.58        303.71        18.60 o                         
  -3   0   6         10.43         10.88         2.32 o                         
  -2   0   6        249.97        217.00        20.75 o                         
  -1   0   6          2.87          4.11         3.99 o                         
   0   0   6       1119.44       1138.15        43.04 o                         
   1   0   6        280.65        272.05        19.95 o                         
   2   0   6       1152.71       1157.34        39.44 o                         
   3   0   6          7.82          5.80         2.80 o                         
   4   0   6         54.38         55.32         9.70 o                         
   5   0   6          7.38          5.83         1.85 o                         
   6   0   6        119.05         99.74         7.67 o                         
   7   0   6        320.39        308.12        13.26 o                         
   8   0   6          9.45         10.32         3.97 o                         
   9   0   6          5.46          7.21         2.78 o                         
  -6   1   6          0.07          1.27         1.88 o                         
  -5   1   6         15.11         14.98         4.27 o                         
  -4   1   6         39.41         42.09         7.73 o                         
  -3   1   6          3.55          2.40         1.16 o                         
  -2   1   6         37.62         40.58         9.13 o                         
  -1   1   6         36.99         34.99         8.23 o                         
   0   1   6        426.35        400.59        25.60 o                         
   1   1   6        255.34        242.44        18.84 o                         
   2   1   6        568.14        547.00        27.36 o                         
   3   1   6       1502.22       1516.37        44.75 o                         
   4   1   6       1125.86       1113.19        64.07 o                         
   5   1   6        813.64        814.29        21.43 o                         
   6   1   6        354.01        363.28        14.71 o                         
   7   1   6        991.24        931.37        36.44 o                         
   8   1   6        156.12        152.09        13.73 o                         
   9   1   6        272.74        324.91        17.24 o                         
  -6   2   6         18.98         19.03         4.29 o                         
  -5   2   6         35.08         42.31         6.85 o                         
  -4   2   6         49.72         49.58         7.75 o                         
  -3   2   6        112.09        130.73        11.99 o                         
  -2   2   6        173.47        156.01         8.24 o                         
  -1   2   6        730.54        720.13        35.38 o                         
   0   2   6        116.62        119.80         9.80 o                         
   1   2   6       1669.52       1593.25        50.22 o                         
   2   2   6        157.84        149.70        14.94 o                         
   3   2   6       2011.85       1954.49        39.35 o                         
   4   2   6         15.28         13.20         4.96 o                         
   5   2   6       1947.80       1777.20        31.42 o                         
   6   2   6          3.81          4.11         1.80 o                         
   7   2   6        222.09        213.88        17.33 o                         
   8   2   6         87.50         91.22        10.41 o                         
   9   2   6        178.24        197.17        13.15 o                         
  -6   3   6          1.37         -0.24         1.29 o                         
  -5   3   6         16.95         15.17         3.01 o                         
  -4   3   6          8.88         11.42         2.93 o                         
  -3   3   6        535.43        528.18        29.15 o                         
  -2   3   6          3.25          2.39         4.92 o                         
  -1   3   6          0.23         -4.19         4.19 o                         
   0   3   6          6.85         57.81         9.85 o                         
   1   3   6         15.56         33.84         7.58 o                         
   2   3   6         72.24         91.46        12.65 o                         
   3   3   6        331.77        375.38        26.86 o                         
   4   3   6          6.91         -2.04         2.65 o                         
   5   3   6        239.55        242.93        11.89 o                         
   6   3   6         96.84         94.13        11.43 o                         
   7   3   6         15.71         27.27         8.73 o                         
   8   3   6          3.00          0.10         1.29 o                         
   9   3   6         20.30         22.06         4.21 o                         
  -5   4   6          0.70          3.70         2.37 o                         
  -4   4   6          9.90         12.96         4.55 o                         
  -3   4   6        416.88        385.29        21.54 o                         
  -2   4   6        725.62        661.79        26.88 o                         
  -1   4   6        288.92        289.85        16.93 o                         
   0   4   6        418.31        391.55        19.03 o                         
   1   4   6       1215.28       1332.43        49.76 o                         
   2   4   6       1438.10       1427.89        52.71 o                         
   3   4   6          6.87          9.02         4.44 o                         
   4   4   6       1543.30       1546.75        38.93 o                         
   5   4   6        131.13        141.52         9.04 o                         
   6   4   6        726.37        795.79        17.88 o                         
   7   4   6         11.71         17.14         3.26 o                         
   8   4   6        953.29        928.45        20.66 o                         
   9   4   6         28.52         26.28         4.38 o                         
  -5   5   6          1.94          5.49         2.13 o                         
  -4   5   6         32.83         31.77         5.56 o                         
  -3   5   6         39.21         36.55         6.19 o                         
  -2   5   6         16.34         14.73         4.23 o                         
  -1   5   6        134.45        125.35        11.58 o                         
   0   5   6        237.62        227.59        10.43 o                         
   1   5   6          0.08         -1.92         2.28 o                         
   2   5   6        201.38        201.97         9.99 o                         
   3   5   6          3.71          5.31         2.66 o                         
   4   5   6         45.34         53.67         5.52 o                         
   5   5   6        162.28        164.78        13.55 o                         
   6   5   6          8.85         11.01         4.05 o                         
   7   5   6         97.27         89.69         9.96 o                         
   8   5   6        111.09         98.75         9.48 o                         
   9   5   6         29.51         25.19         3.91 o                         
  -4   6   6          3.65          2.08         1.68 o                         
  -3   6   6         15.79         14.90         3.95 o                         
  -2   6   6          4.06          5.77         3.05 o                         
  -1   6   6        123.19        102.68        10.84 o                         
   0   6   6        113.48         97.90        10.53 o                         
   1   6   6        221.95        195.93        10.09 o                         
   2   6   6        202.58        195.07        10.15 o                         
   3   6   6        407.04        380.97        14.61 o                         
   4   6   6        493.92        477.91        16.43 o                         
   5   6   6        371.27        361.79        14.22 o                         
   6   6   6        226.40        198.85        10.28 o                         
   7   6   6        367.52        353.05        18.34 o                         
   8   6   6        117.39         99.10         8.62 o                         
  -4   7   6          0.11          1.19         1.41 o                         
  -3   7   6         57.51         57.62         6.79 o                         
  -2   7   6         64.21         59.59         7.61 o                         
  -1   7   6        244.61        229.31        15.55 o                         
   0   7   6         36.91         43.62         5.94 o                         
   1   7   6        306.15        297.13        10.28 o                         
   2   7   6         16.38         22.40         4.95 o                         
   3   7   6        639.95        661.20        19.09 o                         
   4   7   6        511.88        530.07        17.08 o                         
   5   7   6        508.17        529.71        24.41 o                         
   6   7   6         70.55         62.44         5.41 o                         
   7   7   6         93.22         98.44         8.78 o                         
   8   7   6        240.65        263.81         8.52 o                         
  -3   8   6         16.14         13.46         3.10 o                         
  -2   8   6          6.21          5.50         1.62 o                         
  -1   8   6         57.55         43.19         4.44 o                         
   0   8   6          3.08          0.93         2.05 o                         
   1   8   6         86.09         64.69         7.99 o                         
   2   8   6        147.77        185.63        14.35 o                         
   3   8   6        235.35        233.61        15.86 o                         
   4   8   6        149.23        138.97         8.07 o                         
   5   8   6         29.31         26.03         3.42 o                         
   6   8   6         56.01         59.95         6.62 o                         
   7   8   6        392.54        430.68        15.52 o                         
  -1   9   6         34.46         45.64         3.93 o                         
   0   9   6          9.56         13.78         2.36 o                         
   1   9   6        109.59        125.27         7.10 o                         
   2   9   6         66.83         74.44         8.28 o                         
   3   9   6          1.88          6.53         2.78 o                         
   4   9   6        193.08        210.28        12.96 o                         
   5   9   6        120.42        119.65         9.08 o                         
   6   9   6        366.69        367.13        12.35 o                         
   2  10   6          3.93          9.94         2.54 o                         
   3  10   6          0.76          1.04         1.15 o                         
  -1  -7   7         79.54         79.01         4.46 o                         
   0  -7   7        362.63        395.68        23.07 o                         
   1  -7   7        213.05        229.75        19.06 o                         
   2  -7   7        252.39        279.66         9.24 o                         
   3  -7   7        225.42        251.83         8.35 o                         
  -3  -6   7         14.86         21.12         3.72 o                         
  -2  -6   7          0.00          0.98         1.33 o                         
  -1  -6   7         59.05         61.21         6.82 o                         
   0  -6   7          2.48          1.65         1.75 o                         
   1  -6   7        250.58        245.83        14.20 o                         
   2  -6   7         81.05         85.60         6.01 o                         
   3  -6   7        412.98        406.16        12.70 o                         
   4  -6   7         65.35         62.97         4.70 o                         
   5  -6   7        337.15        363.09         9.90 o                         
  -4  -5   7          4.72          1.73         1.33 o                         
  -3  -5   7        172.19        180.66        12.64 o                         
  -2  -5   7          0.49          3.09         2.04 o                         
  -1  -5   7       1221.62       1276.56        27.28 o                         
   0  -5   7         26.90         36.28         6.12 o                         
   1  -5   7        761.33        749.01        27.15 o                         
   2  -5   7        202.63        210.08        10.21 o                         
   3  -5   7       1063.74       1056.85        64.24 o                         
   4  -5   7        679.55        635.95        16.75 o                         
   5  -5   7        398.14        389.78        12.11 o                         
   6  -5   7        390.38        370.07        15.19 o                         
  -4  -4   7         20.74         15.62         3.93 o                         
  -3  -4   7        618.69        605.31        25.33 o                         
  -2  -4   7         70.96         61.83         8.27 o                         
  -1  -4   7          1.49          2.96         1.50 o                         
   0  -4   7          5.53          5.24         2.98 o                         
   1  -4   7         38.40         30.80         5.94 o                         
   2  -4   7        100.19         90.03         7.01 o                         
   3  -4   7         66.37         60.00         5.68 o                         
   4  -4   7         23.73         25.45         3.57 o                         
   5  -4   7        103.66         94.85        10.19 o                         
   6  -4   7         78.63         77.82         8.17 o                         
   7  -4   7         22.32         20.79         3.56 o                         
  -5  -3   7         26.41         23.99         4.52 o                         
  -4  -3   7         63.21         73.17         5.99 o                         
  -3  -3   7         16.45         11.09         3.76 o                         
  -2  -3   7        707.97        710.73        19.70 o                         
  -1  -3   7         76.16         70.76         9.00 o                         
   0  -3   7        484.72        441.52        22.32 o                         
   1  -3   7         24.78         29.34         5.96 o                         
   2  -3   7       1524.59       1485.59        27.97 o                         
   3  -3   7        694.09        666.25        18.59 o                         
   4  -3   7       1208.57       1159.96        24.28 o                         
   5  -3   7        248.82        236.32         8.74 o                         
   6  -3   7        815.12        809.56        37.24 o                         
   7  -3   7        497.30        486.94        13.32 o                         
  -5  -2   7         10.60          6.20         2.61 o                         
  -4  -2   7         72.17         76.81         8.41 o                         
  -3  -2   7          3.88          4.36         2.97 o                         
  -2  -2   7        153.14        161.82         9.56 o                         
  -1  -2   7        103.89        103.79        10.90 o                         
   0  -2   7        478.63        434.75        21.82 o                         
   1  -2   7        113.33        113.84        11.12 o                         
   2  -2   7        269.40        260.54         9.04 o                         
   3  -2   7        130.08        119.31         7.74 o                         
   4  -2   7        139.66        135.02         8.11 o                         
   5  -2   7         51.63         63.81         8.16 o                         
   6  -2   7          0.96          0.02         1.20 o                         
   7  -2   7         16.50         14.65         2.08 o                         
   8  -2   7          1.17          2.91         1.52 o                         
  -5  -1   7         30.39         39.90         6.40 o                         
  -4  -1   7          0.03         -1.17         2.18 o                         
  -3  -1   7         81.35         90.25         9.60 o                         
  -2  -1   7         16.58         14.78         4.10 o                         
  -1  -1   7        463.71        414.61        21.58 o                         
   0  -1   7          2.38          5.11         2.82 o                         
   1  -1   7        537.32        547.02        15.89 o                         
   2  -1   7          0.29         -1.67         1.67 o                         
   3  -1   7       1063.07       1029.34        21.55 o                         
   4  -1   7          2.52          5.35         1.39 o                         
   5  -1   7       1344.05       1324.83        56.03 o                         
   6  -1   7        256.30        260.25        12.11 o                         
   7  -1   7       1364.43       1392.12        28.72 o                         
   8  -1   7         39.87         39.18         5.84 o                         
  -5   0   7         28.43         32.54         5.99 o                         
  -4   0   7          1.19         -0.32         1.77 o                         
  -3   0   7        222.69        248.75        11.40 o                         
  -2   0   7          0.47         -1.33         1.96 o                         
  -1   0   7       1092.15       1020.95        22.46 o                         
   0   0   7         55.05         52.40         5.00 o                         
   1   0   7       1014.14       1010.15        43.66 o                         
   2   0   7        776.91        753.21        36.56 o                         
   3   0   7       1445.22       1399.94        33.55 o                         
   4   0   7       3282.21       3161.16        54.49 o                         
   5   0   7        682.37        677.78        20.07 o                         
   6   0   7        612.58        589.43        18.87 o                         
   7   0   7        196.41        190.12        15.69 o                         
   8   0   7        345.08        342.27        18.73 o                         
  -5   1   7         28.24         27.27         5.44 o                         
  -4   1   7          0.36          0.14         1.50 o                         
  -3   1   7         89.85         90.03        10.15 o                         
  -2   1   7        104.60        104.57         7.49 o                         
  -1   1   7         30.85         35.11         5.65 o                         
   0   1   7         69.22         72.71         5.85 o                         
   1   1   7         73.82         77.88        12.18 o                         
   2   1   7         30.86         25.55         6.79 o                         
   3   1   7         25.91         29.02         5.17 o                         
   4   1   7        202.53        214.65        13.86 o                         
   5   1   7        339.69        319.52        13.90 o                         
   6   1   7        243.16        248.05        12.33 o                         
   7   1   7         24.74         21.08         5.82 o                         
   8   1   7        320.21        348.90        19.61 o                         
   9   1   7          4.82          5.39         2.16 o                         
  -5   2   7          7.03         10.06         3.52 o                         
  -4   2   7         64.06         80.13         9.77 o                         
  -3   2   7         29.31         26.27         5.67 o                         
  -2   2   7        237.05        240.53        10.73 o                         
  -1   2   7         32.41         30.52         5.15 o                         
   0   2   7        762.64        720.81        20.40 o                         
   1   2   7         31.18         28.34         7.68 o                         
   2   2   7        733.15        718.00        36.28 o                         
   4   2   7       1264.42       1168.18        27.70 o                         
   5   2   7        429.80        401.26        15.54 o                         
   6   2   7        447.40        423.86        25.15 o                         
   7   2   7        703.44        732.76        31.41 o                         
   8   2   7        271.40        272.82        17.16 o                         
   9   2   7        196.01        222.55        12.72 o                         
  -5   3   7          2.12          4.61         2.33 o                         
  -4   3   7         41.89         42.71         7.21 o                         
  -3   3   7          0.44          1.43         1.59 o                         
  -2   3   7          5.81         14.82         3.86 o                         
  -1   3   7          0.76          2.74         1.40 o                         
   0   3   7        127.33        127.89         7.64 o                         
   1   3   7          2.71          1.50         1.11 o                         
   2   3   7         86.23         97.83         6.72 o                         
   3   3   7         12.78         11.89         3.51 o                         
   4   3   7          0.05          5.03         2.09 o                         
   5   3   7         23.78         25.35         4.17 o                         
   6   3   7          2.89          1.03         2.03 o                         
   7   3   7          0.99         -0.70         3.67 o                         
   8   3   7        117.67        113.07        10.46 o                         
   9   3   7         59.74         57.59         6.00 o                         
  -5   4   7         90.77         90.90         7.92 o                         
  -4   4   7          4.13          3.44         2.30 o                         
  -3   4   7         59.01         53.92         7.46 o                         
  -2   4   7        174.13        150.59         9.02 o                         
  -1   4   7         47.49         34.80         4.28 o                         
   0   4   7        179.74        159.18         8.89 o                         
   1   4   7        197.43        176.55         9.38 o                         
   2   4   7        142.31        126.93        11.32 o                         
   3   4   7        869.82        825.07        29.20 o                         
   4   4   7         34.64         22.26         4.99 o                         
   5   4   7        995.89        968.35        33.25 o                         
   6   4   7        171.59        183.65        15.43 o                         
   7   4   7       1286.42       1190.35        52.75 o                         
   8   4   7        110.05        119.32         6.92 o                         
  -4   5   7         16.31         10.59         3.09 o                         
  -3   5   7         31.81         37.34         6.04 o                         
  -2   5   7         12.08         12.11         3.68 o                         
  -1   5   7        118.23        118.01        11.51 o                         
   0   5   7         32.39         28.48         3.97 o                         
   1   5   7        600.40        628.08        18.09 o                         
   2   5   7        111.05        107.27         7.64 o                         
   3   5   7        157.98        179.37        10.04 o                         
   4   5   7        249.77        242.69        16.38 o                         
   5   5   7        324.16        302.15        12.95 o                         
   6   5   7         93.51        108.89        11.39 o                         
   7   5   7          5.86          4.32         2.54 o                         
   8   5   7        109.85        110.16         9.06 o                         
  -3   6   7          0.12          1.66         2.06 o                         
  -2   6   7         26.63         16.62         4.22 o                         
  -1   6   7          7.79          3.71         2.38 o                         
   0   6   7         36.17         34.38         4.23 o                         
   1   6   7          2.87          4.48         1.97 o                         
   2   6   7         83.49         61.73         8.09 o                         
   3   6   7         18.83         16.93         4.60 o                         
   4   6   7         88.16         87.53         7.10 o                         
   5   6   7          6.55          8.24         2.38 o                         
   6   6   7        209.07        190.53        14.14 o                         
   7   6   7          4.62          4.93         2.23 o                         
   8   6   7        236.00        249.60        12.41 o                         
  -3   7   7          3.59          2.71         1.15 o                         
  -2   7   7         44.05         53.49         8.88 o                         
  -1   7   7         15.43         12.10         2.57 o                         
   0   7   7         73.19         78.41         6.33 o                         
   1   7   7          4.72          3.36         1.45 o                         
   2   7   7        270.52        313.61        19.65 o                         
   3   7   7        200.64        192.29        11.83 o                         
   4   7   7        202.57        236.06        11.04 o                         
   5   7   7         43.52         42.26         4.54 o                         
   6   7   7        102.67        107.00         9.55 o                         
   7   7   7        227.43        244.19        12.84 o                         
  -1   8   7         12.48          9.70         3.08 o                         
   0   8   7        156.46        165.57        11.33 o                         
   1   8   7          0.48         -0.84         1.98 o                         
   2   8   7        189.39        212.12        14.57 o                         
   3   8   7        140.64        133.37        11.38 o                         
   4   8   7         69.47         78.73         5.85 o                         
   5   8   7         46.61         62.03         4.85 o                         
   6   8   7          5.48          3.45         1.53 o                         
   0   9   7         35.47         32.36         3.61 o                         
   1   9   7        114.94        122.29         9.40 o                         
   2   9   7          7.81          6.27         2.41 o                         
   3   9   7        194.87        196.02        11.97 o                         
   4   9   7          3.16          4.12         1.85 o                         
   5   9   7        102.22         93.83         7.12 o                         
  -1  -6   8         38.70         37.81         4.23 o                         
   0  -6   8          9.93         10.06         1.67 o                         
   1  -6   8         57.80         63.65         4.39 o                         
   2  -6   8         27.23         26.43         2.90 o                         
   3  -6   8         53.42         55.09         3.97 o                         
  -2  -5   8        108.85        123.21         6.21 o                         
  -1  -5   8        239.31        269.89        13.40 o                         
   0  -5   8         70.81         82.65         5.57 o                         
   1  -5   8        442.75        460.13        13.63 o                         
   2  -5   8        137.00        131.26        13.26 o                         
   3  -5   8        675.60        688.87        16.34 o                         
   4  -5   8         64.35         66.56         4.86 o                         
   5  -5   8        633.12        664.17        13.48 o                         
  -3  -4   8          0.24          1.51         1.82 o                         
  -2  -4   8        118.14        138.14        10.54 o                         
  -1  -4   8          0.57          3.26         2.22 o                         
   0  -4   8         62.40         63.57         7.98 o                         
   1  -4   8         45.51         45.90         3.81 o                         
   2  -4   8         73.22         69.71         5.91 o                         
   3  -4   8          9.81         16.13         2.77 o                         
   4  -4   8         91.70         82.17         5.96 o                         
   5  -4   8          1.55          1.68         1.71 o                         
   6  -4   8          4.76          3.77         1.85 o                         
  -4  -3   8          2.70          4.81         1.36 o                         
  -3  -3   8         17.65         25.36         4.84 o                         
  -2  -3   8         83.75         90.42         6.68 o                         
  -1  -3   8          1.66          3.10         2.25 o                         
   0  -3   8        331.33        328.44        13.11 o                         
   1  -3   8        121.08        113.21         7.67 o                         
   2  -3   8        739.76        746.78        19.74 o                         
   3  -3   8        369.17        375.58        13.83 o                         
   4  -3   8        553.92        550.42        16.17 o                         
   5  -3   8        118.40        128.37         7.85 o                         
   6  -3   8        668.56        678.99        23.41 o                         
   7  -3   8         86.58         82.07         7.03 o                         
  -4  -2   8          3.23          3.78         1.38 o                         
  -3  -2   8         50.21         54.84         7.22 o                         
  -2  -2   8        203.94        216.79        15.02 o                         
  -1  -2   8         89.82         94.74         9.58 o                         
   0  -2   8        351.67        338.23        19.08 o                         
   1  -2   8         83.50         83.83         6.64 o                         
   2  -2   8        479.72        485.53        12.67 o                         
   3  -2   8          8.97          5.79         2.96 o                         
   4  -2   8        471.88        461.86        15.03 o                         
   5  -2   8          9.30          8.72         2.95 o                         
   6  -2   8        261.58        251.79        15.08 o                         
   7  -2   8          0.27          2.55         1.52 o                         
  -4  -1   8          1.07         -0.42         1.44 o                         
  -3  -1   8         32.73         34.92         4.19 o                         
  -2  -1   8          2.05          2.35         2.36 o                         
  -1  -1   8         12.78         11.63         3.73 o                         
   0  -1   8         18.52         16.32         3.15 o                         
   1  -1   8        231.89        223.53        10.74 o                         
   2  -1   8         28.87         25.71         3.66 o                         
   3  -1   8         96.06         88.17         8.09 o                         
   4  -1   8        184.20        187.00         8.10 o                         
   5  -1   8        503.30        527.84        19.35 o                         
   6  -1   8        144.89        153.38        17.09 o                         
   7  -1   8        191.25        199.53        13.23 o                         
   8  -1   8         83.00         90.39         7.42 o                         
  -4   0   8         26.33         26.45         5.12 o                         
  -3   0   8         20.40         22.71         3.37 o                         
  -2   0   8         37.48         44.09         6.74 o                         
  -1   0   8        403.89        400.81        20.00 o                         
   0   0   8          0.56          3.74         1.66 o                         
   1   0   8        371.68        361.33        13.47 o                         
   2   0   8        230.29        239.69        10.70 o                         
   3   0   8        933.73        893.43        16.40 o                         
   4   0   8          8.82         10.43         3.39 o                         
   5   0   8          4.53          8.16         4.45 o                         
   6   0   8          8.03          9.79         2.57 o                         
   7   0   8        415.24        414.79        21.50 o                         
   8   0   8          4.10          5.40         2.24 o                         
  -4   1   8          0.06         -0.55         1.62 o                         
  -3   1   8          0.10          0.12         1.40 o                         
  -2   1   8          1.61          3.72         1.93 o                         
  -1   1   8         30.87         28.86         5.41 o                         
   0   1   8        268.09        271.42        16.06 o                         
   1   1   8         39.98         46.51         4.85 o                         
   2   1   8        227.67        218.89        12.67 o                         
   3   1   8        135.07        129.36         7.63 o                         
   4   1   8        128.99        130.02        11.09 o                         
   5   1   8          0.15         -2.16         3.88 o                         
   6   1   8         35.25         33.57         7.21 o                         
   7   1   8         11.76         14.22         4.68 o                         
   8   1   8         39.33         49.14         6.81 o                         
  -4   2   8          0.88          1.75         1.25 o                         
  -3   2   8         16.09         16.40         2.93 o                         
  -2   2   8         19.35         20.10         3.28 o                         
  -1   2   8        131.55        126.43        10.97 o                         
   0   2   8        226.98        201.22        13.79 o                         
   1   2   8        342.74        335.62        17.86 o                         
   2   2   8        830.78        789.64        27.53 o                         
   3   2   8        699.09        683.45        18.39 o                         
   4   2   8        659.63        627.09        17.41 o                         
   5   2   8        200.55        199.61        17.48 o                         
   6   2   8       1043.12       1034.52        38.51 o                         
   7   2   8         64.74         83.72        10.17 o                         
   8   2   8        439.18        521.47        21.45 o                         
  -4   3   8          3.07          5.99         2.48 o                         
  -3   3   8         23.81         23.46         5.02 o                         
  -2   3   8         58.50         64.12         8.09 o                         
  -1   3   8         36.44         39.45         4.41 o                         
   0   3   8        190.42        174.33        12.95 o                         
   1   3   8        105.99        103.75        10.04 o                         
   2   3   8        254.15        270.41        16.94 o                         
   3   3   8         50.38         59.55         8.06 o                         
   4   3   8        343.45        353.94        19.26 o                         
   5   3   8         16.14         16.12         3.35 o                         
   6   3   8         14.52         18.10         5.06 o                         
   7   3   8         25.34         27.25         3.65 o                         
   8   3   8         31.99         34.12         5.28 o                         
  -4   4   8         36.35         27.73         4.49 o                         
  -3   4   8          0.07          1.28         1.78 o                         
  -2   4   8         10.28         14.86         3.96 o                         
  -1   4   8         13.58         10.87         2.42 o                         
   0   4   8         10.47         13.15         4.69 o                         
   1   4   8          8.63          7.60         2.06 o                         
   2   4   8        171.25        154.66        12.92 o                         
   3   4   8        130.78        116.33        11.36 o                         
   4   4   8        224.80        215.48        15.43 o                         
   5   4   8        223.83        241.42        11.84 o                         
   6   4   8         29.59         36.73         6.48 o                         
   7   4   8         34.38         41.03         4.45 o                         
   8   4   8         41.24         43.74         3.67 o                         
  -3   5   8        114.57        116.65         9.34 o                         
  -2   5   8         52.18         63.22         7.74 o                         
  -1   5   8         51.66         53.64         7.48 o                         
   0   5   8        217.59        227.16        10.60 o                         
   1   5   8        285.77        279.82        12.04 o                         
   2   5   8          0.65          1.43         2.13 o                         
   3   5   8        262.79        284.90        17.80 o                         
   4   5   8         43.05         63.79         8.58 o                         
   5   5   8        112.43        151.10         9.55 o                         
   6   5   8          6.60          5.45         3.75 o                         
   7   5   8        446.40        454.84        19.10 o                         
   8   5   8         16.25         11.14         2.63 o                         
  -2   6   8         51.21         48.86         6.20 o                         
  -1   6   8          1.80          4.56         3.21 o                         
   0   6   8          8.66          7.37         2.05 o                         
   1   6   8          0.80          2.87         1.65 o                         
   2   6   8         62.61         60.12         7.99 o                         
   3   6   8         24.57         18.41         3.26 o                         
   4   6   8          1.79          3.63         2.87 o                         
   5   6   8         87.33         87.65         9.36 o                         
   6   6   8          0.78          0.07         1.61 o                         
   7   6   8        163.71        143.54         9.97 o                         
  -1   7   8         24.23         27.04         3.12 o                         
   0   7   8         52.62         49.39         6.61 o                         
   1   7   8         72.18         92.08         8.55 o                         
   2   7   8        138.32        126.18         7.70 o                         
   3   7   8        155.72        175.23         9.06 o                         
   4   7   8        150.93        158.79         8.40 o                         
   5   7   8         78.95         88.36         8.72 o                         
   6   7   8        204.09        222.70        12.65 o                         
   0   8   8         13.83         13.07         3.12 o                         
   1   8   8         10.37         14.82         3.46 o                         
   2   8   8         42.07         59.68         6.96 o                         
   3   8   8         53.37         45.57         5.88 o                         
   4   8   8         41.63         67.48         8.08 o                         
   5   8   8          1.82          4.04         1.21 o                         
   1  -5   9         32.85         31.40         4.31 o                         
   2  -5   9        354.21        373.98        15.50 o                         
  -1  -4   9          0.12          2.82         1.69 o                         
   0  -4   9        150.06        157.53         7.36 o                         
   1  -4   9         15.47         15.12         2.49 o                         
   2  -4   9        314.48        344.22        11.16 o                         
   3  -4   9        116.16        112.68         6.96 o                         
   4  -4   9        159.59        149.62         6.82 o                         
  -2  -3   9          5.93          7.63         2.67 o                         
  -1  -3   9         26.76         35.11         5.46 o                         
   0  -3   9          0.04          0.38         1.33 o                         
   1  -3   9          1.31          0.86         1.29 o                         
   2  -3   9         43.62         43.94         5.40 o                         
   3  -3   9        179.90        177.02         8.65 o                         
   4  -3   9         63.58         51.92         4.48 o                         
   5  -3   9        270.84        268.16        14.00 o                         
  -3  -2   9        147.97        164.57        10.06 o                         
  -2  -2   9          8.39          6.84         2.75 o                         
  -1  -2   9         63.32         64.28         7.93 o                         
   0  -2   9          0.77          2.17         1.68 o                         
   1  -2   9        380.95        376.09        13.67 o                         
   2  -2   9        207.88        214.16        10.07 o                         
   3  -2   9        379.93        405.07        13.61 o                         
   4  -2   9         66.01         62.44         5.16 o                         
   5  -2   9        396.43        426.87        18.59 o                         
   6  -2   9        335.93        337.99        15.47 o                         
  -3  -1   9          5.19          4.52         2.06 o                         
  -2  -1   9          4.69          6.66         2.99 o                         
  -1  -1   9         51.20         54.50         7.43 o                         
   0  -1   9          4.50          5.22         2.80 o                         
   1  -1   9         37.67         46.64         5.01 o                         
   2  -1   9         21.10         19.53         3.18 o                         
   3  -1   9         26.41         26.07         3.52 o                         
   4  -1   9         33.04         32.56         3.27 o                         
   5  -1   9          2.48          5.63         1.99 o                         
   6  -1   9         34.39         38.58         4.05 o                         
   7  -1   9          0.43         -1.04         1.04 o                         
  -3   0   9          1.74          4.28         1.93 o                         
  -2   0   9        104.79        122.92        10.42 o                         
  -1   0   9          0.06          0.89         1.62 o                         
   0   0   9        176.99        194.86        13.89 o                         
   1   0   9          0.58         -0.25         2.02 o                         
   2   0   9        480.41        484.16        15.36 o                         
   3   0   9          8.10          5.45         1.97 o                         
   4   0   9        633.50        635.86        18.50 o                         
   5   0   9        138.97        129.52         8.24 o                         
   6   0   9        786.45        779.92        28.91 o                         
   7   0   9         62.81         65.71         7.33 o                         
  -2   1   9        127.85        122.25        10.23 o                         
  -1   1   9          0.00         -1.08         1.88 o                         
   0   1   9        112.96        113.80        10.53 o                         
   1   1   9         87.90         90.79         9.57 o                         
   2   1   9        237.57        246.59        15.40 o                         
   3   1   9        743.67        757.11        20.81 o                         
   4   1   9        141.45        154.95        11.73 o                         
   5   1   9         64.40         73.79        10.19 o                         
   6   1   9         13.35         16.94         4.94 o                         
   7   1   9         48.22         45.10         6.58 o                         
  -2   2   9          0.16          3.20         1.82 o                         
  -1   2   9         53.73         50.81         6.89 o                         
   0   2   9          2.69          2.38         2.40 o                         
   1   2   9         17.40         14.68         4.34 o                         
   2   2   9          9.65          8.96         2.39 o                         
   3   2   9        239.60        240.84        15.82 o                         
   4   2   9        243.11        247.67        15.80 o                         
   5   2   9        302.90        308.76        20.84 o                         
   6   2   9          5.70         12.00         4.24 o                         
   7   2   9        423.48        466.30        21.07 o                         
  -3   3   9         15.80         16.87         3.43 o                         
  -2   3   9          0.31         -0.63         0.90 o                         
  -1   3   9         30.01         39.60         6.14 o                         
   0   3   9          4.63          7.80         2.91 o                         
   1   3   9         50.05         47.46         7.07 o                         
   2   3   9         33.24         32.11         6.09 o                         
   3   3   9        206.40        291.57        17.50 o                         
   4   3   9         27.72         28.60         5.70 o                         
   5   3   9        141.88        169.10         9.67 o                         
   6   3   9        185.15        188.36         9.91 o                         
   7   3   9         76.86         86.41         8.77 o                         
  -2   4   9         21.88         19.46         3.88 o                         
  -1   4   9          4.50          2.02         1.11 o                         
   0   4   9         22.12         14.63         3.71 o                         
   1   4   9          1.45          2.31         1.75 o                         
   2   4   9         48.50         35.93         6.21 o                         
   3   4   9          0.52          1.63         1.96 o                         
   4   4   9         41.33         30.48         5.67 o                         
   5   4   9          9.68          8.42         2.56 o                         
   6   4   9         92.75         85.10         6.41 o                         
   7   4   9         27.24         26.30         3.03 o                         
  -2   5   9          1.06          3.94         1.66 o                         
  -1   5   9         17.61         10.99         2.92 o                         
   0   5   9         33.96         36.62         3.93 o                         
   1   5   9         19.50         15.39         2.69 o                         
   2   5   9        131.15        154.32        12.42 o                         
   3   5   9          8.31         11.55         3.89 o                         
   4   5   9        303.52        327.61        18.06 o                         
   5   5   9         85.83         81.46         6.15 o                         
   6   5   9        498.40        541.55        14.61 o                         
   7   5   9         96.56         92.31         4.98 o                         
  -1   6   9          0.70          0.62         1.10 o                         
   0   6   9         67.62         77.68         5.16 o                         
   1   6   9          0.03          1.47         1.45 o                         
   2   6   9         23.32         33.70         3.82 o                         
   3   6   9         14.13         18.25         4.15 o                         
   4   6   9         77.82         88.12         8.95 o                         
   5   6   9          3.85          3.51         2.12 o                         
   6   6   9          0.08          0.78         1.33 o                         
   0   7   9          0.03          0.84         0.90 o                         
   1   7   9         21.96         18.09         2.41 o                         
   2   7   9         16.74         15.62         2.40 o                         
   3   7   9         26.55         23.66         3.17 o                         
   4   7   9         13.30         13.49         3.26 o                         
   5   7   9         77.15         84.71         7.49 o                         
   1  -3  10         78.25         74.21         6.18 o                         
   2  -3  10         24.22         16.76         3.42 o                         
   3  -3  10        139.73        120.66         8.42 o                         
  -1  -2  10         73.11         70.03         6.69 o                         
   0  -2  10         32.48         36.83         5.13 o                         
   1  -2  10        211.30        206.24        11.92 o                         
   2  -2  10        121.73        122.81         6.53 o                         
   3  -2  10        180.43        178.97        11.35 o                         
   4  -2  10         90.09        100.76         5.43 o                         
  -1  -1  10         23.25         22.02         4.03 o                         
   0  -1  10         46.18         57.49         6.80 o                         
   1  -1  10         25.39         30.13         4.96 o                         
   2  -1  10         29.68         26.36         3.18 o                         
   4  -1  10         78.88         77.78         7.26 o                         
   5  -1  10          9.96          9.40         2.61 o                         
  -1   0  10         12.89         10.37         3.05 o                         
   0   0  10         68.51         71.55         7.83 o                         
   1   0  10         27.07         26.51         5.08 o                         
   2   0  10         90.87         79.27         5.81 o                         
   3   0  10         81.88         82.47         9.26 o                         
   4   0  10        364.47        337.24        18.20 o                         
   5   0  10        104.51        103.26         9.46 o                         
   6   0  10        264.05        247.62        12.90 o                         
  -2   1  10         25.14         31.43         4.52 o                         
  -1   1  10          0.32          3.66         2.20 o                         
   0   1  10         13.73         12.14         3.29 o                         
   1   1  10         72.89         81.23         8.52 o                         
   2   1  10         92.68         95.59         6.48 o                         
   3   1  10         11.82         15.02         3.77 o                         
   4   1  10         25.26         17.51         4.57 o                         
   5   1  10         34.86         42.62         6.75 o                         
   6   1  10        115.51        133.21        10.63 o                         
  -1   2  10        102.29        122.40         9.60 o                         
   0   2  10          0.75          0.70         1.61 o                         
   1   2  10        172.80        173.62        12.50 o                         
   2   2  10        128.93        124.11        10.67 o                         
   3   2  10        171.82        158.36        11.94 o                         
   4   2  10          0.25          1.81         1.66 o                         
   5   2  10          3.38          1.94         1.73 o                         
   6   2  10         13.73         12.71         3.63 o                         
  -1   3  10         52.53         56.72         6.20 o                         
   0   3  10         95.83        108.16         9.18 o                         
   1   3  10        155.14        159.48        11.76 o                         
   2   3  10        209.25        222.19        14.23 o                         
   3   3  10        126.16        139.73        11.10 o                         
   4   3  10         48.27         64.74         5.66 o                         
   5   3  10        340.30        401.69        20.07 o                         
   6   3  10          7.89          8.93         2.88 o                         
  -1   4  10         15.04         22.11         3.45 o                         
   0   4  10         35.52         36.03         4.98 o                         
   1   4  10          8.09         12.78         3.25 o                         
   2   4  10         30.55         28.91         5.04 o                         
   3   4  10          9.00         10.38         3.09 o                         
   4   4  10         38.12         35.27         4.00 o                         
   5   4  10          6.98          5.13         1.58 o                         
   6   4  10          1.58          1.47         1.65 o                         
   0   5  10          1.83          2.21         1.40 o                         
   1   5  10         35.76         33.13         4.92 o                         
   2   5  10         38.56         35.71         5.29 o                         
   3   5  10         71.60         91.08         8.49 o                         
   4   5  10         74.06         77.83         5.51 o                         
   5   5  10         10.24         14.37         2.19 o                         
   2   6  10          5.91         10.12         2.69 o                         
   3   6  10         20.16         31.43         4.68 o                         
   4   6  10          0.55         -0.04         1.24 o                         
   2   0  11          0.40         -0.41         2.94 o                         
   3   0  11         44.04         32.10         4.18 o                         
   1   1  11         75.66         86.51         7.33 o                         
   2   1  11          1.19          1.86         1.14 o                         
   3   1  11        101.41        105.30        12.11 o                         
   4   1  11          5.78          6.71         2.50 o                         
   1   2  11         16.74         23.52         4.02 o                         
   2   2  11         78.27         77.82         7.13 o                         
   3   2  11         10.17         13.13         2.24 o                         
   4   2  11          3.52          3.03         1.94 o                         
   2   3  11         76.21         92.21         7.72 o                         
   3   3  11         63.70         55.96         4.44 o                         
                                                                                
