# Supplementary material for: Mechanochemical synthesis of N-salicylidene­aniline: thermosalient effect of polymorphic crystals
Source: IUCrJ. 2017 Mar 27;4(Pt 3):243–50. doi: 10.1107/S2052252517004043 (PMC5414398; doi:10.1107/S2052252517004043)
Supplement: Supplementary file 7 [file m-04-00243-CompoundCsup7.hkl]

data_CompoundC                                                                  
_shelx_title ' AN26_0m_a.res in P-1'                                            
_shelx_refln_list_code          4                                               
_shelx_F_calc_maximum      183.41                                               
_exptl_crystal_F_000       460.00                                               
_reflns_d_resolution_high  0.7670                                               
                                                                                
loop_                                                                           
 _space_group_symop_operation_xyz                                               
 'x, y, z'                                                                      
 '-x, -y, -z'                                                                   
                                                                                
_cell_length_a     8.4678                                                       
_cell_length_b     9.6066                                                       
_cell_length_c     9.6522                                                       
_cell_angle_alpha  81.239                                                       
_cell_angle_beta   84.450                                                       
_cell_angle_gamma  72.336                                                       
                                                                                
_shelx_F_squared_multiplier     1.000                                           
                                                                                
loop_                                                                           
 _refln_index_h                                                                 
 _refln_index_k                                                                 
 _refln_index_l                                                                 
 _refln_F_squared_calc                                                          
 _refln_F_squared_meas                                                          
 _refln_F_squared_sigma                                                         
 _refln_observed_status                                                         
   1   0   0        564.19        530.44         9.65 o                         
   2   0   0      33639.27      31188.26      1264.45 o                         
   3   0   0          2.71          1.42         1.28 o                         
   4   0   0      13343.22      12863.92       205.88 o                         
   5   0   0       1123.96       1151.36        20.51 o                         
   6   0   0       1354.69       1345.70        25.17 o                         
   7   0   0        170.97        162.06         7.14 o                         
   8   0   0        374.51        432.05        14.88 o                         
   9   0   0          1.91        -11.76        12.24 o                         
  10   0   0         79.98         98.63        17.13 o                         
 -10   1   0          2.80         18.91        16.54 o                         
  -9   1   0          0.45          0.51        13.61 o                         
  -8   1   0          4.62         -3.97         8.59 o                         
  -7   1   0         48.05         56.71         7.86 o                         
  -6   1   0        273.61        290.77         8.10 o                         
  -5   1   0       1731.93       1686.36        31.15 o                         
  -4   1   0       1773.08       1859.25        32.04 o                         
  -3   1   0       5121.42       4924.77        79.78 o                         
  -2   1   0       2248.60       2499.91        39.32 o                         
  -1   1   0      13355.36      12946.65       262.48 o                         
   0   1   0       2049.68       2241.79        90.33 o                         
   1   1   0       1481.44       1619.72        26.28 o                         
   2   1   0       7377.14       7722.12       114.57 o                         
   3   1   0      11368.34      11516.77       171.08 o                         
   4   1   0       3405.55       3308.27        52.52 o                         
   5   1   0       5878.83       5859.67        85.93 o                         
   6   1   0       1185.64       1028.64        19.31 o                         
   7   1   0       1424.55       1437.30        26.62 o                         
   8   1   0        300.40        301.01        12.37 o                         
   9   1   0        189.76        201.79        12.93 o                         
  10   1   0         82.59         93.13        17.50 o                         
  -9   2   0          1.21         17.07        13.18 o                         
  -8   2   0          0.77          0.78         8.88 o                         
  -7   2   0         24.89         28.19         9.57 o                         
  -6   2   0          0.09          2.57         3.99 o                         
  -5   2   0          3.37          1.51         3.51 o                         
  -4   2   0        333.21        312.76         7.74 o                         
  -3   2   0       1729.97       1636.35        28.03 o                         
  -2   2   0         82.85         65.64         2.58 o                         
  -1   2   0       2780.40       2770.06        41.66 o                         
   0   2   0       4219.37       4326.93        69.16 o                         
   1   2   0      18398.01      18760.15       437.86 o                         
   2   2   0       3755.66       3972.11        61.62 o                         
   3   2   0       9300.26       9710.23       149.39 o                         
   4   2   0       2512.31       2737.98        49.42 o                         
   5   2   0       6472.67       6405.96       103.99 o                         
   6   2   0        602.00        595.45        12.77 o                         
   7   2   0       2639.91       2565.58        45.10 o                         
   8   2   0        116.38        140.61         9.24 o                         
   9   2   0        326.38        347.85        19.12 o                         
  10   2   0         20.02          8.10        14.64 o                         
  -9   3   0          4.34          4.14        14.23 o                         
  -8   3   0         20.42         25.03         9.23 o                         
  -7   3   0         21.55         11.60         7.28 o                         
  -6   3   0         98.10         87.06         5.97 o                         
  -5   3   0         28.68         20.54         3.75 o                         
  -4   3   0         72.29         79.96         4.03 o                         
  -3   3   0        130.66        150.43         5.02 o                         
  -2   3   0          0.08          2.36         1.77 o                         
  -1   3   0          9.36          6.39         1.19 o                         
   0   3   0       1442.29       1484.96        24.56 o                         
   1   3   0          0.85         -0.92         0.92 o                         
   2   3   0       7147.08       7746.50       123.90 o                         
   3   3   0         63.09         78.76         3.04 o                         
   4   3   0       4813.61       5147.09        83.69 o                         
   5   3   0          5.47          8.26         2.51 o                         
   6   3   0       3905.63       3949.72        66.01 o                         
   7   3   0         13.54          5.05         4.36 o                         
   8   3   0        912.19        891.08        22.55 o                         
   9   3   0         32.22         26.02        10.23 o                         
  10   3   0        379.44        392.93        21.60 o                         
  -8   4   0          0.02         -1.44        11.33 o                         
  -7   4   0         73.51         80.02         9.03 o                         
  -6   4   0          5.40         -3.33         5.52 o                         
  -5   4   0        463.58        473.07        11.18 o                         
  -4   4   0          2.44          7.91         3.07 o                         
  -3   4   0        694.55        687.78        12.68 o                         
  -2   4   0        145.23        147.74         4.13 o                         
  -1   4   0        953.07        975.81        15.94 o                         
   0   4   0        299.54        304.50         5.95 o                         
   1   4   0         48.52         44.79         2.12 o                         
   2   4   0        284.89        275.09         5.40 o                         
   3   4   0          1.84         11.66         2.00 o                         
   4   4   0        278.76        297.60         7.20 o                         
   5   4   0        772.50        829.06        15.19 o                         
   6   4   0         86.39         94.07         5.14 o                         
   7   4   0        553.25        560.51        13.62 o                         
   8   4   0        196.38        206.96        10.39 o                         
   9   4   0        329.89        350.26        17.84 o                         
  10   4   0         29.97         50.48        13.36 o                         
  -8   5   0         29.44         44.69        13.40 o                         
  -7   5   0         47.34         47.33         9.71 o                         
  -6   5   0        103.69        112.66         9.17 o                         
  -5   5   0         52.46         41.12         5.54 o                         
  -4   5   0        487.73        486.95        11.44 o                         
  -3   5   0        901.56        858.95        15.39 o                         
  -2   5   0       1182.26       1212.93        21.85 o                         
  -1   5   0        487.73        480.74         9.93 o                         
   0   5   0       1912.34       1900.97        29.85 o                         
   1   5   0       1656.18       1571.06        26.66 o                         
   2   5   0       1689.27       1711.81        29.16 o                         
   3   5   0        908.75        821.00        14.62 o                         
   4   5   0        222.27        199.03         6.15 o                         
   5   5   0        520.36        443.53         9.95 o                         
   6   5   0        204.27        177.75         7.12 o                         
   7   5   0         29.65         22.99         4.64 o                         
   8   5   0         80.63         97.68         7.97 o                         
   9   5   0         16.41         11.75        10.30 o                         
  10   5   0         13.38        -10.53        14.30 o                         
  -7   6   0          2.13          3.25        11.88 o                         
  -6   6   0         55.81         66.92         8.08 o                         
  -5   6   0          5.60          4.07         6.68 o                         
  -4   6   0        652.09        663.10        16.62 o                         
  -3   6   0         22.10         44.71         5.10 o                         
  -2   6   0       1359.25       1306.11        24.66 o                         
  -1   6   0          8.85         14.89         2.94 o                         
   0   6   0       4558.01       4399.37        64.75 o                         
   1   6   0        331.94        330.62         7.70 o                         
   2   6   0       5198.53       5166.30        87.34 o                         
   3   6   0         27.63         44.34         4.37 o                         
   4   6   0       2022.08       1982.96        32.92 o                         
   5   6   0          5.54          0.28         3.24 o                         
   6   6   0        991.18        907.37        17.69 o                         
   7   6   0        387.79        361.32        10.87 o                         
   8   6   0        172.83        181.53        11.92 o                         
   9   6   0         14.61         11.84         9.08 o                         
  10   6   0         33.53         43.96        14.88 o                         
  -6   7   0         39.18         51.75        15.29 o                         
  -5   7   0         39.00         47.46         9.48 o                         
  -4   7   0         13.44         12.71         6.73 o                         
  -3   7   0        411.64        438.52        14.80 o                         
  -2   7   0         80.66         68.63         5.15 o                         
  -1   7   0       2158.40       2117.94        38.52 o                         
   0   7   0        250.94        201.92         6.67 o                         
   1   7   0       2885.45       2926.16        45.52 o                         
   2   7   0       1246.08       1154.15        21.76 o                         
   3   7   0       4530.23       4364.02        69.27 o                         
   4   7   0       3865.48       3839.38        63.98 o                         
   5   7   0       2823.60       2748.10        47.06 o                         
   6   7   0       1131.45       1085.64        21.99 o                         
   7   7   0       1421.54       1354.70        28.15 o                         
   8   7   0        498.11        507.44        18.27 o                         
   9   7   0         39.60         44.35         9.24 o                         
  10   7   0         89.37         91.19        15.74 o                         
  -5   8   0          0.20          7.44        11.63 o                         
  -4   8   0         13.11         27.22         8.87 o                         
  -3   8   0         94.15         99.23        10.82 o                         
  -2   8   0         26.34         31.29         5.74 o                         
  -1   8   0        605.58        575.03        16.36 o                         
   0   8   0          6.83         22.18         4.31 o                         
   1   8   0        878.27        804.39        17.16 o                         
   2   8   0        767.81        783.09        18.71 o                         
   3   8   0       1839.63       1727.80        28.49 o                         
   4   8   0        556.87        575.74        13.28 o                         
   5   8   0        187.49        186.81         8.09 o                         
   6   8   0        748.54        732.53        22.76 o                         
   7   8   0       1121.60       1122.85        28.60 o                         
   8   8   0        143.11        149.95        11.83 o                         
   9   8   0        448.15        466.17        22.30 o                         
  10   8   0        100.74        115.18        28.34 o                         
  -4   9   0         16.81         17.08        11.27 o                         
  -3   9   0         14.77          4.70         8.49 o                         
  -2   9   0         62.88         66.83         9.41 o                         
  -1   9   0          1.28          0.68         6.70 o                         
   0   9   0        246.66        232.52        14.23 o                         
   1   9   0          1.77         -4.01         5.37 o                         
   2   9   0        738.12        735.87        19.21 o                         
   3   9   0          5.43         14.45         5.32 o                         
   4   9   0       1523.92       1467.53        29.67 o                         
   5   9   0         32.13         16.59         6.39 o                         
   6   9   0       2217.05       2080.83        59.23 o                         
   7   9   0          0.17          0.34         7.62 o                         
   8   9   0       1041.95       1057.81        37.94 o                         
   9   9   0         33.58         23.44        15.30 o                         
  -3  10   0          3.40         11.66        12.85 o                         
  -2  10   0          7.83          9.48        10.04 o                         
  -1  10   0          0.05          4.96         8.82 o                         
   0  10   0         84.18         94.00        11.53 o                         
   1  10   0          1.27         -2.50         7.78 o                         
   2  10   0         61.57         46.20         8.86 o                         
   3  10   0        132.60        155.80        13.25 o                         
   4  10   0        305.22        283.62        13.43 o                         
   5  10   0        224.03        238.16        11.25 o                         
   6  10   0        105.78         98.25        11.91 o                         
   7  10   0        335.47        382.18        32.46 o                         
   8  10   0        188.43        188.91        22.86 o                         
  -1  11   0          0.56         12.22        20.14 o                         
   0  11   0         22.38         41.83        13.61 o                         
   1  11   0          2.27         -0.48         8.85 o                         
   2  11   0         15.84         21.16        12.29 o                         
   3  11   0         16.40         19.98         8.78 o                         
   4  11   0          0.22         11.69        10.06 o                         
   5  11   0         13.90         10.64        12.37 o                         
   6  11   0          4.30          5.08        16.74 o                         
   7  11   0         36.81         32.17        21.80 o                         
   1  12   0         17.98         47.05        15.37 o                         
   2  12   0         18.80         42.73        10.94 o                         
   3  12   0         48.84         67.68        11.60 o                         
   4  12   0         19.12         35.18        15.90 o                         
   5  12   0         57.02         78.35        18.71 o                         
  -4 -12   1        159.74        159.12        14.09 o                         
  -3 -12   1         72.69         88.30        20.81 o                         
  -2 -12   1         66.10         90.09        39.66 o                         
  -7 -11   1        124.59        127.60        31.33 o                         
  -6 -11   1        277.96        305.95        26.08 o                         
  -5 -11   1        120.87        141.17        15.37 o                         
  -4 -11   1        386.46        457.34        24.54 o                         
  -3 -11   1         16.73         -2.59         9.54 o                         
  -2 -11   1        190.88        243.13        19.73 o                         
  -1 -11   1         39.11         -5.41        14.11 o                         
   0 -11   1         97.99         55.01        19.26 o                         
   1 -11   1          0.16        -13.82        13.82 o                         
  -8 -10   1          3.89        -10.06        24.74 o                         
  -7 -10   1        144.27        142.05        20.03 o                         
  -6 -10   1         60.67         62.40        10.56 o                         
  -5 -10   1        386.15        353.65        14.10 o                         
  -4 -10   1         73.78        112.36        12.80 o                         
  -3 -10   1        386.53        408.98        16.29 o                         
  -2 -10   1         56.60         80.16         9.76 o                         
  -1 -10   1        277.33        307.01        16.80 o                         
   0 -10   1         42.49         40.91        19.33 o                         
   1 -10   1        119.31        137.36        14.01 o                         
   2 -10   1          8.37          9.03        11.59 o                         
   3 -10   1         52.47         68.16        15.52 o                         
  -9  -9   1         14.13         -8.11        14.85 o                         
  -8  -9   1          0.19          6.94        21.64 o                         
  -7  -9   1          1.23         -9.78         9.78 o                         
  -6  -9   1         22.75         19.11         9.04 o                         
  -5  -9   1         25.01         18.89         6.41 o                         
  -4  -9   1         24.95         14.06         6.98 o                         
  -3  -9   1        218.88        259.78        11.55 o                         
  -2  -9   1         78.55         89.90         6.47 o                         
  -1  -9   1        257.23        273.04        11.48 o                         
   0  -9   1         44.84         57.42         6.33 o                         
   1  -9   1        172.36        200.92        10.56 o                         
   2  -9   1         30.75         37.75        14.82 o                         
   3  -9   1         47.98         45.44         9.17 o                         
   4  -9   1          4.00         -4.47        14.09 o                         
  -9  -8   1        116.64        139.31        17.80 o                         
  -8  -8   1        229.51        242.92        14.75 o                         
  -7  -8   1         22.33         30.44         7.97 o                         
  -6  -8   1        162.10        204.42        10.04 o                         
  -5  -8   1        322.84        319.18        11.05 o                         
  -4  -8   1         97.59        107.32         5.75 o                         
  -3  -8   1         14.59         19.11         4.64 o                         
  -2  -8   1         79.13         97.38         5.69 o                         
  -1  -8   1        164.55        156.94         6.44 o                         
   0  -8   1         70.75         93.73         5.50 o                         
   1  -8   1          0.19         -1.43         4.52 o                         
   2  -8   1        107.33        118.97         7.65 o                         
   3  -8   1         16.07         12.45         7.23 o                         
   4  -8   1         51.03         64.97         9.08 o                         
   5  -8   1          2.55          3.74        11.16 o                         
 -10  -7   1         15.14         29.94        19.48 o                         
  -9  -7   1       1057.43       1030.31        34.08 o                         
  -8  -7   1          1.42         11.49         7.25 o                         
  -7  -7   1       2971.56       3014.06        56.69 o                         
  -6  -7   1         56.55         58.93         5.24 o                         
  -5  -7   1       2473.36       2468.21        44.85 o                         
  -4  -7   1         57.62         71.95         4.59 o                         
  -3  -7   1       1201.09       1175.94        19.14 o                         
  -2  -7   1         27.56         46.14         4.07 o                         
  -1  -7   1        400.35        366.98         9.10 o                         
   0  -7   1          0.19         -2.99         2.99 o                         
   1  -7   1         94.31         87.61         5.19 o                         
   2  -7   1         81.87         80.96         5.16 o                         
   3  -7   1          7.72          0.02         4.05 o                         
   4  -7   1         22.05         14.88         8.05 o                         
   5  -7   1          7.04          3.89         7.97 o                         
   6  -7   1          5.47        -13.85        13.85 o                         
 -10  -6   1        295.97        332.73        24.98 o                         
  -9  -6   1         97.40        111.59        12.37 o                         
  -8  -6   1       1013.13        982.01        24.67 o                         
  -7  -6   1        776.65        773.54        18.08 o                         
  -6  -6   1        308.94        316.30         8.90 o                         
  -5  -6   1        845.91        835.36        15.68 o                         
  -4  -6   1       4112.27       4211.35        72.55 o                         
  -3  -6   1       1678.25       1689.54        25.68 o                         
  -2  -6   1       2777.65       2776.75        44.77 o                         
  -1  -6   1          2.36          7.41         2.75 o                         
   0  -6   1       2425.46       2368.72        38.65 o                         
   1  -6   1         85.14         83.19         4.44 o                         
   2  -6   1        372.96        339.41         8.05 o                         
   3  -6   1         29.50         30.66         3.91 o                         
   4  -6   1          0.33          5.07         5.06 o                         
   5  -6   1         11.92          4.98         7.67 o                         
   6  -6   1          3.84          5.15         8.68 o                         
   7  -6   1          0.01         14.09        13.19 o                         
 -10  -5   1         91.85        125.86        16.06 o                         
  -9  -5   1        406.74        386.46        19.03 o                         
  -8  -5   1       1744.75       1660.78        34.48 o                         
  -7  -5   1       1276.23       1192.09        22.10 o                         
  -6  -5   1       4167.46       4054.54        61.07 o                         
  -5  -5   1       5721.75       5639.72        83.35 o                         
  -4  -5   1       9639.43       9459.98       141.46 o                         
  -3  -5   1       3096.79       3182.84        50.76 o                         
  -2  -5   1       8737.75       8764.79       126.77 o                         
  -1  -5   1        910.62        903.96        18.85 o                         
   0  -5   1       8381.76       8309.61       139.21 o                         
   1  -5   1        597.92        551.92        11.22 o                         
   2  -5   1       2159.15       2092.84        35.53 o                         
   3  -5   1         56.12         49.50         3.77 o                         
   4  -5   1        306.48        295.96        11.00 o                         
   5  -5   1        231.12        206.06         8.37 o                         
   6  -5   1        122.59        125.96         8.67 o                         
   7  -5   1         40.89         38.74        11.97 o                         
   8  -5   1          0.56         12.96        13.21 o                         
 -10  -4   1          6.19        -13.20        13.20 o                         
  -9  -4   1        302.56        333.17        16.18 o                         
  -8  -4   1        212.84        204.18        11.08 o                         
  -7  -4   1       1821.54       1699.16        30.49 o                         
  -6  -4   1          1.00         -2.94         2.94 o                         
  -5  -4   1       5851.19       5693.29        89.55 o                         
  -4  -4   1          9.00         15.12         2.46 o                         
  -3  -4   1      15461.13      15402.70       221.39 o                         
  -2  -4   1        368.20        334.61         6.65 o                         
  -1  -4   1      19871.53      19559.30       374.30 o                         
   0  -4   1          7.85          3.23         2.35 o                         
   1  -4   1       8719.78       8463.76       141.26 o                         
   2  -4   1        206.38        179.88         5.23 o                         
   3  -4   1       4725.77       4628.08        79.02 o                         
   4  -4   1         16.91         21.04         3.16 o                         
   5  -4   1        514.20        529.89        12.58 o                         
   6  -4   1         15.50         28.27         6.95 o                         
   7  -4   1         73.88         89.21         9.06 o                         
   8  -4   1         22.91         30.81        11.39 o                         
 -10  -3   1          6.60         21.23        21.28 o                         
  -9  -3   1          0.01         -9.72         9.87 o                         
  -8  -3   1        212.50        229.87        11.29 o                         
  -7  -3   1        325.79        327.70        12.70 o                         
  -6  -3   1       1481.23       1413.85        25.89 o                         
  -5  -3   1        684.25        684.62        12.84 o                         
  -4  -3   1       3296.27       3175.40        50.50 o                         
  -3  -3   1       4471.14       4539.68        68.45 o                         
  -2  -3   1       9266.91       9566.82       137.59 o                         
  -1  -3   1       7099.45       7161.09       119.37 o                         
   0  -3   1       5702.17       5998.71       116.04 o                         
   1  -3   1       4952.39       4922.93        76.19 o                         
   2  -3   1       8118.40       7935.91       118.72 o                         
   3  -3   1       2502.61       2305.61        35.97 o                         
   4  -3   1        946.64        907.41        18.00 o                         
   5  -3   1        814.97        802.15        15.36 o                         
   6  -3   1        487.48        476.52        12.47 o                         
   7  -3   1        221.42        238.36        11.20 o                         
   8  -3   1         34.53         30.05        15.37 o                         
   9  -3   1          4.17         -0.95        13.78 o                         
 -10  -2   1         19.34          4.51        14.95 o                         
  -9  -2   1         21.37         13.62        10.03 o                         
  -8  -2   1          3.49          2.72         7.00 o                         
  -7  -2   1          0.55          1.20         4.38 o                         
  -6  -2   1         18.95         17.75         3.70 o                         
  -5  -2   1          4.16          1.74         2.35 o                         
  -4  -2   1       1375.66       1335.66        21.67 o                         
  -3  -2   1       1797.14       1875.22        30.07 o                         
  -2  -2   1       2891.86       2932.64        42.82 o                         
  -1  -2   1       2416.35       2620.69        39.40 o                         
   0  -2   1       8549.33       8842.26       160.87 o                         
   1  -2   1       1976.18       2276.46        37.09 o                         
   2  -2   1       6265.58       6374.77        95.23 o                         
   3  -2   1        458.67        481.27         9.76 o                         
   4  -2   1       4641.84       4490.88        70.87 o                         
   5  -2   1        178.42        168.33         6.25 o                         
   6  -2   1       1065.30       1026.74        20.30 o                         
   7  -2   1         28.29         14.67         6.24 o                         
   8  -2   1        161.57        157.42        17.34 o                         
   9  -2   1          1.23         -0.25        13.56 o                         
 -10  -1   1          3.65          3.50        15.16 o                         
  -9  -1   1         96.43         83.45        10.54 o                         
  -8  -1   1          3.57          8.93         6.72 o                         
  -7  -1   1        631.53        588.35        13.94 o                         
  -6  -1   1          0.21          0.55         3.23 o                         
  -5  -1   1        631.76        685.36        14.09 o                         
  -4  -1   1         17.40         13.35         2.14 o                         
  -3  -1   1        543.77        582.06        10.52 o                         
  -2  -1   1         46.96         30.10         1.73 o                         
  -1  -1   1        466.60        473.16         9.19 o                         
   0  -1   1        421.95        481.77         9.42 o                         
   1  -1   1       4332.66       4646.93        74.57 o                         
   2  -1   1        205.39        203.21         4.49 o                         
   3  -1   1       3292.95       3476.22        51.23 o                         
   4  -1   1         36.56         32.93         2.63 o                         
   5  -1   1       2153.25       2158.09        34.77 o                         
   6  -1   1         52.86         52.30         4.62 o                         
   7  -1   1        417.82        401.72        12.89 o                         
   8  -1   1         19.69         38.21         8.66 o                         
   9  -1   1        120.73         98.05        13.56 o                         
  10  -1   1          0.87         -7.19        15.88 o                         
 -10   0   1         35.64         36.15        18.51 o                         
  -9   0   1          2.78          4.54         9.74 o                         
  -8   0   1        503.92        505.49        16.37 o                         
  -7   0   1         49.54         55.68         5.39 o                         
  -6   0   1       1433.99       1380.29        23.90 o                         
  -5   0   1        602.57        660.78        13.35 o                         
  -4   0   1       2437.33       2507.61        40.50 o                         
  -3   0   1       1465.46       1604.57        26.02 o                         
  -2   0   1      10978.26      11510.95       183.45 o                         
  -1   0   1       2514.78       2706.85        45.33 o                         
   1   0   1        680.17        724.44        13.15 o                         
   2   0   1        250.16        187.83         3.88 o                         
   3   0   1        376.22        371.46         6.88 o                         
   4   0   1       1315.57       1403.12        22.15 o                         
   5   0   1         71.06         71.13         3.83 o                         
   6   0   1         45.34         33.97         3.88 o                         
   7   0   1         70.43         55.43         5.40 o                         
   8   0   1        141.15        114.10         9.16 o                         
   9   0   1         16.58          7.19         9.94 o                         
  10   0   1         16.94         43.06        15.11 o                         
 -10   1   1         23.33         11.08        19.51 o                         
  -9   1   1         41.28         35.90        14.01 o                         
  -8   1   1        270.15        285.33        17.40 o                         
  -7   1   1        183.99        180.37         8.94 o                         
  -6   1   1       1167.05       1143.48        22.54 o                         
  -5   1   1       1045.59        970.23        18.86 o                         
  -4   1   1       2116.25       2056.48        36.21 o                         
  -3   1   1       3034.09       3081.46        46.91 o                         
  -2   1   1         36.08         56.67         2.21 o                         
  -1   1   1        697.34        747.34        13.73 o                         
   0   1   1       5885.50       5689.96       123.85 o                         
   1   1   1       3040.28       3160.42        52.81 o                         
   2   1   1       4690.24       4706.99        75.58 o                         
   3   1   1       2892.75       3091.99        48.73 o                         
   4   1   1       2108.33       2189.70        35.60 o                         
   5   1   1        302.04        331.75         7.67 o                         
   6   1   1          3.34          3.08         3.23 o                         
   7   1   1         23.06         19.73         4.37 o                         
   8   1   1         11.30         -4.13         6.78 o                         
   9   1   1          2.24         -9.97         9.97 o                         
  10   1   1         57.71         34.59        18.22 o                         
  -9   2   1         78.17         91.84        14.73 o                         
  -8   2   1         25.19         37.51         9.65 o                         
  -7   2   1        332.81        331.64        12.20 o                         
  -6   2   1        255.82        251.67         9.11 o                         
  -5   2   1       3782.63       3664.62        61.38 o                         
  -4   2   1          3.10          3.55         2.41 o                         
  -3   2   1      11658.63      11118.57       171.42 o                         
  -2   2   1         94.57         86.02         3.15 o                         
   0   2   1        841.74        897.00        15.93 o                         
   1   2   1      24504.58      24599.22      1410.10 o                         
   2   2   1        130.04        168.31         4.00 o                         
   3   2   1      16256.65      15822.16       274.27 o                         
   4   2   1       2778.65       3157.42        54.34 o                         
   5   2   1       1439.64       1335.83        22.33 o                         
   6   2   1        631.18        639.45        13.49 o                         
   7   2   1        549.32        588.98        13.31 o                         
   8   2   1         32.17         27.17         6.80 o                         
   9   2   1        118.78        127.86        12.09 o                         
  10   2   1         57.08         95.80        18.99 o                         
  -9   3   1          3.16          5.83        13.62 o                         
  -8   3   1         17.07          3.82        10.25 o                         
  -7   3   1         76.39         84.22         9.43 o                         
  -6   3   1        448.04        458.15        12.64 o                         
  -5   3   1        494.26        497.51        11.87 o                         
  -4   3   1       1747.47       1649.46        28.21 o                         
  -3   3   1        793.61        807.98        14.74 o                         
  -2   3   1       6772.81       6284.44        94.15 o                         
  -1   3   1       1804.51       1830.16        32.99 o                         
   0   3   1       3849.40       3531.30        56.94 o                         
   1   3   1       5626.34       5817.44        93.27 o                         
   2   3   1      14396.04      13795.25       211.63 o                         
   3   3   1       4346.42       4597.65        74.64 o                         
   4   3   1       8975.26       8985.91       144.43 o                         
   5   3   1       2692.72       2550.26        40.18 o                         
   6   3   1       2535.32       2629.21        43.44 o                         
   7   3   1        960.01        942.53        18.80 o                         
   8   3   1        455.56        472.32        15.66 o                         
   9   3   1        325.72        326.98        15.65 o                         
  10   3   1          0.45         10.59        12.97 o                         
  11   3   1          6.41         36.91        49.42 o                         
  -8   4   1         16.91         28.72        11.82 o                         
  -7   4   1          1.76          1.05         9.37 o                         
  -6   4   1         50.14         49.28         6.71 o                         
  -5   4   1         92.92         95.77         5.57 o                         
  -4   4   1        819.93        755.16        14.71 o                         
  -3   4   1        165.78        164.52         7.04 o                         
  -2   4   1       1878.87       1774.30        30.19 o                         
  -1   4   1       1850.18       1750.54        30.54 o                         
   0   4   1       8998.56       9163.18       140.94 o                         
   1   4   1       2624.54       2637.42        40.14 o                         
   2   4   1      10284.58      10329.67       158.98 o                         
   3   4   1       3059.69       3132.06        47.97 o                         
   4   4   1      10095.86      10197.15       163.99 o                         
   5   4   1       1323.38       1256.86        23.11 o                         
   6   4   1       5669.28       5711.59        90.60 o                         
   7   4   1        378.11        378.38        10.73 o                         
   8   4   1       1065.19       1079.11        26.40 o                         
   9   4   1         37.91         53.57         9.77 o                         
  10   4   1        346.95        385.24        21.02 o                         
  11   4   1          0.16        -10.49        23.54 o                         
  -8   5   1          5.09        -10.22        15.86 o                         
  -7   5   1          0.01         40.43        12.37 o                         
  -6   5   1         13.20          7.96         7.32 o                         
  -5   5   1         21.08         12.90         5.21 o                         
  -4   5   1         76.51         74.80         5.13 o                         
  -3   5   1        253.46        219.97        11.76 o                         
  -2   5   1         89.69         77.65         3.82 o                         
  -1   5   1       1807.66       1642.81        27.00 o                         
   0   5   1         53.08         53.40         2.65 o                         
   1   5   1       6484.82       6403.98        95.81 o                         
   2   5   1          1.43          0.99         1.86 o                         
   3   5   1       6651.69       6856.00       106.66 o                         
   4   5   1          5.21          9.62         2.63 o                         
   5   5   1       7049.70       7018.21       110.15 o                         
   6   5   1         64.30         70.56         5.08 o                         
   7   5   1       2494.62       2421.93        41.41 o                         
   8   5   1        143.31        152.19         9.33 o                         
   9   5   1       1212.34       1214.73        31.71 o                         
  10   5   1         31.56         35.47        15.14 o                         
  -7   6   1          0.27         -8.35        11.49 o                         
  -6   6   1         15.09         10.22         8.57 o                         
  -5   6   1         10.94         12.51         5.77 o                         
  -4   6   1         15.05         18.86         5.50 o                         
  -3   6   1          3.07          8.45         4.00 o                         
  -2   6   1          7.12         15.81         3.76 o                         
  -1   6   1         21.67         16.59         3.17 o                         
   0   6   1        188.11        169.74         5.55 o                         
   1   6   1        128.61        124.99         4.53 o                         
   2   6   1        745.31        731.78        14.70 o                         
   3   6   1        998.64        988.09        18.22 o                         
   4   6   1       2447.46       2492.73        42.43 o                         
   5   6   1        508.80        546.11        11.50 o                         
   6   6   1       1761.97       1730.38        30.54 o                         
   7   6   1        722.42        708.30        16.05 o                         
   8   6   1       1047.42       1032.42        25.75 o                         
   9   6   1        190.07        196.72        12.29 o                         
  10   6   1        258.77        253.31        18.82 o                         
  -6   7   1          0.24         -4.81        10.88 o                         
  -5   7   1         67.16         76.50         9.74 o                         
  -4   7   1         28.27         32.96         9.96 o                         
  -3   7   1        177.75        212.94        11.52 o                         
  -2   7   1          3.68          9.58         4.61 o                         
  -1   7   1        252.84        280.12         8.57 o                         
   0   7   1          3.79          7.84         3.36 o                         
   1   7   1        267.22        285.19         8.20 o                         
   2   7   1          7.47         11.61         3.59 o                         
   3   7   1         19.87         18.73         3.67 o                         
   4   7   1          7.19         17.70         3.48 o                         
   5   7   1         77.51         76.60         4.89 o                         
   6   7   1        135.28        155.97         7.25 o                         
   7   7   1        289.09        267.55        11.73 o                         
   8   7   1        274.14        293.51        12.54 o                         
   9   7   1         90.25         86.21        10.37 o                         
  10   7   1         97.57         70.97        15.97 o                         
  -5   8   1         43.74         51.03        14.13 o                         
  -4   8   1          1.34         -8.75         8.75 o                         
  -3   8   1         59.56         72.47        10.12 o                         
  -2   8   1         10.90         21.07         6.43 o                         
  -1   8   1        389.98        415.76        13.08 o                         
   0   8   1        202.15        227.89         8.16 o                         
   1   8   1        566.23        588.05        12.92 o                         
   2   8   1        151.19        179.60         7.69 o                         
   3   8   1         67.71         71.64         5.14 o                         
   4   8   1         73.73         85.71         5.83 o                         
   5   8   1         78.98         75.52         6.26 o                         
   6   8   1        221.21        221.62         8.90 o                         
   7   8   1          0.31         -0.30         7.13 o                         
   8   8   1          1.75          3.35         8.32 o                         
   9   8   1          1.00        -12.35        12.35 o                         
  10   8   1          6.95         13.01        18.24 o                         
  -4   9   1         37.01         68.84        12.31 o                         
  -3   9   1          0.55        -15.40        17.13 o                         
  -2   9   1        297.71        335.62        21.86 o                         
  -1   9   1         16.15         19.58         7.38 o                         
   0   9   1        395.74        457.83        14.28 o                         
   1   9   1        164.61        131.23         7.11 o                         
   2   9   1        851.72        930.84        22.63 o                         
   3   9   1       1040.06        951.44        21.10 o                         
   4   9   1        652.78        661.80        17.81 o                         
   5   9   1        288.66        286.00        12.02 o                         
   6   9   1        352.63        363.50        14.12 o                         
   7   9   1        164.32        161.53        11.11 o                         
   8   9   1          7.07         20.31        10.16 o                         
   9   9   1         33.57         36.36        15.60 o                         
  -3  10   1          3.62        -12.70        18.22 o                         
  -2  10   1         61.26         48.63        11.53 o                         
  -1  10   1          0.56          4.02         9.51 o                         
   0  10   1         86.63         67.70         9.44 o                         
   1  10   1        169.87        200.24        12.22 o                         
   2  10   1        280.18        281.90        13.25 o                         
   3  10   1        150.35        213.76        10.77 o                         
   4  10   1          6.61          6.69         9.73 o                         
   5  10   1        341.70        385.26        14.66 o                         
   6  10   1        416.12        421.35        18.39 o                         
   7  10   1         81.61        104.83        22.03 o                         
   8  10   1        208.64        250.83        18.60 o                         
  -2  11   1          0.01        -11.03        24.13 o                         
  -1  11   1         41.39         65.12        14.80 o                         
   0  11   1          1.89          8.75        17.06 o                         
   1  11   1        143.37        165.35        14.82 o                         
   2  11   1          2.26          4.21         9.12 o                         
   3  11   1        336.69        359.90        18.33 o                         
   4  11   1          2.37        -10.24        10.24 o                         
   5  11   1        671.31        725.93        27.88 o                         
   6  11   1          0.10          5.89        15.89 o                         
   7  11   1        407.54        416.21        30.91 o                         
   1  12   1         21.32         17.07        14.57 o                         
   2  12   1         36.03         31.72        12.38 o                         
   3  12   1         99.62         90.89        18.46 o                         
   4  12   1         74.50         89.32        16.09 o                         
   5  12   1         54.73         31.11        18.73 o                         
   6  12   1        140.13        157.91        40.35 o                         
  -6 -11   2        170.09        187.71        23.17 o                         
  -5 -11   2          4.60          8.08        12.66 o                         
  -4 -11   2        143.04        145.81        16.92 o                         
  -3 -11   2         41.11         54.15        16.83 o                         
  -2 -11   2         73.54        107.22        20.35 o                         
  -1 -11   2          4.46         12.19        17.56 o                         
   0 -11   2          0.20         13.48        41.94 o                         
   1 -11   2          1.78          1.08        21.68 o                         
  -8 -10   2        157.63        152.57        35.52 o                         
  -7 -10   2        405.79        440.38        32.74 o                         
  -6 -10   2        341.09        385.63        20.06 o                         
  -5 -10   2        609.06        567.79        22.59 o                         
  -4 -10   2        220.59        250.11        13.33 o                         
  -3 -10   2        384.87        337.92        19.73 o                         
  -2 -10   2        167.38        184.25        16.16 o                         
  -1 -10   2        247.27        241.42        14.76 o                         
   0 -10   2         11.34          7.34        14.85 o                         
   1 -10   2         88.02         93.13        14.02 o                         
   2 -10   2          1.83         -2.31        18.12 o                         
   3 -10   2          1.76        -16.50        24.22 o                         
  -8  -9   2        319.91        375.37        27.01 o                         
  -7  -9   2        861.53        846.51        37.39 o                         
  -6  -9   2        452.21        439.28        17.09 o                         
  -5  -9   2       1619.01       1611.32        34.77 o                         
  -4  -9   2        192.01        170.79         9.35 o                         
  -3  -9   2       1202.50       1241.31        31.93 o                         
  -2  -9   2        305.24        260.95        13.90 o                         
  -1  -9   2        735.37        772.88        29.51 o                         
   0  -9   2         35.91         25.39         7.74 o                         
   1  -9   2        116.45        114.31        12.38 o                         
   2  -9   2         43.74         38.60         8.76 o                         
   3  -9   2         84.04         91.54         9.96 o                         
   4  -9   2         25.67          7.31        11.54 o                         
  -9  -8   2          0.19          4.16        14.70 o                         
  -8  -8   2        619.77        581.04        26.78 o                         
  -7  -8   2         29.62         20.19        10.93 o                         
  -6  -8   2       1793.34       1665.39        37.29 o                         
  -5  -8   2         48.93         59.75         6.13 o                         
  -4  -8   2       2437.71       2308.78        48.86 o                         
  -3  -8   2        102.05        120.37         6.64 o                         
  -2  -8   2       2110.54       2041.06        42.11 o                         
  -1  -8   2         88.40        114.26         9.46 o                         
   0  -8   2       1127.78       1085.88        29.73 o                         
   1  -8   2         61.35         90.60         9.89 o                         
   2  -8   2        478.80        497.84        15.21 o                         
   3  -8   2         14.67         23.50         6.91 o                         
   4  -8   2         45.97         60.70         9.88 o                         
   5  -8   2         11.96         13.78        14.57 o                         
 -10  -7   2          0.00         52.54        76.07 o                         
  -9  -7   2         59.87         59.18        20.12 o                         
  -8  -7   2         60.74         49.01        10.66 o                         
  -7  -7   2        361.09        308.97        13.88 o                         
  -6  -7   2        239.84        227.72         9.31 o                         
  -5  -7   2        723.15        678.30        16.10 o                         
  -4  -7   2       1057.94       1032.59        18.62 o                         
  -3  -7   2       1388.59       1328.12        24.36 o                         
  -2  -7   2       1392.39       1411.84        26.92 o                         
  -1  -7   2       1020.16        983.05        25.75 o                         
   0  -7   2       1362.27       1444.04        35.22 o                         
   1  -7   2        807.14        750.66        18.14 o                         
   2  -7   2        470.88        481.59        13.44 o                         
   3  -7   2        167.04        154.66         8.17 o                         
   4  -7   2        157.20        161.95        11.36 o                         
   5  -7   2         53.36         38.79         9.24 o                         
   6  -7   2         12.34          2.72        23.20 o                         
 -10  -6   2         24.84         45.33        18.65 o                         
  -9  -6   2          7.34         -1.45        14.96 o                         
  -8  -6   2         19.17         26.69         9.66 o                         
  -7  -6   2          4.55          4.69         4.66 o                         
  -6  -6   2         97.11        111.14         5.50 o                         
  -5  -6   2         42.63         37.56         3.61 o                         
  -4  -6   2        112.26        115.97         5.05 o                         
  -3  -6   2       1493.16       1490.45        23.67 o                         
  -2  -6   2         41.94         60.83         3.59 o                         
  -1  -6   2       1454.16       1433.90        33.36 o                         
   0  -6   2        313.93        330.98        10.78 o                         
   1  -6   2       1465.54       1491.16        32.44 o                         
   2  -6   2          0.91          1.26         3.90 o                         
   3  -6   2        746.27        754.25        20.39 o                         
   4  -6   2          1.52          0.86         5.81 o                         
   5  -6   2        123.96        133.05         9.15 o                         
   6  -6   2          0.15         -2.22         8.65 o                         
   7  -6   2         37.13         23.09        12.83 o                         
 -10  -5   2        433.88        444.47        24.38 o                         
  -9  -5   2          2.52         -4.14        10.37 o                         
  -8  -5   2       1501.57       1510.91        37.66 o                         
  -7  -5   2         47.13         32.68         5.30 o                         
  -6  -5   2       1141.33       1171.11        21.51 o                         
  -5  -5   2        178.12        177.52         5.97 o                         
  -4  -5   2        177.36        211.58         5.57 o                         
  -3  -5   2        177.78        201.22         5.49 o                         
  -2  -5   2          6.52          4.22         2.10 o                         
  -1  -5   2         58.08         67.01         4.95 o                         
   0  -5   2        126.59        163.23         6.84 o                         
   1  -5   2        231.94        236.94         8.28 o                         
   2  -5   2        297.32        279.09         8.66 o                         
   3  -5   2        122.72        123.52         4.96 o                         
   4  -5   2         26.32         23.35         4.20 o                         
   5  -5   2         30.29         30.47         6.19 o                         
   6  -5   2         41.70         35.24         8.66 o                         
   7  -5   2          2.18         -0.85        10.81 o                         
   8  -5   2         12.91         10.39        14.52 o                         
 -10  -4   2         12.83         22.30        16.63 o                         
  -9  -4   2        306.28        322.31        17.67 o                         
  -8  -4   2        278.28        319.85        14.11 o                         
  -7  -4   2         69.08         59.74         6.68 o                         
  -6  -4   2        332.21        325.10         9.80 o                         
  -5  -4   2       2980.31       3084.39        49.73 o                         
  -4  -4   2       1120.60       1172.18        20.09 o                         
  -3  -4   2       2602.02       2837.02        43.49 o                         
  -2  -4   2        241.47        364.74         7.07 o                         
  -1  -4   2       3225.33       3508.45        73.72 o                         
   0  -4   2         22.94         14.22         2.41 o                         
   1  -4   2        202.93        186.96         6.21 o                         
   2  -4   2          1.10          4.63         1.76 o                         
   3  -4   2        229.20        242.57         6.50 o                         
   4  -4   2        160.32        154.47         8.44 o                         
   5  -4   2        152.01        130.50         5.80 o                         
   6  -4   2         21.42         12.47         6.56 o                         
   7  -4   2         84.87         84.24         9.25 o                         
   8  -4   2         73.78         60.85        12.99 o                         
 -10  -3   2        128.11        123.47        20.71 o                         
  -9  -3   2        742.18        786.19        34.94 o                         
  -8  -3   2        528.84        504.96        17.13 o                         
  -7  -3   2       2014.87       2012.81        35.28 o                         
  -6  -3   2       3371.57       3273.56        53.48 o                         
  -5  -3   2       7044.09       7028.48       110.08 o                         
  -4  -3   2       2531.55       2532.39        39.37 o                         
  -3  -3   2       8984.63       9269.07       154.70 o                         
  -2  -3   2        991.89       1121.59        19.28 o                         
  -1  -3   2      13175.40      13217.45       229.05 o                         
   0  -3   2       1182.60       1282.21        24.07 o                         
   1  -3   2       4323.72       4176.45        70.53 o                         
   2  -3   2          1.49          1.83         1.91 o                         
   3  -3   2        782.75        709.61        12.56 o                         
   4  -3   2        600.75        600.37        11.59 o                         
   5  -3   2        334.31        353.62         9.05 o                         
   6  -3   2         44.28         44.78         5.36 o                         
   7  -3   2          1.00          4.38        10.10 o                         
   8  -3   2         39.41         45.09         9.63 o                         
   9  -3   2          6.52         20.52        14.34 o                         
 -10  -2   2        129.65        145.43        18.07 o                         
  -9  -2   2         49.26         20.56        10.47 o                         
  -8  -2   2        947.17        954.10        23.75 o                         
  -7  -2   2          1.25          8.56         4.37 o                         
  -6  -2   2       4462.20       4353.70        65.30 o                         
  -5  -2   2         23.76         12.19         2.78 o                         
  -4  -2   2      14375.92      14400.17       221.93 o                         
  -3  -2   2        223.25        221.20         5.30 o                         
  -2  -2   2      28198.52      28200.54       538.71 o                         
  -1  -2   2         75.24         37.58         1.54 o                         
   0  -2   2      18864.42      18743.47       405.89 o                         
   1  -2   2       1112.23       1047.64        16.99 o                         
   2  -2   2      14332.97      13649.56       202.01 o                         
   3  -2   2         59.01         41.78         2.84 o                         
   4  -2   2       1648.17       1621.30        29.41 o                         
   5  -2   2        116.83        110.71         5.36 o                         
   6  -2   2        305.30        310.94         9.66 o                         
   7  -2   2         76.87         66.05         7.15 o                         
   8  -2   2         19.45         15.83        11.56 o                         
   9  -2   2          8.47        -11.10        13.74 o                         
 -10  -1   2          5.27         16.85        15.20 o                         
  -9  -1   2        119.96        117.62        12.10 o                         
  -8  -1   2        191.35        253.67        13.15 o                         
  -7  -1   2        892.93        862.61        17.08 o                         
  -6  -1   2        590.56        605.97        12.80 o                         
  -5  -1   2       2965.39       2902.62        47.11 o                         
  -4  -1   2       3846.45       4037.55        63.66 o                         
  -3  -1   2      11843.27      11908.18       183.11 o                         
  -2  -1   2       8889.07       9201.91       141.22 o                         
  -1  -1   2      13771.54      14190.94       287.21 o                         
   0  -1   2       9865.83       9658.36       166.81 o                         
   1  -1   2      24314.88      23100.40       661.82 o                         
   2  -1   2       6644.62       6359.24       101.85 o                         
   3  -1   2       3654.87       3687.30        54.16 o                         
   4  -1   2       3168.02       3091.38        53.47 o                         
   5  -1   2       1930.56       1947.40        32.85 o                         
   6  -1   2       1032.06       1026.67        20.09 o                         
   7  -1   2        164.93        190.30         7.87 o                         
   8  -1   2         90.04        111.98        11.12 o                         
   9  -1   2         12.57         17.44        12.43 o                         
  10  -1   2         10.31         11.55        16.73 o                         
 -10   0   2          2.03        -16.27        16.27 o                         
  -9   0   2         28.69         32.00        11.72 o                         
  -8   0   2          5.25         11.14         7.55 o                         
  -7   0   2        226.32        248.88        12.10 o                         
  -6   0   2         46.78         41.61         4.22 o                         
  -5   0   2       1799.38       1812.80        30.65 o                         
  -4   0   2       1095.79       1004.48        18.33 o                         
  -3   0   2       4864.41       5064.91        81.89 o                         
  -2   0   2       2163.56       2231.52        44.08 o                         
  -1   0   2      16608.88      16270.59       309.45 o                         
   0   0   2       4147.78       4607.93        76.47 o                         
   1   0   2      17626.15      16785.70       435.80 o                         
   2   0   2       2162.80       2351.58        38.39 o                         
   3   0   2      17584.53      17213.98       255.46 o                         
   4   0   2        760.34        845.43        15.18 o                         
   5   0   2       5561.77       5375.39        81.84 o                         
   6   0   2        207.18        233.85         7.73 o                         
   7   0   2       1267.12       1265.11        25.79 o                         
   8   0   2          6.41         -6.75         6.75 o                         
   9   0   2        200.76        203.11        14.77 o                         
  10   0   2          0.55        -12.99        14.74 o                         
  -9   1   2          1.51         -2.53        12.92 o                         
  -8   1   2         19.97         14.75         8.99 o                         
  -7   1   2         17.04         12.32         5.88 o                         
  -6   1   2          3.98          9.70         4.28 o                         
  -5   1   2         19.50         24.25         3.37 o                         
  -4   1   2        593.77        637.60        13.43 o                         
  -3   1   2          0.61          1.07         1.67 o                         
  -2   1   2       4281.27       4338.04        72.86 o                         
  -1   1   2        395.01        436.86         7.98 o                         
   0   1   2      13904.00      13620.12       246.48 o                         
   1   1   2        630.18        665.98        14.64 o                         
   2   1   2      13954.78      13861.34       251.13 o                         
   3   1   2        155.41        138.44         3.92 o                         
   4   1   2      11393.04      11849.58       183.14 o                         
   5   1   2        168.13        161.21         5.43 o                         
   6   1   2       2786.40       2703.87        41.83 o                         
   7   1   2        100.26         96.76         5.62 o                         
   8   1   2        949.26        942.46        22.64 o                         
   9   1   2         18.40         16.08        10.89 o                         
  10   1   2        127.05        127.60        16.88 o                         
  -9   2   2         49.38         36.48        14.26 o                         
  -8   2   2          1.31         14.83        10.08 o                         
  -7   2   2        120.41         97.87         7.76 o                         
  -6   2   2         37.22         46.75         5.29 o                         
  -5   2   2        170.75        181.20         6.96 o                         
  -4   2   2         97.78        103.04         4.87 o                         
  -3   2   2       1656.05       1698.93        30.34 o                         
  -2   2   2         84.09         86.45         3.35 o                         
  -1   2   2       1244.65       1373.51        26.06 o                         
   0   2   2       3253.04       3535.89        61.83 o                         
   1   2   2       1464.13       1706.91        29.52 o                         
   2   2   2          8.16         20.47         1.68 o                         
   3   2   2       8715.54       9421.79       163.97 o                         
   4   2   2        918.52        923.02        16.33 o                         
   5   2   2       1084.48       1043.88        21.40 o                         
   6   2   2        708.81        666.45        13.41 o                         
   7   2   2       1232.77       1222.11        23.18 o                         
   8   2   2        213.08        211.61        10.82 o                         
   9   2   2        201.38        188.94        16.99 o                         
  10   2   2        141.03        142.03        15.98 o                         
  -9   3   2         20.40         28.44        15.27 o                         
  -8   3   2         10.49         19.90        10.53 o                         
  -7   3   2         56.60         51.88         8.44 o                         
  -6   3   2        182.47        167.51         8.90 o                         
  -5   3   2         30.43         26.13         4.27 o                         
  -4   3   2        643.01        625.64        12.46 o                         
  -3   3   2        424.61        407.60        12.23 o                         
  -2   3   2        241.21        256.60         6.41 o                         
  -1   3   2        229.65        196.60         4.36 o                         
   0   3   2       1720.39       1780.83        30.60 o                         
   1   3   2        413.23        363.26         7.50 o                         
   2   3   2       1595.57       1611.03        27.23 o                         
   3   3   2        202.12        192.56         6.01 o                         
   4   3   2         69.52         84.68         5.13 o                         
   5   3   2        824.87        868.37        16.19 o                         
   6   3   2        372.97        375.74         9.27 o                         
   7   3   2        377.82        339.88         9.89 o                         
   8   3   2        108.66        116.32         8.19 o                         
   9   3   2        509.73        491.21        20.18 o                         
  10   3   2         41.29         46.34        15.12 o                         
  -8   4   2         27.88         46.02        12.46 o                         
  -7   4   2         53.67         45.44        10.12 o                         
  -6   4   2        468.27        473.12        15.90 o                         
  -5   4   2          0.11          6.06         4.45 o                         
  -4   4   2       1634.25       1573.55        30.82 o                         
  -3   4   2         70.16         86.70         4.97 o                         
  -2   4   2      13878.27      13673.83       210.23 o                         
  -1   4   2        128.33        112.50         3.95 o                         
   0   4   2       4184.66       4277.52        66.74 o                         
   1   4   2         44.49         54.63         2.79 o                         
   2   4   2       4990.51       4852.50        81.89 o                         
   3   4   2       1897.71       2194.63        35.60 o                         
   4   4   2         96.29         41.56         3.57 o                         
   5   4   2        700.57        775.77        15.17 o                         
   6   4   2         46.64         44.45         4.39 o                         
   7   4   2         77.34         72.89         5.44 o                         
   8   4   2          3.52         13.21         6.28 o                         
   9   4   2        178.63        176.54        11.98 o                         
  10   4   2          0.67        -12.96        12.96 o                         
  11   4   2          1.09        -18.45        47.54 o                         
  -8   5   2          7.75          7.22        21.22 o                         
  -7   5   2         51.49         44.52        12.36 o                         
  -6   5   2         61.99         50.16         8.27 o                         
  -5   5   2        249.09        260.70        10.52 o                         
  -4   5   2         85.31         76.92         5.55 o                         
  -3   5   2       1330.30       1324.38        24.28 o                         
  -2   5   2        397.32        351.69         8.82 o                         
  -1   5   2       1345.95       1200.34        24.86 o                         
   0   5   2       1103.23       1045.29        20.19 o                         
   1   5   2       4937.33       4741.10        83.53 o                         
   2   5   2       1488.02       1476.18        24.64 o                         
   3   5   2       4026.25       3843.00        65.84 o                         
   4   5   2       1720.85       1581.83        25.97 o                         
   5   5   2       1271.29       1204.75        22.63 o                         
   6   5   2        979.67        900.37        16.65 o                         
   7   5   2        270.08        254.44         9.44 o                         
   8   5   2        457.75        463.37        15.58 o                         
   9   5   2         30.31          5.32        10.24 o                         
  10   5   2          7.76         20.27        13.80 o                         
  -7   6   2          8.69         13.56        15.99 o                         
  -6   6   2         16.07         26.05         9.75 o                         
  -5   6   2        114.00        115.68         9.16 o                         
  -4   6   2         43.91         56.76         6.33 o                         
  -3   6   2        370.16        348.55        10.83 o                         
  -2   6   2        403.05        434.02        13.79 o                         
  -1   6   2       1954.65       1863.52        32.11 o                         
   0   6   2        859.44        892.67        16.58 o                         
   1   6   2       3618.09       3471.12        55.08 o                         
   2   6   2       1424.01       1400.61        23.00 o                         
   3   6   2       5069.93       4955.38        81.18 o                         
   4   6   2        945.03        881.59        17.25 o                         
   5   6   2       4277.54       4196.28        62.98 o                         
   6   6   2        346.44        297.23         9.17 o                         
   7   6   2       1139.32       1111.43        23.55 o                         
   8   6   2          8.17          6.52         7.32 o                         
   9   6   2        533.11        561.56        22.36 o                         
  10   6   2          9.53         28.21        14.31 o                         
  -6   7   2          8.90         31.49        14.05 o                         
  -5   7   2         18.53          6.09         8.59 o                         
  -4   7   2         85.63         83.28         9.80 o                         
  -3   7   2         27.27         21.09         5.36 o                         
  -2   7   2        511.62        500.81        12.21 o                         
  -1   7   2         19.95         13.08         3.77 o                         
   0   7   2       1699.93       1622.79        31.02 o                         
   1   7   2          1.05          2.77         3.01 o                         
   2   7   2       2702.89       2675.71        43.39 o                         
   3   7   2         29.42         20.45         3.46 o                         
   4   7   2       4106.76       4000.44        64.12 o                         
   5   7   2         75.50         83.84         5.43 o                         
   6   7   2       2265.24       2209.00        36.72 o                         
   7   7   2        228.18        255.64        12.27 o                         
   8   7   2       1437.60       1299.43        31.49 o                         
   9   7   2         83.29         74.42        12.34 o                         
  10   7   2        279.06        305.53        21.24 o                         
  -5   8   2          0.98         -4.69        11.96 o                         
  -4   8   2          3.67         15.08        10.97 o                         
  -3   8   2          4.61         14.85         7.41 o                         
  -2   8   2         30.48         17.55         7.35 o                         
  -1   8   2        117.63        126.36         7.46 o                         
   0   8   2        213.79        185.65         7.97 o                         
   1   8   2        560.98        547.17        13.30 o                         
   2   8   2        690.05        626.80        13.05 o                         
   3   8   2       1663.27       1642.86        28.40 o                         
   4   8   2        526.43        513.03        12.52 o                         
   5   8   2       1386.33       1358.43        25.08 o                         
   6   8   2        870.29        901.66        20.64 o                         
   7   8   2        983.15        922.78        24.10 o                         
   8   8   2        373.44        416.76        20.42 o                         
   9   8   2        364.77        380.34        24.18 o                         
  10   8   2        249.88        252.67        19.96 o                         
  -4   9   2         18.43         44.55        36.02 o                         
  -3   9   2         18.07         40.25        11.87 o                         
  -2   9   2         14.22         15.71        10.75 o                         
  -1   9   2         41.82         39.85         8.08 o                         
   0   9   2         19.71         16.77         6.99 o                         
   1   9   2         18.06         24.33         6.36 o                         
   2   9   2          0.28          4.32         5.23 o                         
   3   9   2        146.65        131.82         8.22 o                         
   4   9   2         38.68         37.46         6.61 o                         
   5   9   2        323.38        316.87        12.02 o                         
   6   9   2        250.20        264.69        13.26 o                         
   7   9   2        509.22        502.80        18.72 o                         
   8   9   2        105.17        103.86        13.85 o                         
   9   9   2        215.06        232.81        19.51 o                         
  -3  10   2          3.27         -7.70        19.37 o                         
  -2  10   2         10.67        -13.02        13.02 o                         
  -1  10   2         68.28         83.02        12.10 o                         
   0  10   2         16.43         22.08        10.02 o                         
   1  10   2        119.16        127.04         9.85 o                         
   2  10   2         32.51         39.26        12.08 o                         
   3  10   2         99.35        104.34         9.86 o                         
   4  10   2          4.71         -7.79         7.79 o                         
   5  10   2         39.34         46.35         9.06 o                         
   6  10   2         43.52         43.20        10.34 o                         
   7  10   2         10.03          4.36        13.57 o                         
   8  10   2         34.68         12.66        15.59 o                         
  -2  11   2          0.03         53.34        59.27 o                         
  -1  11   2         24.71         51.77        17.88 o                         
   0  11   2          7.13        -13.45        15.25 o                         
   1  11   2         71.53         82.92        11.48 o                         
   2  11   2        137.04        103.00        10.77 o                         
   3  11   2         47.65         65.05        14.91 o                         
   4  11   2         10.90         -1.97        10.27 o                         
   5  11   2         15.17         56.07        14.34 o                         
   6  11   2          2.51          6.42        15.84 o                         
   7  11   2         54.31         38.12        19.84 o                         
   1  12   2         14.52         17.97        17.44 o                         
   2  12   2         21.13         14.21        22.67 o                         
   3  12   2         13.85        -14.81        14.81 o                         
   4  12   2         94.45        150.13        18.36 o                         
   5  12   2         47.49         77.52        20.72 o                         
   6  12   2         25.50         31.67        25.53 o                         
  -5 -11   3        120.71        147.08        14.92 o                         
  -4 -11   3         79.09         41.03        15.84 o                         
  -3 -11   3        138.18        168.46        18.61 o                         
  -2 -11   3        116.50         82.08        19.94 o                         
  -1 -11   3        161.79        190.11        25.10 o                         
   0 -11   3         21.35        -13.11        20.73 o                         
  -7 -10   3          1.96         -9.85        21.44 o                         
  -6 -10   3          9.05          7.94        12.59 o                         
  -5 -10   3         11.00         15.07         8.28 o                         
  -4 -10   3         60.04         68.82        18.37 o                         
  -3 -10   3        104.63         91.45         9.85 o                         
  -2 -10   3         99.54         98.03        14.32 o                         
  -1 -10   3         73.22         91.59        34.26 o                         
   0 -10   3         92.46        130.07        35.20 o                         
   1 -10   3         30.08         44.62        17.07 o                         
   2 -10   3          2.70         37.50        29.64 o                         
  -8  -9   3          3.95         24.21        19.50 o                         
  -7  -9   3        141.57        113.62        22.55 o                         
  -6  -9   3          5.65          0.72         9.38 o                         
  -5  -9   3         99.42        112.18         9.11 o                         
  -4  -9   3        130.37        127.21         8.22 o                         
  -3  -9   3         21.97         10.01         9.22 o                         
  -2  -9   3          5.77         12.20        13.67 o                         
  -1  -9   3         70.99         75.02        13.68 o                         
   0  -9   3         34.61         44.11        12.24 o                         
   1  -9   3          0.51          4.88        11.49 o                         
   2  -9   3          1.21          4.48        10.61 o                         
   3  -9   3         55.30         46.03        20.30 o                         
   4  -9   3         84.44         74.45        15.23 o                         
  -9  -8   3        140.43        144.76        20.47 o                         
  -8  -8   3        452.82        465.84        30.72 o                         
  -7  -8   3        362.78        389.42        23.57 o                         
  -6  -8   3        871.45        860.30        37.39 o                         
  -5  -8   3        280.40        286.19        11.33 o                         
  -4  -8   3        705.13        632.65        18.86 o                         
  -3  -8   3        339.11        316.50        23.49 o                         
  -2  -8   3        529.36        498.87        19.46 o                         
  -1  -8   3         12.51          8.34         6.97 o                         
   0  -8   3        199.83        168.92        11.70 o                         
   1  -8   3         16.22         21.09         9.40 o                         
   2  -8   3          0.11          2.17         9.63 o                         
   3  -8   3         13.82          4.67         7.85 o                         
   4  -8   3          0.16         -6.36         8.73 o                         
   5  -8   3          2.17          8.60        12.15 o                         
  -9  -7   3        289.91        290.81        23.86 o                         
  -8  -7   3       1000.70       1039.18        33.55 o                         
  -7  -7   3        595.21        614.87        21.70 o                         
  -6  -7   3       2601.94       2547.94        60.50 o                         
  -5  -7   3        443.95        424.46        12.51 o                         
  -4  -7   3       2828.94       2812.60        54.92 o                         
  -3  -7   3        830.99        802.10        17.23 o                         
  -2  -7   3       2320.59       2253.80        47.84 o                         
  -1  -7   3        197.99        181.31         9.29 o                         
   0  -7   3        490.99        464.72        18.00 o                         
   1  -7   3        174.69        161.07         9.50 o                         
   2  -7   3        295.64        307.03        17.08 o                         
   3  -7   3        112.38        101.77         9.71 o                         
   4  -7   3         13.21         18.79         7.21 o                         
   5  -7   3         34.09         22.10         9.68 o                         
   6  -7   3          0.00         14.73        15.43 o                         
 -10  -6   3          0.23        -13.82        43.73 o                         
  -9  -6   3        744.96        818.69        37.95 o                         
  -8  -6   3          8.93         14.73         9.04 o                         
  -7  -6   3       2664.21       2561.81        54.84 o                         
  -6  -6   3         19.44         27.43         4.94 o                         
  -5  -6   3       5255.25       5079.21        87.07 o                         
  -4  -6   3        138.33        131.73         4.56 o                         
  -3  -6   3       6143.26       6124.55       103.66 o                         
  -2  -6   3        105.24        102.51         6.45 o                         
  -1  -6   3       4402.60       4353.15        86.76 o                         
   0  -6   3        294.39        280.27        10.32 o                         
   1  -6   3       2226.89       2179.29        46.38 o                         
   2  -6   3         46.70         60.36         5.21 o                         
   3  -6   3        409.60        408.26        11.98 o                         
   4  -6   3         47.42         73.07         6.27 o                         
   5  -6   3         83.59         84.49         8.04 o                         
   6  -6   3          7.45          4.31        10.89 o                         
   7  -6   3          5.07         -5.80        14.24 o                         
 -10  -5   3         73.31         81.40        23.67 o                         
  -9  -5   3        129.69        158.86        17.11 o                         
  -8  -5   3        606.56        629.96        25.32 o                         
  -7  -5   3        528.20        535.98        15.85 o                         
  -6  -5   3       1836.54       1808.51        31.59 o                         
  -5  -5   3       2009.35       2015.72        32.73 o                         
  -4  -5   3       4357.89       4368.88        69.47 o                         
  -3  -5   3       3409.17       3402.88        53.92 o                         
  -2  -5   3       4408.53       4469.20        75.72 o                         
  -1  -5   3       5207.21       5110.66       100.35 o                         
   0  -5   3       4906.01       4945.87        97.37 o                         
   1  -5   3       2420.22       2316.81        48.28 o                         
   2  -5   3       1316.46       1264.59        23.95 o                         
   3  -5   3       1059.41       1012.83        18.52 o                         
   4  -5   3        402.84        388.53         9.74 o                         
   5  -5   3        170.06        197.46         9.56 o                         
   6  -5   3         45.95         54.59         9.09 o                         
   7  -5   3         19.22         35.18        12.41 o                         
 -10  -4   3         38.67         50.78        15.69 o                         
  -9  -4   3         50.80         43.22        11.98 o                         
  -8  -4   3        221.20        231.23        14.07 o                         
  -7  -4   3         12.00         11.55         6.87 o                         
  -6  -4   3        558.63        542.62        12.74 o                         
  -5  -4   3        412.48        413.40         9.47 o                         
  -4  -4   3       4983.41       5264.38        79.93 o                         
  -3  -4   3         34.87         41.08         2.85 o                         
  -2  -4   3       6635.48       6666.56        99.80 o                         
  -1  -4   3       2532.39       2839.86        56.96 o                         
   0  -4   3       7940.39       8212.59       180.69 o                         
   1  -4   3        146.32        178.86         7.15 o                         
   2  -4   3       5312.60       5482.56        93.04 o                         
   3  -4   3        171.31        173.01         5.45 o                         
   4  -4   3       1391.58       1360.24        23.43 o                         
   5  -4   3         24.76         15.84         4.73 o                         
   6  -4   3        406.60        422.37        13.73 o                         
   7  -4   3         21.32         13.84         7.84 o                         
   8  -4   3         25.92         49.49        12.96 o                         
 -10  -3   3          0.18         29.53        15.87 o                         
  -9  -3   3        294.32        282.50        16.07 o                         
  -8  -3   3         36.03         44.91         8.26 o                         
  -7  -3   3         66.99         76.64         5.80 o                         
  -6  -3   3        126.80        116.40         5.35 o                         
  -5  -3   3        441.38        411.96         9.61 o                         
  -4  -3   3        171.06        191.44         5.73 o                         
  -3  -3   3       2060.32       2182.35        35.33 o                         
  -2  -3   3        135.72        164.20         4.61 o                         
  -1  -3   3       3943.42       4397.17        73.89 o                         
   0  -3   3        491.40        518.67        12.45 o                         
   1  -3   3       4330.32       4438.93        82.12 o                         
   2  -3   3        455.77        441.70         8.56 o                         
   3  -3   3       1004.25        924.62        16.14 o                         
   4  -3   3        122.45        105.94         4.26 o                         
   5  -3   3        895.95        861.01        17.30 o                         
   6  -3   3         36.73         49.59         5.86 o                         
   7  -3   3        225.20        221.72        10.78 o                         
   8  -3   3         37.16         25.95         9.90 o                         
   9  -3   3         49.59         40.72        14.73 o                         
 -10  -2   3         27.59         22.11        23.02 o                         
  -9  -2   3         18.87         11.16        10.59 o                         
  -8  -2   3          7.16         13.01         7.68 o                         
  -7  -2   3          0.92          4.88         5.17 o                         
  -6  -2   3        653.18        680.69        13.63 o                         
  -5  -2   3         46.88         52.16         3.66 o                         
  -4  -2   3        498.42        542.85        11.30 o                         
  -3  -2   3       1312.51       1539.23        24.63 o                         
  -2  -2   3        708.83        834.73        15.41 o                         
  -1  -2   3        358.09        413.24         6.96 o                         
   0  -2   3        328.45        385.01         7.44 o                         
   1  -2   3        956.68       1032.96        17.54 o                         
   2  -2   3       3918.40       4465.02        72.26 o                         
   3  -2   3       1520.12       1517.53        23.60 o                         
   4  -2   3       1927.22       1940.45        31.15 o                         
   5  -2   3        417.78        380.46         9.48 o                         
   6  -2   3        715.75        688.74        15.75 o                         
   7  -2   3        472.87        455.15        16.63 o                         
   8  -2   3          1.95          9.63         9.09 o                         
   9  -2   3        175.40        172.88        22.82 o                         
 -10  -1   3        120.34        114.07        18.76 o                         
  -9  -1   3        102.43        110.17        12.62 o                         
  -8  -1   3        287.25        325.86        16.00 o                         
  -7  -1   3        991.49        959.37        20.41 o                         
  -6  -1   3       1608.40       1612.61        27.49 o                         
  -5  -1   3        829.64        813.29        15.67 o                         
  -4  -1   3       2383.12       2466.65        40.01 o                         
  -3  -1   3        451.44        487.03        10.26 o                         
  -2  -1   3       5140.85       5491.55        88.26 o                         
  -1  -1   3        777.17        843.07        14.37 o                         
   0  -1   3       1766.77       1643.53        38.25 o                         
   1  -1   3        749.28        840.61        13.64 o                         
   2  -1   3        169.89        139.29         5.83 o                         
   3  -1   3        540.93        586.99        10.91 o                         
   4  -1   3         80.56         92.67         3.92 o                         
   5  -1   3         27.89         25.56         3.22 o                         
   6  -1   3        206.99        173.27         6.90 o                         
   7  -1   3         12.45         16.33         5.48 o                         
   8  -1   3         13.44         15.22         8.75 o                         
   9  -1   3        106.13         90.79        12.62 o                         
 -10   0   3          8.51         -4.82        23.91 o                         
  -9   0   3        173.24        201.76        17.51 o                         
  -8   0   3          3.24         -6.00         8.27 o                         
  -7   0   3       1133.59       1189.87        25.57 o                         
  -6   0   3         19.22         14.42         4.07 o                         
  -5   0   3       4406.23       4441.83        68.36 o                         
  -4   0   3         22.41         30.11         2.86 o                         
  -3   0   3      11300.53      11433.22       176.43 o                         
  -2   0   3         55.37         56.85         2.70 o                         
  -1   0   3      10679.30      10417.63       172.35 o                         
   0   0   3       1543.51       1573.43        26.69 o                         
   1   0   3      13836.23      13349.98       264.60 o                         
   2   0   3         89.89         79.67         3.51 o                         
   3   0   3       1324.20       1231.43        21.52 o                         
   4   0   3        398.47        383.06         8.43 o                         
   5   0   3        232.52        253.52         7.30 o                         
   6   0   3        203.55        215.73         7.78 o                         
   7   0   3          4.54          5.11         4.71 o                         
   8   0   3         40.97         39.45         7.92 o                         
   9   0   3          1.90         -5.96        12.84 o                         
  10   0   3          2.59         -3.81        14.76 o                         
  -9   1   3         39.70         34.43        14.65 o                         
  -8   1   3        197.31        241.75        17.33 o                         
  -7   1   3        159.49        163.08        11.57 o                         
  -6   1   3       1014.07        988.98        20.68 o                         
  -5   1   3       1129.63       1139.59        20.91 o                         
  -4   1   3       4836.56       4723.58        77.65 o                         
  -3   1   3       3175.17       3105.44        55.70 o                         
  -2   1   3       8044.85       7831.19       130.73 o                         
  -1   1   3       5899.63       5817.53       111.76 o                         
   0   1   3      19075.19      17372.44       286.33 o                         
   1   1   3       5847.83       5856.06       119.80 o                         
   2   1   3       4117.60       4093.22        72.12 o                         
   3   1   3       4539.43       4646.80        78.44 o                         
   4   1   3       2444.69       2409.32        40.50 o                         
   5   1   3       2122.82       2071.96        33.38 o                         
   6   1   3        154.53        179.30         8.86 o                         
   7   1   3        401.82        444.32        12.33 o                         
   8   1   3          3.09          3.70         7.21 o                         
   9   1   3         43.25         53.57        11.66 o                         
  10   1   3          8.36          7.06        14.66 o                         
  -9   2   3          1.94         -3.92        17.72 o                         
  -8   2   3         82.17        116.85        12.46 o                         
  -7   2   3         17.36         18.51         9.73 o                         
  -6   2   3        516.33        526.91        13.74 o                         
  -5   2   3        196.93        185.93         7.03 o                         
  -4   2   3       1962.72       1877.43        32.73 o                         
  -3   2   3        655.96        630.70        12.13 o                         
  -2   2   3       8425.00       8115.28       148.18 o                         
  -1   2   3       2412.61       2439.63        39.98 o                         
   0   2   3      12513.62      12340.78       204.70 o                         
   1   2   3       2596.07       2645.91        52.07 o                         
   2   2   3      20829.39      20308.41       411.97 o                         
   3   2   3        780.24        759.87        16.28 o                         
   4   2   3       9935.64       9864.87       165.24 o                         
   5   2   3        298.16        294.29         7.86 o                         
   6   2   3       3322.92       3204.52        56.41 o                         
   7   2   3          2.01         -2.37         4.26 o                         
   8   2   3        603.27        637.71        18.34 o                         
   9   2   3         11.09          1.73         9.38 o                         
  10   2   3         58.93         85.22        14.28 o                         
  -9   3   3          0.24         -5.61        16.11 o                         
  -8   3   3         14.06          4.69        16.03 o                         
  -7   3   3         31.02         31.31         8.48 o                         
  -6   3   3         30.91         34.67         5.86 o                         
  -5   3   3        659.19        647.97        15.09 o                         
  -4   3   3         14.97         10.80         3.44 o                         
  -3   3   3       2413.25       2251.54        40.02 o                         
  -2   3   3         35.97         53.08         3.16 o                         
  -1   3   3       7786.03       7512.88       116.03 o                         
   0   3   3        672.11        708.18        13.30 o                         
   1   3   3      12730.88      12575.64       229.05 o                         
   2   3   3        434.09        486.74        10.69 o                         
   3   3   3      17368.36      17258.53       286.34 o                         
   4   3   3        444.62        512.44        11.62 o                         
   5   3   3       5997.50       5997.53        98.12 o                         
   6   3   3        366.70        391.87        10.20 o                         
   7   3   3       2802.14       2660.11        43.25 o                         
   8   3   3        134.43        140.95         9.26 o                         
   9   3   3        480.72        524.17        20.62 o                         
  10   3   3         56.37         53.25        13.55 o                         
  -8   4   3          3.47          0.70        13.79 o                         
  -7   4   3          1.85          2.70         9.71 o                         
  -6   4   3          0.04         -6.41         6.41 o                         
  -5   4   3          0.25         -3.72         4.90 o                         
  -4   4   3         79.01         70.22         5.07 o                         
  -3   4   3         56.82         47.46         3.70 o                         
  -2   4   3       1363.74       1310.80        22.47 o                         
  -1   4   3       2507.79       2407.89        39.87 o                         
   0   4   3       2352.61       2421.78        43.56 o                         
   1   4   3        620.13        648.66        13.00 o                         
   2   4   3       9872.26      10103.20       184.19 o                         
   3   4   3       2311.81       2367.23        41.72 o                         
   4   4   3       2347.73       2249.74        39.96 o                         
   5   4   3       2018.95       2044.89        35.88 o                         
   6   4   3       2870.57       2826.03        45.28 o                         
   7   4   3        822.05        868.18        17.50 o                         
   8   4   3        614.75        571.03        16.99 o                         
   9   4   3        615.89        598.35        21.46 o                         
  10   4   3        104.22        130.34        15.28 o                         
  -7   5   3         21.88         42.45        11.35 o                         
  -6   5   3         26.70         26.46        11.01 o                         
  -5   5   3         89.94         80.38         7.95 o                         
  -4   5   3        385.05        296.67         9.69 o                         
  -3   5   3         71.80         77.72         4.61 o                         
  -2   5   3        121.52        100.80         5.15 o                         
  -1   5   3        491.33        474.43        10.51 o                         
   0   5   3        136.02        121.31         4.59 o                         
   1   5   3        321.49        347.41         7.82 o                         
   2   5   3        357.51        368.56         8.90 o                         
   3   5   3          1.12          2.90         2.80 o                         
   4   5   3       2354.31       2436.83        40.08 o                         
   5   5   3        668.44        633.52        13.47 o                         
   6   5   3       1552.02       1479.61        27.04 o                         
   7   5   3        279.88        257.75         9.32 o                         
   8   5   3       1827.95       1725.20        35.70 o                         
   9   5   3        112.95        107.07        10.28 o                         
  10   5   3        344.38        366.03        20.46 o                         
  -7   6   3         29.46         48.53        14.18 o                         
  -6   6   3          0.41          6.19        10.21 o                         
  -5   6   3        102.69        104.99        11.83 o                         
  -4   6   3         42.19         56.27         6.77 o                         
  -3   6   3       1262.05       1331.20        33.73 o                         
  -2   6   3          0.26          2.18         4.60 o                         
  -1   6   3        196.57        217.61         9.64 o                         
   0   6   3         11.49         14.90         3.19 o                         
   1   6   3        275.43        265.38         7.30 o                         
   2   6   3        259.25        297.81         7.85 o                         
   3   6   3        245.44        289.42         8.26 o                         
   4   6   3        122.21        137.86         6.59 o                         
   5   6   3        286.48        292.87         9.43 o                         
   6   6   3         16.32         22.33         6.08 o                         
   7   6   3        205.04        236.67         9.90 o                         
   8   6   3        189.48        160.05        13.01 o                         
   9   6   3        131.15        128.80        13.14 o                         
  10   6   3          0.14         -4.21        14.86 o                         
  -6   7   3         16.81          5.73        12.49 o                         
  -5   7   3          0.74          5.70         9.93 o                         
  -4   7   3        127.33        150.52        11.10 o                         
  -3   7   3         16.09         15.24         6.52 o                         
  -2   7   3        105.83        137.88         8.65 o                         
  -1   7   3         21.12         28.32         4.82 o                         
   0   7   3        652.75        706.54        15.35 o                         
   1   7   3         78.98         75.87         4.72 o                         
   2   7   3        567.35        562.66        11.69 o                         
   3   7   3        174.24        152.94         6.33 o                         
   4   7   3        126.20        136.81         6.45 o                         
   5   7   3        193.36        198.08         7.96 o                         
   6   7   3         12.53          8.56         5.48 o                         
   7   7   3        142.15        128.71         8.16 o                         
   8   7   3        191.05        185.13        12.76 o                         
   9   7   3          3.41         -4.93        11.63 o                         
  10   7   3        147.80        149.54        19.77 o                         
  -5   8   3          6.24         31.89        13.77 o                         
  -4   8   3         24.00         32.48         9.99 o                         
  -3   8   3         50.67         71.64         8.70 o                         
  -2   8   3        194.29        191.63        10.47 o                         
  -1   8   3        171.91        187.18         9.11 o                         
   0   8   3        463.97        471.74        13.23 o                         
   1   8   3        378.86        431.48        10.62 o                         
   2   8   3        836.09        828.54        15.81 o                         
   3   8   3        319.19        337.16        10.12 o                         
   4   8   3       1020.19        998.54        20.93 o                         
   5   8   3        137.10        138.29         7.59 o                         
   6   8   3        329.01        325.48        12.59 o                         
   7   8   3          1.86          4.04         8.37 o                         
   8   8   3        231.84        251.34        17.63 o                         
   9   8   3         42.58         32.15        15.94 o                         
  10   8   3         24.81         18.81        16.87 o                         
  -4   9   3          2.10          3.58        14.01 o                         
  -3   9   3         55.78         64.94        26.79 o                         
  -2   9   3          0.12         -3.44         9.90 o                         
  -1   9   3        148.26        168.33        15.30 o                         
   0   9   3          1.79         19.50         7.47 o                         
   1   9   3        373.10        410.78        15.20 o                         
   2   9   3          7.27         -5.80         5.80 o                         
   3   9   3        849.03        863.24        21.97 o                         
   4   9   3          8.18          9.65         6.82 o                         
   5   9   3        749.71        767.33        19.20 o                         
   6   9   3         97.30        122.03        10.11 o                         
   7   9   3        598.04        634.99        21.79 o                         
   8   9   3         62.24         63.43        13.54 o                         
   9   9   3        148.08        172.67        23.45 o                         
  -3  10   3          3.38         -6.34        16.75 o                         
  -2  10   3         20.76         29.72        15.61 o                         
  -1  10   3         57.39         58.87        12.29 o                         
   0  10   3        144.47        165.28        13.93 o                         
   1  10   3        158.86        139.41        11.02 o                         
   2  10   3        456.12        514.09        34.70 o                         
   3  10   3        145.40        110.06        10.86 o                         
   4  10   3        385.76        418.85        18.26 o                         
   5  10   3        351.65        358.09        15.58 o                         
   6  10   3        311.11        324.64        16.00 o                         
   7  10   3        227.85        243.02        18.10 o                         
   8  10   3        176.64        216.20        20.87 o                         
  -1  11   3          0.09        -16.37        17.03 o                         
   0  11   3          2.61          5.24        24.20 o                         
   1  11   3          0.42         19.37        11.87 o                         
   2  11   3         65.31         64.99        14.21 o                         
   3  11   3         18.04         11.22        13.44 o                         
   4  11   3        137.06        135.45        15.87 o                         
   5  11   3         92.20        152.52        18.85 o                         
   6  11   3        273.21        274.40        21.89 o                         
   7  11   3         40.44         29.01        24.04 o                         
   1  12   3         22.51         -5.48        20.31 o                         
   2  12   3         37.91        -13.46        15.16 o                         
   3  12   3          3.83         -2.67        16.20 o                         
   4  12   3          4.91         -3.37        19.78 o                         
   5  12   3         27.15         34.40        21.84 o                         
   6  12   3         16.83         30.03        31.59 o                         
  -4 -11   4         38.06         61.61        35.34 o                         
  -3 -11   4        211.05        205.79        20.09 o                         
  -2 -11   4         23.90         38.91        18.75 o                         
  -6 -10   4        738.40        709.04        36.62 o                         
  -5 -10   4         35.03         35.26        11.19 o                         
  -4 -10   4        743.84        777.63        32.88 o                         
  -3 -10   4         35.80         58.51        14.89 o                         
  -2 -10   4        478.73        435.97        30.45 o                         
  -1 -10   4         22.18         26.57        14.42 o                         
   0 -10   4        170.76        146.93        20.18 o                         
   1 -10   4          3.55        -22.17        22.17 o                         
  -7  -9   4        242.39        245.36        29.48 o                         
  -6  -9   4        446.96        442.23        27.45 o                         
  -5  -9   4        676.65        582.92        21.06 o                         
  -4  -9   4        603.33        637.03        17.07 o                         
  -3  -9   4        934.92        856.11        30.96 o                         
  -2  -9   4        883.66        961.26        35.56 o                         
  -1  -9   4        294.27        291.76        23.48 o                         
   0  -9   4        368.89        397.58        30.42 o                         
   1  -9   4        114.43         96.94        14.81 o                         
   2  -9   4        438.03        464.74        22.61 o                         
   3  -9   4          3.05        -18.74        18.74 o                         
  -8  -8   4         11.74          2.77        24.52 o                         
  -7  -8   4        204.53        204.92        16.63 o                         
  -6  -8   4         14.98         15.58         9.74 o                         
  -5  -8   4        535.00        535.16        19.36 o                         
  -4  -8   4         28.83         25.89         4.54 o                         
  -3  -8   4       1042.94       1045.99        28.02 o                         
  -2  -8   4         23.99         15.53         8.03 o                         
  -1  -8   4        940.16        907.94        35.22 o                         
   0  -8   4          2.91          4.14         8.44 o                         
   1  -8   4        229.46        252.32        17.05 o                         
   2  -8   4         94.12         79.71         8.46 o                         
   3  -8   4          7.65         25.89         9.44 o                         
   4  -8   4         10.81         17.49        10.07 o                         
  -9  -7   4          5.27        -16.12        16.12 o                         
  -8  -7   4          2.77         -7.61        19.81 o                         
  -7  -7   4          8.99          3.13        12.54 o                         
  -6  -7   4         19.13          6.90         8.04 o                         
  -5  -7   4        250.16        242.89        10.11 o                         
  -4  -7   4        209.66        212.00         9.60 o                         
  -3  -7   4          2.80          2.83         3.41 o                         
  -2  -7   4       1096.57       1030.31        29.80 o                         
  -1  -7   4        197.06        215.37        11.18 o                         
   0  -7   4        244.39        243.74        12.47 o                         
   1  -7   4         38.75         52.03         7.96 o                         
   2  -7   4        562.05        530.15        24.35 o                         
   3  -7   4        418.81        430.11        15.22 o                         
   4  -7   4        182.16        172.64        12.98 o                         
   5  -7   4         32.86         49.92        11.08 o                         
  -9  -6   4        169.00        164.45        18.99 o                         
  -8  -6   4         98.35        118.18        11.26 o                         
  -7  -6   4        410.17        439.48        17.19 o                         
  -6  -6   4         57.18         71.11         7.24 o                         
  -5  -6   4        303.57        307.63         9.96 o                         
  -4  -6   4        139.00        123.50         5.64 o                         
  -3  -6   4        177.93        184.55         6.63 o                         
  -2  -6   4         28.08         36.10         4.45 o                         
  -1  -6   4         16.17         18.06         4.92 o                         
   0  -6   4        228.02        240.16         9.87 o                         
   1  -6   4        175.77        191.61        11.22 o                         
   2  -6   4        200.71        216.04        11.13 o                         
   3  -6   4         71.60         70.94         8.65 o                         
   4  -6   4         27.50         29.91         6.67 o                         
   5  -6   4          7.75          0.37         6.91 o                         
   6  -6   4         27.36         27.97        11.26 o                         
  -9  -5   4        403.81        489.67        25.84 o                         
  -8  -5   4        329.95        361.12        17.40 o                         
  -7  -5   4       1424.60       1529.97        35.87 o                         
  -6  -5   4        363.02        357.97        10.89 o                         
  -5  -5   4       2156.02       2184.69        35.39 o                         
  -4  -5   4        802.25        824.65        16.00 o                         
  -3  -5   4       2376.78       2391.63        40.75 o                         
  -2  -5   4        242.96        242.30         6.42 o                         
  -1  -5   4        411.76        368.63        11.81 o                         
   0  -5   4        172.27        167.03         7.12 o                         
   1  -5   4        251.92        244.67         9.79 o                         
   2  -5   4        120.65        129.50         8.52 o                         
   3  -5   4          2.45          1.20         5.35 o                         
   4  -5   4         14.69         18.40         4.22 o                         
   5  -5   4          9.00         -1.38         5.83 o                         
   6  -5   4          0.72         -3.54         7.76 o                         
   7  -5   4          1.74        -14.03        17.74 o                         
 -10  -4   4        317.78        251.43        53.63 o                         
  -9  -4   4          0.41          7.65        16.77 o                         
  -8  -4   4       1380.91       1390.92        45.99 o                         
  -7  -4   4          1.74         -2.95         6.56 o                         
  -6  -4   4       4003.23       4047.42        65.45 o                         
  -5  -4   4         98.83        112.08         5.46 o                         
  -4  -4   4       6326.76       6669.39       108.17 o                         
  -3  -4   4         40.62         32.89         2.93 o                         
  -2  -4   4       6044.50       6264.27        91.25 o                         
  -1  -4   4        677.05        621.02        12.80 o                         
   0  -4   4       3891.53       3806.99        82.16 o                         
   1  -4   4         84.38         74.03         4.33 o                         
   2  -4   4       1033.38       1015.45        20.70 o                         
   3  -4   4        157.19        145.42         5.64 o                         
   4  -4   4        220.16        243.49         9.35 o                         
   5  -4   4          7.44         15.96         5.11 o                         
   6  -4   4          1.32         12.48         7.95 o                         
   7  -4   4          0.43          6.71         9.52 o                         
   8  -4   4          0.02         12.65        15.09 o                         
 -10  -3   4         69.37         83.80        24.22 o                         
  -9  -3   4        322.59        284.99        16.40 o                         
  -8  -3   4        359.52        384.88        16.36 o                         
  -7  -3   4       1353.88       1318.28        31.39 o                         
  -6  -3   4       1369.27       1375.71        25.24 o                         
  -5  -3   4       4126.58       4151.58        66.45 o                         
  -4  -3   4       3176.62       3287.58        52.73 o                         
  -3  -3   4       5661.30       5933.65       100.19 o                         
  -2  -3   4       7847.74       8027.03       128.92 o                         
  -1  -3   4       9383.45       9776.78       162.63 o                         
   0  -3   4       5225.38       4982.23        83.73 o                         
   1  -3   4       2988.27       3008.57        49.63 o                         
   2  -3   4       3394.17       3306.12        59.22 o                         
   3  -3   4       1109.11       1133.67        20.36 o                         
   4  -3   4        828.56        823.42        15.87 o                         
   5  -3   4         78.66         88.21         4.96 o                         
   6  -3   4        129.58        158.84         7.47 o                         
   7  -3   4          8.93         10.85         8.45 o                         
   8  -3   4          4.54         14.32        11.01 o                         
 -10  -2   4         20.57         18.48        19.30 o                         
  -9  -2   4        199.74        183.52        13.47 o                         
  -8  -2   4          7.55          6.06         8.48 o                         
  -7  -2   4        500.18        525.56        20.32 o                         
  -6  -2   4        251.76        229.86         8.24 o                         
  -5  -2   4       4690.15       4776.09        78.92 o                         
  -4  -2   4        124.78        113.09         4.80 o                         
  -3  -2   4       8678.21       8820.29       141.85 o                         
  -2  -2   4       4239.99       4778.14        77.48 o                         
  -1  -2   4      15564.15      15333.23       279.85 o                         
   0  -2   4        653.20        786.04        22.54 o                         
   1  -2   4      15708.29      15487.32       256.45 o                         
   2  -2   4        782.68        853.51        15.34 o                         
   3  -2   4       5641.80       5569.32        81.11 o                         
   4  -2   4         64.85         80.90         3.94 o                         
   5  -2   4       2065.45       2068.39        33.60 o                         
   6  -2   4        125.35        134.07         7.42 o                         
   7  -2   4        203.74        237.11        11.35 o                         
   8  -2   4          1.69         12.77         9.86 o                         
   9  -2   4         81.23        114.36        16.42 o                         
  -9  -1   4         16.65         19.41        18.16 o                         
  -8  -1   4         11.43         22.46        11.59 o                         
  -7  -1   4         37.91         28.06         6.46 o                         
  -6  -1   4       1014.17        971.97        22.33 o                         
  -5  -1   4         22.50         16.30         3.69 o                         
  -4  -1   4       3652.57       3688.91        58.79 o                         
  -3  -1   4         12.73         13.15         2.18 o                         
  -2  -1   4       9134.84       9794.09       145.78 o                         
  -1  -1   4        669.36        721.90        13.11 o                         
   0  -1   4      11316.10      11179.41       259.43 o                         
   1  -1   4       1026.94       1077.78        23.46 o                         
   2  -1   4       4312.75       4124.83        64.07 o                         
   3  -1   4        361.11        305.51         7.63 o                         
   4  -1   4       5066.58       4968.96        75.32 o                         
   5  -1   4        251.89        232.52         6.86 o                         
   6  -1   4       1516.59       1511.98        26.18 o                         
   7  -1   4         76.20         74.59         6.58 o                         
   8  -1   4        365.25        415.64        18.86 o                         
   9  -1   4          1.74          4.72        11.82 o                         
  -9   0   4         27.52         30.19        13.60 o                         
  -8   0   4         41.75         40.67         9.62 o                         
  -7   0   4         32.28         33.44         7.04 o                         
  -6   0   4        107.33        104.73         5.96 o                         
  -5   0   4          0.03         -2.66         3.54 o                         
  -4   0   4       1618.43       1655.39        27.98 o                         
  -3   0   4         60.52         56.53         4.73 o                         
  -2   0   4       1661.34       1777.58        31.30 o                         
  -1   0   4       2041.92       2161.13        34.36 o                         
   0   0   4       4442.15       4829.56        84.20 o                         
   1   0   4      11173.30      12087.61       258.04 o                         
   2   0   4       5776.19       6088.78       107.42 o                         
   3   0   4       6984.59       7444.02       136.41 o                         
   4   0   4       2509.16       2473.61        43.74 o                         
   5   0   4       2911.60       2837.99        46.26 o                         
   6   0   4       2100.62       1979.19        32.67 o                         
   7   0   4         17.66         18.44         5.84 o                         
   8   0   4        895.58        868.76        24.85 o                         
   9   0   4         26.75         30.54        11.40 o                         
  10   0   4        163.02        226.37        33.90 o                         
  -9   1   4          6.63          1.39        15.70 o                         
  -8   1   4        194.29        170.91        14.13 o                         
  -7   1   4         96.52        111.12         9.12 o                         
  -6   1   4        158.04        155.45         7.55 o                         
  -5   1   4         66.24         65.57         5.23 o                         
  -4   1   4        149.33        145.37         6.08 o                         
  -3   1   4        190.19        206.36         8.05 o                         
  -2   1   4        210.15        194.64         5.78 o                         
  -1   1   4         61.53         90.67         4.17 o                         
   0   1   4       1448.75       1577.60        25.47 o                         
   1   1   4        934.54       1094.60        21.63 o                         
   2   1   4         91.15        108.03         4.51 o                         
   3   1   4        706.76        785.76        15.37 o                         
   4   1   4        650.67        669.16        13.90 o                         
   5   1   4       2042.90       1955.95        35.58 o                         
   6   1   4         17.99         13.72         3.56 o                         
   7   1   4        563.14        480.82        12.91 o                         
   8   1   4        392.74        409.59        18.10 o                         
   9   1   4         99.27         80.11        17.37 o                         
  10   1   4         11.64         11.75        17.46 o                         
  -9   2   4          3.86          0.86        16.78 o                         
  -8   2   4        103.70         94.06        13.14 o                         
  -7   2   4         12.10          9.63         9.31 o                         
  -6   2   4        478.38        498.91        15.79 o                         
  -5   2   4          9.07          1.56         4.30 o                         
  -4   2   4       1516.05       1534.62        26.60 o                         
  -3   2   4         10.44         10.57         2.69 o                         
  -2   2   4       1417.47       1399.43        26.30 o                         
  -1   2   4        253.19        245.55         6.52 o                         
   0   2   4       2766.14       2721.31        50.93 o                         
   1   2   4          2.88          4.05         1.87 o                         
   2   2   4          7.68          5.81         2.22 o                         
   3   2   4        292.27        303.68         8.03 o                         
   4   2   4         98.64        112.83         5.08 o                         
   5   2   4        173.89        191.22         7.26 o                         
   6   2   4        635.20        554.66        13.06 o                         
   7   2   4         80.70         88.98         5.82 o                         
   8   2   4        207.88        160.67         9.80 o                         
   9   2   4          0.61          1.75        10.51 o                         
  10   2   4        132.51         79.62        14.86 o                         
  -8   3   4         16.24          5.17        13.20 o                         
  -7   3   4        181.97        201.94        11.79 o                         
  -6   3   4        118.07        112.04         8.10 o                         
  -5   3   4        858.17        869.61        18.12 o                         
  -4   3   4        310.36        298.64         8.37 o                         
  -3   3   4       1721.14       1678.76        27.49 o                         
  -2   3   4        999.16        985.76        18.69 o                         
  -1   3   4       4389.97       4282.74        75.98 o                         
   0   3   4       1158.01       1105.36        21.08 o                         
   1   3   4       1336.11       1272.92        27.10 o                         
   2   3   4       1634.88       1681.90        34.89 o                         
   3   3   4        735.97        650.94        14.11 o                         
   4   3   4       1225.94       1197.06        24.80 o                         
   5   3   4          1.73          9.30         3.96 o                         
   6   3   4        421.96        438.70        10.87 o                         
   7   3   4         66.75         53.44         5.39 o                         
   8   3   4         32.57         42.71         7.28 o                         
   9   3   4         86.59         44.71        11.20 o                         
  10   3   4          0.20          4.02        13.71 o                         
  -8   4   4          3.29          9.08        14.26 o                         
  -7   4   4         40.85         23.01        11.32 o                         
  -6   4   4         12.66         27.70         9.20 o                         
  -5   4   4        255.75        271.71        11.38 o                         
  -4   4   4        107.49        118.00         6.20 o                         
  -3   4   4       1606.69       1534.63        25.84 o                         
  -2   4   4        688.98        729.71        16.71 o                         
  -1   4   4       2793.76       2709.53        47.07 o                         
   0   4   4       1215.83       1260.20        23.06 o                         
   1   4   4       7041.44       6913.09       121.47 o                         
   2   4   4        271.86        223.30         7.18 o                         
   3   4   4       5174.90       4956.69        88.16 o                         
   4   4   4        111.37         88.12         4.89 o                         
   5   4   4       2627.88       2560.92        44.20 o                         
   6   4   4        120.46        141.68        10.02 o                         
   7   4   4        527.36        517.42        14.12 o                         
   8   4   4        152.35        155.52        10.09 o                         
   9   4   4         38.32         64.52        12.35 o                         
  10   4   4         76.05         73.33        15.19 o                         
  -7   5   4          8.01        -11.54        11.54 o                         
  -6   5   4        157.42        177.82        12.77 o                         
  -5   5   4          4.14         -5.85         6.73 o                         
  -4   5   4        413.28        425.46        12.91 o                         
  -3   5   4         14.32         14.03         4.31 o                         
  -2   5   4       1686.03       1654.70        28.42 o                         
  -1   5   4        183.88        160.00         5.86 o                         
   0   5   4       3808.00       3754.87        61.73 o                         
   1   5   4        212.48        201.38         6.21 o                         
   2   5   4       8183.93       8042.63       156.33 o                         
   3   5   4        345.25        373.71        10.31 o                         
   4   5   4       4157.78       4029.36        67.10 o                         
   5   5   4        492.36        514.13        13.33 o                         
   6   5   4       2893.14       2775.92        48.56 o                         
   7   5   4        295.39        329.24        12.80 o                         
   8   5   4        587.57        596.69        21.78 o                         
   9   5   4        189.21        225.38        19.01 o                         
  10   5   4         92.97        123.86        16.02 o                         
  -7   6   4          2.42         26.44        15.58 o                         
  -6   6   4          0.10          7.27        11.35 o                         
  -5   6   4          1.08         -2.42         9.62 o                         
  -4   6   4         21.52         19.42         7.20 o                         
  -3   6   4        453.07        480.17        13.02 o                         
  -2   6   4        795.28        720.26        15.99 o                         
  -1   6   4        831.13        860.35        24.84 o                         
   0   6   4        425.81        397.16         9.66 o                         
   1   6   4       3572.07       3669.02        60.86 o                         
   2   6   4       1566.46       1488.36        26.67 o                         
   3   6   4       1343.39       1269.11        25.51 o                         
   4   6   4       1686.99       1698.16        30.76 o                         
   5   6   4       2155.32       2006.52        34.67 o                         
   6   6   4        936.00       1005.33        28.27 o                         
   7   6   4        578.19        529.25        16.53 o                         
   8   6   4       1075.49       1027.45        32.59 o                         
   9   6   4        134.71        122.72        13.60 o                         
  10   6   4        224.15        239.98        21.18 o                         
  -6   7   4          8.88         23.65        13.21 o                         
  -5   7   4        113.54         86.09        12.55 o                         
  -4   7   4         11.55          9.02        11.92 o                         
  -3   7   4        110.83         97.14         9.74 o                         
  -2   7   4        108.79         95.68         7.31 o                         
  -1   7   4        139.91        126.98         7.00 o                         
   0   7   4         55.79         49.78         5.00 o                         
   1   7   4        468.85        426.49        10.40 o                         
   2   7   4          3.07          0.73         3.86 o                         
   3   7   4       1530.24       1469.33        29.41 o                         
   4   7   4        327.50        333.72        12.78 o                         
   5   7   4       1671.82       1667.57        32.60 o                         
   6   7   4        157.06        143.97         8.49 o                         
   7   7   4       2398.27       2218.00        44.59 o                         
   8   7   4         69.92         53.93        10.37 o                         
   9   7   4        595.73        626.73        30.64 o                         
  10   7   4          0.09        -17.08        17.08 o                         
  -5   8   4          8.27         35.72        17.60 o                         
  -4   8   4         93.39         87.07        12.13 o                         
  -3   8   4          1.03         10.85         8.27 o                         
  -2   8   4          0.01         -2.05         8.45 o                         
  -1   8   4         20.75         20.68         6.62 o                         
   0   8   4          3.59          2.87         5.51 o                         
   1   8   4          3.75          5.33         4.59 o                         
   2   8   4        311.59        270.74         9.09 o                         
   3   8   4          2.34          3.83         5.19 o                         
   4   8   4        504.71        511.47        14.09 o                         
   5   8   4          9.28          7.63         5.93 o                         
   6   8   4        411.08        411.29        14.74 o                         
   7   8   4         55.55         45.06         9.33 o                         
   8   8   4        317.54        314.86        14.35 o                         
   9   8   4          7.94         28.89        14.23 o                         
  -4   9   4          0.19        -14.59        15.53 o                         
  -3   9   4          0.22         -1.04        23.05 o                         
  -2   9   4          9.39         -3.91        10.39 o                         
  -1   9   4         32.88         39.24        12.44 o                         
   0   9   4          4.01          4.90         7.76 o                         
   1   9   4         19.31         32.10         7.66 o                         
   2   9   4          8.77         -5.09         6.27 o                         
   3   9   4          0.06          1.85         6.94 o                         
   4   9   4          1.69         19.13         7.42 o                         
   5   9   4          9.50          2.52         7.93 o                         
   6   9   4          0.14         -3.15        10.34 o                         
   7   9   4        220.24        215.25        13.94 o                         
   8   9   4         60.39         51.27        13.67 o                         
   9   9   4        176.54        203.13        26.48 o                         
  -3  10   4         12.37         -2.25        23.45 o                         
  -2  10   4         22.68         11.76        20.94 o                         
  -1  10   4         26.56         44.48        16.85 o                         
   0  10   4         71.26         95.22        12.87 o                         
   1  10   4         40.49         50.97        12.20 o                         
   2  10   4         65.42        102.27         9.10 o                         
   3  10   4         58.53         71.20        10.32 o                         
   4  10   4         35.13         48.29        10.08 o                         
   5  10   4         10.31         24.68         9.61 o                         
   6  10   4          2.76          6.01        10.27 o                         
   7  10   4         12.14         23.05        13.10 o                         
   8  10   4         29.47         20.86        17.06 o                         
  -1  11   4          4.01         56.75        20.11 o                         
   0  11   4         14.59         17.61        26.24 o                         
   1  11   4          0.05          7.60        21.10 o                         
   2  11   4         66.04         81.84        16.79 o                         
   3  11   4          3.99         36.68        20.73 o                         
   4  11   4        107.71        105.89        18.45 o                         
   5  11   4          5.87         22.84        14.04 o                         
   6  11   4         81.98        119.02        17.81 o                         
   7  11   4          7.34         18.44        15.69 o                         
   1  12   4         67.77         12.76       173.72 o                         
   2  12   4         10.76          9.62        18.18 o                         
   3  12   4         47.51         59.78        18.65 o                         
   4  12   4         52.51         36.93        31.87 o                         
   5  12   4         34.74         36.90        22.19 o                         
  -5 -10   5          3.60        -16.66        30.38 o                         
  -4 -10   5         85.73        114.57        27.91 o                         
  -3 -10   5         13.85         24.38        16.25 o                         
  -2 -10   5         16.47         35.97        20.94 o                         
  -1 -10   5         14.61          1.03        30.20 o                         
   0 -10   5          8.82         30.93        18.38 o                         
  -7  -9   5         77.65         61.21        24.84 o                         
  -6  -9   5        561.20        536.77        48.36 o                         
  -5  -9   5        114.55        110.72        19.16 o                         
  -4  -9   5        411.56        422.94        28.66 o                         
  -3  -9   5         97.92         81.41        10.91 o                         
  -2  -9   5        131.95        150.46        22.10 o                         
  -1  -9   5         82.81         61.41        14.60 o                         
   0  -9   5         32.93         87.68        20.23 o                         
   1  -9   5         19.33         25.51        17.07 o                         
   2  -9   5          0.28         -3.55        21.76 o                         
  -7  -8   5       1095.36       1125.16        46.47 o                         
  -6  -8   5         38.52         35.25        16.75 o                         
  -5  -8   5       1515.46       1605.83        39.78 o                         
  -4  -8   5         62.48         73.24        10.01 o                         
  -3  -8   5       1307.17       1267.14        34.58 o                         
  -2  -8   5         42.84         50.31        10.17 o                         
  -1  -8   5        678.76        656.18        30.65 o                         
   0  -8   5         21.58          4.70        10.81 o                         
   1  -8   5        256.12        264.15        20.04 o                         
   2  -8   5          5.27         16.74        14.90 o                         
   3  -8   5         18.92         24.69        11.04 o                         
   4  -8   5          1.83         -4.59        13.45 o                         
  -8  -7   5        419.35        448.39        29.13 o                         
  -7  -7   5        688.92        647.90        32.56 o                         
  -6  -7   5       1520.25       1453.44        34.39 o                         
  -5  -7   5       1186.51       1160.16        28.18 o                         
  -4  -7   5       2576.57       2589.37        54.50 o                         
  -3  -7   5       2391.80       2325.34        48.50 o                         
  -2  -7   5       1103.79       1134.24        40.06 o                         
  -1  -7   5       1381.35       1362.46        39.60 o                         
   0  -7   5        524.16        468.50        18.11 o                         
   1  -7   5       2044.91       2068.01        85.22 o                         
   2  -7   5         33.47         24.01         6.88 o                         
   3  -7   5        142.94        157.02        11.08 o                         
   4  -7   5         35.20         37.68        12.27 o                         
   5  -7   5         28.91         31.78        13.38 o                         
  -9  -6   5         27.44         28.74        16.60 o                         
  -8  -6   5        424.48        404.91        22.70 o                         
  -7  -6   5         95.06        102.09         8.78 o                         
  -6  -6   5       1275.34       1191.85        29.00 o                         
  -5  -6   5         10.79          3.18         5.32 o                         
  -4  -6   5       3201.62       3269.67        57.51 o                         
  -3  -6   5         27.57         47.44         5.00 o                         
  -2  -6   5       3730.08       3770.34        76.43 o                         
  -1  -6   5         95.40        112.47         7.75 o                         
   0  -6   5       1867.47       1772.10        37.32 o                         
   1  -6   5        552.02        568.35        19.45 o                         
   2  -6   5        286.76        305.44        11.92 o                         
   3  -6   5         63.38         60.80         6.70 o                         
   4  -6   5        148.68        149.76        10.87 o                         
   5  -6   5         11.61          4.21         8.81 o                         
   6  -6   5         66.54         82.72        13.78 o                         
  -9  -5   5         49.06         59.98        16.34 o                         
  -8  -5   5         19.28          1.77        10.50 o                         
  -7  -5   5        329.80        349.25        19.38 o                         
  -6  -5   5        313.80        296.79        10.09 o                         
  -5  -5   5       1287.46       1309.43        26.23 o                         
  -4  -5   5          8.03          7.05         3.71 o                         
  -3  -5   5       4190.95       4288.87        66.05 o                         
  -2  -5   5        574.68        549.59        11.62 o                         
  -1  -5   5       2280.38       2261.23        42.57 o                         
   0  -5   5        208.16        202.18         8.71 o                         
   1  -5   5       3205.32       3161.62        68.19 o                         
   2  -5   5       1333.46       1303.07        25.09 o                         
   3  -5   5       1268.73       1238.98        27.84 o                         
   4  -5   5        160.33        177.62        10.03 o                         
   5  -5   5        308.62        326.19        18.70 o                         
   6  -5   5         38.58         52.30        10.10 o                         
   7  -5   5         15.44         33.77        14.66 o                         
  -9  -4   5          0.07         -5.06        15.01 o                         
  -8  -4   5         48.83         54.00        10.32 o                         
  -7  -4   5         30.37         16.03         8.79 o                         
  -6  -4   5          1.65         11.47         4.93 o                         
  -5  -4   5         33.44         38.14         4.51 o                         
  -4  -4   5         74.43         87.87         4.12 o                         
  -3  -4   5        591.55        611.17        12.68 o                         
  -2  -4   5        475.13        510.16         9.80 o                         
  -1  -4   5       1421.75       1372.39        29.09 o                         
   0  -4   5       1758.02       1770.58        32.26 o                         
   1  -4   5       1513.35       1483.22        29.42 o                         
   2  -4   5        997.56        960.66        19.92 o                         
   3  -4   5        756.45        686.35        19.67 o                         
   4  -4   5        276.62        255.50         8.56 o                         
   5  -4   5        357.91        356.38        13.82 o                         
   6  -4   5         57.86         50.75         7.55 o                         
   7  -4   5        107.55        123.43        18.09 o                         
  -9  -3   5        100.32         94.38        20.01 o                         
  -8  -3   5        207.54        240.24        15.25 o                         
  -7  -3   5        157.97        158.93         9.74 o                         
  -6  -3   5        367.35        366.72        11.45 o                         
  -5  -3   5        321.86        316.61         9.19 o                         
  -4  -3   5        421.72        415.89         9.92 o                         
  -3  -3   5         91.52         98.50         4.10 o                         
  -2  -3   5         30.11         59.67         3.10 o                         
  -1  -3   5          5.86          3.77         2.56 o                         
   0  -3   5        111.75        149.82         4.88 o                         
   1  -3   5          0.38         -0.33         1.98 o                         
   2  -3   5        734.93        731.23        13.51 o                         
   3  -3   5         84.76         99.10         4.35 o                         
   4  -3   5        361.81        328.28         8.83 o                         
   5  -3   5         11.48         10.34         4.88 o                         
   6  -3   5        135.89        110.75         9.58 o                         
   7  -3   5          8.83         17.64         7.67 o                         
   8  -3   5         28.42         18.66        13.16 o                         
  -9  -2   5        260.43        242.38        16.61 o                         
  -8  -2   5          3.62         25.65        10.63 o                         
  -7  -2   5       1139.23       1125.79        32.62 o                         
  -6  -2   5         11.12         13.62         4.70 o                         
  -5  -2   5       2163.72       2166.41        37.91 o                         
  -4  -2   5         11.08         15.88         2.97 o                         
  -3  -2   5       2473.19       2559.16        40.02 o                         
  -2  -2   5        398.86        379.40         7.61 o                         
  -1  -2   5       1802.95       1757.14        28.02 o                         
   0  -2   5          8.45          3.96         1.91 o                         
   1  -2   5        452.84        460.79         9.97 o                         
   2  -2   5        217.94        199.11         6.84 o                         
   3  -2   5         33.79         56.95         3.50 o                         
   4  -2   5          2.73          6.30         2.47 o                         
   5  -2   5        135.27        105.32         4.97 o                         
   6  -2   5          4.22          7.20         4.98 o                         
   7  -2   5         39.20         26.20         7.11 o                         
   8  -2   5          0.09         13.86        10.70 o                         
   9  -2   5         32.85         33.75        14.56 o                         
  -9  -1   5         86.38         67.04        15.03 o                         
  -8  -1   5        405.29        402.28        16.61 o                         
  -7  -1   5        308.47        347.08        13.59 o                         
  -6  -1   5       1437.88       1407.28        26.33 o                         
  -5  -1   5        954.04        979.34        18.56 o                         
  -4  -1   5       2502.16       2466.50        40.39 o                         
  -3  -1   5       3682.84       3712.22        61.07 o                         
  -2  -1   5       5567.51       5674.17        85.32 o                         
  -1  -1   5       3311.26       3184.89        50.20 o                         
   0  -1   5       1741.37       1749.08        29.54 o                         
   1  -1   5       3740.03       3908.47        69.22 o                         
   2  -1   5        846.12        855.20        16.17 o                         
   3  -1   5       1259.26       1282.28        23.62 o                         
   4  -1   5          0.09          5.89         2.93 o                         
   5  -1   5        192.51        221.63         7.36 o                         
   6  -1   5          4.21          0.66         4.54 o                         
   7  -1   5          2.57         14.41         6.53 o                         
   8  -1   5         46.95         42.81        12.31 o                         
   9  -1   5          0.00         28.25        14.40 o                         
  -9   0   5          8.42        -14.76        14.76 o                         
  -8   0   5        100.59        107.13        11.67 o                         
  -7   0   5         53.94         50.31         8.76 o                         
  -6   0   5       1491.80       1489.19        32.86 o                         
  -5   0   5         73.30         70.64         5.13 o                         
  -4   0   5       3555.26       3447.94        60.11 o                         
  -3   0   5       2279.89       2284.03        37.27 o                         
  -2   0   5      10069.46      10140.42       156.59 o                         
  -1   0   5        664.79        712.94        13.60 o                         
   0   0   5      15855.86      15622.58       258.77 o                         
   1   0   5        809.52        794.62        18.78 o                         
   2   0   5       7441.79       7262.68       116.50 o                         
   3   0   5          0.06         -0.55         2.23 o                         
   4   0   5       3767.91       3896.51        64.73 o                         
   5   0   5        810.98        798.61        16.51 o                         
   6   0   5        488.97        557.63        13.86 o                         
   7   0   5         78.15         76.95         7.49 o                         
   8   0   5        223.01        279.32        14.36 o                         
   9   0   5         48.03         41.03        16.02 o                         
  -9   1   5          9.03          1.87        21.45 o                         
  -8   1   5         15.41         -4.95        12.38 o                         
  -7   1   5        441.70        478.34        18.09 o                         
  -6   1   5          1.65          6.25         6.45 o                         
  -5   1   5       1590.50       1522.32        27.19 o                         
  -4   1   5          1.12          4.78         3.28 o                         
  -3   1   5       5449.91       5456.18        88.74 o                         
  -2   1   5        347.65        350.60         8.73 o                         
  -1   1   5       8383.79       8374.22       146.07 o                         
   0   1   5        869.71        928.69        16.42 o                         
   1   1   5       5263.36       4873.26        86.37 o                         
   2   1   5        467.57        484.17        12.93 o                         
   3   1   5       9256.97       9277.93       155.17 o                         
   4   1   5        698.75        737.12        15.33 o                         
   5   1   5       3659.14       3729.77        65.27 o                         
   6   1   5         71.05         68.08         5.52 o                         
   7   1   5       1061.26       1109.44        28.53 o                         
   8   1   5         78.55         86.53        11.28 o                         
   9   1   5         54.49         77.56        14.63 o                         
  10   1   5         27.66         52.91        19.27 o                         
  -8   2   5          0.33        -12.32        12.32 o                         
  -7   2   5         98.41        101.60        13.03 o                         
  -6   2   5         22.33         33.76         6.72 o                         
  -5   2   5        737.99        700.70        15.54 o                         
  -4   2   5        208.85        200.20         6.94 o                         
  -3   2   5       1311.59       1258.84        21.89 o                         
  -2   2   5       1432.32       1416.32        25.02 o                         
  -1   2   5       3825.26       3807.83        71.03 o                         
   0   2   5       7901.29       8033.69       147.17 o                         
   1   2   5       6546.32       6716.89       123.67 o                         
   2   2   5       7452.90       7699.09       141.52 o                         
   3   2   5       4864.29       5112.86        98.73 o                         
   4   2   5       4372.84       4326.21        77.67 o                         
   5   2   5       4516.07       4627.40        83.13 o                         
   6   2   5         62.41         59.69         6.05 o                         
   7   2   5       2494.74       2518.57        50.68 o                         
   8   2   5         87.71        132.43        12.58 o                         
   9   2   5        524.08        563.59        25.94 o                         
  10   2   5          0.13         26.34        17.65 o                         
  -8   3   5          0.45         -8.00        14.27 o                         
  -7   3   5         21.70          2.71         9.37 o                         
  -6   3   5         19.51         28.52         9.04 o                         
  -5   3   5         39.07         26.85         5.51 o                         
  -4   3   5         51.58         38.23         4.30 o                         
  -3   3   5         33.97         33.48         3.61 o                         
  -2   3   5        677.23        629.24        12.79 o                         
  -1   3   5        528.73        528.47        11.48 o                         
   0   3   5       2487.84       2439.33        43.03 o                         
   1   3   5          1.13          3.53         2.54 o                         
   2   3   5       2760.50       2729.33        61.25 o                         
   3   3   5        935.06        895.99        19.78 o                         
   4   3   5       4802.55       4831.65        82.74 o                         
   5   3   5         42.62         34.19         4.62 o                         
   6   3   5       2285.87       2222.67        41.07 o                         
   7   3   5        540.16        495.65        16.23 o                         
   8   3   5        689.48        690.20        25.41 o                         
   9   3   5          4.67          6.94        12.66 o                         
  10   3   5        210.56        162.32        20.34 o                         
  -7   4   5         14.27         18.35        11.31 o                         
  -6   4   5         12.52         11.95         8.89 o                         
  -5   4   5         68.92         86.81         8.82 o                         
  -4   4   5         47.38         45.15         4.98 o                         
  -3   4   5         18.27         26.13         3.98 o                         
  -2   4   5          6.97          3.10         3.50 o                         
  -1   4   5         26.14         27.05         3.53 o                         
   0   4   5         73.68         75.20         3.86 o                         
   1   4   5        482.91        505.05        12.53 o                         
   2   4   5          2.67          2.17         3.15 o                         
   3   4   5       1163.40       1212.59        24.50 o                         
   4   4   5          1.51          4.58         3.61 o                         
   5   4   5       2269.93       2216.65        40.77 o                         
   6   4   5         19.55          4.71         5.07 o                         
   7   4   5       1067.26       1014.29        24.81 o                         
   8   4   5          7.54         -6.55        11.28 o                         
   9   4   5        573.59        528.07        28.35 o                         
  10   4   5          2.90         39.42        17.85 o                         
  -7   5   5          4.36         -4.85        16.81 o                         
  -6   5   5         82.37         98.08        16.01 o                         
  -5   5   5          1.15         -2.64         9.02 o                         
  -4   5   5        168.73        201.62         9.30 o                         
  -3   5   5         34.21         28.31         5.35 o                         
  -2   5   5        395.23        418.05        11.47 o                         
  -1   5   5          9.18         13.10         3.58 o                         
   0   5   5        150.82        157.19         7.83 o                         
   1   5   5         49.53         60.58         4.13 o                         
   2   5   5         17.09         21.78         4.07 o                         
   3   5   5         49.61         48.78         4.88 o                         
   4   5   5        156.50        177.56         9.21 o                         
   5   5   5         31.47         27.22         5.02 o                         
   6   5   5        308.15        313.40        11.03 o                         
   7   5   5         10.93         15.91         7.82 o                         
   8   5   5        290.03        291.43        21.17 o                         
   9   5   5         31.54         45.84        13.74 o                         
  10   5   5        147.16        144.68        22.26 o                         
  -6   6   5          9.86          2.31        13.37 o                         
  -5   6   5         10.08         14.82        14.83 o                         
  -4   6   5        126.73        133.07        10.25 o                         
  -3   6   5        121.42        158.00         8.54 o                         
  -2   6   5        172.63        198.68         8.56 o                         
  -1   6   5        347.53        400.05        10.17 o                         
   0   6   5        729.37        701.15        14.41 o                         
   1   6   5         71.80         87.42         5.40 o                         
   2   6   5        660.21        670.24        14.57 o                         
   3   6   5         29.55         25.05         4.62 o                         
   4   6   5        440.83        459.26        13.41 o                         
   5   6   5        204.12        195.81         8.83 o                         
   6   6   5         40.27         35.26         6.72 o                         
   7   6   5        304.11        282.09        14.22 o                         
   8   6   5         11.51         10.41        10.59 o                         
   9   6   5        170.72        179.19        17.39 o                         
  10   6   5          9.53         -7.04        18.46 o                         
  -5   7   5         23.55         24.96        12.99 o                         
  -4   7   5         15.02         19.43        11.43 o                         
  -3   7   5        151.59        160.35        12.68 o                         
  -2   7   5         10.68         -0.87         7.56 o                         
  -1   7   5        469.82        532.78        14.24 o                         
   0   7   5         11.01          5.41         4.65 o                         
   1   7   5       1487.88       1575.58        29.73 o                         
   2   7   5         47.01         36.27         5.29 o                         
   3   7   5        980.33        971.27        20.79 o                         
   4   7   5        185.71        195.63         8.86 o                         
   5   7   5       1032.14        994.26        22.20 o                         
   6   7   5        162.68        180.34         9.83 o                         
   7   7   5        186.45        192.70        12.56 o                         
   8   7   5        194.83        190.75        14.91 o                         
   9   7   5         11.94         29.34        14.50 o                         
  10   7   5        133.71        150.38        21.64 o                         
  -5   8   5          0.42          4.42        15.73 o                         
  -4   8   5         84.96        109.84        23.56 o                         
  -3   8   5        126.41        113.56        12.85 o                         
  -2   8   5        133.92        161.46        14.24 o                         
  -1   8   5         59.58         39.27         7.98 o                         
   0   8   5        624.18        687.83        23.68 o                         
   1   8   5        355.22        319.05        13.06 o                         
   2   8   5        270.98        317.31        12.57 o                         
   3   8   5        404.70        390.23        12.65 o                         
   4   8   5        618.01        654.91        18.93 o                         
   5   8   5        268.86        332.89        15.07 o                         
   6   8   5        188.85        185.08        12.40 o                         
   7   8   5        669.22        683.21        26.30 o                         
   8   8   5         51.20         47.43        13.89 o                         
   9   8   5        206.97        226.57        18.63 o                         
  -4   9   5         21.91         27.70        25.83 o                         
  -3   9   5         17.70          4.69        16.34 o                         
  -2   9   5         16.19         19.81        13.16 o                         
  -1   9   5          7.84         -3.40        11.54 o                         
   0   9   5        105.64         96.82        11.48 o                         
   1   9   5          0.31         -8.41         8.41 o                         
   2   9   5        312.71        321.86        13.02 o                         
   3   9   5         71.89        101.23        10.09 o                         
   4   9   5        590.20        654.68        21.89 o                         
   5   9   5         25.16         20.39        10.24 o                         
   6   9   5       1170.57       1197.85        36.54 o                         
   7   9   5          6.94        -12.60        12.60 o                         
   8   9   5        349.24        417.29        23.64 o                         
   9   9   5          7.94        -10.39        19.80 o                         
  -2  10   5          3.62         -4.74        17.34 o                         
  -1  10   5          6.88         -5.39        15.16 o                         
   0  10   5          0.07         12.88        11.97 o                         
   1  10   5         87.37         78.28        11.70 o                         
   2  10   5          8.56         -7.98         9.15 o                         
   3  10   5        184.63        195.13        14.15 o                         
   4  10   5         16.46         27.54        10.20 o                         
   5  10   5        177.37        188.61        13.64 o                         
   6  10   5          4.86          3.03        14.36 o                         
   7  10   5        183.94        214.94        19.45 o                         
   8  10   5         20.31         29.30        19.30 o                         
  -1  11   5          3.56         13.66        47.23 o                         
   0  11   5          0.17          9.21        27.45 o                         
   1  11   5         18.01         12.86        16.66 o                         
   2  11   5          1.80         22.39        15.18 o                         
   3  11   5         17.80         14.98        21.68 o                         
   4  11   5          6.82         23.66        16.88 o                         
   5  11   5         17.91         16.14        16.46 o                         
   6  11   5         82.37         72.02        17.77 o                         
   7  11   5         70.70         98.18        19.92 o                         
   3  12   5          5.35         11.19        24.08 o                         
   4  12   5          2.50          3.53        21.06 o                         
  -5  -9   6         47.18         44.04        14.45 o                         
  -4  -9   6        280.59        300.28        39.46 o                         
  -3  -9   6        146.90        181.40        22.45 o                         
  -2  -9   6        426.71        426.18        33.70 o                         
  -1  -9   6        123.59        144.17        20.26 o                         
   0  -9   6        317.66        283.89        24.95 o                         
   1  -9   6         79.96         82.95        20.20 o                         
  -7  -8   6         33.16         57.31        34.98 o                         
  -6  -8   6         16.48         24.80        15.94 o                         
  -5  -8   6          0.07         -5.66         9.09 o                         
  -4  -8   6        144.30        153.31        12.07 o                         
  -3  -8   6         30.46          6.84        11.33 o                         
  -2  -8   6        162.08        161.06        23.06 o                         
  -1  -8   6         22.61         37.84        33.25 o                         
   0  -8   6        171.89        168.09        27.01 o                         
   1  -8   6         14.16        -14.67        14.67 o                         
   2  -8   6        113.40        109.82        16.12 o                         
   3  -8   6          2.93         -0.38        16.18 o                         
  -7  -7   6        286.98        295.18        29.30 o                         
  -6  -7   6        124.07         90.69        12.36 o                         
  -5  -7   6        189.43        202.65        10.10 o                         
  -4  -7   6         98.86        102.21         8.44 o                         
  -3  -7   6         13.08         -3.69         8.92 o                         
  -2  -7   6         80.17         79.15         7.38 o                         
  -1  -7   6          0.28          5.47        13.78 o                         
   0  -7   6          7.03         13.16         8.12 o                         
   1  -7   6         84.45         81.08        10.56 o                         
   2  -7   6         11.78         12.15        10.32 o                         
   3  -7   6         29.30         27.00        10.23 o                         
   4  -7   6          0.28         -9.97        10.60 o                         
  -8  -6   6        590.00        600.71        35.32 o                         
  -7  -6   6          9.53         -1.57        27.02 o                         
  -6  -6   6       1075.97       1141.62        34.25 o                         
  -5  -6   6         22.14         28.92         6.90 o                         
  -4  -6   6       1300.61       1277.94        28.61 o                         
  -3  -6   6         10.80          6.58         9.38 o                         
  -2  -6   6        873.79        822.76        19.75 o                         
  -1  -6   6        132.83        136.66         8.13 o                         
   0  -6   6        268.87        241.47        11.29 o                         
   1  -6   6          6.10          6.45         7.07 o                         
   2  -6   6          3.55          2.43         8.25 o                         
   3  -6   6          5.73         -2.74         6.58 o                         
   4  -6   6         10.72         25.56         8.25 o                         
   5  -6   6          1.88          8.49        13.29 o                         
  -8  -5   6        393.54        402.49        23.43 o                         
  -7  -5   6       1198.47       1175.97        33.49 o                         
  -6  -5   6        879.92        912.86        22.55 o                         
  -5  -5   6       2654.93       2587.80        51.80 o                         
  -4  -5   6       2652.96       2601.33        58.07 o                         
  -3  -5   6       1292.89       1343.66        28.57 o                         
  -2  -5   6       2145.41       2027.98        35.71 o                         
  -1  -5   6        715.66        689.50        14.44 o                         
   0  -5   6       4763.99       4424.41       101.73 o                         
   1  -5   6         25.83         22.31         9.87 o                         
   2  -5   6        330.85        342.85        11.09 o                         
   3  -5   6         42.27         40.49         5.94 o                         
   4  -5   6         79.62         92.06         8.48 o                         
   5  -5   6         27.42         32.44         9.40 o                         
   6  -5   6          5.16         12.16        12.61 o                         
  -8  -4   6         93.02         87.37        12.13 o                         
  -7  -4   6        987.28       1018.40        27.59 o                         
  -6  -4   6         55.53         65.31         6.92 o                         
  -5  -4   6       3298.75       3374.96        62.10 o                         
  -4  -4   6        143.83        178.82         7.15 o                         
  -3  -4   6       5362.24       5493.12        93.86 o                         
  -2  -4   6        379.16        420.27         9.30 o                         
  -1  -4   6       4424.81       4043.98       110.46 o                         
   0  -4   6       1178.54       1241.22        23.47 o                         
   1  -4   6       1213.34       1158.45        28.42 o                         
   2  -4   6         98.74        105.71         6.50 o                         
   3  -4   6        823.14        829.51        19.36 o                         
   4  -4   6         10.02          3.33         5.01 o                         
   5  -4   6        331.62        372.74        15.94 o                         
   6  -4   6          0.05         -9.11         9.11 o                         
   7  -4   6         56.83         82.37        14.28 o                         
  -9  -3   6         15.67          6.53        17.39 o                         
  -8  -3   6        334.22        365.67        19.40 o                         
  -7  -3   6        200.70        231.36        12.49 o                         
  -6  -3   6       1387.90       1395.88        29.80 o                         
  -5  -3   6         39.06         52.59         5.35 o                         
  -4  -3   6       5076.46       5231.32        82.89 o                         
  -3  -3   6        756.81        748.69        14.42 o                         
  -2  -3   6       4701.08       4624.10        79.74 o                         
  -1  -3   6        424.71        355.78        12.82 o                         
   0  -3   6       7455.91       7636.12       127.87 o                         
   1  -3   6       2462.26       2388.72        39.12 o                         
   2  -3   6       3907.91       3757.75        61.90 o                         
   3  -3   6        541.90        501.90        11.76 o                         
   4  -3   6       1177.75       1145.24        21.82 o                         
   5  -3   6        214.80        228.14         9.97 o                         
   6  -3   6        130.44        177.49        10.21 o                         
   7  -3   6         70.50        103.26        12.12 o                         
   8  -3   6          7.36         35.80        14.47 o                         
  -9  -2   6          0.03         18.44        20.92 o                         
  -8  -2   6         90.71         85.40        16.79 o                         
  -7  -2   6         35.09         41.15         8.77 o                         
  -6  -2   6        240.57        229.15         9.97 o                         
  -5  -2   6        369.83        360.41        10.37 o                         
  -4  -2   6       1233.53       1245.56        22.65 o                         
  -3  -2   6       1341.84       1400.21        26.12 o                         
  -2  -2   6       2896.03       2977.93        49.14 o                         
  -1  -2   6       3718.98       3632.64        68.92 o                         
   0  -2   6       4265.25       4443.76        75.46 o                         
   1  -2   6       2921.15       3252.24        58.22 o                         
   2  -2   6       3708.98       3726.16        67.10 o                         
   3  -2   6       1342.70       1293.90        24.65 o                         
   4  -2   6       1846.73       1803.14        31.24 o                         
   5  -2   6        384.79        380.19        10.84 o                         
   6  -2   6        679.07        706.05        18.37 o                         
   7  -2   6         61.62         76.76         8.69 o                         
   8  -2   6         76.22        103.13        16.41 o                         
  -9  -1   6          0.96         23.37        24.26 o                         
  -8  -1   6         49.34         49.66        11.46 o                         
  -7  -1   6          0.11         -5.61         7.89 o                         
  -6  -1   6         74.16         71.61         6.22 o                         
  -5  -1   6         33.12         29.21         3.79 o                         
  -4  -1   6         20.97         23.40         3.80 o                         
  -3  -1   6        883.38        906.55        16.64 o                         
  -2  -1   6         44.67         57.85         3.22 o                         
  -1  -1   6       1998.99       2143.34        37.73 o                         
   0  -1   6        168.54        186.74         5.52 o                         
   1  -1   6       4069.08       4540.64        76.90 o                         
   2  -1   6        567.24        598.16        11.96 o                         
   3  -1   6       2466.33       2411.01        42.03 o                         
   4  -1   6         67.71         72.93         4.62 o                         
   5  -1   6       1325.27       1266.00        27.57 o                         
   6  -1   6         37.25         39.72         6.31 o                         
   7  -1   6        387.45        369.83        21.72 o                         
   8  -1   6          1.31         -2.77        10.08 o                         
   9  -1   6        105.90        131.18        23.81 o                         
  -8   0   6        136.93        152.79        14.54 o                         
  -7   0   6          2.29          6.45         9.15 o                         
  -6   0   6        223.35        222.48        11.85 o                         
  -5   0   6        100.75         95.09         5.72 o                         
  -4   0   6        223.44        228.25         8.01 o                         
  -3   0   6          9.74         15.73         2.80 o                         
  -2   0   6         63.20         60.64         3.59 o                         
  -1   0   6        131.84        138.35         6.07 o                         
   0   0   6         63.33         83.16         3.97 o                         
   1   0   6         19.32         19.66         3.34 o                         
   2   0   6        426.23        451.56        10.02 o                         
   3   0   6         12.00         15.70         2.88 o                         
   4   0   6       1475.72       1418.80        25.23 o                         
   5   0   6          1.13          4.34         4.30 o                         
   6   0   6        472.82        422.82        16.16 o                         
   7   0   6          1.76         17.19         7.26 o                         
   8   0   6        319.92        257.02        13.78 o                         
   9   0   6          6.87         11.83        17.26 o                         
  -8   1   6         20.03         35.16        14.19 o                         
  -7   1   6        215.28        224.67        16.25 o                         
  -6   1   6         63.03         68.06         7.49 o                         
  -5   1   6        441.50        445.35        12.96 o                         
  -4   1   6        402.99        383.01        10.73 o                         
  -3   1   6       1119.31       1094.93        21.53 o                         
  -2   1   6        298.31        266.80         8.06 o                         
  -1   1   6        199.32        177.29         5.86 o                         
   0   1   6        861.04        790.59        17.05 o                         
   1   1   6        107.46        108.42         5.51 o                         
   2   1   6        305.58        304.93         7.80 o                         
   3   1   6        229.19        247.61         7.60 o                         
   4   1   6          0.32          3.68         5.54 o                         
   5   1   6        221.41        199.04         7.99 o                         
   6   1   6         55.21         43.24         5.87 o                         
   7   1   6        452.17        360.25        15.89 o                         
   8   1   6         24.60         -4.51         9.84 o                         
   9   1   6         58.73         41.66        19.79 o                         
  -8   2   6          5.73          7.92        16.68 o                         
  -7   2   6        175.01        178.77        11.85 o                         
  -6   2   6         19.35         28.84         9.43 o                         
  -5   2   6        465.97        475.15        13.55 o                         
  -4   2   6        608.32        604.32        13.90 o                         
  -3   2   6       2245.38       2257.87        40.53 o                         
  -2   2   6        304.90        319.21         9.25 o                         
  -1   2   6       5058.84       5038.69        89.11 o                         
   0   2   6        269.64        242.34         7.22 o                         
   1   2   6       2530.81       2389.38        43.79 o                         
   2   2   6        104.41        121.19         5.78 o                         
   3   2   6       1777.13       1734.06        35.11 o                         
   4   2   6       2093.96       2121.08        38.53 o                         
   5   2   6        173.37        200.13         8.09 o                         
   6   2   6        388.39        379.80        12.92 o                         
   7   2   6        129.12        184.14        11.67 o                         
   8   2   6        216.46        225.08        22.30 o                         
   9   2   6         63.48         36.80        16.53 o                         
  -7   3   6          2.25          7.99        11.09 o                         
  -6   3   6        265.06        276.32        14.80 o                         
  -5   3   6          2.48         -4.23         5.52 o                         
  -4   3   6       1263.53       1324.42        26.90 o                         
  -3   3   6         44.42         41.64         4.24 o                         
  -2   3   6       2210.94       2239.64        37.17 o                         
  -1   3   6        181.04        181.87         6.77 o                         
   0   3   6       2023.94       1849.67        36.37 o                         
   1   3   6        131.44        134.07         5.77 o                         
   2   3   6       5512.46       5457.03        96.81 o                         
   3   3   6        579.06        632.30        15.12 o                         
   4   3   6       2940.01       2814.47        52.15 o                         
   5   3   6         59.13         49.25         5.48 o                         
   6   3   6       1066.73       1070.28        23.12 o                         
   7   3   6        339.50        368.72        15.27 o                         
   8   3   6         32.61         61.90        10.89 o                         
   9   3   6        146.24        140.38        17.93 o                         
  10   3   6          8.96         10.00        20.79 o                         
  -7   4   6          6.62          6.08        14.74 o                         
  -6   4   6        139.32        117.57        10.78 o                         
  -5   4   6         61.00         56.77         7.32 o                         
  -4   4   6        332.90        329.39        12.05 o                         
  -3   4   6        324.58        342.93        10.17 o                         
  -2   4   6       1011.76        945.84        19.01 o                         
  -1   4   6       2151.24       2119.40        44.44 o                         
   0   4   6       2447.24       2355.26        43.55 o                         
   1   4   6       2864.13       2850.21        54.71 o                         
   2   4   6       2921.89       2911.81        51.36 o                         
   3   4   6       2355.98       2220.06        46.90 o                         
   4   4   6       3652.60       3784.43        69.32 o                         
   5   4   6         16.61          3.18         4.61 o                         
   6   4   6       2938.40       2934.98        53.40 o                         
   7   4   6         52.86         50.18         8.23 o                         
   8   4   6        788.21        817.32        29.79 o                         
   9   4   6         18.42         15.52        13.78 o                         
  10   4   6        105.62        120.53        20.43 o                         
  -6   5   6          5.10         10.47        11.30 o                         
  -5   5   6         30.45         31.96        12.45 o                         
  -4   5   6          1.88          6.81         8.17 o                         
  -3   5   6        271.39        248.55        10.21 o                         
  -2   5   6         87.25        102.32         6.42 o                         
  -1   5   6       1089.25       1011.84        22.13 o                         
   0   5   6          2.30         10.05         3.73 o                         
   1   5   6       1635.00       1539.00        27.88 o                         
   2   5   6        333.65        311.24        10.35 o                         
   3   5   6       3379.72       3334.54        58.95 o                         
   4   5   6          1.34         -2.58         4.51 o                         
   5   5   6       2447.90       2384.89        44.18 o                         
   6   5   6        222.78        175.63        17.42 o                         
   7   5   6       1155.95       1174.85        31.78 o                         
   8   5   6         13.67         18.03        16.70 o                         
   9   5   6        506.16        495.00        28.76 o                         
  10   5   6          7.26          6.60        18.40 o                         
  -6   6   6          0.87         -9.59        15.03 o                         
  -5   6   6         16.87          8.75        10.76 o                         
  -4   6   6          5.18          5.93        10.06 o                         
  -3   6   6         25.66         17.87         7.99 o                         
  -2   6   6         34.51         34.81         6.90 o                         
  -1   6   6         82.21         81.00         6.06 o                         
   0   6   6        383.58        357.58        10.69 o                         
   1   6   6         39.75         32.42         5.41 o                         
   2   6   6       1017.15        945.67        20.14 o                         
   3   6   6         57.35         65.36         6.11 o                         
   4   6   6       1971.55       1833.94        34.98 o                         
   5   6   6          9.36          4.67         7.61 o                         
   6   6   6       1374.90       1333.93        34.39 o                         
   7   6   6         58.82         68.22        13.09 o                         
   8   6   6        858.52        824.28        32.29 o                         
   9   6   6         46.59         58.15        19.17 o                         
  -5   7   6          7.61         12.39        13.58 o                         
  -4   7   6          0.02          5.84        13.74 o                         
  -3   7   6          9.14        -11.03        11.03 o                         
  -2   7   6         19.37         23.44         7.40 o                         
  -1   7   6          6.03         -3.81         8.36 o                         
   0   7   6         25.04          9.71         5.56 o                         
   1   7   6          9.50         20.94         5.50 o                         
   2   7   6         55.05         47.64         6.01 o                         
   3   7   6        101.95         93.60         7.15 o                         
   4   7   6         45.89         38.17         7.00 o                         
   5   7   6        226.92        243.85        17.99 o                         
   6   7   6        129.42        123.71        10.74 o                         
   7   7   6        308.04        307.36        18.56 o                         
   8   7   6        133.92        155.35        15.78 o                         
   9   7   6        235.73        254.51        22.28 o                         
  -4   8   6         12.33         54.83        24.85 o                         
  -3   8   6          0.04         -3.16        15.05 o                         
  -2   8   6         68.97         97.45        13.31 o                         
  -1   8   6         14.17         37.12        11.73 o                         
   0   8   6         17.54         26.30         7.06 o                         
   1   8   6          2.60          2.45         7.38 o                         
   2   8   6         19.65         23.48         7.62 o                         
   3   8   6          0.27          9.76         7.52 o                         
   4   8   6         73.15         62.18         9.39 o                         
   5   8   6         49.54         48.10         9.77 o                         
   6   8   6        158.53        134.89        14.31 o                         
   7   8   6        129.14        108.36        16.49 o                         
   8   8   6         83.30         82.15        15.36 o                         
   9   8   6         77.01         73.83        18.40 o                         
  -3   9   6          0.10        -18.56        18.56 o                         
  -2   9   6         26.18         26.27        23.60 o                         
  -1   9   6          1.47         -8.55        12.37 o                         
   0   9   6        124.68        169.96        13.05 o                         
   1   9   6          0.11        -11.86        11.86 o                         
   2   9   6         86.46        124.05        13.49 o                         
   3   9   6         17.92          8.92         9.79 o                         
   4   9   6        131.38        173.40        13.65 o                         
   5   9   6         11.67         17.48        12.36 o                         
   6   9   6          4.46         28.10        13.11 o                         
   7   9   6         46.23         45.63        17.18 o                         
   8   9   6         19.30         27.21        31.12 o                         
  -2  10   6          2.17        -15.81        20.37 o                         
  -1  10   6         66.31        117.67        19.44 o                         
   0  10   6         34.02         29.31        15.39 o                         
   1  10   6         22.40         42.15        16.23 o                         
   2  10   6         21.48         31.69        12.56 o                         
   3  10   6         86.06        128.31        15.24 o                         
   4  10   6          6.59          7.56        12.28 o                         
   5  10   6         29.24         66.44        15.08 o                         
   6  10   6        143.27        176.84        18.86 o                         
   7  10   6          6.51          8.37        16.80 o                         
   0  11   6          0.02         -1.07        26.65 o                         
   1  11   6         19.49         22.92        29.21 o                         
   2  11   6         12.17         -2.35        28.84 o                         
   3  11   6         80.14        100.83        17.08 o                         
   4  11   6          1.94         53.64        23.20 o                         
   5  11   6        235.26        276.14        22.14 o                         
   6  11   6          0.03          7.65        19.52 o                         
  -3  -9   7        349.26        414.33        37.92 o                         
  -2  -9   7        131.50        115.59        32.53 o                         
  -1  -9   7        176.53        160.96        21.55 o                         
  -5  -8   7         24.96         17.45        16.58 o                         
  -4  -8   7       1122.73       1150.83        43.71 o                         
  -3  -8   7         17.35         46.32        18.94 o                         
  -2  -8   7        791.41        787.71        33.64 o                         
  -1  -8   7         12.02         24.79        15.01 o                         
   0  -8   7        312.83        346.31        28.62 o                         
   1  -8   7          2.58         -4.75        14.41 o                         
   2  -8   7        173.41        200.42        22.33 o                         
  -6  -7   7        111.99        101.76        30.03 o                         
  -5  -7   7        949.36       1007.26        31.31 o                         
  -4  -7   7        348.80        326.86        21.79 o                         
  -3  -7   7       1670.96       1603.28        43.30 o                         
  -2  -7   7        311.43        311.46        13.55 o                         
  -1  -7   7       1396.27       1352.15        43.12 o                         
   0  -7   7        270.37        245.96        21.91 o                         
   1  -7   7        571.58        524.40        25.36 o                         
   2  -7   7         84.49        112.67        12.24 o                         
   3  -7   7        120.08        124.77        17.13 o                         
  -7  -6   7        123.03        148.91        17.68 o                         
  -6  -6   7        111.00         90.71        24.30 o                         
  -5  -6   7        503.09        500.10        16.90 o                         
  -4  -6   7        377.14        398.35        16.25 o                         
  -3  -6   7        804.37        766.33        20.78 o                         
  -2  -6   7        414.36        426.39        12.86 o                         
  -1  -6   7       1059.04       1003.47        25.10 o                         
   0  -6   7        347.56        330.56        13.27 o                         
   1  -6   7        844.76        812.93        23.46 o                         
   2  -6   7        105.64        105.41         9.94 o                         
   3  -6   7        284.15        284.25        12.92 o                         
   4  -6   7         56.27         45.33        10.29 o                         
   5  -6   7         82.51         98.11        13.38 o                         
  -8  -5   7         22.78          1.91        41.44 o                         
  -7  -5   7         65.89         63.24        13.38 o                         
  -6  -5   7          2.95         19.47        12.44 o                         
  -5  -5   7         26.74         31.48         6.49 o                         
  -4  -5   7        216.53        251.70        10.66 o                         
  -3  -5   7          6.09          1.11         6.15 o                         
  -2  -5   7        322.94        339.98        10.77 o                         
  -1  -5   7         16.82         18.02         4.26 o                         
   0  -5   7        983.73        997.72        20.05 o                         
   1  -5   7          2.96          2.45         4.40 o                         
   2  -5   7        490.29        443.11        14.93 o                         
   3  -5   7         17.68         22.90         6.61 o                         
   4  -5   7        376.56        344.33        15.81 o                         
   5  -5   7          0.04         17.89        10.10 o                         
   6  -5   7         48.92         69.95        15.99 o                         
  -8  -4   7          2.21         -9.73        23.80 o                         
  -7  -4   7        223.14        229.90        14.82 o                         
  -6  -4   7          9.48         -3.57         6.38 o                         
  -5  -4   7        393.58        339.14        10.98 o                         
  -4  -4   7         40.70         34.21         6.12 o                         
  -3  -4   7        242.23        221.08         9.07 o                         
  -2  -4   7        521.49        491.25        13.76 o                         
  -1  -4   7          0.68          4.63         5.41 o                         
   0  -4   7          0.75         -4.46         4.46 o                         
   1  -4   7        161.77        171.72         9.98 o                         
   2  -4   7         20.87         13.76         5.37 o                         
   3  -4   7         47.59         39.01         7.19 o                         
   4  -4   7          2.56         11.33         5.85 o                         
   5  -4   7         64.75         56.79         8.34 o                         
   6  -4   7         28.68          5.92        10.71 o                         
  -8  -3   7        391.02        387.55        27.04 o                         
  -7  -3   7        194.25        187.69        13.24 o                         
  -6  -3   7       1134.50       1105.48        25.28 o                         
  -5  -3   7       1002.37        975.53        28.02 o                         
  -4  -3   7        454.86        464.63        12.20 o                         
  -3  -3   7       1007.72        935.13        18.20 o                         
  -2  -3   7        220.81        199.28         8.49 o                         
  -1  -3   7       4332.40       4127.14        73.44 o                         
   0  -3   7         55.52         62.64         4.09 o                         
   1  -3   7        112.11        125.32         5.57 o                         
   2  -3   7         12.35         10.03         3.88 o                         
   3  -3   7         26.82         34.75         5.25 o                         
   4  -3   7        272.38        226.91        11.43 o                         
   5  -3   7         82.51         57.28         8.20 o                         
   6  -3   7         82.57         51.87        10.50 o                         
   7  -3   7          4.03          5.55        13.55 o                         
  -8  -2   7        268.83        273.59        22.01 o                         
  -7  -2   7         43.21         30.27        11.37 o                         
  -6  -2   7       1187.58       1164.58        34.57 o                         
  -5  -2   7        127.82        131.14         8.09 o                         
  -4  -2   7       2650.80       2630.66        47.28 o                         
  -3  -2   7        383.43        397.28        11.66 o                         
  -2  -2   7       3249.08       2975.94        53.93 o                         
  -1  -2   7        945.94        912.63        21.63 o                         
   0  -2   7       1166.78       1164.05        21.78 o                         
   1  -2   7         29.02         36.10         3.59 o                         
   2  -2   7       1206.36       1253.00        24.17 o                         
   3  -2   7          7.36          3.51         4.52 o                         
   4  -2   7        506.06        532.60        23.24 o                         
   5  -2   7         54.58         56.86         7.14 o                         
   6  -2   7         66.42         98.22        12.49 o                         
   7  -2   7         28.66         24.75        10.94 o                         
   8  -2   7          0.05         23.96        20.68 o                         
  -8  -1   7         50.74         54.65        16.46 o                         
  -7  -1   7        495.95        507.20        18.71 o                         
  -6  -1   7         15.05         20.61         6.10 o                         
  -5  -1   7       2245.65       2231.55        38.56 o                         
  -4  -1   7        333.11        349.69         9.16 o                         
  -3  -1   7       3040.80       2948.75        46.29 o                         
  -2  -1   7        253.83        249.89         7.34 o                         
  -1  -1   7       6396.74       5961.07       118.74 o                         
   0  -1   7       2006.90       1981.30        32.55 o                         
   1  -1   7       4461.28       4744.90        80.61 o                         
   2  -1   7        882.71        905.30        18.55 o                         
   3  -1   7       1699.46       1695.33        31.72 o                         
   4  -1   7        641.22        644.49        13.70 o                         
   5  -1   7        269.56        318.25        12.16 o                         
   6  -1   7        329.14        335.14        14.35 o                         
   7  -1   7         16.27         56.07         9.03 o                         
   8  -1   7         12.95          1.38        13.88 o                         
  -8   0   7         22.47         27.59        20.48 o                         
  -7   0   7        130.05        130.67        11.74 o                         
  -6   0   7        203.37        209.04         9.43 o                         
  -5   0   7        676.74        725.68        21.41 o                         
  -4   0   7        774.38        760.79        15.66 o                         
  -3   0   7       1884.63       1858.23        36.24 o                         
  -2   0   7       2456.53       2476.68        45.99 o                         
  -1   0   7       3980.70       3800.34        79.42 o                         
   0   0   7       2604.58       2575.54        44.99 o                         
   1   0   7       5314.06       5529.17        93.43 o                         
   2   0   7       1846.38       1828.81        34.18 o                         
   3   0   7       3540.50       3589.76        64.81 o                         
   4   0   7        642.02        629.30        14.08 o                         
   5   0   7       1805.04       1879.31        50.24 o                         
   6   0   7         81.14        112.61         8.15 o                         
   7   0   7        293.14        342.90        16.45 o                         
   8   0   7          2.84         -1.73        10.39 o                         
   9   0   7        138.05        197.95        46.29 o                         
  -8   1   7         17.64         18.67        16.21 o                         
  -7   1   7         10.80         10.37        14.94 o                         
  -6   1   7        118.71        104.15         8.48 o                         
  -5   1   7          5.07          3.32         4.99 o                         
  -4   1   7        830.27        805.89        18.47 o                         
  -3   1   7         49.70         48.22         5.09 o                         
  -2   1   7       2367.10       2363.31        46.27 o                         
  -1   1   7        162.45        162.51         6.21 o                         
   0   1   7       5136.33       4975.42        84.11 o                         
   1   1   7        465.77        440.63        12.74 o                         
   2   1   7       4609.19       4532.92       107.49 o                         
   3   1   7         25.32         18.09         3.40 o                         
   4   1   7       3606.01       3533.72        59.63 o                         
   5   1   7         15.66         14.79         4.74 o                         
   6   1   7       1410.89       1440.22        40.83 o                         
   7   1   7         35.05         38.58         8.92 o                         
   8   1   7        494.54        534.21        23.40 o                         
   9   1   7          1.80         -2.91        17.42 o                         
  -7   2   7          3.73         17.92        11.90 o                         
  -6   2   7         67.49         64.58         8.15 o                         
  -5   2   7          0.03         -0.22         5.11 o                         
  -4   2   7         22.67         23.73         4.68 o                         
  -3   2   7         55.87         45.95         5.18 o                         
  -2   2   7        296.65        283.63         9.58 o                         
  -1   2   7        520.29        481.45        11.90 o                         
   0   2   7         77.31         90.32         4.85 o                         
   1   2   7       1378.54       1318.02        27.66 o                         
   2   2   7         86.24        101.01         5.33 o                         
   3   2   7       3069.83       2935.61        57.19 o                         
   4   2   7         27.35         32.06         4.53 o                         
   5   2   7       1269.01       1210.26        24.82 o                         
   6   2   7         64.52         69.39         8.17 o                         
   7   2   7       1135.15       1121.00        30.23 o                         
   8   2   7         87.42         80.48        12.05 o                         
   9   2   7        156.60        204.45        32.10 o                         
  -7   3   7          0.19          1.46        15.58 o                         
  -6   3   7         34.26         44.68         9.12 o                         
  -5   3   7          0.22         20.81         9.60 o                         
  -4   3   7         81.20         86.72         8.08 o                         
  -3   3   7         40.27         33.28         5.02 o                         
  -2   3   7          0.36         -3.66         4.38 o                         
  -1   3   7          0.03          0.34         4.22 o                         
   0   3   7          0.68          2.68         3.55 o                         
   1   3   7         36.18         40.79         6.32 o                         
   2   3   7        320.57        315.56         9.40 o                         
   3   3   7        450.77        455.49        14.29 o                         
   4   3   7        491.09        423.51        11.48 o                         
   5   3   7        479.29        496.71        13.99 o                         
   6   3   7       1137.73       1025.47        25.76 o                         
   7   3   7        216.65        220.00        14.58 o                         
   8   3   7        203.21        206.47        16.38 o                         
   9   3   7         69.29         75.38        16.96 o                         
  -6   4   7         13.02         20.46        15.12 o                         
  -5   4   7        105.55        123.09        15.09 o                         
  -4   4   7        176.44        192.52        10.30 o                         
  -3   4   7         92.10         94.34         8.11 o                         
  -2   4   7        564.07        583.85        17.20 o                         
  -1   4   7         55.96         54.81         5.42 o                         
   0   4   7         98.89        112.41         6.05 o                         
   1   4   7         75.41         71.35         5.55 o                         
   2   4   7         57.99         60.58         5.20 o                         
   3   4   7       1731.79       1739.67        41.69 o                         
   4   4   7         67.43         58.71         5.93 o                         
   5   4   7        419.49        394.35        11.95 o                         
   6   4   7         15.66         18.08         8.57 o                         
   7   4   7        299.14        307.33        24.12 o                         
   8   4   7        410.35        396.32        22.00 o                         
   9   4   7         31.36         14.35        16.42 o                         
  -6   5   7          6.63        -18.99        18.99 o                         
  -5   5   7        148.99        143.35        10.69 o                         
  -4   5   7          0.00         -0.37         8.87 o                         
  -3   5   7        230.50        281.68        13.45 o                         
  -2   5   7          0.64         -2.10         5.91 o                         
  -1   5   7        224.49        227.37        11.91 o                         
   0   5   7          1.67          4.85         4.21 o                         
   1   5   7       1186.13       1242.70        29.26 o                         
   2   5   7         89.31        111.93         6.71 o                         
   3   5   7        753.67        753.07        23.98 o                         
   4   5   7        107.11        104.18         7.49 o                         
   5   5   7        331.26        335.28        14.33 o                         
   6   5   7        358.71        380.58        15.20 o                         
   7   5   7          6.42         -1.10        12.94 o                         
   8   5   7        197.29        216.68        17.13 o                         
   9   5   7         11.27         24.13        15.83 o                         
  -5   6   7         35.33         34.74        12.86 o                         
  -4   6   7         30.56         25.70        11.57 o                         
  -3   6   7         94.67         98.60        11.83 o                         
  -2   6   7        306.77        378.76        16.64 o                         
  -1   6   7        341.14        340.48        14.63 o                         
   0   6   7        540.73        563.25        15.76 o                         
   1   6   7        551.54        547.48        14.82 o                         
   2   6   7        531.59        518.40        13.80 o                         
   3   6   7        993.09       1011.97        22.26 o                         
   4   6   7          2.68         -7.14         7.14 o                         
   5   6   7       1262.26       1285.31        31.35 o                         
   6   6   7          0.51         22.13        13.52 o                         
   7   6   7        418.00        443.56        23.42 o                         
   8   6   7         97.17         99.94        16.69 o                         
   9   6   7         99.47        159.12        19.82 o                         
  -4   7   7         31.51         39.37        14.68 o                         
  -3   7   7         12.62         12.72        11.62 o                         
  -2   7   7        155.28        163.78        10.95 o                         
  -1   7   7          1.03         10.04         7.88 o                         
   0   7   7        273.13        290.41        16.93 o                         
   1   7   7         53.93         76.14         7.88 o                         
   2   7   7        814.67        852.01        24.23 o                         
   3   7   7          6.21         13.91         7.09 o                         
   4   7   7        795.00        832.46        25.66 o                         
   5   7   7         29.34         29.38         9.62 o                         
   6   7   7        571.17        592.02        23.81 o                         
   7   7   7         58.30         76.99        12.22 o                         
   8   7   7        351.51        394.77        32.94 o                         
   9   7   7         31.99         51.16        19.69 o                         
  -4   8   7          5.64         96.77        47.52 o                         
  -3   8   7         12.08         -8.03        16.76 o                         
  -2   8   7         17.13         -1.71        14.06 o                         
  -1   8   7         81.68         82.48        12.33 o                         
   0   8   7         17.71         14.26         9.31 o                         
   1   8   7        285.91        297.98        15.61 o                         
   2   8   7         36.24         18.02        14.42 o                         
   3   8   7        608.96        637.84        19.86 o                         
   4   8   7         17.03         15.20        11.33 o                         
   5   8   7        579.93        550.66        24.65 o                         
   6   8   7         79.60        100.07        13.95 o                         
   7   8   7        438.25        434.26        23.77 o                         
   8   8   7         98.33        121.20        17.95 o                         
  -2   9   7          0.01         -8.55        25.85 o                         
  -1   9   7         11.76         17.17        17.12 o                         
   0   9   7          6.22          1.46         9.69 o                         
   1   9   7         34.44         19.66        10.88 o                         
   2   9   7         13.18         27.40        10.69 o                         
   3   9   7         43.64         44.75        12.26 o                         
   4   9   7         44.72         20.20        14.45 o                         
   5   9   7         97.93        112.27        16.15 o                         
   6   9   7        128.70        144.75        17.64 o                         
   7   9   7        109.49        122.33        19.86 o                         
   8   9   7        139.63        111.28        22.45 o                         
  -1  10   7          2.27         -1.44        20.47 o                         
   0  10   7          7.88        -22.17        22.17 o                         
   1  10   7         10.01         29.99        15.42 o                         
   2  10   7         21.10         26.36        15.38 o                         
   3  10   7          9.14         21.33        14.58 o                         
   4  10   7         58.80         14.72        15.52 o                         
   5  10   7         28.09         31.87        16.62 o                         
   6  10   7         97.90         85.05        19.87 o                         
   7  10   7          3.28         -5.19        21.79 o                         
   1  11   7          3.39         72.87        46.60 o                         
   2  11   7          0.76        -13.02        18.37 o                         
   3  11   7          5.75        -12.51        17.89 o                         
   4  11   7          1.53        -18.27        18.27 o                         
   5  11   7          3.72         52.75        19.96 o                         
  -3  -8   8          3.55          2.37        24.96 o                         
  -2  -8   8          0.57        -24.44        39.00 o                         
  -1  -8   8          0.45        -22.60        24.71 o                         
   0  -8   8         15.14          0.15        26.42 o                         
  -5  -7   8        338.49        338.02        43.07 o                         
  -4  -7   8        386.19        346.59        25.34 o                         
  -3  -7   8        169.11        164.60        16.98 o                         
  -2  -7   8        240.74        247.50        31.56 o                         
  -1  -7   8        108.00        110.39        15.74 o                         
   0  -7   8         27.49         40.30        14.85 o                         
   1  -7   8         16.26         11.48        12.89 o                         
   2  -7   8         36.05         70.21        24.60 o                         
  -6  -6   8         70.48         57.90        27.59 o                         
  -5  -6   8       1126.19       1251.22        71.75 o                         
  -4  -6   8         46.50         43.96        12.25 o                         
  -3  -6   8       1232.23       1068.43        33.50 o                         
  -2  -6   8         23.80         16.81         8.37 o                         
  -1  -6   8        699.73        710.78        21.29 o                         
   0  -6   8          4.38         -0.04         9.41 o                         
   1  -6   8        494.95        523.40        22.81 o                         
   2  -6   8          0.32        -10.11        12.42 o                         
   3  -6   8         12.84          6.65        11.62 o                         
   4  -6   8          1.20         30.03        12.99 o                         
  -7  -5   8         85.47         94.02        43.97 o                         
  -6  -5   8       1002.85        972.91        62.52 o                         
  -5  -5   8        307.48        288.64        16.90 o                         
  -4  -5   8       2237.35       2187.97        49.72 o                         
  -3  -5   8        345.28        334.98        20.98 o                         
  -2  -5   8       2406.94       2265.83        78.57 o                         
  -1  -5   8        482.81        456.12        16.32 o                         
   0  -5   8       1359.96       1319.92        32.47 o                         
   1  -5   8        262.39        282.85        12.84 o                         
   2  -5   8        376.36        379.90        16.01 o                         
   3  -5   8        218.09        261.91        16.90 o                         
   4  -5   8         99.73        103.52        13.87 o                         
   5  -5   8         41.46         66.67        16.76 o                         
  -7  -4   8        158.11        190.66        22.85 o                         
  -6  -4   8        566.96        569.58        26.66 o                         
  -5  -4   8        551.50        555.57        20.88 o                         
  -4  -4   8       1377.52       1314.91        30.68 o                         
  -3  -4   8        876.32        926.52        24.92 o                         
  -2  -4   8       2232.14       2088.48        58.93 o                         
  -1  -4   8       1052.74       1110.78        24.25 o                         
   0  -4   8       2353.79       2427.62        50.40 o                         
   1  -4   8        376.25        398.48        13.60 o                         
   2  -4   8       1108.80       1153.06        28.86 o                         
   3  -4   8        212.71        230.29        12.20 o                         
   4  -4   8        503.65        479.85        21.70 o                         
   5  -4   8         14.43         18.30        17.13 o                         
   6  -4   8         68.85         92.40        17.94 o                         
  -7  -3   8        110.60        130.34        20.17 o                         
  -6  -3   8          0.57          2.53        14.08 o                         
  -5  -3   8        662.51        662.19        19.70 o                         
  -4  -3   8         10.24          4.91         8.29 o                         
  -3  -3   8       1025.59       1032.77        26.47 o                         
  -2  -3   8         70.52         69.53         5.51 o                         
  -1  -3   8       2906.09       2949.90        56.81 o                         
   0  -3   8          2.48          3.68         3.94 o                         
   1  -3   8       2101.89       2196.76        39.31 o                         
   2  -3   8         52.70         62.57         5.71 o                         
   3  -3   8       1870.76       1859.84        40.18 o                         
   4  -3   8          0.00         -6.85         7.40 o                         
   5  -3   8        338.23        366.01        18.72 o                         
   6  -3   8          1.03        -13.19        13.79 o                         
  -7  -2   8         56.60         67.99        24.39 o                         
  -6  -2   8         22.33         25.57        14.19 o                         
  -5  -2   8        183.68        175.72        10.86 o                         
  -4  -2   8          0.80          6.21         6.17 o                         
  -3  -2   8        902.08        857.67        24.05 o                         
  -2  -2   8        279.41        282.40        12.91 o                         
  -1  -2   8         65.77         76.29         5.84 o                         
   0  -2   8        949.44        991.90        19.51 o                         
   1  -2   8         95.30        108.29         5.81 o                         
   2  -2   8        652.20        697.97        16.03 o                         
   3  -2   8          5.79          4.76         5.25 o                         
   4  -2   8        548.90        520.36        18.18 o                         
   5  -2   8        175.21        166.54        12.18 o                         
   6  -2   8        255.43        251.89        18.16 o                         
   7  -2   8         52.15         83.18        15.96 o                         
  -7  -1   8        235.93        200.86        21.81 o                         
  -6  -1   8         95.78        101.07         9.02 o                         
  -5  -1   8         34.75         23.89         6.96 o                         
  -4  -1   8         59.89         56.93         6.41 o                         
  -3  -1   8          1.90         -6.14         6.14 o                         
  -2  -1   8       1218.39       1156.26        27.04 o                         
  -1  -1   8        394.48        382.05        13.00 o                         
   0  -1   8        129.20        139.87         5.32 o                         
   1  -1   8        320.95        338.62        10.50 o                         
   2  -1   8        116.19        119.66         5.16 o                         
   3  -1   8        970.75        868.15        18.77 o                         
   4  -1   8        585.28        461.63        14.24 o                         
   5  -1   8        446.22        370.65        13.27 o                         
   6  -1   8        122.01        103.91         7.97 o                         
   7  -1   8         96.53        118.53        13.41 o                         
  -7   0   8        150.07        157.90        14.83 o                         
  -6   0   8         52.69         52.50         8.88 o                         
  -5   0   8        419.97        469.47        26.17 o                         
  -4   0   8        200.47        203.82        10.45 o                         
  -3   0   8        656.39        630.17        15.11 o                         
  -2   0   8        376.62        380.40        10.64 o                         
  -1   0   8        142.46        127.18         6.37 o                         
   0   0   8          3.55          7.43         2.75 o                         
   1   0   8        333.42        301.15         8.42 o                         
   2   0   8         61.44         65.24         4.28 o                         
   3   0   8         87.39         94.89         5.53 o                         
   4   0   8        249.74        264.00        10.29 o                         
   5   0   8          5.54          1.32         5.38 o                         
   6   0   8        151.43        167.66         9.79 o                         
   7   0   8         39.77         22.02         9.60 o                         
   8   0   8         38.22         45.42        20.06 o                         
  -7   1   8          0.03         15.90        16.32 o                         
  -6   1   8        424.27        464.40        23.29 o                         
  -5   1   8         30.82          9.56         8.23 o                         
  -4   1   8        712.57        724.09        23.48 o                         
  -3   1   8         15.51         13.90         6.33 o                         
  -2   1   8       2062.51       1990.03        37.92 o                         
  -1   1   8        531.23        493.50        13.42 o                         
   0   1   8       1765.32       1714.99        34.46 o                         
   1   1   8        453.35        443.41        13.94 o                         
   2   1   8        738.40        692.77        17.00 o                         
   3   1   8        671.50        664.03        16.20 o                         
   4   1   8         88.11        114.85         8.08 o                         
   5   1   8        584.58        589.48        17.48 o                         
   6   1   8          1.32         -6.12         7.02 o                         
   7   1   8         44.41         60.59        12.85 o                         
   8   1   8         17.99         -8.11        16.61 o                         
  -7   2   8         40.66         43.48        16.59 o                         
  -6   2   8        119.85        110.41        14.40 o                         
  -5   2   8        160.63        180.29        12.25 o                         
  -4   2   8        405.60        432.38        15.90 o                         
  -3   2   8        667.06        697.96        18.99 o                         
  -2   2   8       1235.73       1251.19        25.20 o                         
  -1   2   8        899.12        863.10        25.10 o                         
   0   2   8       2280.50       2240.81        43.61 o                         
   1   2   8        897.51        831.31        18.96 o                         
   2   2   8       2206.16       2193.12        46.25 o                         
   3   2   8        288.90        268.17         8.82 o                         
   4   2   8       1676.86       1709.21        33.27 o                         
   5   2   8          9.37          8.94         6.45 o                         
   6   2   8        388.06        450.28        17.64 o                         
   7   2   8         83.58         88.32        12.48 o                         
   8   2   8        261.76        344.29        21.96 o                         
  -6   3   8          0.43        -12.40        14.79 o                         
  -5   3   8        226.12        219.38        12.96 o                         
  -4   3   8         21.76         34.08         9.41 o                         
  -3   3   8        777.83        837.88        23.74 o                         
  -2   3   8         50.06         59.03         7.65 o                         
  -1   3   8       2034.09       1940.52        43.06 o                         
   0   3   8         86.93         83.11         5.59 o                         
   1   3   8       2738.82       2548.85        52.91 o                         
   2   3   8          5.34          4.86         4.27 o                         
   3   3   8       3167.02       2972.65        60.99 o                         
   4   3   8          7.27         19.72         6.65 o                         
   5   3   8       1578.11       1604.98        38.40 o                         
   6   3   8        176.17        209.93        14.24 o                         
   7   3   8        745.47        793.36        27.63 o                         
   8   3   8         52.35         71.24        13.64 o                         
   9   3   8         92.62        140.83        32.59 o                         
  -6   4   8          1.69         -0.20        23.48 o                         
  -5   4   8          8.47         17.20        13.21 o                         
  -4   4   8         38.97         56.86        12.33 o                         
  -3   4   8        127.59         98.32        10.39 o                         
  -2   4   8        288.58        264.80        11.22 o                         
  -1   4   8        107.88         91.18         7.60 o                         
   0   4   8        831.17        779.71        18.46 o                         
   1   4   8         59.13         55.06         4.77 o                         
   2   4   8       1949.14       1772.38        43.56 o                         
   3   4   8         85.84         87.55         6.74 o                         
   4   4   8        974.52        857.63        22.22 o                         
   5   4   8        197.07        216.91        10.16 o                         
   6   4   8       1429.89       1347.85        44.16 o                         
   7   4   8        303.52        321.38        19.54 o                         
   8   4   8        259.99        244.33        18.48 o                         
   9   4   8        118.37        106.38        22.48 o                         
  -5   5   8          0.79        -14.22        14.22 o                         
  -4   5   8         67.06         40.92        12.34 o                         
  -3   5   8          2.01         -0.97         9.66 o                         
  -2   5   8         41.66         14.29         8.80 o                         
  -1   5   8          1.94         -2.35         7.77 o                         
   0   5   8        124.18        112.01         8.27 o                         
   1   5   8         78.76         77.71         5.87 o                         
   2   5   8        613.09        566.95        15.50 o                         
   3   5   8        254.24        221.21        16.53 o                         
   4   5   8        631.70        645.23        20.49 o                         
   5   5   8        957.22        853.78        25.47 o                         
   6   5   8        405.01        402.07        26.19 o                         
   7   5   8        198.68        167.01        14.39 o                         
   8   5   8        190.69        209.18        21.35 o                         
   9   5   8         61.75         69.57        24.16 o                         
  -5   6   8          4.15         14.95        18.82 o                         
  -4   6   8         17.54         30.64        14.11 o                         
  -3   6   8         26.39         56.87        11.75 o                         
  -2   6   8          8.26          9.11        10.46 o                         
  -1   6   8         25.64         24.13         9.73 o                         
   0   6   8          9.28          1.86         7.96 o                         
   1   6   8         68.57         60.26         9.86 o                         
   2   6   8        552.22        553.76        18.60 o                         
   3   6   8        333.71        283.83        13.65 o                         
   4   6   8         95.66         91.19        12.01 o                         
   5   6   8        219.83        218.85        14.39 o                         
   6   6   8        100.41         82.85        12.28 o                         
   7   6   8        723.66        728.59        35.07 o                         
   8   6   8          6.60        -16.16        16.16 o                         
  -4   7   8          9.20          2.69        18.80 o                         
  -3   7   8          4.61         -7.75        14.41 o                         
  -2   7   8          2.64         23.79        12.17 o                         
  -1   7   8         25.24         28.61        11.94 o                         
   0   7   8        114.68        154.14        15.05 o                         
   1   7   8          0.52          2.33         8.99 o                         
   2   7   8         61.81         73.58         9.02 o                         
   3   7   8        148.97        160.91        16.23 o                         
   4   7   8         33.45         60.24        10.13 o                         
   5   7   8        104.76        118.68        12.87 o                         
   6   7   8         63.67         54.50        12.24 o                         
   7   7   8         61.48         57.44        15.86 o                         
   8   7   8         72.31         47.16        23.43 o                         
  -3   8   8         27.47         47.24        19.51 o                         
  -2   8   8         18.53         13.39        16.92 o                         
  -1   8   8         66.03         75.90        14.61 o                         
   0   8   8         29.85         51.16        18.39 o                         
   1   8   8         66.90         97.63        11.41 o                         
   2   8   8         79.18        100.77        11.06 o                         
   3   8   8          4.99         -9.76        11.46 o                         
   4   8   8        188.54        223.76        14.83 o                         
   5   8   8          6.66        -14.05        14.05 o                         
   6   8   8         53.79         80.09        16.05 o                         
   7   8   8        107.14        116.69        20.10 o                         
   8   8   8         21.06         56.24        18.87 o                         
  -1   9   8         12.44          7.76        18.81 o                         
   0   9   8          6.59         15.62        13.57 o                         
   1   9   8         70.15         65.09        15.67 o                         
   2   9   8          2.81         -9.13        12.66 o                         
   3   9   8         77.49         87.94        14.38 o                         
   4   9   8          5.83         37.04        13.13 o                         
   5   9   8         81.70        127.34        18.34 o                         
   6   9   8         24.99         25.99        18.90 o                         
   7   9   8         61.79         93.63        22.50 o                         
   0  10   8         40.41         58.39        20.36 o                         
   1  10   8          3.88         -7.18        24.20 o                         
   2  10   8         87.43        135.50        19.26 o                         
   3  10   8          1.74          2.28        16.49 o                         
   4  10   8         91.03        120.09        19.07 o                         
   5  10   8         30.52         42.84        18.90 o                         
   6  10   8         73.82        114.49        30.26 o                         
  -3  -7   9         76.45         51.47        30.70 o                         
  -2  -7   9        226.70        254.79        35.86 o                         
  -1  -7   9          4.92         26.05        31.83 o                         
   0  -7   9        342.76        368.35        36.76 o                         
  -4  -6   9         50.80        -35.16        35.49 o                         
  -3  -6   9        130.86        127.39        18.29 o                         
  -2  -6   9         30.55         13.67        13.91 o                         
  -1  -6   9        225.01        241.66        14.80 o                         
   0  -6   9         61.41         81.41        21.28 o                         
   1  -6   9        292.99        303.44        19.65 o                         
   2  -6   9         31.44         20.03        15.46 o                         
  -5  -5   9         92.73         89.19        36.94 o                         
  -4  -5   9         56.03         62.96        21.05 o                         
  -3  -5   9         45.05         50.23        14.52 o                         
  -2  -5   9         11.46          7.85        11.61 o                         
  -1  -5   9          8.22         14.07         8.25 o                         
   0  -5   9         18.09         16.91         8.16 o                         
   1  -5   9          1.68         11.95         9.53 o                         
   2  -5   9         30.32         18.17        11.37 o                         
   3  -5   9         76.76         90.53        12.06 o                         
   4  -5   9         17.89         31.52        20.83 o                         
  -6  -4   9        414.15        394.43        40.25 o                         
  -5  -4   9         45.93         31.61        22.28 o                         
  -4  -4   9        625.99        552.43        30.96 o                         
  -3  -4   9         24.37         14.99        10.88 o                         
  -2  -4   9        443.41        415.65        17.89 o                         
  -1  -4   9          0.48          1.58         6.69 o                         
   0  -4   9        405.59        418.57        16.10 o                         
   1  -4   9          7.65         15.78         7.13 o                         
   2  -4   9          0.86          7.92         7.82 o                         
   3  -4   9         24.55         26.45        12.96 o                         
   4  -4   9          0.08        -12.51        12.51 o                         
   5  -4   9         30.84         43.91        14.91 o                         
  -6  -3   9         72.34        102.65        27.04 o                         
  -5  -3   9       1115.71       1110.51        82.31 o                         
  -4  -3   9        108.64        107.45         7.80 o                         
  -3  -3   9       1563.86       1457.67        39.94 o                         
  -2  -3   9        326.43        303.23        13.54 o                         
  -1  -3   9       1205.95       1192.98        26.74 o                         
   0  -3   9        308.69        311.38        11.73 o                         
   1  -3   9        384.08        432.24        14.82 o                         
   2  -3   9        445.91        479.56        14.76 o                         
   3  -3   9         69.25        100.71         8.15 o                         
   4  -3   9        152.51        198.41        13.88 o                         
   5  -3   9          1.57          1.75        12.53 o                         
  -6  -2   9        260.14        249.31        24.78 o                         
  -5  -2   9        826.68        803.02        42.48 o                         
  -4  -2   9        575.79        554.37        25.53 o                         
  -3  -2   9       1601.22       1497.12        38.99 o                         
  -2  -2   9       1009.98        965.34        29.91 o                         
  -1  -2   9       2362.92       2356.70        52.41 o                         
   0  -2   9        346.92        358.47        11.76 o                         
   1  -2   9       1566.38       1630.52        32.12 o                         
   2  -2   9        219.40        241.48         9.68 o                         
   3  -2   9       1171.94       1168.46        29.58 o                         
   4  -2   9          4.62         11.62         8.43 o                         
   5  -2   9        210.57        270.81        20.96 o                         
   6  -2   9          1.72         11.84        14.23 o                         
  -6  -1   9        430.41        378.04        24.19 o                         
  -5  -1   9         20.59         17.61         7.52 o                         
  -4  -1   9        778.01        738.30        25.61 o                         
  -3  -1   9         47.08         43.06         6.21 o                         
  -2  -1   9       2804.64       2708.94        64.24 o                         
  -1  -1   9         22.27         24.09         7.80 o                         
   0  -1   9       2786.20       2841.03        52.77 o                         
   1  -1   9         25.97         22.41         3.94 o                         
   2  -1   9       3345.28       3359.71        61.47 o                         
   3  -1   9         15.13         15.09         4.38 o                         
   4  -1   9        812.31        893.34        22.67 o                         
   5  -1   9         34.59         44.40         8.61 o                         
   6  -1   9        385.07        459.78        28.02 o                         
   7  -1   9         14.32         20.44        16.66 o                         
  -6   0   9        133.43        149.53        14.12 o                         
  -5   0   9         30.65         31.16         9.30 o                         
  -4   0   9        615.44        593.64        23.51 o                         
  -3   0   9        332.61        348.71        12.48 o                         
  -2   0   9        123.13        128.93         9.29 o                         
  -1   0   9       1045.26       1008.29        23.37 o                         
   0   0   9        167.66        178.69         8.77 o                         
   1   0   9       1172.78       1178.38        23.17 o                         
   2   0   9         83.18        122.49         6.25 o                         
   3   0   9       1170.23       1154.06        24.35 o                         
   4   0   9        529.70        543.80        19.71 o                         
   5   0   9        711.65        672.86        20.49 o                         
   6   0   9        245.29        267.61        13.74 o                         
   7   0   9        117.70        107.78        15.41 o                         
  -6   1   9          0.59         13.61        16.11 o                         
  -5   1   9         14.00         -6.91        10.32 o                         
  -4   1   9          9.82         20.27         8.27 o                         
  -3   1   9         80.83         90.94         9.56 o                         
  -2   1   9        376.98        390.43        14.15 o                         
  -1   1   9        608.94        601.98        21.91 o                         
   0   1   9        424.55        392.72        14.78 o                         
   1   1   9        618.22        571.74        14.18 o                         
   2   1   9       1158.23       1058.25        22.89 o                         
   3   1   9       1408.69       1314.30        27.72 o                         
   4   1   9        721.40        640.77        18.86 o                         
   5   1   9        584.15        565.53        28.79 o                         
   6   1   9        225.70        232.67        12.64 o                         
   7   1   9        163.49        169.33        17.18 o                         
   8   1   9        229.73        251.43        51.61 o                         
  -6   2   9         14.72          6.00        21.78 o                         
  -5   2   9         64.00         51.43        12.50 o                         
  -4   2   9         17.77         22.25         9.41 o                         
  -3   2   9        108.93        123.26         9.59 o                         
  -2   2   9         39.15         30.97         7.15 o                         
  -1   2   9         14.16         12.54         5.95 o                         
   0   2   9          3.30         -3.90         5.10 o                         
   1   2   9         23.38         20.99         4.40 o                         
   2   2   9         93.22         95.36         6.80 o                         
   3   2   9        190.68        178.77        10.18 o                         
   4   2   9        325.74        319.77        14.31 o                         
   5   2   9        192.85        172.65        11.12 o                         
   6   2   9        294.38        301.95        16.13 o                         
   7   2   9         64.94         40.22        22.92 o                         
   8   2   9        265.35        280.29        22.78 o                         
  -5   3   9         67.40        122.67        16.11 o                         
  -4   3   9          8.22          9.63        14.04 o                         
  -3   3   9        268.75        297.21        14.49 o                         
  -2   3   9         23.66         16.41         8.06 o                         
  -1   3   9        241.72        254.01        13.92 o                         
   0   3   9         37.47         42.32         5.60 o                         
   1   3   9         67.45         74.22         6.09 o                         
   2   3   9        177.70        179.10         8.33 o                         
   3   3   9          7.86         17.47         6.30 o                         
   4   3   9        303.48        320.07        12.75 o                         
   5   3   9         97.69         99.91        13.01 o                         
   6   3   9         16.79         41.85        11.10 o                         
   7   3   9        177.25        136.58        16.42 o                         
   8   3   9         44.95         68.12        17.69 o                         
  -5   4   9         28.16         26.96        17.73 o                         
  -4   4   9         95.45         89.35        15.49 o                         
  -3   4   9        126.66        129.25        13.59 o                         
  -2   4   9        165.55        173.24        12.10 o                         
  -1   4   9        257.18        268.32        15.43 o                         
   0   4   9        215.29        234.46        10.66 o                         
   1   4   9        364.03        379.90        13.81 o                         
   2   4   9         34.02         41.08         6.93 o                         
   3   4   9        438.09        432.01        21.27 o                         
   4   4   9          9.01         -4.62         8.30 o                         
   5   4   9        125.07        170.48        15.02 o                         
   6   4   9        227.57        251.97        16.16 o                         
   7   4   9        149.27        182.57        19.88 o                         
   8   4   9        136.47        119.84        18.78 o                         
  -4   5   9         94.34        134.29        16.67 o                         
  -3   5   9         12.18         25.00        14.72 o                         
  -2   5   9        299.28        338.39        18.54 o                         
  -1   5   9          3.76          1.07         9.36 o                         
   0   5   9        586.94        645.36        24.65 o                         
   1   5   9         15.29          5.93        10.73 o                         
   2   5   9        980.37        940.34        33.87 o                         
   3   5   9         21.03         27.26         8.16 o                         
   4   5   9        516.87        516.69        31.27 o                         
   5   5   9        199.91        223.63        19.83 o                         
   6   5   9        325.78        376.01        24.09 o                         
   7   5   9        123.16        152.62        15.75 o                         
   8   5   9         40.28         54.93        18.31 o                         
  -4   6   9         18.00         51.80        22.30 o                         
  -3   6   9         58.94         99.60        17.76 o                         
  -2   6   9         26.70          5.66        12.61 o                         
  -1   6   9        182.66        191.73        14.58 o                         
   0   6   9          2.47         15.08        11.78 o                         
   1   6   9        477.88        478.54        21.63 o                         
   2   6   9         37.00         34.61         8.08 o                         
   3   6   9        217.94        224.03        14.63 o                         
   4   6   9        125.01        138.14        11.50 o                         
   5   6   9        678.38        685.89        30.38 o                         
   6   6   9        310.67        331.50        23.35 o                         
   7   6   9        126.21        153.51        23.45 o                         
   8   6   9        152.55        183.60        31.31 o                         
  -3   7   9          9.17          8.44        23.38 o                         
  -2   7   9          0.04         -9.13        15.48 o                         
  -1   7   9         26.52         45.36        17.48 o                         
   0   7   9          2.93         20.25        11.76 o                         
   1   7   9        194.26        157.28        16.47 o                         
   2   7   9         43.98         38.99        12.96 o                         
   3   7   9        214.39        180.63        19.47 o                         
   4   7   9        343.35        327.54        16.86 o                         
   5   7   9        217.05        225.06        16.43 o                         
   6   7   9         57.30         56.68        15.19 o                         
   7   7   9        150.32        148.78        19.72 o                         
  -2   8   9         20.54          8.59        19.50 o                         
  -1   8   9          0.53         -6.86        17.36 o                         
   0   8   9         51.28         43.97        15.20 o                         
   1   8   9         99.15         89.30        16.51 o                         
   2   8   9        178.39        139.76        14.88 o                         
   3   8   9          1.34         -7.06        11.83 o                         
   4   8   9        154.97        138.38        14.82 o                         
   5   8   9          2.58         -8.15        16.09 o                         
   6   8   9        426.63        411.32        26.97 o                         
   7   8   9          3.95          2.94        20.24 o                         
   0   9   9          4.25          1.01        17.90 o                         
   1   9   9          1.46        -23.58        23.58 o                         
   2   9   9         80.29         48.36        20.50 o                         
   3   9   9          3.46          7.27        16.47 o                         
   4   9   9          9.08         23.81        19.26 o                         
   5   9   9         39.62         27.69        19.16 o                         
   6   9   9          1.30         -2.18        21.40 o                         
  -3  -5  10        591.50        615.10        37.25 o                         
  -2  -5  10          1.82        -21.61        21.61 o                         
  -1  -5  10        901.15        950.58        32.89 o                         
   0  -5  10         13.82         26.80        12.00 o                         
   1  -5  10        986.14       1055.05        36.59 o                         
   2  -5  10        101.70        120.58        16.89 o                         
  -4  -4  10        329.77        231.01        43.66 o                         
  -3  -4  10        104.43         99.26        21.75 o                         
  -2  -4  10        605.64        635.18        31.04 o                         
  -1  -4  10        207.43        219.63        16.35 o                         
   0  -4  10        968.57       1019.46        31.07 o                         
   1  -4  10        166.34        169.52        12.24 o                         
   2  -4  10        236.93        224.90        15.12 o                         
   3  -4  10         15.37         -3.24        11.85 o                         
  -5  -3  10          1.85          1.95        25.16 o                         
  -4  -3  10         30.24         37.09        22.12 o                         
  -3  -3  10         15.48          6.25        24.27 o                         
  -2  -3  10        222.39        258.71        19.39 o                         
  -1  -3  10        162.14        173.56        10.82 o                         
   0  -3  10        105.07        129.83         9.41 o                         
   1  -3  10        170.39        162.39         9.30 o                         
   2  -3  10        389.12        421.67        18.57 o                         
   3  -3  10        128.45        131.88        14.25 o                         
   4  -3  10        205.89        186.84        16.06 o                         
  -5  -2  10         74.46         45.35        18.95 o                         
  -4  -2  10         27.16         37.42        14.02 o                         
  -3  -2  10         33.38         25.65         9.63 o                         
  -2  -2  10          0.58          3.71         8.87 o                         
  -1  -2  10         27.60         11.40         8.18 o                         
   0  -2  10          8.25          7.58         7.27 o                         
   1  -2  10        154.05        153.56         9.02 o                         
   2  -2  10         56.57         52.54         7.35 o                         
   3  -2  10        130.31        112.85        10.71 o                         
   4  -2  10         64.14         75.50        12.15 o                         
   5  -2  10        149.01        154.38        16.35 o                         
  -5  -1  10          0.31         -2.51        15.95 o                         
  -4  -1  10        383.88        393.14        21.49 o                         
  -3  -1  10         44.83         44.63        12.30 o                         
  -2  -1  10        380.23        376.26        14.26 o                         
  -1  -1  10         79.42         73.86         7.59 o                         
   0  -1  10         90.89         95.09         7.33 o                         
   1  -1  10        276.85        274.04        11.04 o                         
   2  -1  10          2.92          1.70         5.97 o                         
   3  -1  10        153.87        188.18        11.89 o                         
   4  -1  10         50.28         41.49        10.70 o                         
   5  -1  10         46.79         61.37        13.64 o                         
   6  -1  10         85.15         86.51        16.69 o                         
  -5   0  10        163.82        154.87        18.85 o                         
  -4   0  10        371.49        374.26        23.44 o                         
  -3   0  10        431.90        423.98        16.17 o                         
  -2   0  10        802.96        777.82        26.93 o                         
  -1   0  10         99.96         99.38         8.82 o                         
   0   0  10        681.40        675.35        21.26 o                         
   1   0  10         57.19         66.76         6.06 o                         
   2   0  10        922.15        930.42        20.53 o                         
   3   0  10         18.24         12.64         5.98 o                         
   4   0  10        190.22        216.41        11.86 o                         
   5   0  10         62.16         53.49        13.15 o                         
   6   0  10        126.12        167.12        23.51 o                         
  -5   1  10        202.10        209.21        24.00 o                         
  -4   1  10         17.51         20.99        12.12 o                         
  -3   1  10       1033.38       1087.11        35.37 o                         
  -2   1  10         34.15         46.26         9.17 o                         
  -1   1  10       1234.08       1304.32        37.41 o                         
   0   1  10          4.00         -1.76         8.95 o                         
   1   1  10       2134.62       2067.06        40.45 o                         
   2   1  10         55.14         68.44         6.69 o                         
   3   1  10        607.57        658.92        17.52 o                         
   4   1  10        112.47        125.90        10.15 o                         
   5   1  10        428.52        463.54        19.14 o                         
   6   1  10         71.33         65.45        13.80 o                         
   7   1  10         42.86         83.61        19.27 o                         
  -5   2  10        172.79        175.95        20.48 o                         
  -4   2  10         91.55         89.06        18.43 o                         
  -3   2  10         43.29         51.84        10.84 o                         
  -2   2  10        350.21        336.96        26.73 o                         
  -1   2  10         66.86         73.14         8.93 o                         
   0   2  10        602.53        589.26        22.07 o                         
   1   2  10         97.39        115.18         8.46 o                         
   2   2  10        795.88        794.74        23.67 o                         
   3   2  10        576.83        592.74        25.71 o                         
   4   2  10        639.84        554.42        20.16 o                         
   5   2  10        453.69        507.68        21.16 o                         
   6   2  10        104.96         93.95        14.76 o                         
   7   2  10        494.92        563.24        41.53 o                         
  -4   3  10          1.34          4.21        13.52 o                         
  -3   3  10        140.57        150.98        17.33 o                         
  -2   3  10        374.83        388.29        22.21 o                         
  -1   3  10        162.94        168.13        11.57 o                         
   0   3  10        493.28        480.82        19.48 o                         
   1   3  10        522.79        488.14        18.20 o                         
   2   3  10       1149.36       1132.96        31.12 o                         
   3   3  10        371.75        334.72        12.44 o                         
   4   3  10        796.42        799.67        22.84 o                         
   5   3  10        150.85        146.13        12.41 o                         
   6   3  10        374.54        366.59        22.28 o                         
   7   3  10        233.62        259.22        22.97 o                         
  -4   4  10         22.19         65.72        29.33 o                         
  -3   4  10         76.08         73.36        13.75 o                         
  -2   4  10         22.86         21.62        12.06 o                         
  -1   4  10         55.36         49.52        10.57 o                         
   0   4  10          0.04         -7.54         7.54 o                         
   1   4  10        218.54        218.19        17.32 o                         
   2   4  10         21.61         17.74         5.86 o                         
   3   4  10        473.12        472.53        18.77 o                         
   4   4  10         59.09         52.18         8.27 o                         
   5   4  10        439.06        471.33        19.29 o                         
   6   4  10         19.64         10.98        14.55 o                         
   7   4  10        448.12        523.97        29.97 o                         
  -3   5  10          0.57        -11.70        20.86 o                         
  -2   5  10         10.43          7.14        16.55 o                         
  -1   5  10          1.30         12.86        14.86 o                         
   0   5  10          0.01         -3.65         8.72 o                         
   1   5  10          3.78         -8.39         8.39 o                         
   2   5  10         48.12         44.20         9.30 o                         
   3   5  10         28.34         29.14         9.72 o                         
   4   5  10        141.58        127.33        12.32 o                         
   5   5  10          4.82         18.29        10.39 o                         
   6   5  10        272.23        237.65        20.87 o                         
   7   5  10          1.59         67.89        18.88 o                         
  -3   6  10         23.37         47.63        20.06 o                         
  -2   6  10          1.29          0.91        16.17 o                         
  -1   6  10         39.65         47.32        14.64 o                         
   0   6  10          4.58         20.92        10.91 o                         
   1   6  10          1.05        -10.23        10.23 o                         
   2   6  10         15.56         17.50        12.20 o                         
   3   6  10          7.90          5.34        11.35 o                         
   4   6  10          1.67         -7.74        12.18 o                         
   5   6  10        157.41        124.77        14.48 o                         
   6   6  10         10.07          8.95        15.74 o                         
   7   6  10        131.91        116.50        19.32 o                         
  -2   7  10          0.07          1.89        22.20 o                         
  -1   7  10         52.30         76.03        17.56 o                         
   0   7  10          3.41        -13.19        13.19 o                         
   1   7  10        121.81        147.99        15.54 o                         
   2   7  10          2.88         -6.76        13.45 o                         
   3   7  10         35.19         60.07        13.47 o                         
   4   7  10         59.27         64.60        14.71 o                         
   5   7  10         25.05         41.32        15.10 o                         
   6   7  10         65.88         65.93        18.89 o                         
   0   8  10         56.57         46.02        23.91 o                         
   1   8  10          3.34         25.74        18.72 o                         
   2   8  10          9.12          9.05        18.68 o                         
   3   8  10         17.29         28.13        15.86 o                         
   4   8  10        142.20        177.81        19.39 o                         
   5   8  10        102.07         97.48        22.40 o                         
  -2  -4  11        118.21         63.54        38.94 o                         
  -1  -4  11        360.45        429.23        42.52 o                         
   0  -4  11         51.79         74.60        15.85 o                         
   1  -4  11        125.60        176.68        36.91 o                         
  -3  -3  11          0.20         25.45        24.06 o                         
  -2  -3  11        826.70        882.01        44.89 o                         
  -1  -3  11         19.90         39.36        18.66 o                         
   0  -3  11       1220.83       1264.43        44.81 o                         
   1  -3  11        181.26        214.85        18.07 o                         
   2  -3  11        489.27        529.76        27.61 o                         
  -4  -2  11         86.89         98.83        67.24 o                         
  -3  -2  11        517.31        496.36        49.78 o                         
  -2  -2  11        249.23        255.12        29.26 o                         
  -1  -2  11       1077.43       1183.22        56.62 o                         
   0  -2  11        312.86        345.48        22.07 o                         
   1  -2  11        412.54        405.43        22.98 o                         
   2  -2  11        114.34        119.46        12.93 o                         
   3  -2  11        357.46        333.21        21.07 o                         
   4  -2  11        249.14        209.21        43.16 o                         
  -4  -1  11         27.92         22.47        20.82 o                         
  -3  -1  11        324.51        297.37        32.70 o                         
  -2  -1  11        163.04        134.73        13.95 o                         
  -1  -1  11        299.86        334.59        26.76 o                         
   0  -1  11        197.01        170.56        12.38 o                         
   1  -1  11        712.76        773.64        29.16 o                         
   2  -1  11        202.28        214.48        14.59 o                         
   3  -1  11        540.71        546.66        26.46 o                         
   4  -1  11        128.37        147.76        16.24 o                         
  -4   0  11         13.77         53.20        17.36 o                         
  -3   0  11          4.02        -14.24        14.24 o                         
  -2   0  11         45.26         36.96        10.84 o                         
  -1   0  11          0.16          6.28         8.72 o                         
   0   0  11        373.06        369.75        14.84 o                         
   1   0  11         22.40         34.83         7.48 o                         
   2   0  11        444.58        411.65        18.47 o                         
   3   0  11         32.18         19.31         8.99 o                         
   4   0  11        458.87        469.46        28.20 o                         
   5   0  11          8.29         19.34        11.64 o                         
  -4   1  11          1.23         -3.59        23.54 o                         
  -3   1  11         42.05         64.15        13.12 o                         
  -2   1  11          0.90          1.46        11.90 o                         
  -1   1  11          0.48          6.09         9.61 o                         
   0   1  11         24.24         38.50        10.80 o                         
   1   1  11         92.79         59.94        10.82 o                         
   2   1  11         17.63         32.97         6.55 o                         
   3   1  11        207.45        175.90        11.83 o                         
   4   1  11          2.61         13.20        10.44 o                         
   5   1  11        289.63        276.49        18.04 o                         
  -4   2  11        111.38        128.42        50.19 o                         
  -3   2  11         81.32         95.07        21.81 o                         
  -2   2  11         11.03         14.65        11.15 o                         
  -1   2  11         59.19         70.49        12.72 o                         
   0   2  11          3.53         -6.57        10.89 o                         
   1   2  11        205.39        235.98        17.39 o                         
   2   2  11         61.50         41.85         6.94 o                         
   3   2  11         19.83         11.10         7.13 o                         
   4   2  11        159.35        155.61        16.96 o                         
   5   2  11         37.94         68.18        15.41 o                         
   6   2  11        166.56        179.45        19.31 o                         
  -3   3  11         15.62         26.69        27.19 o                         
  -2   3  11        188.26        216.00        21.81 o                         
  -1   3  11          3.53          5.66        12.02 o                         
   0   3  11        500.10        553.28        24.37 o                         
   1   3  11         31.39         36.13        10.23 o                         
   2   3  11        109.67        152.30        12.53 o                         
   3   3  11         73.89         77.00         9.72 o                         
   4   3  11        139.61        177.97        13.95 o                         
   5   3  11         71.66         67.10        15.62 o                         
   6   3  11          2.13         29.16        19.37 o                         
  -3   4  11         40.85         72.50        16.92 o                         
  -2   4  11          1.58         -6.22        16.52 o                         
  -1   4  11        114.33        128.03        14.20 o                         
   0   4  11         18.07         21.21        12.02 o                         
   1   4  11        198.95        218.77        12.68 o                         
   2   4  11        190.69        201.73        14.60 o                         
   3   4  11        199.32        174.45        10.62 o                         
   4   4  11        278.69        332.84        17.86 o                         
   5   4  11         10.62         -2.91        17.67 o                         
   6   4  11        465.82        481.46        54.52 o                         
  -2   5  11         29.99         63.55        19.78 o                         
  -1   5  11        120.02        105.46        16.31 o                         
   0   5  11        114.60        107.70        18.64 o                         
   1   5  11        345.02        314.55        17.90 o                         
   2   5  11         67.90         58.05        17.63 o                         
   3   5  11        358.17        386.42        19.32 o                         
   4   5  11         27.31          3.62        11.56 o                         
   5   5  11        243.41        258.00        17.44 o                         
   6   5  11         91.35         84.76        58.49 o                         
  -1   6  11          1.35         21.19        16.37 o                         
   0   6  11         78.49         62.27        19.28 o                         
   1   6  11          0.28         15.00        12.10 o                         
   2   6  11        170.20        134.66        14.53 o                         
   3   6  11          3.60         -3.31        12.80 o                         
   4   6  11        192.46        216.04        17.46 o                         
   5   6  11          0.00         -2.01        19.03 o                         
   1   7  11         20.04         29.53        16.16 o                         
   2   7  11          0.43        -19.75        19.75 o                         
   3   7  11         51.45         13.80        15.57 o                         
   4   7  11         19.84         42.75        16.15 o                         
  -1  -1  12        575.52        688.70        39.50 o                         
   0  -1  12        145.35        180.90        22.09 o                         
   1  -1  12        265.78        297.93        21.75 o                         
   2  -1  12         78.69        113.91        15.82 o                         
  -2   0  12        469.33        492.61        33.99 o                         
  -1   0  12        190.36        179.61        16.17 o                         
   0   0  12        217.20        197.95        15.83 o                         
   1   0  12        124.90        134.09        13.48 o                         
   2   0  12        250.36        258.76        18.82 o                         
   3   0  12        337.80        363.82        28.60 o                         
  -2   1  12        178.80        183.54        21.49 o                         
  -1   1  12         74.66         75.25        15.97 o                         
   0   1  12        457.53        503.60        35.11 o                         
   1   1  12        100.42         77.50        19.71 o                         
   2   1  12        520.54        517.42        31.35 o                         
   3   1  12         51.24         53.94        13.68 o                         
  -2   2  12          4.84         -7.30        32.26 o                         
  -1   2  12        220.32        220.97        19.92 o                         
   0   2  12          0.59        -16.93        21.29 o                         
   1   2  12        362.61        349.56        29.16 o                         
   2   2  12          0.89         21.00        14.00 o                         
   3   2  12        432.02        420.61        23.91 o                         
   4   2  12          0.06         12.43        13.77 o                         
  -1   3  12          3.26          9.36        23.30 o                         
   0   3  12         73.77         82.61        23.74 o                         
   1   3  12          8.41         39.50        15.42 o                         
   2   3  12        155.70        144.46        15.69 o                         
   3   3  12         22.76         23.97        14.83 o                         
   4   3  12        283.20        247.31        22.52 o                         
   0   4  12          6.64         -1.90        17.89 o                         
   1   4  12         31.32        -13.81        26.12 o                         
   2   4  12         10.23        -20.69        20.69 o                         
   3   4  12        106.72         99.47        17.53 o                         
   4   4  12          0.65        -19.32        20.38 o                         
   1   5  12          0.36          3.90        20.47 o                         
   2   5  12          6.98         -2.48        18.74 o                         
   3   5  12          9.18         -2.89        18.84 o                         
                                                                                
